# Supplementary material for: Distinct Molecular Biomechanical Mechanisms Inhibit Endosperm Cell‐Wall Weakening and Seed Germination at Cold and Warm Nonoptimal Temperatures
Source: Plant Cell Environ. 2025 Aug 5;48(11):8047–67. doi: 10.1111/pce.70103 (PMC12502036; doi:10.1111/pce.70103)
Supplement: Supplementary file 2 — SI Dataset S1. Transcriptome abundances in the Lepidium sativum FR14 seed compartments of the temperature arrays. [file PCE-48-8047-s003.xlsx]

## Sheet: Array mean intensity log2
Supplemental Dataset 1 - Steinbrecher et al. (2025). Distinct molecular biomechanical mechanisms inhibit endosperm cell-wall weakening and seed germination at cold and warm non-optimal temperatures.
Transcriptome abundances Lepidium sativum FR14 seed compartment mean intensity values ± SEM (array data)
Normalized, background-substracted, log base 2 transformed microarray intensity mean values ± SEM (N=4) of the 20775 transcripts detected on the arrays are listed below.
The corresponding array data are deposited in ArrayExpress database (www.ebi.ac.uk/arrayexpress) under accession number E-MTAB-1811.
In the arrays, the temperatures 11°C, 18°C, 27°C and 32°C were compared in two seed compartments, CAP (micropylar endosperm) and RAD (radicle plus 1/3 lower hypocotyl) at 10 h.
Arabidopsis thaliana AGI numbers for the ATH1 array probes corresponding to Lepidium sativum putative orthologous genes are listed together with the TAIR10 description.
	CAP		CAP		CAP		CAP		RAD		RAD		RAD		RAD
	11°C		18°C		27°C		32°C		11°C		18°C		27°C		32°C		TAIR10	TAIR10	TAIR10
AGI	Mean	SE	Mean	SE	Mean	SE	Mean	SE	Mean	SE	Mean	SE	Mean	SE	Mean	SE	Model_name	Short_description	Computational_description
AT1G01010	3.25109	0.0980155	3.03164	0.0712216	2.88845	0.131917	3.08994	0.0352526	3.01669	0.11821	3.07793	0.086011	2.96877	0.0654613	3.07453	0.0867152	AT1G01010.1	NAC domain containing protein 1	NAC domain containing protein 1 (NAC001); FUNCTIONS IN: sequence-specific DNA binding transcription factor activity; INVOLVED IN: multicellular organismal development, regulation of transcription; LOCATED IN: cellular_component unknown; EXPRESSED IN: 7 plant structures; EXPRESSED DURING: 4 anthesis, C globular stage, petal differentiation and expansion stage; CONTAINS InterPro DOMAIN/s: No apical…
AT1G01030	3.33764	0.0553946	3.25177	0.0738402	3.29689	0.0666166	3.17029	0.0554947	3.39968	0.0714037	3.11723	0.0258919	3.34074	0.0943925	3.20123	0.133033	AT1G01030.1	AP2/B3-like transcriptional factor family protein	NGATHA3 (NGA3); CONTAINS InterPro DOMAIN/s: Transcriptional factor B3 (InterPro:IPR003340); BEST Arabidopsis thaliana protein match is: AP2/B3-like transcriptional factor family protein (TAIR:AT4G01500.1); Has 1380 Blast hits to 1379 proteins in 72 species: Archae - 0; Bacteria - 0; Metazoa - 0; Fungi - 0; Plants - 1380; Viruses - 0; Other Eukaryotes - 0 (source: NCBI BLink).
AT1G01040	4.23296	0.31298	3.31737	0.10948	3.88648	0.128942	3.76713	0.0725829	3.86871	0.119348	3.3216	0.177642	3.23443	0.103073	3.33984	0.135423	AT1G01040.1	dicer-like 1	dicer-like 1 (DCL1); CONTAINS InterPro DOMAIN/s: Restriction endonuclease, type I, R subunit/Type III, Res subunit (InterPro:IPR006935), Double-stranded RNA-binding (InterPro:IPR001159), Argonaute/Dicer protein, PAZ (InterPro:IPR003100), Ribonuclease III (InterPro:IPR000999), Double-stranded RNA-binding-like (InterPro:IPR014720), DEAD-like helicase, N-terminal (InterPro:IPR014001), DNA/RNA helica…
AT1G01050	5.50171	0.255121	6.80837	0.09895	6.50763	0.253569	7.1019	0.0996102	4.76254	0.177467	6.36003	0.323913	6.8576	0.226389	6.74261	0.271892	AT1G01050.1	pyrophosphorylase 1	pyrophosphorylase 1 (PPa1); FUNCTIONS IN: inorganic diphosphatase activity; INVOLVED IN: phosphate metabolic process, metabolic process; LOCATED IN: nucleus, membrane, cytoplasm; EXPRESSED IN: 24 plant structures; EXPRESSED DURING: 15 growth stages; CONTAINS InterPro DOMAIN/s: Inorganic pyrophosphatase (InterPro:IPR008162); BEST Arabidopsis thaliana protein match is: pyrophosphorylase 3 (TAIR:AT2…
AT1G01060	3.56861	0.142809	3.78591	0.265461	2.94565	0.084644	3.01488	0.0653335	3.36801	0.231611	3.37987	0.0688779	2.93263	0.182526	2.98857	0.0493991	AT1G01060.1	Homeodomain-like superfamily protein	LATE ELONGATED HYPOCOTYL (LHY); CONTAINS InterPro DOMAIN/s: SANT, DNA-binding (InterPro:IPR001005), Homeodomain-like (InterPro:IPR009057), Myb, DNA-binding (InterPro:IPR014778), HTH transcriptional regulator, Myb-type, DNA-binding (InterPro:IPR017930), Myb-like DNA-binding domain, SHAQKYF class (InterPro:IPR006447); BEST Arabidopsis thaliana protein match is: circadian clock associated 1 (TAIR:AT…
AT1G01080	2.6576	0.151864	2.4846	0.0652965	2.6723	0.0997117	2.66203	0.0449583	2.74432	0.186559	2.69189	0.110157	2.76897	0.0754359	2.6458	0.067288	AT1G01080.1	RNA-binding (RRM/RBD/RNP motifs) family protein	RNA-binding (RRM/RBD/RNP motifs) family protein; FUNCTIONS IN: RNA binding, nucleotide binding, nucleic acid binding; INVOLVED IN: biological_process unknown; LOCATED IN: chloroplast stroma, nucleus, chloroplast, chloroplast envelope; EXPRESSED IN: 23 plant structures; EXPRESSED DURING: 13 growth stages; CONTAINS InterPro DOMAIN/s: RNA recognition motif, RNP-1 (InterPro:IPR000504), Nucleotide-bin…
AT1G01090	5.15641	0.120257	5.98699	0.0206019	6.13079	0.0687803	6.1993	0.0272378	5.65996	0.06821	6.2224	0.0438035	6.12808	0.0864911	5.95033	0.0667196	AT1G01090.1	pyruvate dehydrogenase E1 alpha	pyruvate dehydrogenase E1 alpha (PDH-E1 ALPHA); FUNCTIONS IN: pyruvate dehydrogenase (acetyl-transferring) activity; INVOLVED IN: oxidation reduction, glycolysis, metabolic process; LOCATED IN: chloroplast, plastid, chloroplast envelope; EXPRESSED IN: 25 plant structures; EXPRESSED DURING: 15 growth stages; CONTAINS InterPro DOMAIN/s: Dehydrogenase, E1 component (InterPro:IPR001017), Pyruvate deh…
AT1G01100	6.20764	0.18855	7.07448	0.124094	6.96072	0.140294	7.04669	0.117776	7.12372	0.103605	7.50456	0.0568952	7.73715	0.189993	7.72264	0.0841812	AT1G01100.1	60S acidic ribosomal protein family	60S acidic ribosomal protein family; FUNCTIONS IN: structural constituent of ribosome; INVOLVED IN: translational elongation; LOCATED IN: cytosol, cytosolic ribosome, ribosome, nucleus, plasma membrane; EXPRESSED IN: 25 plant structures; EXPRESSED DURING: 14 growth stages; CONTAINS InterPro DOMAIN/s: Ribosomal protein 60S (InterPro:IPR001813); BEST Arabidopsis thaliana protein match is: 60S acidi…
AT1G01110	4.1489	0.0588761	4.02216	0.155682	4.11198	0.0770423	3.89603	0.093184	4.22296	0.0536402	4.28035	0.115381	4.49969	0.0752556	4.28649	0.026067	AT1G01110.1	IQ-domain 18	IQ-domain 18 (IQD18); FUNCTIONS IN: molecular_function unknown; LOCATED IN: mitochondrion; EXPRESSED IN: 10 plant structures; EXPRESSED DURING: 6 growth stages; BEST Arabidopsis thaliana protein match is: IQ-domain 17 (TAIR:AT4G00820.1); Has 1112 Blast hits to 678 proteins in 50 species: Archae - 0; Bacteria - 10; Metazoa - 109; Fungi - 16; Plants - 528; Viruses - 4; Other Eukaryotes - 445 (sourc…
AT1G01120	3.04483	0.0480026	3.43014	0.111001	3.15386	0.0973518	3.27146	0.0725749	3.32195	0.168972	3.66955	0.0235062	3.31705	0.0429042	3.10948	0.0912453	AT1G01120.1	3-ketoacyl-CoA synthase 1	3-ketoacyl-CoA synthase 1 (KCS1); FUNCTIONS IN: fatty acid elongase activity, acyltransferase activity; INVOLVED IN: in 7 processes; LOCATED IN: cytosolic ribosome, endoplasmic reticulum, membrane; EXPRESSED IN: 29 plant structures; EXPRESSED DURING: 13 growth stages; CONTAINS InterPro DOMAIN/s: Thiolase-like (InterPro:IPR016039), Very-long-chain 3-ketoacyl-CoA synthase (InterPro:IPR012392), 3-Ox…
AT1G01130	3.5183	0.104017	3.35747	0.076728	3.25811	0.102255	3.30857	0.0291286	3.35798	0.0775867	3.30777	0.0495366	3.41647	0.0486563	3.53138	0.0464677	AT1G01130.1		CONTAINS InterPro DOMAIN/s: CBL-interacting protein kinase (InterPro:IPR020660), Calcium/calmodulin-dependent protein kinase-like (InterPro:IPR020636); BEST Arabidopsis thaliana protein match is: unknown protein (TAIR:AT5G47170.1); Has 176 Blast hits to 176 proteins in 20 species: Archae - 0; Bacteria - 0; Metazoa - 0; Fungi - 0; Plants - 176; Viruses - 0; Other Eukaryotes - 0 (source: NCBI BLink…
AT1G01140	4.33193	0.110112	4.66757	0.170713	4.35866	0.11481	4.21065	0.0778642	4.67748	0.108229	4.99796	0.287721	4.82308	0.0388924	4.97326	0.295734	AT1G01140.1	CBL-interacting protein kinase 9	CBL-interacting protein kinase 9 (CIPK9); FUNCTIONS IN: protein serine/threonine kinase activity, protein kinase activity, kinase activity, ATP binding; INVOLVED IN: in 6 processes; EXPRESSED IN: 23 plant structures; EXPRESSED DURING: 15 growth stages; CONTAINS InterPro DOMAIN/s: Protein kinase, ATP binding site (InterPro:IPR017441), NAF/FISL domain (InterPro:IPR018451), Serine/threonine-protein …
AT1G01150	3.67369	0.15134	3.76921	0.119188	3.78374	0.100298	3.56262	0.100542	3.19049	0.0925824	3.42298	0.0613477	3.14277	0.286744	3.25368	0.198274	AT1G01150.1	Homeodomain-like protein with RING/FYVE/PHD-type zinc finger domain	Homeodomain-like protein with RING/FYVE/PHD-type zinc finger domain; FUNCTIONS IN: DNA binding, zinc ion binding; INVOLVED IN: regulation of transcription; EXPRESSED IN: 8 plant structures; EXPRESSED DURING: 4 anthesis, petal differentiation and expansion stage, E expanded cotyledon stage, D bilateral stage; CONTAINS InterPro DOMAIN/s: Homeodomain-like (InterPro:IPR009057), Zinc finger, PHD-type,…
AT1G01160	5.71513	0.0848058	5.66164	0.068276	5.51253	0.0806462	5.16542	0.0216149	5.88545	0.0916562	5.95118	0.0981925	5.64279	0.0926169	5.55003	0.0677651	AT1G01160.1	GRF1-interacting factor 2	GRF1-interacting factor 2 (GIF2); CONTAINS InterPro DOMAIN/s: SSXT (InterPro:IPR007726); BEST Arabidopsis thaliana protein match is: GRF1-interacting factor 3 (TAIR:AT4G00850.1); Has 425 Blast hits to 425 proteins in 91 species: Archae - 0; Bacteria - 4; Metazoa - 291; Fungi - 20; Plants - 89; Viruses - 0; Other Eukaryotes - 21 (source: NCBI BLink).
AT1G01170	7.29522	0.103107	7.64784	0.0612746	8.12199	0.0762912	8.38046	0.0657591	7.49047	0.066457	7.68718	0.0331617	8.47024	0.0628777	8.59955	0.0840556	AT1G01170.1	Protein of unknown function (DUF1138)	Protein of unknown function (DUF1138); FUNCTIONS IN: molecular_function unknown; INVOLVED IN: response to stress; LOCATED IN: mitochondrion, membrane; EXPRESSED IN: 23 plant structures; EXPRESSED DURING: 13 growth stages; CONTAINS InterPro DOMAIN/s: Protein of unknown function DUF1138 (InterPro:IPR009515); BEST Arabidopsis thaliana protein match is: Protein of unknown function (DUF1138) (TAIR:AT4…
AT1G01190	4.15969	0.0343312	3.9773	0.0366535	3.88748	0.0896277	3.82313	0.0413975	4.2325	0.0768482	3.77637	0.103339	3.97245	0.171534	3.83666	0.0563265	AT1G01190.1	cytochrome P450, family 78, subfamily A, polypeptide 8	cytochrome P450, family 78, subfamily A, polypeptide 8 (CYP78A8); FUNCTIONS IN: electron carrier activity, monooxygenase activity, iron ion binding, oxygen binding, heme binding; INVOLVED IN: oxidation reduction; LOCATED IN: endomembrane system; EXPRESSED IN: 6 plant structures; EXPRESSED DURING: LP.10 ten leaves visible, LP.02 two leaves visible, LP.12 twelve leaves visible; CONTAINS InterPro DO…
AT1G01200	4.14827	0.132305	4.26408	0.0677293	4.57161	0.105495	4.18686	0.0753542	4.76233	0.188642	4.80149	0.336736	4.48438	0.200178	3.97716	0.0863632	AT1G01200.1	RAB GTPase homolog A3	RAB GTPase homolog A3 (RABA3); FUNCTIONS IN: GTP binding; INVOLVED IN: protein transport, small GTPase mediated signal transduction; LOCATED IN: endosome, nucleus, cell plate; EXPRESSED IN: lateral root cap, hypocotyl, root, flower, epidermis; EXPRESSED DURING: petal differentiation and expansion stage; CONTAINS InterPro DOMAIN/s: Ras GTPase (InterPro:IPR001806), Small GTP-binding protein (InterP…
AT1G01220	4.01701	0.068691	4.47763	0.124699	4.12459	0.135348	4.07472	0.156847	4.18191	0.245447	4.18038	0.0916858	4.32842	0.127721	4.22356	0.323639	AT1G01220.1	L-fucokinase/GDP-L-fucose pyrophosphorylase	L-fucokinase/GDP-L-fucose pyrophosphorylase (FKGP); FUNCTIONS IN: fucose-1-phosphate guanylyltransferase activity, fucokinase activity, ATP binding, galactokinase activity; INVOLVED IN: GDP-L-fucose salvage; LOCATED IN: cytoplasm; EXPRESSED IN: 22 plant structures; EXPRESSED DURING: 13 growth stages; CONTAINS InterPro DOMAIN/s: Mevalonate/galactokinase (InterPro:IPR006206), Ribosomal protein S5 d…
AT1G01225	3.32365	0.109668	4.22521	0.106718	5.55211	0.0750387	5.1099	0.100161	3.6573	0.21087	4.11108	0.123889	4.0164	0.0682765	3.57529	0.0999665	AT1G01225.1	NC domain-containing protein-related	NC domain-containing protein-related; CONTAINS InterPro DOMAIN/s: NC (InterPro:IPR007053); BEST Arabidopsis thaliana protein match is: NC domain-containing protein-related (TAIR:AT4G00905.1); Has 173 Blast hits to 172 proteins in 34 species: Archae - 0; Bacteria - 24; Metazoa - 5; Fungi - 0; Plants - 139; Viruses - 0; Other Eukaryotes - 5 (source: NCBI BLink).
AT1G01230	7.68798	0.0536324	7.74074	0.0958974	8.01185	0.112501	7.68089	0.115887	8.13867	0.0458551	7.97112	0.0214585	7.73512	0.0891257	7.84212	0.0698182	AT1G01230.1	ORMDL family protein	ORMDL family protein; FUNCTIONS IN: molecular_function unknown; INVOLVED IN: protein folding; LOCATED IN: integral to membrane, endoplasmic reticulum; EXPRESSED IN: 24 plant structures; EXPRESSED DURING: 15 growth stages; CONTAINS InterPro DOMAIN/s: ORMDL (InterPro:IPR007203); BEST Arabidopsis thaliana protein match is: ORMDL family protein (TAIR:AT5G42000.1); Has 538 Blast hits to 538 proteins i…
AT1G01240	7.48476	0.0943441	6.89405	0.0531551	7.2145	0.0913899	7.47881	0.150297	6.76243	0.0555675	6.42634	0.156711	6.57457	0.0911268	6.98275	0.10319	AT1G01240.1	unknown protein	unknown protein; INVOLVED IN: N-terminal protein myristoylation; EXPRESSED IN: 17 plant structures; EXPRESSED DURING: 11 growth stages; BEST Arabidopsis thaliana protein match is: unknown protein (TAIR:AT2G46550.1); Has 95 Blast hits to 78 proteins in 16 species: Archae - 0; Bacteria - 2; Metazoa - 11; Fungi - 0; Plants - 80; Viruses - 0; Other Eukaryotes - 2 (source: NCBI BLink).
AT1G01250	3.14171	0.107785	3.16993	0.0315199	3.14765	0.038198	3.10441	0.0317225	3.17719	0.0326937	3.17964	0.0184625	3.20317	0.0577336	3.19294	0.053585	AT1G01250.1	Integrase-type DNA-binding superfamily protein	Integrase-type DNA-binding superfamily protein; FUNCTIONS IN: DNA binding, sequence-specific DNA binding transcription factor activity; INVOLVED IN: regulation of transcription, DNA-dependent; LOCATED IN: nucleus, chloroplast; EXPRESSED IN: 10 plant structures; EXPRESSED DURING: 6 growth stages; CONTAINS InterPro DOMAIN/s: DNA-binding, integrase-type (InterPro:IPR016177), Pathogenesis-related tra…
AT1G01260	3.92298	0.123696	4.07067	0.0681012	3.81285	0.0513024	3.70548	0.0755432	3.8358	0.0878491	3.98433	0.0861293	3.76199	0.0601928	3.72794	0.065066	AT1G01260.1	basic helix-loop-helix (bHLH) DNA-binding superfamily protein	basic helix-loop-helix (bHLH) DNA-binding superfamily protein; FUNCTIONS IN: DNA binding, sequence-specific DNA binding transcription factor activity; INVOLVED IN: regulation of transcription; LOCATED IN: nucleus; EXPRESSED IN: 24 plant structures; EXPRESSED DURING: 15 growth stages; CONTAINS InterPro DOMAIN/s: Helix-loop-helix DNA-binding domain (InterPro:IPR001092), Helix-loop-helix DNA-binding…
AT1G01280	2.92205	0.0950027	2.89372	0.0685258	2.66942	0.041621	2.69074	0.0472919	2.83247	0.115924	2.55748	0.0858458	2.65543	0.0345423	2.92323	0.0795031	AT1G01280.1	cytochrome P450, family 703, subfamily A, polypeptide 2	cytochrome P450, family 703, subfamily A, polypeptide 2 (CYP703A2); FUNCTIONS IN: oxidoreductase activity, acting on paired donors, with incorporation or reduction of molecular oxygen, NADH or NADPH as one donor, and incorporation of one atom of oxygen, oxygen binding; INVOLVED IN: medium-chain fatty acid metabolic process, pollen wall assembly, medium-chain fatty acid biosynthetic process, sporo…
AT1G01290	4.24876	0.0927434	4.05038	0.245117	4.46518	0.0676108	4.28401	0.142593	4.2273	0.183722	3.72824	0.171842	3.90593	0.0681619	4.00575	0.113405	AT1G01290.1	cofactor of nitrate reductase and xanthine dehydrogenase 3	cofactor of nitrate reductase and xanthine dehydrogenase 3 (CNX3); CONTAINS InterPro DOMAIN/s: Molybdopterin cofactor biosynthesis C (MoaC) domain (InterPro:IPR002820); Has 5242 Blast hits to 5240 proteins in 1916 species: Archae - 213; Bacteria - 3669; Metazoa - 104; Fungi - 75; Plants - 45; Viruses - 0; Other Eukaryotes - 1136 (source: NCBI BLink).
AT1G01300	5.3465	0.288786	7.27412	0.123209	6.95474	0.0945876	6.44292	0.181349	3.7894	0.211856	5.27863	0.0741779	4.98532	0.0697353	4.51829	0.153592	AT1G01300.1	Eukaryotic aspartyl protease family protein	Eukaryotic aspartyl protease family protein; FUNCTIONS IN: aspartic-type endopeptidase activity; INVOLVED IN: proteolysis, response to karrikin; LOCATED IN: membrane, plant-type cell wall; EXPRESSED IN: 22 plant structures; EXPRESSED DURING: 13 growth stages; CONTAINS InterPro DOMAIN/s: Peptidase aspartic (InterPro:IPR021109), Peptidase aspartic, catalytic (InterPro:IPR009007), Peptidase A1 (Inte…
AT1G01310	3.5474	0.087183	3.12025	0.146817	3.26894	0.0521458	3.37715	0.126745	3.77618	0.0965714	3.53407	0.175399	3.55047	0.0593508	3.68458	0.162885	AT1G01310.1	CAP (Cysteine-rich secretory proteins, Antigen 5, and Pathogenesis-related 1 protein) superfamily protein	CAP (Cysteine-rich secretory proteins, Antigen 5, and Pathogenesis-related 1 protein) superfamily protein; FUNCTIONS IN: molecular_function unknown; INVOLVED IN: biological_process unknown; LOCATED IN: extracellular region; EXPRESSED IN: 6 plant structures; EXPRESSED DURING: L mature pollen stage, M germinated pollen stage, 4 anthesis, petal differentiation and expansion stage; CONTAINS InterPro …
AT1G01320	2.94312	0.0472359	3.01016	0.0299117	2.99968	0.0580305	2.81324	0.0621949	2.86111	0.0880934	3.13483	0.103288	3.1561	0.0620681	3.04589	0.0599313	AT1G01320.1	Tetratricopeptide repeat (TPR)-like superfamily protein	Tetratricopeptide repeat (TPR)-like superfamily protein; FUNCTIONS IN: binding; LOCATED IN: cellular_component unknown; EXPRESSED IN: 24 plant structures; EXPRESSED DURING: 14 growth stages; CONTAINS InterPro DOMAIN/s: Tetratricopeptide-like helical (InterPro:IPR011990), Tetratricopeptide repeat-containing (InterPro:IPR013026), Tetratricopeptide repeat (InterPro:IPR019734); BEST Arabidopsis thali…
AT1G01340	4.01981	0.0626849	3.55332	0.0233621	3.30696	0.0761503	3.46359	0.0757988	3.62515	0.15003	3.50758	0.060188	3.61172	0.0942235	3.69029	0.0651102	AT1G01340.1	cyclic nucleotide gated channel 10	cyclic nucleotide gated channel 10 (CNGC10); FUNCTIONS IN: ion channel activity, cyclic nucleotide binding, calmodulin binding; INVOLVED IN: ion transport, transmembrane transport; LOCATED IN: membrane; EXPRESSED IN: 14 plant structures; EXPRESSED DURING: 10 growth stages; CONTAINS InterPro DOMAIN/s: Cyclic nucleotide-binding (InterPro:IPR000595), Ion transport (InterPro:IPR005821), Cyclic nucleo…
AT1G01360	2.91556	0.0809915	2.92897	0.0348779	2.78813	0.0569181	2.75095	0.0294539	3.102	0.0950582	2.85132	0.0271266	2.90302	0.0508149	2.75622	0.0372268	AT1G01360.1	regulatory component of ABA receptor 1	regulatory component of ABA receptor 1 (RCAR1); CONTAINS InterPro DOMAIN/s: Polyketide cyclase/dehydrase (InterPro:IPR019587); BEST Arabidopsis thaliana protein match is: PYR1-like 7 (TAIR:AT4G01026.1); Has 395 Blast hits to 395 proteins in 28 species: Archae - 0; Bacteria - 3; Metazoa - 0; Fungi - 0; Plants - 392; Viruses - 0; Other Eukaryotes - 0 (source: NCBI BLink).
AT1G01370	3.35779	0.0877158	3.70147	0.153319	3.97541	0.228879	4.16596	0.0947386	3.58705	0.0705886	3.77851	0.356991	4.03084	0.176353	3.9199	0.313778	AT1G01370.1	Histone superfamily protein	HTR12; FUNCTIONS IN: DNA binding; INVOLVED IN: double fertilization forming a zygote and endosperm; LOCATED IN: chromosome, centromeric region, nucleus; EXPRESSED IN: 17 plant structures; EXPRESSED DURING: 8 growth stages; CONTAINS InterPro DOMAIN/s: Histone H3 (InterPro:IPR000164), Histone-fold (InterPro:IPR009072), Histone core (InterPro:IPR007125); BEST Arabidopsis thaliana protein match is: m…
AT1G01380	3.26765	0.125649	2.94401	0.0427042	3.15866	0.0943098	2.91654	0.0703428	3.1902	0.107971	3.2645	0.119871	3.35357	0.0652124	3.12436	0.043474	AT1G01380.1	Homeodomain-like superfamily protein	ENHANCER OF TRY AND CPC 1 (ETC1); FUNCTIONS IN: DNA binding, sequence-specific DNA binding transcription factor activity; INVOLVED IN: regulation of transcription, DNA-dependent, regulation of transcription; EXPRESSED IN: shoot apex, hypocotyl, root; CONTAINS InterPro DOMAIN/s: SANT, DNA-binding (InterPro:IPR001005), Homeodomain-like (InterPro:IPR009057), Myb, DNA-binding (InterPro:IPR014778), Ho…
AT1G01390	2.85263	0.033453	2.67166	0.0436373	2.90752	0.141509	2.82179	0.105627	2.70993	0.0342595	2.8408	0.15515	2.6007	0.0384613	2.65141	0.0631494	AT1G01390.1	UDP-Glycosyltransferase superfamily protein	UDP-Glycosyltransferase superfamily protein; FUNCTIONS IN: UDP-glycosyltransferase activity, transferase activity, transferring glycosyl groups; INVOLVED IN: metabolic process; EXPRESSED IN: 7 plant structures; EXPRESSED DURING: 9 growth stages; CONTAINS InterPro DOMAIN/s: UDP-glucuronosyl/UDP-glucosyltransferase (InterPro:IPR002213); BEST Arabidopsis thaliana protein match is: UDP-glucosyl trans…
AT1G01410	3.2966	0.0647101	3.19486	0.0777565	3.2894	0.130474	3.35661	0.191097	3.40054	0.104684	3.33716	0.0937228	3.34994	0.0682115	3.2178	0.154852	AT1G01410.1	pumilio 22	pumilio 22 (PUM22); FUNCTIONS IN: RNA binding, binding; INVOLVED IN: biological_process unknown; LOCATED IN: cellular_component unknown; CONTAINS InterPro DOMAIN/s: Pumilio RNA-binding repeat (InterPro:IPR001313), Armadillo-like helical (InterPro:IPR011989), Armadillo-type fold (InterPro:IPR016024); BEST Arabidopsis thaliana protein match is: ARM repeat superfamily protein (TAIR:AT5G64490.1); Has…
AT1G01420	6.0665	0.0768641	5.85041	0.103335	6.21989	0.13262	6.1129	0.0805863	6.03327	0.17809	6.07133	0.160649	6.01543	0.0724657	5.70316	0.145606	AT1G01420.1	UDP-glucosyl transferase 72B3	UDP-glucosyl transferase 72B3 (UGT72B3); FUNCTIONS IN: quercetin 3-O-glucosyltransferase activity, UDP-glycosyltransferase activity, transferase activity, transferring glycosyl groups; INVOLVED IN: metabolic process; LOCATED IN: cellular_component unknown; EXPRESSED IN: 11 plant structures; EXPRESSED DURING: LP.04 four leaves visible, petal differentiation and expansion stage; CONTAINS InterPro D…
AT1G01430	5.6816	0.0725055	5.73542	0.0466795	5.48099	0.101554	5.59662	0.0626251	5.73483	0.0565118	5.76853	0.0483487	5.58027	0.0656029	5.43501	0.0716637	AT1G01430.1	TRICHOME BIREFRINGENCE-LIKE 25	TRICHOME BIREFRINGENCE-LIKE 25 (TBL25); CONTAINS InterPro DOMAIN/s: Protein of unknown function DUF231, plant (InterPro:IPR004253); BEST Arabidopsis thaliana protein match is: TRICHOME BIREFRINGENCE-LIKE 26 (TAIR:AT4G01080.1); Has 1353 Blast hits to 1335 proteins in 35 species: Archae - 0; Bacteria - 0; Metazoa - 0; Fungi - 6; Plants - 1340; Viruses - 0; Other Eukaryotes - 7 (source: NCBI BLink).
AT1G01440	2.3829	0.0898494	2.527	0.170307	2.46269	0.0557841	2.54495	0.103199	2.65518	0.100116	3.08765	0.0502786	2.69533	0.125102	2.6222	0.0755434	AT1G01440.1	Protein of unknown function (DUF3133)	Protein of unknown function (DUF3133); CONTAINS InterPro DOMAIN/s: Protein of unknown function DUF3133 (InterPro:IPR021480); BEST Arabidopsis thaliana protein match is: Protein of unknown function (DUF3133) (TAIR:AT4G01090.1); Has 702 Blast hits to 662 proteins in 107 species: Archae - 0; Bacteria - 15; Metazoa - 235; Fungi - 59; Plants - 328; Viruses - 0; Other Eukaryotes - 65 (source: NCBI BLin…
AT1G01450	3.00895	0.137266	2.94104	0.091689	2.76576	0.0609374	2.75115	0.110381	3.07963	0.0465757	2.83045	0.0500415	2.96778	0.0903503	3.16572	0.0797488	AT1G01450.1	Protein kinase superfamily protein	Protein kinase superfamily protein; FUNCTIONS IN: protein serine/threonine/tyrosine kinase activity, kinase activity; INVOLVED IN: protein amino acid phosphorylation; LOCATED IN: cellular_component unknown; EXPRESSED IN: pollen tube; CONTAINS InterPro DOMAIN/s: Protein kinase, catalytic domain (InterPro:IPR000719), Serine/threonine-protein kinase domain (InterPro:IPR002290), Tyrosine-protein kina…
AT1G01460	4.96364	0.11742	4.07454	0.096242	4.34985	0.100429	4.50655	0.112657	4.16327	0.242162	4.13517	0.0562066	4.38126	0.108096	4.36463	0.120375	AT1G01460.1	Phosphatidylinositol-4-phosphate 5-kinase, core	PIPK11; FUNCTIONS IN: 1-phosphatidylinositol-4-phosphate 5-kinase activity, phosphatidylinositol phosphate kinase activity; INVOLVED IN: phosphatidylinositol metabolic process; LOCATED IN: cellular_component unknown; EXPRESSED IN: sperm cell, sepal, male gametophyte, flower, pollen tube; EXPRESSED DURING: L mature pollen stage, M germinated pollen stage, 4 anthesis; CONTAINS InterPro DOMAIN/s: Ph…
AT1G01470	6.81194	0.173221	6.89004	0.152648	6.8202	0.0580187	6.88701	0.150572	7.36842	0.26774	6.84674	0.087722	6.93677	0.180456	7.18227	0.0694461	AT1G01470.1	Late embryogenesis abundant protein	LATE EMBRYOGENESIS ABUNDANT 14 (LEA14); CONTAINS InterPro DOMAIN/s: Water stress and hypersensitive response domain (InterPro:IPR013990), Late embryogenesis abundant protein, group 2 (InterPro:IPR004864); BEST Arabidopsis thaliana protein match is: Late embryogenesis abundant protein (TAIR:AT2G46140.1); Has 340 Blast hits to 340 proteins in 93 species: Archae - 0; Bacteria - 10; Metazoa - 0; Fung…
AT1G01480	3.4612	0.058432	3.51591	0.117123	3.50678	0.123191	3.3951	0.142088	3.73827	0.155117	3.71086	0.100442	3.69649	0.148036	3.56564	0.143715	AT1G01480.1	1-amino-cyclopropane-1-carboxylate synthase 2	1-amino-cyclopropane-1-carboxylate synthase 2 (ACS2); CONTAINS InterPro DOMAIN/s: 1-aminocyclopropane-1-carboxylate synthase (InterPro:IPR001176), Aminotransferase, class I/classII (InterPro:IPR004839), Pyridoxal phosphate-dependent transferase, major domain (InterPro:IPR015424), Aminotransferases, class-I, pyridoxal-phosphate-binding site (InterPro:IPR004838), Pyridoxal phosphate-dependent trans…
AT1G01490	4.45423	0.155768	4.50695	0.0296288	4.52178	0.0837369	4.76441	0.102631	4.45003	0.0146575	4.79953	0.0728019	4.79915	0.0698082	4.70668	0.128706	AT1G01490.1	Heavy metal transport/detoxification superfamily protein	Heavy metal transport/detoxification superfamily protein ; FUNCTIONS IN: metal ion binding; INVOLVED IN: metal ion transport; LOCATED IN: cellular_component unknown; EXPRESSED IN: 22 plant structures; EXPRESSED DURING: 14 growth stages; CONTAINS InterPro DOMAIN/s: Heavy metal transport/detoxification protein (InterPro:IPR006121); BEST Arabidopsis thaliana protein match is: Heavy metal transport/d…
AT1G01500	6.34633	0.099513	5.41169	0.152962	5.58278	0.0670531	5.66909	0.0997789	6.21108	0.145779	5.56719	0.0876496	5.23106	0.0657288	5.74752	0.163321	AT1G01500.1	Erythronate-4-phosphate dehydrogenase family protein	Erythronate-4-phosphate dehydrogenase family protein; BEST Arabidopsis thaliana protein match is: Erythronate-4-phosphate dehydrogenase family protein (TAIR:AT1G19400.2); Has 143 Blast hits to 143 proteins in 19 species: Archae - 0; Bacteria - 0; Metazoa - 0; Fungi - 0; Plants - 143; Viruses - 0; Other Eukaryotes - 0 (source: NCBI BLink).
AT1G01510	5.84248	0.0305751	6.95458	0.0548413	6.84079	0.123746	6.71572	0.160551	6.32971	0.225902	7.22056	0.236405	7.06584	0.103178	6.96738	0.130254	AT1G01510.1	NAD(P)-binding Rossmann-fold superfamily protein	ANGUSTIFOLIA (AN); CONTAINS InterPro DOMAIN/s: D-isomer specific 2-hydroxyacid dehydrogenase, NAD-binding (InterPro:IPR006140), NAD(P)-binding domain (InterPro:IPR016040); BEST Arabidopsis thaliana protein match is: D-isomer specific 2-hydroxyacid dehydrogenase family protein (TAIR:AT1G12550.1); Has 20556 Blast hits to 20427 proteins in 2617 species: Archae - 372; Bacteria - 13694; Metazoa - 624;…
AT1G01520	2.9912	0.151594	2.82708	0.0587829	2.91822	0.0558282	2.90348	0.124842	3.17043	0.0804206	2.64406	0.0755176	2.90023	0.119502	2.78898	0.0863689	AT1G01520.1	Homeodomain-like superfamily protein	Homeodomain-like superfamily protein; CONTAINS InterPro DOMAIN/s: SANT, DNA-binding (InterPro:IPR001005), Homeodomain-like (InterPro:IPR009057), Myb, DNA-binding (InterPro:IPR014778), Myb-like DNA-binding domain, SHAQKYF class (InterPro:IPR006447), HTH transcriptional regulator, Myb-type, DNA-binding (InterPro:IPR017930); BEST Arabidopsis thaliana protein match is: Homeodomain-like superfamily pr…
AT1G01530	3.27922	0.1516	3.65505	0.147835	3.79596	0.143203	3.3963	0.0707547	3.39724	0.183278	3.22384	0.0665756	3.44216	0.0235801	3.28498	0.135296	AT1G01530.1	AGAMOUS-like 28	AGAMOUS-like 28 (AGL28); FUNCTIONS IN: DNA binding, sequence-specific DNA binding transcription factor activity; INVOLVED IN: regulation of transcription, DNA-dependent; LOCATED IN: nucleus; EXPRESSED IN: central cell, embryo, endosperm; CONTAINS InterPro DOMAIN/s: Transcription factor, MADS-box (InterPro:IPR002100); BEST Arabidopsis thaliana protein match is: AGAMOUS-like 23 (TAIR:AT1G65360.1); …
AT1G01540	5.39168	0.0520581	5.76016	0.0624001	5.68972	0.0556082	5.60292	0.0652481	5.30427	0.0319161	5.64157	0.0618057	5.5483	0.043727	5.48829	0.00475386	AT1G01540.1	Protein kinase superfamily protein	Protein kinase superfamily protein; FUNCTIONS IN: protein serine/threonine kinase activity, protein kinase activity, kinase activity, ATP binding; INVOLVED IN: protein amino acid phosphorylation; LOCATED IN: plasma membrane; EXPRESSED IN: 23 plant structures; EXPRESSED DURING: 13 growth stages; CONTAINS InterPro DOMAIN/s: Protein kinase, ATP binding site (InterPro:IPR017441), Serine/threonine-pro…
AT1G01550	4.33376	0.083011	3.69372	0.098811	3.89899	0.123135	3.74199	0.08255	3.93277	0.109793	3.78025	0.0762373	3.60791	0.0698116	3.61125	0.0517547	AT1G01550.1	Protein of unknown function (DUF793)	BYPASS 1 (BPS1); FUNCTIONS IN: molecular_function unknown; LOCATED IN: plasma membrane; EXPRESSED IN: 24 plant structures; EXPRESSED DURING: 13 growth stages; CONTAINS InterPro DOMAIN/s: Protein BYPASS related (InterPro:IPR008511); BEST Arabidopsis thaliana protein match is: unknown protein (TAIR:AT2G46080.1); Has 170 Blast hits to 170 proteins in 24 species: Archae - 0; Bacteria - 0; Metazoa - 7…
AT1G01560	4.39602	0.0487422	4.3188	0.129404	4.00095	0.0864731	4.212	0.0614441	4.00508	0.0776172	3.78677	0.113442	3.83097	0.0505882	4.03352	0.021815	AT1G01560.1	MAP kinase 11	MAP kinase 11 (MPK11); FUNCTIONS IN: MAP kinase activity, kinase activity; INVOLVED IN: signal transduction, response to abscisic acid stimulus; LOCATED IN: cellular_component unknown; EXPRESSED IN: 22 plant structures; EXPRESSED DURING: 13 growth stages; CONTAINS InterPro DOMAIN/s: Protein kinase, ATP binding site (InterPro:IPR017441), Serine/threonine-protein kinase domain (InterPro:IPR002290),…
AT1G01570	3.3533	0.125976	3.49692	0.0823794	3.4486	0.0620831	3.47852	0.0792586	3.45695	0.101686	3.77525	0.0419	3.78185	0.0519569	3.6367	0.164948	AT1G01570.1	Protein of unknown function (DUF604)	FUNCTIONS IN: transferase activity, transferring glycosyl groups; INVOLVED IN: biological_process unknown; LOCATED IN: endomembrane system; EXPRESSED IN: 15 plant structures; EXPRESSED DURING: 7 growth stages; CONTAINS InterPro DOMAIN/s: Protein of unknown function DUF604 (InterPro:IPR006740); BEST Arabidopsis thaliana protein match is: fringe-related protein (TAIR:AT4G00300.1); Has 558 Blast hit…
AT1G01600	5.36326	0.132242	5.2007	0.119035	5.29049	0.116601	5.06441	0.0709007	5.95577	0.112935	7.70108	0.218262	6.46447	0.145892	6.76058	0.293991	AT1G01600.1	cytochrome P450, family 86, subfamily A, polypeptide 4	cytochrome P450, family 86, subfamily A, polypeptide 4 (CYP86A4); CONTAINS InterPro DOMAIN/s: Cytochrome P450 (InterPro:IPR001128), Cytochrome P450, conserved site (InterPro:IPR017972), Cytochrome P450, E-class, group I (InterPro:IPR002401); BEST Arabidopsis thaliana protein match is: cytochrome P450, family 86, subfamily A, polypeptide 2 (TAIR:AT4G00360.1); Has 27858 Blast hits to 27767 proteins…
AT1G01610	3.90703	0.142551	4.48922	0.20756	4.58772	0.110205	4.26525	0.0612355	4.96068	0.207864	6.87216	0.0820989	6.52314	0.197805	5.48168	0.283772	AT1G01610.1	glycerol-3-phosphate acyltransferase 4	glycerol-3-phosphate acyltransferase 4 (GPAT4); FUNCTIONS IN: 1-acylglycerol-3-phosphate O-acyltransferase activity, acyltransferase activity; INVOLVED IN: metabolic process, cutin biosynthetic process; EXPRESSED IN: 25 plant structures; EXPRESSED DURING: 14 growth stages; CONTAINS InterPro DOMAIN/s: Phospholipid/glycerol acyltransferase (InterPro:IPR002123); BEST Arabidopsis thaliana protein mat…
AT1G01620	5.69433	0.0453305	5.41276	0.0889696	5.40719	0.0522551	5.50143	0.0771022	5.52468	0.0988202	5.52805	0.0923783	5.50819	0.075159	5.50978	0.0563194	AT1G01620.1	plasma membrane intrinsic protein 1C	plasma membrane intrinsic protein 1C (PIP1C); FUNCTIONS IN: water channel activity; INVOLVED IN: response to water deprivation, response to salt stress, transport, water transport; LOCATED IN: plasma membrane, chloroplast, membrane; EXPRESSED IN: 22 plant structures; EXPRESSED DURING: 14 growth stages; CONTAINS InterPro DOMAIN/s: Major intrinsic protein, conserved site (InterPro:IPR022357), Aquap…
AT1G01630	3.02843	0.0998285	2.81976	0.0552927	3.15175	0.041372	2.82841	0.0842891	2.74841	0.133715	3.17195	0.0755515	3.10134	0.203217	3.33675	0.0667708	AT1G01630.1	Sec14p-like phosphatidylinositol transfer family protein	Sec14p-like phosphatidylinositol transfer family protein; CONTAINS InterPro DOMAIN/s: Cellular retinaldehyde-binding/triple function, C-terminal (InterPro:IPR001251), Cellular retinaldehyde-binding/triple function, N-terminal (InterPro:IPR008273), Phosphatidylinositol transfer protein-like, N-terminal (InterPro:IPR011074); BEST Arabidopsis thaliana protein match is: Sec14p-like phosphatidylinosit…
AT1G01640	2.81476	0.125315	2.95103	0.0612242	2.9102	0.0877921	2.86647	0.0244894	2.84379	0.0709539	2.67067	0.12674	3.02892	0.0804821	2.69027	0.0463706	AT1G01640.1	BTB/POZ domain-containing protein	BTB/POZ domain-containing protein; CONTAINS InterPro DOMAIN/s: BTB/POZ (InterPro:IPR013069), BTB/POZ fold (InterPro:IPR011333), Kelch related (InterPro:IPR013089), BTB/POZ-like (InterPro:IPR000210); BEST Arabidopsis thaliana protein match is: BTB/POZ domain-containing protein (TAIR:AT3G56230.1); Has 4339 Blast hits to 4265 proteins in 145 species: Archae - 0; Bacteria - 0; Metazoa - 3351; Fungi -…
AT1G01650	6.87331	0.124359	6.08613	0.179434	6.64777	0.137139	6.41664	0.103942	5.80302	0.0710823	5.69929	0.323224	5.98681	0.10964	6.4356	0.118777	AT1G01650.1	SIGNAL PEPTIDE PEPTIDASE-LIKE 4	SIGNAL PEPTIDE PEPTIDASE-LIKE 4 (SPPL4); FUNCTIONS IN: peptidase activity, aspartic-type endopeptidase activity; INVOLVED IN: proteolysis; LOCATED IN: endomembrane system, integral to membrane; EXPRESSED IN: 24 plant structures; EXPRESSED DURING: 13 growth stages; CONTAINS InterPro DOMAIN/s: Protease-associated PA (InterPro:IPR003137), Peptidase A22, presenilin signal peptide (InterPro:IPR006639)…
AT1G01660	3.59803	0.21775	3.60812	0.175102	3.45633	0.140038	3.02245	0.0173767	3.84482	0.21001	3.54332	0.0703358	3.69473	0.174272	3.42547	0.0675017	AT1G01660.1	RING/U-box superfamily protein	RING/U-box superfamily protein; FUNCTIONS IN: ubiquitin-protein ligase activity; INVOLVED IN: protein ubiquitination; LOCATED IN: ubiquitin ligase complex; CONTAINS InterPro DOMAIN/s: U box domain (InterPro:IPR003613); BEST Arabidopsis thaliana protein match is: U-box domain-containing protein kinase family protein (TAIR:AT2G45910.1); Has 73160 Blast hits to 42540 proteins in 2253 species: Archae…
AT1G01670	3.46225	0.103631	3.38613	0.125927	3.31759	0.0527418	3.10818	0.12215	3.14224	0.0800814	3.416	0.0868031	3.35883	0.0677597	3.48682	0.103007	AT1G01670.1	RING/U-box superfamily protein	RING/U-box superfamily protein; FUNCTIONS IN: ubiquitin-protein ligase activity; INVOLVED IN: protein ubiquitination; LOCATED IN: ubiquitin ligase complex; EXPRESSED IN: 12 plant structures; EXPRESSED DURING: 7 growth stages; CONTAINS InterPro DOMAIN/s: U box domain (InterPro:IPR003613); BEST Arabidopsis thaliana protein match is: RING/U-box superfamily protein (TAIR:AT3G61390.2); Has 3857 Blast …
AT1G01695	2.93094	0.156857	3.11339	0.0693317	2.97741	0.0779105	2.94659	0.126599	3.19273	0.22235	2.91382	0.0423112	2.97538	0.0694005	2.96402	0.146529	AT1G01695.1	Phosphatidylinositol N-acetyglucosaminlytransferase subunit P-related	Phosphatidylinositol N-acetyglucosaminlytransferase subunit P-related; FUNCTIONS IN: molecular_function unknown; INVOLVED IN: biological_process unknown; LOCATED IN: cellular_component unknown; BEST Arabidopsis thaliana protein match is: Protein of unknown function (DUF3741) (TAIR:AT4G00440.1); Has 30201 Blast hits to 17322 proteins in 780 species: Archae - 12; Bacteria - 1396; Metazoa - 17338; F…
AT1G01700	3.75101	0.066579	3.71951	0.0174937	4.09254	0.104196	3.7817	0.0734289	3.33591	0.10289	3.8433	0.0215302	3.86365	0.117787	3.51406	0.0680897	AT1G01700.1	RHO guanyl-nucleotide exchange factor 2	RHO guanyl-nucleotide exchange factor 2 (ROPGEF2); CONTAINS InterPro DOMAIN/s: Rop nucleotide exchanger, PRONE (InterPro:IPR005512); BEST Arabidopsis thaliana protein match is: RHO guanyl-nucleotide exchange factor 3 (TAIR:AT4G00460.2); Has 308 Blast hits to 304 proteins in 16 species: Archae - 0; Bacteria - 0; Metazoa - 0; Fungi - 0; Plants - 308; Viruses - 0; Other Eukaryotes - 0 (source: NCBI …
AT1G01710	5.20006	0.210298	5.17695	0.141465	5.38098	0.145275	5.32971	0.110967	5.16026	0.145383	5.0107	0.0159929	4.94185	0.11539	4.72662	0.135013	AT1G01710.1	Acyl-CoA thioesterase family protein	Acyl-CoA thioesterase family protein; FUNCTIONS IN: cyclic nucleotide binding, acyl-CoA thioesterase activity; INVOLVED IN: acyl-CoA metabolic process; LOCATED IN: peroxisome; EXPRESSED IN: 22 plant structures; EXPRESSED DURING: 14 growth stages; CONTAINS InterPro DOMAIN/s: Cyclic nucleotide-binding (InterPro:IPR000595), Cyclic nucleotide-binding-like (InterPro:IPR018490), Acyl-CoA thioesterase (…
AT1G01720	6.70248	0.149991	5.98053	0.289793	5.98664	0.0515024	6.34317	0.128661	6.1823	0.112496	6.31482	0.0340157	5.55587	0.185219	6.16548	0.291308	AT1G01720.1	NAC (No Apical Meristem) domain transcriptional regulator superfamily protein	ATAF1; CONTAINS InterPro DOMAIN/s: No apical meristem (NAM) protein (InterPro:IPR003441); BEST Arabidopsis thaliana protein match is: NAC domain containing protein 32 (TAIR:AT1G77450.1); Has 3043 Blast hits to 3037 proteins in 75 species: Archae - 0; Bacteria - 0; Metazoa - 0; Fungi - 0; Plants - 3043; Viruses - 0; Other Eukaryotes - 0 (source: NCBI BLink).
AT1G01725	4.05751	0.0864442	3.87696	0.0759159	4.39673	0.105812	3.90563	0.0793606	4.36996	0.237016	4.34979	0.0501313	4.09259	0.117927	4.05735	0.125502	AT1G01725.1	unknown protein	unknown protein; FUNCTIONS IN: molecular_function unknown; INVOLVED IN: biological_process unknown; LOCATED IN: endomembrane system; EXPRESSED IN: 23 plant structures; EXPRESSED DURING: 14 growth stages; BEST Arabidopsis thaliana protein match is: unknown protein (TAIR:AT4G00530.1); Has 20 Blast hits to 20 proteins in 7 species: Archae - 0; Bacteria - 0; Metazoa - 0; Fungi - 0; Plants - 20; Virus…
AT1G01730	3.16219	0.0617373	2.8393	0.121222	3.25364	0.145658	3.24206	0.0675891	2.92176	0.0806816	3.06441	0.103581	3.35612	0.0928833	3.20964	0.0324153	AT1G01730.1	unknown protein	unknown protein; FUNCTIONS IN: molecular_function unknown; INVOLVED IN: biological_process unknown; LOCATED IN: chloroplast; EXPRESSED IN: 23 plant structures; EXPRESSED DURING: 13 growth stages; Has 42 Blast hits to 42 proteins in 17 species: Archae - 0; Bacteria - 2; Metazoa - 5; Fungi - 1; Plants - 34; Viruses - 0; Other Eukaryotes - 0 (source: NCBI BLink).
AT1G01740	4.29228	0.0596618	4.43406	0.0538344	4.2133	0.145133	4.28633	0.0926679	4.11019	0.0100984	3.93255	0.0659037	3.99784	0.0873037	3.88295	0.104117	AT1G01740.1	Protein kinase protein with tetratricopeptide repeat domain	Protein kinase protein with tetratricopeptide repeat domain; FUNCTIONS IN: protein serine/threonine kinase activity, binding, protein kinase activity, kinase activity, ATP binding; INVOLVED IN: protein amino acid phosphorylation, N-terminal protein myristoylation; LOCATED IN: plasma membrane; EXPRESSED IN: 22 plant structures; EXPRESSED DURING: 13 growth stages; CONTAINS InterPro DOMAIN/s: Tetrat…
AT1G01750	2.95546	0.14966	3.96661	0.189203	6.42131	0.0983757	4.31277	0.354582	2.80504	0.0640734	2.94411	0.16893	2.79193	0.0714555	2.75174	0.0598526	AT1G01750.1	actin depolymerizing factor 11	actin depolymerizing factor 11 (ADF11); FUNCTIONS IN: actin binding; INVOLVED IN: biological_process unknown; LOCATED IN: intracellular; EXPRESSED IN: 6 plant structures; EXPRESSED DURING: 4 anthesis, petal differentiation and expansion stage; CONTAINS InterPro DOMAIN/s: Actin-binding, cofilin/tropomyosin type (InterPro:IPR002108); BEST Arabidopsis thaliana protein match is: actin depolymerizing …
AT1G01760	5.70841	0.335694	6.27571	0.0964607	7.01442	0.215125	6.58796	0.0875509	6.16217	0.186124	5.89513	0.114611	6.10738	0.0818742	6.25036	0.143585	AT1G01760.1	adenosine deaminases;RNA binding;RNA binding;adenosine deaminases	adenosine deaminases;RNA binding;RNA binding;adenosine deaminases; FUNCTIONS IN: RNA binding, adenosine deaminase activity; INVOLVED IN: RNA processing; LOCATED IN: cellular_component unknown; CONTAINS InterPro DOMAIN/s: Adenosine deaminase/editase (InterPro:IPR002466); Has 30201 Blast hits to 17322 proteins in 780 species: Archae - 12; Bacteria - 1396; Metazoa - 17338; Fungi - 3422; Plants - 503…
AT1G01770	3.04936	0.0510449	3.19519	0.124274	3.23733	0.050482	3.23152	0.123957	3.12738	0.156186	2.87791	0.060088	3.00929	0.0668685	2.87942	0.0627643	AT1G01770.1	unknown protein	unknown protein; CONTAINS InterPro DOMAIN/s: Protein of unknown function DUF1446 (InterPro:IPR010839); Has 1597 Blast hits to 1509 proteins in 306 species: Archae - 4; Bacteria - 843; Metazoa - 22; Fungi - 131; Plants - 31; Viruses - 0; Other Eukaryotes - 566 (source: NCBI BLink).
AT1G01780	6.12376	0.0899962	4.65152	0.135415	4.99908	0.240014	5.1614	0.151213	5.78924	0.177971	5.53799	0.18317	5.46526	0.409145	5.44632	0.196598	AT1G01780.1	GATA type zinc finger transcription factor family protein	GATA type zinc finger transcription factor family protein; FUNCTIONS IN: zinc ion binding; INVOLVED IN: biological_process unknown; LOCATED IN: cellular_component unknown; EXPRESSED IN: 23 plant structures; EXPRESSED DURING: 15 growth stages; CONTAINS InterPro DOMAIN/s: Zinc finger, LIM-type (InterPro:IPR001781); BEST Arabidopsis thaliana protein match is: GATA type zinc finger transcription fact…
AT1G01790	3.7134	0.0992469	3.25245	0.0664959	3.38343	0.125868	3.43383	0.13055	3.34952	0.0641409	3.22736	0.052371	3.30677	0.0760958	3.39718	0.0640432	AT1G01790.1	K+ efflux antiporter 1	K+ efflux antiporter 1 (KEA1); FUNCTIONS IN: potassium:hydrogen antiporter activity, potassium ion transmembrane transporter activity; INVOLVED IN: potassium ion transport, cation transport, metabolic process, transmembrane transport; LOCATED IN: chloroplast, chloroplast envelope; EXPRESSED IN: 23 plant structures; EXPRESSED DURING: 15 growth stages; CONTAINS InterPro DOMAIN/s: K+/H+ exchanger (I…
AT1G01800	3.48556	0.223306	3.78033	0.20688	3.58445	0.155193	3.61398	0.130786	3.48767	0.227997	3.72686	0.233664	3.33044	0.157507	3.68778	0.0932411	AT1G01800.1	NAD(P)-binding Rossmann-fold superfamily protein	NAD(P)-binding Rossmann-fold superfamily protein; FUNCTIONS IN: oxidoreductase activity, binding, catalytic activity; INVOLVED IN: oxidation reduction, metabolic process; LOCATED IN: plant-type cell wall; EXPRESSED IN: 22 plant structures; EXPRESSED DURING: 13 growth stages; CONTAINS InterPro DOMAIN/s: NAD(P)-binding domain (InterPro:IPR016040), Glucose/ribitol dehydrogenase (InterPro:IPR002347),…
AT1G01820	6.09678	0.0199808	6.10829	0.0515381	6.27525	0.050107	6.46818	0.101887	6.09733	0.117375	6.2299	0.191742	6.56507	0.0645629	6.69805	0.101107	AT1G01820.1	peroxin 11c	peroxin 11c (PEX11C); CONTAINS InterPro DOMAIN/s: Peroxisomal biogenesis factor 11 (InterPro:IPR008733); BEST Arabidopsis thaliana protein match is: peroxin 11D (TAIR:AT2G45740.3); Has 289 Blast hits to 289 proteins in 81 species: Archae - 0; Bacteria - 0; Metazoa - 46; Fungi - 41; Plants - 179; Viruses - 0; Other Eukaryotes - 23 (source: NCBI BLink).
AT1G01830	4.09443	0.104993	4.3312	0.0930023	4.21545	0.0887247	4.11354	0.109552	3.97873	0.0748312	4.09912	0.025502	3.74322	0.111168	4.02825	0.112488	AT1G01830.1	ARM repeat superfamily protein	ARM repeat superfamily protein; FUNCTIONS IN: binding; LOCATED IN: cellular_component unknown; EXPRESSED IN: 22 plant structures; EXPRESSED DURING: 13 growth stages; CONTAINS InterPro DOMAIN/s: Armadillo-like helical (InterPro:IPR011989), Armadillo (InterPro:IPR000225), Armadillo-type fold (InterPro:IPR016024); BEST Arabidopsis thaliana protein match is: ARM repeat superfamily protein (TAIR:AT2G4…
AT1G01840	4.5539	0.0348437	4.27101	0.0461859	4.13244	0.0656129	4.32343	0.0356975	4.75115	0.228308	4.43696	0.100824	4.53465	0.0948183	4.42434	0.0695647	AT1G01840.1	unknown protein	unknown protein; Has 23 Blast hits to 23 proteins in 9 species: Archae - 0; Bacteria - 0; Metazoa - 0; Fungi - 0; Plants - 23; Viruses - 0; Other Eukaryotes - 0 (source: NCBI BLink).
AT1G01860	5.07169	0.0212117	5.01396	0.141787	5.46084	0.170556	5.3757	0.108425	4.92236	0.0348725	4.90708	0.063441	5.40005	0.177227	5.75425	0.0980831	AT1G01860.1	Ribosomal RNA adenine dimethylase family protein	PALEFACE 1 (PFC1); FUNCTIONS IN: mRNA (2'-O-methyladenosine-N6-)-methyltransferase activity; INVOLVED IN: response to cold; LOCATED IN: chloroplast; EXPRESSED IN: 22 plant structures; EXPRESSED DURING: 13 growth stages; CONTAINS InterPro DOMAIN/s: Ribosomal RNA adenine methylase transferase, N-terminal (InterPro:IPR020598), Ribosomal RNA adenine methylase transferase, conserved site (InterPro:IPR…
AT1G01900	2.97976	0.110527	2.74818	0.0617338	2.73641	0.0631453	3.06384	0.171346	3.03716	0.200929	2.90508	0.0994494	2.86852	0.0737376	2.61889	0.153841	AT1G01900.1	subtilase family protein	SBTI1.1; FUNCTIONS IN: serine-type endopeptidase activity; INVOLVED IN: proteolysis, negative regulation of catalytic activity; LOCATED IN: extracellular matrix, apoplast, cell wall; EXPRESSED IN: 19 plant structures; EXPRESSED DURING: 11 growth stages; CONTAINS InterPro DOMAIN/s: Protease-associated PA (InterPro:IPR003137), Peptidase S8/S53, subtilisin/kexin/sedolisin (InterPro:IPR000209), Pepti…
AT1G01910	5.15562	0.0743166	5.26576	0.104233	4.92888	0.0334512	4.905	0.132404	5.13381	0.163505	5.20586	0.127238	5.01697	0.134853	5.06924	0.202436	AT1G01910.1	P-loop containing nucleoside triphosphate hydrolases superfamily protein	P-loop containing nucleoside triphosphate hydrolases superfamily protein; FUNCTIONS IN: ATP binding; INVOLVED IN: cellular metal ion homeostasis, anion transport; LOCATED IN: membrane; EXPRESSED IN: 24 plant structures; EXPRESSED DURING: 15 growth stages; CONTAINS InterPro DOMAIN/s: ATPase, anion-transporting (InterPro:IPR003348); BEST Arabidopsis thaliana protein match is: P-loop containing nucl…
AT1G01920	4.37075	0.217679	4.15885	0.16622	4.89358	0.0974297	5.07967	0.10107	4.6196	0.147221	5.01093	0.0943347	4.84887	0.0895601	4.99641	0.166238	AT1G01920.1	SET domain-containing protein	SET domain-containing protein; BEST Arabidopsis thaliana protein match is: Rubisco methyltransferase family protein (TAIR:AT1G14030.1); Has 611 Blast hits to 608 proteins in 165 species: Archae - 0; Bacteria - 0; Metazoa - 143; Fungi - 239; Plants - 164; Viruses - 0; Other Eukaryotes - 65 (source: NCBI BLink).
AT1G01930	6.79176	0.0640837	6.61635	0.0901524	6.93017	0.0666734	6.68692	0.0958411	6.61833	0.131394	6.76298	0.118611	6.65287	0.039063	6.78733	0.17317	AT1G01930.1	zinc finger protein-related	zinc finger protein-related; FUNCTIONS IN: zinc ion binding; INVOLVED IN: biological_process unknown; LOCATED IN: intracellular; EXPRESSED IN: 24 plant structures; EXPRESSED DURING: 15 growth stages; CONTAINS InterPro DOMAIN/s: Zinc finger, C2H2-like (InterPro:IPR015880), Ankyrin repeat-containing domain (InterPro:IPR020683), Ankyrin repeat (InterPro:IPR002110); Has 1975 Blast hits to 1659 protei…
AT1G01940	3.96738	0.051176	3.81437	0.0972458	3.59196	0.0277182	3.90894	0.0571552	4.11054	0.0974719	3.8147	0.113714	3.83851	0.132198	4.4377	0.0579357	AT1G01940.1	Cyclophilin-like peptidyl-prolyl cis-trans isomerase family protein	Cyclophilin-like peptidyl-prolyl cis-trans isomerase family protein; FUNCTIONS IN: peptidyl-prolyl cis-trans isomerase activity; INVOLVED IN: protein folding; LOCATED IN: cellular_component unknown; EXPRESSED IN: 23 plant structures; EXPRESSED DURING: 13 growth stages; CONTAINS InterPro DOMAIN/s: Cyclophilin-like (InterPro:IPR015891), Peptidyl-prolyl cis-trans isomerase, cyclophilin-type (InterPr…
AT1G01950	7.18784	0.065982	7.03547	0.0597407	6.58364	0.151512	6.82394	0.0607635	7.05577	0.0510499	7.1273	0.0871804	6.80026	0.0620438	6.94593	0.100711	AT1G01950.1	armadillo repeat kinesin 2	armadillo repeat kinesin 2 (ARK2); FUNCTIONS IN: microtubule motor activity, binding, ATP binding; INVOLVED IN: root development; LOCATED IN: chloroplast; EXPRESSED IN: 23 plant structures; EXPRESSED DURING: 13 growth stages; CONTAINS InterPro DOMAIN/s: Kinesin, motor region, conserved site (InterPro:IPR019821), Armadillo-like helical (InterPro:IPR011989), Armadillo (InterPro:IPR000225), Armadill…
AT1G01960	6.35045	0.151756	6.38969	0.154226	6.40944	0.115907	6.63201	0.0880131	6.39303	0.0833403	6.57726	0.143451	6.68614	0.134617	6.43481	0.138734	AT1G01960.1	SEC7-like guanine nucleotide exchange family protein	embryo sac development arrest 10 (EDA10); FUNCTIONS IN: binding, ARF guanyl-nucleotide exchange factor activity, guanyl-nucleotide exchange factor activity; INVOLVED IN: megagametogenesis; LOCATED IN: cytosol, nucleus; EXPRESSED IN: 23 plant structures; EXPRESSED DURING: 13 growth stages; CONTAINS InterPro DOMAIN/s: SEC7-like (InterPro:IPR000904), Armadillo-type fold (InterPro:IPR016024), Protein…
AT1G01970	6.2659	0.0233744	6.39283	0.0271507	5.97729	0.0937981	6.33692	0.0882025	6.6484	0.0722578	6.45887	0.084361	6.32052	0.129856	6.30001	0.0544814	AT1G01970.1	Tetratricopeptide repeat (TPR)-like superfamily protein	Tetratricopeptide repeat (TPR)-like superfamily protein; CONTAINS InterPro DOMAIN/s: Pentatricopeptide repeat (InterPro:IPR002885); BEST Arabidopsis thaliana protein match is: pentatricopeptide (PPR) repeat-containing protein (TAIR:AT1G19520.1); Has 15559 Blast hits to 6864 proteins in 176 species: Archae - 0; Bacteria - 16; Metazoa - 92; Fungi - 19; Plants - 15148; Viruses - 0; Other Eukaryotes …
AT1G01980	2.88796	0.0535537	2.72606	0.061326	2.6243	0.100654	3.03236	0.0889896	2.71321	0.0980665	2.94857	0.107146	2.85718	0.0740346	2.71788	0.0535456	AT1G01980.1	FAD-binding Berberine family protein	ATSEC1A; FUNCTIONS IN: electron carrier activity, oxidoreductase activity, FAD binding, catalytic activity; LOCATED IN: endomembrane system; EXPRESSED IN: 9 plant structures; EXPRESSED DURING: L mature pollen stage, M germinated pollen stage, 4 anthesis, C globular stage, petal differentiation and expansion stage; CONTAINS InterPro DOMAIN/s: FAD-binding, type 2 (InterPro:IPR016166), Berberine/ber…
AT1G01990	5.03561	0.0478737	5.75323	0.136389	5.99178	0.138271	5.83215	0.155492	5.05945	0.139808	5.15453	0.205692	5.52431	0.0300226	4.68717	0.121693	AT1G01990.1	unknown protein	unknown protein; Has 32 Blast hits to 32 proteins in 6 species: Archae - 0; Bacteria - 0; Metazoa - 0; Fungi - 0; Plants - 32; Viruses - 0; Other Eukaryotes - 0 (source: NCBI BLink).
AT1G02000	3.2241	0.0570724	3.13533	0.148927	3.22644	0.0839403	3.14223	0.0532064	3.16213	0.115158	3.25116	0.0819538	3.19218	0.107808	3.25722	0.151639	AT1G02000.1	UDP-D-glucuronate 4-epimerase 2	UDP-D-glucuronate 4-epimerase 2 (GAE2); FUNCTIONS IN: UDP-glucuronate 4-epimerase activity, catalytic activity; INVOLVED IN: cellular metabolic process, carbohydrate metabolic process, nucleotide-sugar metabolic process, metabolic process; LOCATED IN: cellular_component unknown; EXPRESSED IN: 25 plant structures; EXPRESSED DURING: 15 growth stages; CONTAINS InterPro DOMAIN/s: NAD-dependent epimer…
AT1G02020	4.49055	0.249761	4.04898	0.12381	3.85985	0.166169	3.91409	0.0495037	4.16635	0.141246	3.94212	0.129659	3.97037	0.074424	3.95046	0.153359	AT1G02020.1	nitroreductase family protein	nitroreductase family protein; FUNCTIONS IN: oxidoreductase activity, acting on NADH or NADPH, nitrogenous group as acceptor, oxidoreductase activity; INVOLVED IN: metabolic process; LOCATED IN: chloroplast; EXPRESSED IN: 23 plant structures; EXPRESSED DURING: 13 growth stages; CONTAINS InterPro DOMAIN/s: Nitroreductase-like (InterPro:IPR000415); Has 762 Blast hits to 681 proteins in 314 species:…
AT1G02050	6.61749	0.0600145	5.9662	0.0440836	6.2897	0.0135717	6.12486	0.0637819	6.50705	0.0473171	5.85251	0.117315	6.01313	0.107266	5.95785	0.128671	AT1G02050.1	Chalcone and stilbene synthase family protein	LESS ADHESIVE POLLEN 6 (LAP6); FUNCTIONS IN: transferase activity, transferring acyl groups other than amino-acyl groups, catalytic activity, acyltransferase activity; INVOLVED IN: phenylpropanoid biosynthetic process, pollen exine formation; EXPRESSED IN: 11 plant structures; EXPRESSED DURING: 6 growth stages; CONTAINS InterPro DOMAIN/s: Chalcone/stilbene synthase, N-terminal (InterPro:IPR001099…
AT1G02060	2.6155	0.126427	2.51141	0.0324191	2.35869	0.052046	2.34836	0.0816789	2.49757	0.0474039	2.39883	0.0214851	2.38241	0.0310747	2.4378	0.11242	AT1G02060.1	Tetratricopeptide repeat (TPR)-like superfamily protein	Tetratricopeptide repeat (TPR)-like superfamily protein; INVOLVED IN: biological_process unknown; LOCATED IN: chloroplast; EXPRESSED IN: 11 plant structures; EXPRESSED DURING: 6 growth stages; CONTAINS InterPro DOMAIN/s: Pentatricopeptide repeat (InterPro:IPR002885); BEST Arabidopsis thaliana protein match is: Tetratricopeptide repeat (TPR)-like superfamily protein (TAIR:AT2G37230.1); Has 43508 B…
AT1G02070	3.83414	0.177448	3.14881	0.0917719	3.35146	0.128573	3.32831	0.0960523	3.42952	0.0842104	3.37904	0.0747081	3.27925	0.0292219	3.27513	0.0485738	AT1G02070.1	unknown protein	unknown protein; BEST Arabidopsis thaliana protein match is: unknown protein (TAIR:AT3G60520.1); Has 98 Blast hits to 98 proteins in 13 species: Archae - 0; Bacteria - 0; Metazoa - 0; Fungi - 0; Plants - 98; Viruses - 0; Other Eukaryotes - 0 (source: NCBI BLink).
AT1G02080	3.7224	0.0336482	4.07108	0.189852	3.92553	0.0981126	3.57718	0.0563499	3.49201	0.0627049	3.46918	0.14945	3.74858	0.205432	3.37317	0.0230177	AT1G02080.1	transcription regulators	transcription regulators; FUNCTIONS IN: transcription regulator activity; LOCATED IN: membrane; EXPRESSED IN: 25 plant structures; EXPRESSED DURING: 15 growth stages; CONTAINS InterPro DOMAIN/s: CCR4-Not complex component, Not1 (InterPro:IPR007196); Has 1434 Blast hits to 680 proteins in 246 species: Archae - 0; Bacteria - 196; Metazoa - 419; Fungi - 362; Plants - 144; Viruses - 0; Other Eukaryot…
AT1G02090	7.61889	0.0738364	7.51654	0.0994068	7.27278	0.127285	7.1102	0.0913642	7.55462	0.235302	8.11337	0.122754	6.90132	0.213373	7.0123	0.123476	AT1G02090.1	Proteasome component (PCI) domain protein	FUSCA 5 (FUS5); CONTAINS InterPro DOMAIN/s: Proteasome component (PCI) domain (InterPro:IPR000717); Has 689 Blast hits to 689 proteins in 163 species: Archae - 0; Bacteria - 0; Metazoa - 405; Fungi - 166; Plants - 80; Viruses - 0; Other Eukaryotes - 38 (source: NCBI BLink).
AT1G02100	5.36394	0.0281819	5.31271	0.11427	5.29976	0.049683	5.32654	0.117035	5.39638	0.1044	5.47191	0.167239	5.32693	0.0458693	5.51901	0.109303	AT1G02100.1	Leucine carboxyl methyltransferase	Leucine carboxyl methyltransferase; FUNCTIONS IN: methyltransferase activity; INVOLVED IN: biological_process unknown; LOCATED IN: cellular_component unknown; EXPRESSED IN: 22 plant structures; EXPRESSED DURING: 14 growth stages; CONTAINS InterPro DOMAIN/s: Leucine carboxyl methyltransferase, LCTM1 1 (InterPro:IPR016651), Leucine carboxyl methyltransferase, eukaryotic (InterPro:IPR021121), Leucin…
AT1G02110	3.67097	0.0961859	3.69542	0.0361483	3.70554	0.0370983	3.66375	0.209259	3.62124	0.0890801	3.85002	0.128457	3.73386	0.0434901	3.90035	0.0813761	AT1G02110.1	Protein of unknown function (DUF630 and DUF632)	Protein of unknown function (DUF630 and DUF632); FUNCTIONS IN: molecular_function unknown; INVOLVED IN: N-terminal protein myristoylation; LOCATED IN: plasma membrane; EXPRESSED IN: 22 plant structures; EXPRESSED DURING: 14 growth stages; CONTAINS InterPro DOMAIN/s: Protein of unknown function DUF630 (InterPro:IPR006868), Protein of unknown function DUF632 (InterPro:IPR006867); BEST Arabidopsis t…
AT1G02120	5.15364	0.0849427	4.01044	0.0892442	4.87716	0.0809614	5.0891	0.0899196	4.68192	0.10848	4.29455	0.130947	4.57898	0.0860107	4.68674	0.111131	AT1G02120.1	GRAM domain family protein	VASCULAR ASSOCIATED DEATH1 (VAD1); INVOLVED IN: defense response to bacterium, negative regulation of programmed cell death; LOCATED IN: chloroplast; EXPRESSED IN: 24 plant structures; EXPRESSED DURING: 14 growth stages; CONTAINS InterPro DOMAIN/s: GRAM (InterPro:IPR004182); BEST Arabidopsis thaliana protein match is: C2 domain-containing protein / GRAM domain-containing protein (TAIR:AT3G59660.1…
AT1G02130	5.76336	0.048205	6.06615	0.0592433	6.11602	0.101188	6.16685	0.0447663	6.12519	0.0539057	6.36137	0.0452934	6.23411	0.0390162	6.3829	0.0617478	AT1G02130.1	RAS 5	RAS 5 (RA-5); FUNCTIONS IN: GTP binding; INVOLVED IN: response to cadmium ion, ER to Golgi vesicle-mediated transport; LOCATED IN: plasma membrane, vacuole; EXPRESSED IN: 24 plant structures; EXPRESSED DURING: 13 growth stages; CONTAINS InterPro DOMAIN/s: Ras GTPase (InterPro:IPR001806), Small GTP-binding protein (InterPro:IPR005225), Small GTPase (InterPro:IPR020851), Ras (InterPro:IPR013753), R…
AT1G02140	10.4405	0.0547874	11.0438	0.070191	11.0567	0.143084	11.2565	0.124855	10.9299	0.0585325	11.2752	0.0879465	11.283	0.126901	11.3216	0.0397763	AT1G02140.1	mago nashi family protein	MAGO NASHI (MAGO); FUNCTIONS IN: protein binding; INVOLVED IN: pollen tube guidance, sex determination, embryo development ending in seed dormancy; LOCATED IN: in 6 components; EXPRESSED IN: 25 plant structures; EXPRESSED DURING: 15 growth stages; CONTAINS InterPro DOMAIN/s: Mago nashi protein (InterPro:IPR004023); Has 476 Blast hits to 476 proteins in 200 species: Archae - 0; Bacteria - 0; Metaz…
AT1G02150	6.56791	0.110996	6.37338	0.169374	6.43273	0.0116943	6.17559	0.0353602	6.34423	0.132432	6.35136	0.0649235	6.47822	0.0727156	6.20261	0.176778	AT1G02150.1	Tetratricopeptide repeat (TPR)-like superfamily protein	Tetratricopeptide repeat (TPR)-like superfamily protein; FUNCTIONS IN: binding; LOCATED IN: chloroplast; EXPRESSED IN: 22 plant structures; EXPRESSED DURING: 13 growth stages; CONTAINS InterPro DOMAIN/s: Pentatricopeptide repeat (InterPro:IPR002885), Tetratricopeptide-like helical (InterPro:IPR011990); BEST Arabidopsis thaliana protein match is: Pentatricopeptide repeat (PPR) superfamily protein …
AT1G02160	5.30547	0.26281	5.65872	0.105805	6.01491	0.0497485	5.70293	0.217661	5.15545	0.160123	5.4556	0.19914	6.21723	0.19524	6.59106	0.0732665	AT1G02160.1	Cox19 family protein (CHCH motif)	Cox19 family protein (CHCH motif); CONTAINS InterPro DOMAIN/s: CHCH (InterPro:IPR010625); Has 56 Blast hits to 56 proteins in 33 species: Archae - 0; Bacteria - 0; Metazoa - 3; Fungi - 34; Plants - 19; Viruses - 0; Other Eukaryotes - 0 (source: NCBI BLink).
AT1G02170	6.7989	0.110136	6.74851	0.0556637	6.37264	0.191953	6.64049	0.117695	6.02341	0.243436	6.05299	0.147073	6.20337	0.093121	6.27754	0.113802	AT1G02170.1	metacaspase 1	metacaspase 1 (AMC1); FUNCTIONS IN: cysteine-type endopeptidase activity; INVOLVED IN: proteolysis, induction of apoptosis; LOCATED IN: chloroplast; EXPRESSED IN: 23 plant structures; EXPRESSED DURING: 15 growth stages; CONTAINS InterPro DOMAIN/s: Zinc finger, LSD1-type (InterPro:IPR005735), Peptidase C14, caspase catalytic (InterPro:IPR011600); BEST Arabidopsis thaliana protein match is: metacas…
AT1G02180	5.25855	0.0488557	5.5227	0.120298	5.31647	0.0391368	5.31622	0.105704	5.52931	0.157038	5.37895	0.02736	5.42056	0.13056	5.55086	0.0695309	AT1G02180.1	ferredoxin-related	ferredoxin-related; FUNCTIONS IN: molecular_function unknown; INVOLVED IN: biological_process unknown; LOCATED IN: endomembrane system; EXPRESSED IN: 23 plant structures; EXPRESSED DURING: 15 growth stages; Has 54 Blast hits to 54 proteins in 11 species: Archae - 0; Bacteria - 0; Metazoa - 0; Fungi - 0; Plants - 54; Viruses - 0; Other Eukaryotes - 0 (source: NCBI BLink).
AT1G02190	3.47329	0.145099	3.42334	0.0859331	3.40404	0.0368168	3.43172	0.0903267	3.28377	0.0752611	3.2151	0.0653192	3.2626	0.0904353	3.35973	0.0655913	AT1G02190.1	Fatty acid hydroxylase superfamily	Fatty acid hydroxylase superfamily; FUNCTIONS IN: oxidoreductase activity, iron ion binding, catalytic activity; INVOLVED IN: oxidation reduction, fatty acid biosynthetic process; LOCATED IN: endoplasmic reticulum; EXPRESSED IN: 12 plant structures; EXPRESSED DURING: 6 growth stages; CONTAINS InterPro DOMAIN/s: Fatty acid hydroxylase (InterPro:IPR006694), Uncharacterised protein, Wax2 C-terminal …
AT1G02205	3.75124	0.108781	4.26405	0.176833	3.86944	0.0603937	3.92906	0.103826	4.02906	0.142683	4.17354	0.0941268	4.25968	0.0689572	4.03348	0.143357	AT1G02205.1	Fatty acid hydroxylase superfamily	ECERIFERUM 1 (CER1); FUNCTIONS IN: aldehyde decarbonylase activity; INVOLVED IN: aldehyde catabolic process, wax biosynthetic process, cuticle development; LOCATED IN: endomembrane system, endoplasmic reticulum; EXPRESSED IN: 18 plant structures; EXPRESSED DURING: 13 growth stages; CONTAINS InterPro DOMAIN/s: Fatty acid hydroxylase (InterPro:IPR006694), Uncharacterised protein, Wax2 C-terminal (I…
AT1G02220	2.81005	0.0877285	2.60059	0.112855	2.81506	0.0837951	3.01473	0.125966	3.1009	0.0919487	2.91825	0.0999547	2.71029	0.1083	2.67984	0.0736023	AT1G02220.1	NAC domain containing protein 3	NAC domain containing protein 3 (NAC003); FUNCTIONS IN: sequence-specific DNA binding transcription factor activity; INVOLVED IN: multicellular organismal development, regulation of transcription; LOCATED IN: cellular_component unknown; EXPRESSED IN: 17 plant structures; EXPRESSED DURING: LP.06 six leaves visible, LP.04 four leaves visible, 4 anthesis, 4 leaf senescence stage, petal differentiati…
AT1G02250	3.13053	0.150674	2.91141	0.100869	3.15338	0.102141	3.06603	0.132095	2.93773	0.173797	2.94008	0.0724042	3.20076	0.0545405	2.87972	0.0798155	AT1G02250.1	NAC domain containing protein 5	NAC domain containing protein 5 (NAC005); FUNCTIONS IN: sequence-specific DNA binding transcription factor activity; INVOLVED IN: multicellular organismal development, regulation of transcription; LOCATED IN: cellular_component unknown; EXPRESSED IN: xylem; CONTAINS InterPro DOMAIN/s: No apical meristem (NAM) protein (InterPro:IPR003441); BEST Arabidopsis thaliana protein match is: NAC domain con…
AT1G02260	3.06439	0.0769034	3.17749	0.126176	3.32892	0.140861	3.50404	0.0751124	3.2431	0.148798	3.12938	0.0372146	3.37578	0.163954	3.24907	0.136842	AT1G02260.1	Divalent ion symporter	Divalent ion symporter; FUNCTIONS IN: citrate transmembrane transporter activity, transporter activity; INVOLVED IN: citrate transport, transmembrane transport; LOCATED IN: endomembrane system, integral to membrane; EXPRESSED IN: 24 plant structures; EXPRESSED DURING: 13 growth stages; CONTAINS InterPro DOMAIN/s: Divalent ion symporter (InterPro:IPR004680); Has 9789 Blast hits to 6672 proteins in…
AT1G02270	4.3507	0.263883	3.65363	0.0999117	3.73854	0.139729	3.63043	0.0893831	4.4502	0.238408	3.47286	0.0863567	3.3243	0.109638	3.81227	0.21222	AT1G02270.1	Calcium-binding endonuclease/exonuclease/phosphatase family	Calcium-binding endonuclease/exonuclease/phosphatase family; FUNCTIONS IN: catalytic activity, calcium ion binding; INVOLVED IN: response to cold; LOCATED IN: nucleus; EXPRESSED IN: 22 plant structures; EXPRESSED DURING: 13 growth stages; CONTAINS InterPro DOMAIN/s: EF-HAND 2 (InterPro:IPR018249), EF-hand-like domain (InterPro:IPR011992), Endonuclease/exonuclease/phosphatase (InterPro:IPR005135);…
AT1G02280	5.47862	0.0894365	5.52529	0.0485164	5.5413	0.0438958	5.49596	0.0994052	5.73593	0.0984706	5.7496	0.0126303	5.82716	0.0641563	5.935	0.0908559	AT1G02280.1	translocon at the outer envelope membrane of chloroplasts 33	translocon at the outer envelope membrane of chloroplasts 33 (TOC33); FUNCTIONS IN: protein binding, GTP binding, GTPase activity, protein homodimerization activity; INVOLVED IN: protein targeting to chloroplast; LOCATED IN: chloroplast outer membrane, chloroplast, chloroplast envelope; EXPRESSED IN: 23 plant structures; EXPRESSED DURING: 13 growth stages; CONTAINS InterPro DOMAIN/s: AIG1 (InterP…
AT1G02300	5.12734	0.0962309	4.83748	0.0823865	4.54066	0.106745	4.65206	0.138391	5.39143	0.158028	4.69839	0.0445111	4.54167	0.167219	4.60772	0.0911675	AT1G02300.1	Cysteine proteinases superfamily protein	Cysteine proteinases superfamily protein; FUNCTIONS IN: cysteine-type endopeptidase activity, cysteine-type peptidase activity; INVOLVED IN: proteolysis, regulation of catalytic activity; LOCATED IN: endomembrane system; EXPRESSED IN: 22 plant structures; EXPRESSED DURING: 13 growth stages; CONTAINS InterPro DOMAIN/s: Peptidase C1A, papain (InterPro:IPR013128), Peptidase C1A, cathepsin B (InterPr…
AT1G02305	6.46745	0.0400494	6.95583	0.0797838	7.38894	0.0501488	7.3731	0.113171	6.81473	0.190981	7.39758	0.128159	7.53986	0.066963	7.26497	0.0783112	AT1G02305.1	Cysteine proteinases superfamily protein	Cysteine proteinases superfamily protein; FUNCTIONS IN: cysteine-type endopeptidase activity, cysteine-type peptidase activity; INVOLVED IN: proteolysis, regulation of catalytic activity; LOCATED IN: vacuole; EXPRESSED IN: 23 plant structures; EXPRESSED DURING: 15 growth stages; CONTAINS InterPro DOMAIN/s: Peptidase C1A, papain (InterPro:IPR013128), Peptidase C1A, cathepsin B (InterPro:IPR015643)…
AT1G02310	3.4668	0.0855209	3.51905	0.084247	3.36957	0.042852	3.30505	0.0760243	3.6628	0.046659	3.35824	0.0482295	3.47192	0.119685	3.27876	0.141211	AT1G02310.1	Glycosyl hydrolase superfamily protein	Glycosyl hydrolase superfamily protein; FUNCTIONS IN: cation binding, hydrolase activity, hydrolyzing O-glycosyl compounds, catalytic activity; INVOLVED IN: carbohydrate metabolic process; LOCATED IN: endomembrane system; EXPRESSED IN: 7 plant structures; EXPRESSED DURING: 4 anthesis, petal differentiation and expansion stage, D bilateral stage; CONTAINS InterPro DOMAIN/s: Glycoside hydrolase, ca…
AT1G02320	3.26156	0.134508	3.31166	0.0431536	3.85657	0.128629	3.53528	0.0853389	3.45303	0.0508872	3.56647	0.224318	3.38648	0.0420556	3.36671	0.0864253	AT1G02320.1	unknown protein	unknown protein; Has 0 Blast hits to 0 proteins in 0 species (source: NCBI BLink).
AT1G02330	3.55037	0.0797607	3.71155	0.0952113	3.18894	0.0405312	3.15585	0.0749238	3.35634	0.116618	3.83737	0.103558	3.30511	0.152949	3.33164	0.101077	AT1G02330.1		CONTAINS InterPro DOMAIN/s: Hepatocellular carcinoma-associated antigen 59 (InterPro:IPR010756); Has 1239 Blast hits to 998 proteins in 204 species: Archae - 4; Bacteria - 71; Metazoa - 421; Fungi - 109; Plants - 87; Viruses - 5; Other Eukaryotes - 542 (source: NCBI BLink).
AT1G02340	2.62656	0.0568147	2.51295	0.0500031	2.58766	0.0401857	2.74372	0.0755477	2.61688	0.0759395	2.44404	0.0300846	2.45816	0.0285501	2.61498	0.0426379	AT1G02340.1	basic helix-loop-helix (bHLH) DNA-binding superfamily protein	LONG HYPOCOTYL IN FAR-RED (HFR1); CONTAINS InterPro DOMAIN/s: Helix-loop-helix DNA-binding domain (InterPro:IPR001092), Helix-loop-helix DNA-binding (InterPro:IPR011598); BEST Arabidopsis thaliana protein match is: phytochrome interacting factor 3 (TAIR:AT1G09530.2); Has 1715 Blast hits to 1709 proteins in 90 species: Archae - 0; Bacteria - 0; Metazoa - 4; Fungi - 4; Plants - 1707; Viruses - 0; O…
AT1G02360	3.24146	0.0366698	3.00743	0.0531172	2.95262	0.0431394	3.21742	0.039223	3.26119	0.0663298	3.25361	0.00637347	3.32058	0.0357651	3.31928	0.0714094	AT1G02360.1	Chitinase family protein	Chitinase family protein; FUNCTIONS IN: chitinase activity; INVOLVED IN: carbohydrate metabolic process, cell wall macromolecule catabolic process; LOCATED IN: endomembrane system; EXPRESSED IN: stem, cotyledon, leaf whorl, root; CONTAINS InterPro DOMAIN/s: Glycoside hydrolase, family 19 (InterPro:IPR016283), Glycoside hydrolase, family 19, catalytic (InterPro:IPR000726); BEST Arabidopsis thalian…
AT1G02370	4.97948	0.184589	4.74245	0.155317	4.27616	0.260677	4.32988	0.244598	5.02488	0.189891	5.85095	0.160493	5.00837	0.113252	4.67103	0.0931124	AT1G02370.1	Tetratricopeptide repeat (TPR)-like superfamily protein	Tetratricopeptide repeat (TPR)-like superfamily protein; CONTAINS InterPro DOMAIN/s: Pentatricopeptide repeat (InterPro:IPR002885); BEST Arabidopsis thaliana protein match is: Tetratricopeptide repeat (TPR)-like superfamily protein (TAIR:AT4G01990.1); Has 6320 Blast hits to 3912 proteins in 155 species: Archae - 0; Bacteria - 6; Metazoa - 44; Fungi - 46; Plants - 6080; Viruses - 0; Other Eukaryot…
AT1G02390	5.56062	0.161101	5.50847	0.20081	6.21745	0.141472	5.82366	0.090746	5.68068	0.145632	6.37161	0.276167	6.23084	0.121428	5.92553	0.284157	AT1G02390.1	glycerol-3-phosphate acyltransferase 2	glycerol-3-phosphate acyltransferase 2 (GPAT2); FUNCTIONS IN: acyltransferase activity; INVOLVED IN: metabolic process; EXPRESSED IN: 13 plant structures; EXPRESSED DURING: 8 growth stages; CONTAINS InterPro DOMAIN/s: Phospholipid/glycerol acyltransferase (InterPro:IPR002123); BEST Arabidopsis thaliana protein match is: glycerol-3-phosphate acyltransferase 3 (TAIR:AT4G01950.1); Has 367 Blast hits…
AT1G02400	3.96292	0.101448	3.57974	0.0744777	3.84382	0.184832	3.67497	0.127198	3.75784	0.155567	4.0467	0.0904462	3.74942	0.103089	4.13681	0.110211	AT1G02400.1	gibberellin 2-oxidase 6	gibberellin 2-oxidase 6 (GA2OX6); CONTAINS InterPro DOMAIN/s: Oxoglutarate/iron-dependent oxygenase (InterPro:IPR005123); BEST Arabidopsis thaliana protein match is: gibberellin 2-oxidase 4 (TAIR:AT1G47990.1); Has 8143 Blast hits to 8109 proteins in 973 species: Archae - 0; Bacteria - 1087; Metazoa - 68; Fungi - 840; Plants - 4773; Viruses - 0; Other Eukaryotes - 1375 (source: NCBI BLink).
AT1G02410	4.8639	0.237501	5.26112	0.0792104	5.77896	0.0944989	5.35956	0.0236662	4.59466	0.158191	5.4931	0.11066	5.13034	0.127427	4.96527	0.0989288	AT1G02410.1	cytochrome c oxidase assembly protein CtaG / Cox11 family	cytochrome c oxidase assembly protein CtaG / Cox11 family; FUNCTIONS IN: copper ion binding; INVOLVED IN: biological_process unknown; EXPRESSED IN: 24 plant structures; EXPRESSED DURING: 15 growth stages; CONTAINS InterPro DOMAIN/s: Cytochrome c oxidase assembly protein CtaG/Cox11 (InterPro:IPR007533); Has 2749 Blast hits to 2749 proteins in 659 species: Archae - 0; Bacteria - 997; Metazoa - 98; …
AT1G02420	4.61472	0.169395	4.49742	0.0827578	4.53917	0.1156	4.32646	0.121926	4.61918	0.147637	4.15319	0.111543	4.10564	0.0749012	4.3011	0.0781565	AT1G02420.1	Pentatricopeptide repeat (PPR) superfamily protein	Pentatricopeptide repeat (PPR) superfamily protein; FUNCTIONS IN: molecular_function unknown; INVOLVED IN: biological_process unknown; LOCATED IN: endomembrane system; EXPRESSED IN: 14 plant structures; EXPRESSED DURING: 7 growth stages; CONTAINS InterPro DOMAIN/s: Pentatricopeptide repeat (InterPro:IPR002885); BEST Arabidopsis thaliana protein match is: Tetratricopeptide repeat (TPR)-like superf…
AT1G02450	2.99148	0.0455634	2.64644	0.137621	2.71005	0.0505164	3.064	0.115055	3.13284	0.121104	3.21584	0.157306	2.9532	0.151568	3.06404	0.0798921	AT1G02450.1	NIM1-interacting 1	NIM1-interacting 1 (NIMIN1); FUNCTIONS IN: protein binding; INVOLVED IN: regulation of systemic acquired resistance, defense response to bacterium, negative regulation of transcription; LOCATED IN: nucleus; EXPRESSED IN: 20 plant structures; EXPRESSED DURING: 13 growth stages; BEST Arabidopsis thaliana protein match is: systemic acquired resistance (SAR) regulator protein NIMIN-1-related (TAIR:AT…
AT1G02460	5.45196	0.0269866	5.35042	0.0704349	5.59109	0.0909683	5.50626	0.0665195	5.6003	0.0440345	5.51948	0.0625948	5.59225	0.0858711	5.45334	0.0650185	AT1G02460.1	Pectin lyase-like superfamily protein	Pectin lyase-like superfamily protein; FUNCTIONS IN: polygalacturonase activity; INVOLVED IN: carbohydrate metabolic process; EXPRESSED IN: stem, root, stamen, seed; EXPRESSED DURING: 4 anthesis, E expanded cotyledon stage; CONTAINS InterPro DOMAIN/s: Pectin lyase fold/virulence factor (InterPro:IPR011050), Glycoside hydrolase, family 28 (InterPro:IPR000743), Pectin lyase fold (InterPro:IPR012334…
AT1G02470	5.52959	0.309478	5.52253	0.239686	5.45547	0.248045	6.04186	0.272358	7.07144	0.291568	6.53005	0.285162	5.73091	0.122565	5.19602	0.256893	AT1G02470.1	Polyketide cyclase/dehydrase and lipid transport superfamily protein	Polyketide cyclase/dehydrase and lipid transport superfamily protein; FUNCTIONS IN: molecular_function unknown; INVOLVED IN: biological_process unknown; LOCATED IN: chloroplast; EXPRESSED IN: 10 plant structures; EXPRESSED DURING: 4 anthesis, C globular stage, petal differentiation and expansion stage; CONTAINS InterPro DOMAIN/s: Streptomyces cyclase/dehydrase (InterPro:IPR005031); BEST Arabidops…
AT1G02475	3.17191	0.137853	2.72572	0.121736	3.15969	0.331417	2.70797	0.147147	3.03533	0.277207	2.70516	0.159142	2.73735	0.131026	2.99854	0.119069	AT1G02475.1	Polyketide cyclase/dehydrase and lipid transport superfamily protein	Polyketide cyclase/dehydrase and lipid transport superfamily protein; FUNCTIONS IN: molecular_function unknown; INVOLVED IN: biological_process unknown; LOCATED IN: chloroplast; EXPRESSED IN: 22 plant structures; EXPRESSED DURING: 13 growth stages; CONTAINS InterPro DOMAIN/s: Streptomyces cyclase/dehydrase (InterPro:IPR005031); BEST Arabidopsis thaliana protein match is: Polyketide cyclase / dehy…
AT1G02490	2.58292	0.0577699	2.56017	0.123152	2.32115	0.0376544	2.48178	0.0515277	2.47674	0.116272	2.43109	0.0630895	2.37012	0.0246833	2.48861	0.140673	AT1G02490.1	unknown protein	unknown protein; Has 0 Blast hits to 0 proteins in 0 species (source: NCBI BLink).
AT1G02500	7.51852	0.0622488	8.30075	0.127386	7.90862	0.0733927	7.85731	0.0644673	7.85341	0.105214	8.36529	0.0235063	8.32896	0.0636648	8.16169	0.147724	AT1G02500.1	S-adenosylmethionine synthetase 1	S-adenosylmethionine synthetase 1 (SAM1); FUNCTIONS IN: methionine adenosyltransferase activity; INVOLVED IN: response to cadmium ion, response to salt stress, ethylene biosynthetic process, S-adenosylmethionine biosynthetic process; LOCATED IN: cell wall, plasma membrane, membrane; EXPRESSED IN: 30 plant structures; EXPRESSED DURING: 17 growth stages; CONTAINS InterPro DOMAIN/s: S-adenosylmethio…
AT1G02540	2.91536	0.0645947	2.62057	0.0701765	2.71776	0.0510766	2.75644	0.0689679	2.76106	0.0737662	2.95105	0.0417287	2.87497	0.0364911	2.7539	0.0482749	AT1G02540.1	unknown protein	unknown protein; Has 3327 Blast hits to 2216 proteins in 265 species: Archae - 18; Bacteria - 202; Metazoa - 802; Fungi - 283; Plants - 84; Viruses - 187; Other Eukaryotes - 1751 (source: NCBI BLink).
AT1G02550	3.45777	0.0868309	3.47058	0.0864435	3.73534	0.0728693	3.69725	0.110619	3.64856	0.029666	3.49738	0.0887095	3.67838	0.0591182	3.68133	0.157364	AT1G02550.1	Plant invertase/pectin methylesterase inhibitor superfamily protein	Plant invertase/pectin methylesterase inhibitor superfamily protein; FUNCTIONS IN: enzyme inhibitor activity, pectinesterase inhibitor activity, pectinesterase activity; INVOLVED IN: biological_process unknown; LOCATED IN: endomembrane system; CONTAINS InterPro DOMAIN/s: Pectinesterase inhibitor (InterPro:IPR006501); BEST Arabidopsis thaliana protein match is: Plant invertase/pectin methylesteras…
AT1G02560	8.34086	0.0466702	8.62747	0.0177599	8.98037	0.0608391	8.81804	0.0397764	8.24745	0.037549	8.66463	0.0468233	8.79267	0.0499697	8.80379	0.0501051	AT1G02560.1	nuclear encoded CLP protease 5	nuclear encoded CLP protease 5 (CLPP5); FUNCTIONS IN: serine-type endopeptidase activity; INVOLVED IN: peptidyl-cysteine S-nitrosylation; LOCATED IN: in 7 components; EXPRESSED IN: 23 plant structures; EXPRESSED DURING: 14 growth stages; CONTAINS InterPro DOMAIN/s: Peptidase S14, ClpP, active site (InterPro:IPR018215), Peptidase S14, ClpP (InterPro:IPR001907); BEST Arabidopsis thaliana protein ma…
AT1G02575	3.63868	0.0862743	3.79237	0.0946483	3.64665	0.0571649	3.58917	0.142613	3.76578	0.140506	3.69664	0.0835633	3.74483	0.144317	3.5421	0.148335	AT1G02575.1	unknown protein	unknown protein; BEST Arabidopsis thaliana protein match is: unknown protein (TAIR:AT1G02570.1).
AT1G02580	4.22743	0.153112	4.0631	0.135147	4.05344	0.163807	4.25432	0.136248	4.53976	0.0496387	4.36226	0.0533108	4.48619	0.11785	3.95323	0.138291	AT1G02580.1	SET domain-containing protein	MEDEA (MEA); CONTAINS InterPro DOMAIN/s: SANT, DNA-binding (InterPro:IPR001005), SET domain (InterPro:IPR001214); BEST Arabidopsis thaliana protein match is: SET domain-containing protein (TAIR:AT4G02020.1); Has 4870 Blast hits to 4762 proteins in 465 species: Archae - 0; Bacteria - 401; Metazoa - 1924; Fungi - 484; Plants - 1009; Viruses - 0; Other Eukaryotes - 1052 (source: NCBI BLink).
AT1G02620	9.07567	0.0592033	9.47608	0.0363265	9.58629	0.105669	9.44363	0.0513969	9.33892	0.0440913	9.35789	0.0448444	9.63397	0.0470715	9.7211	0.0850155	AT1G02620.1	Ras-related small GTP-binding family protein	Ras-related small GTP-binding family protein; FUNCTIONS IN: GTP binding; INVOLVED IN: intracellular protein transport; LOCATED IN: endomembrane system, intracellular; CONTAINS InterPro DOMAIN/s: Small GTPase SAR1-type (InterPro:IPR006687), ARF/SAR superfamily (InterPro:IPR006689); BEST Arabidopsis thaliana protein match is: secretion-associated RAS super family 2 (TAIR:AT4G02080.1); Has 4733 Blas…
AT1G02640	2.80652	0.0341822	4.03646	0.161781	2.88793	0.164057	2.84498	0.125652	3.88077	0.281741	3.95159	0.211494	4.20972	0.254296	3.37053	0.359503	AT1G02640.1	beta-xylosidase 2	beta-xylosidase 2 (BXL2); FUNCTIONS IN: hydrolase activity, hydrolyzing O-glycosyl compounds; INVOLVED IN: carbohydrate metabolic process; LOCATED IN: plant-type cell wall; EXPRESSED IN: 23 plant structures; EXPRESSED DURING: 13 growth stages; CONTAINS InterPro DOMAIN/s: Glycoside hydrolase, family 3, N-terminal (InterPro:IPR001764), Glycoside hydrolase, family 3, C-terminal (InterPro:IPR002772),…
AT1G02660	3.84218	0.181383	3.88197	0.117194	4.15981	0.126496	4.00276	0.0805854	3.59442	0.164243	3.60054	0.203995	4.13494	0.159559	4.30105	0.125868	AT1G02660.1	alpha/beta-Hydrolases superfamily protein	alpha/beta-Hydrolases superfamily protein; FUNCTIONS IN: triglyceride lipase activity; INVOLVED IN: lipid metabolic process; LOCATED IN: cellular_component unknown; EXPRESSED IN: 24 plant structures; EXPRESSED DURING: 15 growth stages; CONTAINS InterPro DOMAIN/s: Lipase, class 3 (InterPro:IPR002921); BEST Arabidopsis thaliana protein match is: alpha/beta-Hydrolases superfamily protein (TAIR:AT3G6…
AT1G02670	3.90615	0.0601375	3.79484	0.0938766	3.65141	0.0453516	3.5937	0.0197391	3.73425	0.0827642	3.93043	0.0303813	3.8208	0.0837261	3.62225	0.05311	AT1G02670.1	P-loop containing nucleoside triphosphate hydrolases superfamily protein	P-loop containing nucleoside triphosphate hydrolases superfamily protein; FUNCTIONS IN: helicase activity, DNA binding, ATP binding, nucleic acid binding; INVOLVED IN: DNA repair; LOCATED IN: cellular_component unknown; EXPRESSED IN: 7 plant structures; EXPRESSED DURING: F mature embryo stage, petal differentiation and expansion stage, E expanded cotyledon stage, D bilateral stage; CONTAINS Inter…
AT1G02680	3.90659	0.0781624	4.08737	0.0414923	4.19984	0.0632774	4.04527	0.0919498	4.03216	0.0970282	4.23055	0.148033	4.14988	0.0328774	4.16393	0.163644	AT1G02680.1	TBP-associated factor 13	TBP-associated factor 13 (TAF13); FUNCTIONS IN: RNA polymerase II transcription factor activity, DNA binding; INVOLVED IN: transcription initiation, transcription from RNA polymerase II promoter; LOCATED IN: transcription factor complex; EXPRESSED IN: 23 plant structures; EXPRESSED DURING: 13 growth stages; CONTAINS InterPro DOMAIN/s: Transcription initiation factor IID, 18kDa subunit (InterPro:I…
AT1G02690	4.92168	0.045292	4.53829	0.109038	4.62731	0.0770867	4.33265	0.0567465	4.46168	0.109794	4.96802	0.136989	4.81734	0.0595116	4.8043	0.0465915	AT1G02690.1	importin alpha isoform 6	importin alpha isoform 6 (IMPA-6); FUNCTIONS IN: protein transporter activity, binding; INVOLVED IN: intracellular protein transport, protein import into nucleus; LOCATED IN: nucleus, nuclear pore, cytoplasm; EXPRESSED IN: 20 plant structures; EXPRESSED DURING: 11 growth stages; CONTAINS InterPro DOMAIN/s: Importin-alpha-like, importin-beta-binding domain (InterPro:IPR002652), Armadillo-like heli…
AT1G02700	4.45536	0.131789	4.44939	0.12946	3.99009	0.0860023	4.26903	0.147241	4.60043	0.180978	4.03247	0.106804	4.41661	0.0333811	5.44041	0.223454	AT1G02700.1	unknown protein	unknown protein; FUNCTIONS IN: molecular_function unknown; INVOLVED IN: biological_process unknown; LOCATED IN: mitochondrion; BEST Arabidopsis thaliana protein match is: unknown protein (TAIR:AT4G02140.1); Has 49 Blast hits to 49 proteins in 21 species: Archae - 0; Bacteria - 0; Metazoa - 10; Fungi - 6; Plants - 29; Viruses - 0; Other Eukaryotes - 4 (source: NCBI BLink).
AT1G02710	4.38539	0.0498819	4.2983	0.143702	4.36765	0.0716963	4.39598	0.0338067	4.40024	0.080295	4.29801	0.0522036	4.35595	0.039292	4.25799	0.0468323	AT1G02710.1	glycine-rich protein	glycine-rich protein; FUNCTIONS IN: molecular_function unknown; INVOLVED IN: biological_process unknown; LOCATED IN: endomembrane system; Has 94175 Blast hits to 22560 proteins in 1554 species: Archae - 109; Bacteria - 35702; Metazoa - 26912; Fungi - 5192; Plants - 9321; Viruses - 1410; Other Eukaryotes - 15529 (source: NCBI BLink).
AT1G02720	2.88347	0.061564	2.82401	0.0643377	2.76229	0.0521356	2.56462	0.0393333	3.25833	0.155602	2.75558	0.164735	2.9944	0.039107	3.16583	0.139577	AT1G02720.1	galacturonosyltransferase 5	galacturonosyltransferase 5 (GATL5); FUNCTIONS IN: transferase activity, transferring hexosyl groups, polygalacturonate 4-alpha-galacturonosyltransferase activity, transferase activity, transferring glycosyl groups; INVOLVED IN: carbohydrate biosynthetic process; LOCATED IN: endomembrane system; EXPRESSED IN: 14 plant structures; EXPRESSED DURING: 7 growth stages; CONTAINS InterPro DOMAIN/s: Glyc…
AT1G02730	5.52637	0.0616234	5.70573	0.104359	5.44702	0.0667429	5.5421	0.0550913	5.49572	0.120215	5.3947	0.117292	5.40282	0.17811	5.28881	0.069434	AT1G02730.1	cellulose synthase-like D5	cellulose synthase-like D5 (CSLD5); CONTAINS InterPro DOMAIN/s: Cellulose synthase (InterPro:IPR005150); BEST Arabidopsis thaliana protein match is: cellulose synthase-like D3 (TAIR:AT3G03050.1); Has 3375 Blast hits to 3003 proteins in 709 species: Archae - 13; Bacteria - 1269; Metazoa - 102; Fungi - 19; Plants - 1879; Viruses - 2; Other Eukaryotes - 91 (source: NCBI BLink).
AT1G02740	4.83486	0.182134	4.66185	0.248561	5.4284	0.123428	4.62056	0.114085	4.38741	0.421334	4.85844	0.122874	4.40758	0.175253	5.06097	0.333554	AT1G02740.1	MRG family protein	MRG family protein; FUNCTIONS IN: chromatin binding; INVOLVED IN: chromatin assembly or disassembly; LOCATED IN: chromatin, nucleus; EXPRESSED IN: 15 plant structures; EXPRESSED DURING: 6 growth stages; CONTAINS InterPro DOMAIN/s: Histone H4 acetyltransferase, NuA4 complex, Eaf3/MRG15 subunit (InterPro:IPR017398), Tudor-like, plant (InterPro:IPR014002), MRG (InterPro:IPR008676), Chromo domain (In…
AT1G02750	5.09259	0.139863	5.19151	0.126406	5.33704	0.127994	5.00257	0.205071	5.16218	0.155261	5.01305	0.339644	5.46476	0.207856	5.99889	0.115853	AT1G02750.1	Drought-responsive family protein	Drought-responsive family protein; FUNCTIONS IN: zinc ion binding; INVOLVED IN: response to water deprivation; LOCATED IN: intracellular; EXPRESSED IN: 22 plant structures; EXPRESSED DURING: 13 growth stages; CONTAINS InterPro DOMAIN/s: Zinc finger, C2H2-like (InterPro:IPR015880), Drought induced 19/ RING finger protein 114 (InterPro:IPR008598); BEST Arabidopsis thaliana protein match is: Drought…
AT1G02780	7.70363	0.0578962	8.46571	0.0464916	8.38842	0.118838	8.41993	0.0626745	8.45324	0.0878275	9.08811	0.0269246	8.827	0.0599985	8.62282	0.0298602	AT1G02780.1	Ribosomal protein L19e family protein	embryo defective 2386 (emb2386); FUNCTIONS IN: structural constituent of ribosome; INVOLVED IN: translation, ribosome biogenesis, embryo development ending in seed dormancy; LOCATED IN: in 6 components; EXPRESSED IN: 25 plant structures; EXPRESSED DURING: 14 growth stages; CONTAINS InterPro DOMAIN/s: Ribosomal protein L19/L19e (InterPro:IPR000196), Ribosomal protein L19/L19e, domain 3 (InterPro:I…
AT1G02790	4.55724	0.131697	4.90263	0.08149	4.63561	0.168811	4.76276	0.124132	4.39093	0.120274	4.71757	0.0276031	4.85217	0.169192	4.81024	0.0523844	AT1G02790.1	polygalacturonase 4	polygalacturonase 4 (PGA4); FUNCTIONS IN: polygalacturonase activity; INVOLVED IN: carbohydrate metabolic process; LOCATED IN: endomembrane system; EXPRESSED IN: 14 plant structures; EXPRESSED DURING: 6 growth stages; CONTAINS InterPro DOMAIN/s: Pectin lyase fold/virulence factor (InterPro:IPR011050), Pectin lyase fold (InterPro:IPR012334), Glycoside hydrolase, family 28 (InterPro:IPR000743), Par…
AT1G02800	4.44414	0.136126	3.55442	0.0733386	3.87105	0.119971	3.68243	0.11945	4.37925	0.270538	3.78691	0.0737241	4.21697	0.229621	4.19256	0.0916608	AT1G02800.1	cellulase 2	cellulase 2 (CEL2); FUNCTIONS IN: cellulase activity, hydrolase activity, hydrolyzing O-glycosyl compounds; INVOLVED IN: response to nematode, pattern specification process; LOCATED IN: endomembrane system; EXPRESSED IN: 11 plant structures; EXPRESSED DURING: 6 growth stages; CONTAINS InterPro DOMAIN/s: Six-hairpin glycosidase (InterPro:IPR012341), Glycoside hydrolase, family 9, active site (Inte…
AT1G02810	3.77934	0.185417	3.78168	0.199126	3.58844	0.174404	3.87341	0.0472658	3.77775	0.118523	3.77097	0.00185407	3.70263	0.0506376	3.76894	0.104917	AT1G02810.1	Plant invertase/pectin methylesterase inhibitor superfamily	Plant invertase/pectin methylesterase inhibitor superfamily; FUNCTIONS IN: enzyme inhibitor activity, pectinesterase activity; INVOLVED IN: cell wall modification; LOCATED IN: endomembrane system, cell wall, plant-type cell wall; EXPRESSED IN: 14 plant structures; EXPRESSED DURING: 6 growth stages; CONTAINS InterPro DOMAIN/s: Pectinesterase, active site (InterPro:IPR018040), Pectin lyase fold/vir…
AT1G02813	2.8543	0.0688518	3.03851	0.0896173	2.84165	0.0761713	2.91952	0.0448421	2.81493	0.13604	2.85621	0.074998	2.82735	0.157425	2.9703	0.0955442	AT1G02813.1	Protein of unknown function, DUF538	Protein of unknown function, DUF538; INVOLVED IN: biological_process unknown; LOCATED IN: endomembrane system; EXPRESSED IN: leaf whorl, cauline leaf, sepal, flower, seed; EXPRESSED DURING: F mature embryo stage, petal differentiation and expansion stage, E expanded cotyledon stage; CONTAINS InterPro DOMAIN/s: Protein of unknown function DUF538 (InterPro:IPR007493); BEST Arabidopsis thaliana prot…
AT1G02816	2.44953	0.111137	2.2883	0.0895934	2.37359	0.10404	2.2405	0.051285	2.40151	0.0555365	2.45571	0.157072	2.07821	0.0945913	2.51657	0.231951	AT1G02816.1	Protein of unknown function, DUF538	Protein of unknown function, DUF538; FUNCTIONS IN: molecular_function unknown; INVOLVED IN: biological_process unknown; LOCATED IN: plasma membrane, vacuole; EXPRESSED IN: 25 plant structures; EXPRESSED DURING: 14 growth stages; CONTAINS InterPro DOMAIN/s: Protein of unknown function DUF538 (InterPro:IPR007493); BEST Arabidopsis thaliana protein match is: Protein of unknown function, DUF538 (TAIR…
AT1G02820	3.13605	0.0953205	3.51912	0.0319232	3.15444	0.0900989	3.4691	0.16475	3.15139	0.0967857	3.76397	0.167483	3.59336	0.259124	3.451	0.199351	AT1G02820.1	Late embryogenesis abundant 3 (LEA3) family protein	Late embryogenesis abundant 3 (LEA3) family protein; FUNCTIONS IN: molecular_function unknown; INVOLVED IN: embryo development, response to stress; EXPRESSED IN: 16 plant structures; EXPRESSED DURING: 8 growth stages; CONTAINS InterPro DOMAIN/s: Late embryogenesis abundant protein, group 3 (InterPro:IPR004926); BEST Arabidopsis thaliana protein match is: senescence-associated gene 21 (TAIR:AT4G02…
AT1G02830	6.17536	0.0879671	5.7137	0.158425	5.59378	0.0954498	5.37391	0.180826	6.28714	0.0908992	6.75086	0.0241585	7.16836	0.146787	6.25	0.0914667	AT1G02830.1	Ribosomal L22e protein family	Ribosomal L22e protein family; FUNCTIONS IN: structural constituent of ribosome; INVOLVED IN: translation; LOCATED IN: ribosome, cytosolic large ribosomal subunit; EXPRESSED IN: shoot apex, flower; EXPRESSED DURING: petal differentiation and expansion stage; CONTAINS InterPro DOMAIN/s: Ribosomal protein L22e (InterPro:IPR002671); BEST Arabidopsis thaliana protein match is: Ribosomal L22e protein …
AT1G02840	6.09969	0.0811783	6.02649	0.0894751	5.86728	0.0523748	5.7835	0.110795	6.03282	0.0382652	6.0386	0.0710021	5.9771	0.12545	5.93183	0.100603	AT1G02840.1	RNA-binding (RRM/RBD/RNP motifs) family protein	SR1; FUNCTIONS IN: RNA binding, nucleotide binding, nucleic acid binding; LOCATED IN: interchromatin granule, nuclear speck, nucleus; EXPRESSED IN: 25 plant structures; EXPRESSED DURING: 15 growth stages; CONTAINS InterPro DOMAIN/s: RNA recognition motif, RNP-1 (InterPro:IPR000504), Nucleotide-binding, alpha-beta plait (InterPro:IPR012677); BEST Arabidopsis thaliana protein match is: RNA-binding …
AT1G02850	4.85675	0.0835221	4.78757	0.0678041	4.63974	0.0527479	4.65275	0.06423	5.30331	0.0761127	4.7033	0.0559032	4.74355	0.0627972	5.09288	0.100368	AT1G02850.1	beta glucosidase 11	beta glucosidase 11 (BGLU11); FUNCTIONS IN: cation binding, hydrolase activity, hydrolyzing O-glycosyl compounds, catalytic activity; INVOLVED IN: carbohydrate metabolic process; LOCATED IN: endomembrane system; EXPRESSED IN: 24 plant structures; EXPRESSED DURING: 13 growth stages; CONTAINS InterPro DOMAIN/s: Glycoside hydrolase, family 1 (InterPro:IPR001360), Glycoside hydrolase, family 1, activ…
AT1G02860	8.89024	0.034209	7.60172	0.160925	7.97796	0.0955158	7.99845	0.0621744	8.35584	0.135776	7.39766	0.104268	7.84267	0.107763	8.04361	0.102867	AT1G02860.1	SPX (SYG1/Pho81/XPR1) domain-containing protein	nitrogen limitation adaptation (NLA); CONTAINS InterPro DOMAIN/s: Zinc finger, RING-type, conserved site (InterPro:IPR017907), Zinc finger, RING-type (InterPro:IPR001841), SPX, N-terminal (InterPro:IPR004331); BEST Arabidopsis thaliana protein match is: SPX (SYG1/Pho81/XPR1) domain-containing protein / zinc finger (C3HC4-type RING finger) protein-related (TAIR:AT2G38920.1); Has 2026 Blast hits to…
AT1G02870	3.13134	0.0678567	3.5873	0.059208	3.12252	0.101812	3.06697	0.0774434	3.2742	0.146005	3.66748	0.125839	3.49275	0.108127	3.56423	0.101503	AT1G02870.1		FUNCTIONS IN: molecular_function unknown; INVOLVED IN: biological_process unknown; EXPRESSED IN: 23 plant structures; EXPRESSED DURING: 13 growth stages; CONTAINS InterPro DOMAIN/s: Ribosome biogenesis protein Nop16 (InterPro:IPR019002); Has 104 Blast hits to 104 proteins in 57 species: Archae - 0; Bacteria - 0; Metazoa - 0; Fungi - 63; Plants - 35; Viruses - 0; Other Eukaryotes - 6 (source: NCBI…
AT1G02890	5.76925	0.0801102	5.2646	0.0447497	5.1357	0.0975861	5.25207	0.0437411	5.1617	0.0741028	4.5924	0.0923123	4.78361	0.0956052	4.90346	0.0578378	AT1G02890.1	AAA-type ATPase family protein	AAA-type ATPase family protein; FUNCTIONS IN: nucleoside-triphosphatase activity, ATPase activity, nucleotide binding, ATP binding; LOCATED IN: chloroplast; EXPRESSED IN: 25 plant structures; EXPRESSED DURING: 15 growth stages; CONTAINS InterPro DOMAIN/s: ATPase, AAA+ type, core (InterPro:IPR003593), ATPase, AAA-type, core (InterPro:IPR003959), ATPase, AAA-type, conserved site (InterPro:IPR003960…
AT1G02900	3.40074	0.182693	3.51902	0.0775249	3.44098	0.11733	3.43401	0.0454119	3.24966	0.0817864	3.3873	0.202083	3.30889	0.124398	3.52831	0.0780363	AT1G02900.1	rapid alkalinization factor 1	rapid alkalinization factor 1 (RALF1); CONTAINS InterPro DOMAIN/s: Rapid ALkalinization Factor (InterPro:IPR008801); BEST Arabidopsis thaliana protein match is: ralf-like 33 (TAIR:AT4G15800.1); Has 267 Blast hits to 267 proteins in 20 species: Archae - 0; Bacteria - 0; Metazoa - 0; Fungi - 2; Plants - 265; Viruses - 0; Other Eukaryotes - 0 (source: NCBI BLink).
AT1G02910	5.26268	0.0620755	4.99529	0.175165	5.30691	0.100666	5.25249	0.117755	5.03324	0.219301	4.85934	0.0217569	5.19654	0.155482	5.25285	0.278348	AT1G02910.1	tetratricopeptide repeat (TPR)-containing protein	LOW PSII ACCUMULATION1 (LPA1); FUNCTIONS IN: binding; INVOLVED IN: photosystem II oxygen evolving complex assembly; LOCATED IN: chloroplast; EXPRESSED IN: 22 plant structures; EXPRESSED DURING: 13 growth stages; CONTAINS InterPro DOMAIN/s: Protein of unknown function DUF3493 (InterPro:IPR021883), Tetratricopeptide-like helical (InterPro:IPR011990), Tetratricopeptide repeat-containing (InterPro:IP…
AT1G02940	2.46066	0.180589	2.69951	0.16904	2.72658	0.0619762	2.51403	0.0473124	2.76887	0.146224	2.92965	0.18486	2.68252	0.0813479	2.53653	0.142183	AT1G02940.1	glutathione S-transferase (class phi) 5	glutathione S-transferase (class phi) 5 (GSTF5); FUNCTIONS IN: glutathione transferase activity; INVOLVED IN: N-terminal protein myristoylation, toxin catabolic process; LOCATED IN: mitochondrion, cytoplasm; EXPRESSED IN: 13 plant structures; EXPRESSED DURING: 9 growth stages; CONTAINS InterPro DOMAIN/s: Thioredoxin fold (InterPro:IPR012335), Glutathione S-transferase, C-terminal (InterPro:IPR004…
AT1G02950	2.69516	0.0931671	2.68668	0.0161532	2.77903	0.104296	2.69707	0.0850466	2.71533	0.065195	2.67524	0.0356023	2.69389	0.062831	2.57933	0.0603006	AT1G02950.1	glutathione S-transferase F4	glutathione S-transferase F4 (GSTF4); CONTAINS InterPro DOMAIN/s: Thioredoxin fold (InterPro:IPR012335), Glutathione S-transferase, C-terminal (InterPro:IPR004046), Glutathione S-transferase, C-terminal-like (InterPro:IPR010987), Glutathione S-transferase/chloride channel, C-terminal (InterPro:IPR017933), Glutathione S-transferase, N-terminal (InterPro:IPR004045), Thioredoxin-like fold (InterPro:…
AT1G02960	2.54099	0.0669121	2.55461	0.109249	2.83627	0.0700337	2.81607	0.098965	2.52773	0.0770045	2.62107	0.1143	2.63407	0.0556426	2.72255	0.106768	AT1G02960.1	unknown protein	unknown protein; BEST Arabidopsis thaliana protein match is: unknown protein (TAIR:AT1G02965.1); Has 83 Blast hits to 82 proteins in 37 species: Archae - 0; Bacteria - 2; Metazoa - 20; Fungi - 7; Plants - 29; Viruses - 0; Other Eukaryotes - 25 (source: NCBI BLink).
AT1G02970	4.06131	0.0753529	4.22251	0.0885193	4.61777	0.128042	4.58007	0.0321634	4.10517	0.0559367	4.63174	0.160574	4.52987	0.114697	4.35104	0.123995	AT1G02970.1	WEE1 kinase homolog	WEE1 kinase homolog (WEE1); CONTAINS InterPro DOMAIN/s: Protein kinase, ATP binding site (InterPro:IPR017441), Protein kinase, catalytic domain (InterPro:IPR000719), Serine/threonine-protein kinase-like domain (InterPro:IPR017442), Protein kinase-like domain (InterPro:IPR011009), Serine/threonine-protein kinase, active site (InterPro:IPR008271); BEST Arabidopsis thaliana protein match is: Protein…
AT1G02980	2.79545	0.0908396	2.9195	0.116715	3.16184	0.0263148	2.82973	0.0716683	2.65857	0.0369905	2.80293	0.0495999	2.73855	0.0701297	2.68471	0.024595	AT1G02980.1	cullin 2	cullin 2 (CUL2); FUNCTIONS IN: ubiquitin protein ligase binding; INVOLVED IN: cell cycle, ubiquitin-dependent protein catabolic process; LOCATED IN: SCF ubiquitin ligase complex, chloroplast envelope; EXPRESSED IN: sperm cell, flower; EXPRESSED DURING: petal differentiation and expansion stage; CONTAINS InterPro DOMAIN/s: Winged helix-turn-helix transcription repressor DNA-binding (InterPro:IPR01…
AT1G03000	8.4643	0.0438338	8.48032	0.0703303	8.8233	0.167505	8.76981	0.0467731	8.0982	0.0523087	7.95719	0.0779025	8.2708	0.126559	8.39089	0.0931808	AT1G03000.1	peroxin 6	peroxin 6 (PEX6); FUNCTIONS IN: nucleoside-triphosphatase activity, ATPase activity, nucleotide binding, ATP binding; INVOLVED IN: protein import into peroxisome matrix, fatty acid beta-oxidation; EXPRESSED IN: 22 plant structures; EXPRESSED DURING: 13 growth stages; CONTAINS InterPro DOMAIN/s: ATPase, AAA-type, core (InterPro:IPR003959), ATPase, AAA+ type, core (InterPro:IPR003593), ATPase, AAA-…
AT1G03010	4.59378	0.122197	4.41304	0.165612	4.06604	0.186559	3.92507	0.0667871	2.45785	0.122848	2.86961	0.184357	2.7202	0.124981	2.72429	0.209074	AT1G03010.1	Phototropic-responsive NPH3 family protein	Phototropic-responsive NPH3 family protein; FUNCTIONS IN: signal transducer activity; INVOLVED IN: response to light stimulus, pollen tube growth; EXPRESSED IN: leaf apex, inflorescence meristem, cauline leaf, root, flower; EXPRESSED DURING: M germinated pollen stage, petal differentiation and expansion stage; CONTAINS InterPro DOMAIN/s: NPH3 (InterPro:IPR004249), BTB/POZ fold (InterPro:IPR011333…
AT1G03020	2.69267	0.0470293	2.6888	0.121807	2.59057	0.0460731	2.65877	0.0377044	2.55027	0.0824114	2.86235	0.0858809	2.59731	0.0744146	2.63189	0.0701648	AT1G03020.1	Thioredoxin superfamily protein	Thioredoxin superfamily protein; FUNCTIONS IN: electron carrier activity, arsenate reductase (glutaredoxin) activity, protein disulfide oxidoreductase activity; INVOLVED IN: cell redox homeostasis; LOCATED IN: cellular_component unknown; EXPRESSED IN: 7 plant structures; EXPRESSED DURING: 6 growth stages; CONTAINS InterPro DOMAIN/s: Glutaredoxin-like, plant II (InterPro:IPR011905), Thioredoxin fo…
AT1G03030	3.30627	0.0585862	3.88595	0.098107	4.008	0.0560748	4.90023	0.143127	3.3712	0.158268	3.82346	0.042057	4.03403	0.0927085	4.31282	0.103501	AT1G03030.1	P-loop containing nucleoside triphosphate hydrolases superfamily protein	P-loop containing nucleoside triphosphate hydrolases superfamily protein; FUNCTIONS IN: phosphotransferase activity, alcohol group as acceptor, kinase activity, ATP binding; INVOLVED IN: biosynthetic process, metabolic process; LOCATED IN: chloroplast; EXPRESSED IN: 22 plant structures; EXPRESSED DURING: 13 growth stages; CONTAINS InterPro DOMAIN/s: Phosphoribulokinase/uridine kinase (InterPro:IP…
AT1G03040	3.58137	0.0994903	3.55048	0.0940605	3.42442	0.103074	3.37953	0.0451344	3.88458	0.178535	3.40616	0.0454329	3.46501	0.0637346	3.39499	0.0484151	AT1G03040.1	basic helix-loop-helix (bHLH) DNA-binding superfamily protein	basic helix-loop-helix (bHLH) DNA-binding superfamily protein; FUNCTIONS IN: DNA binding, sequence-specific DNA binding transcription factor activity; INVOLVED IN: regulation of transcription, acetyl-CoA biosynthetic process from pyruvate; LOCATED IN: nucleus; EXPRESSED IN: 22 plant structures; EXPRESSED DURING: 13 growth stages; CONTAINS InterPro DOMAIN/s: Helix-loop-helix DNA-binding domain (In…
AT1G03050	2.66641	0.0537253	2.7789	0.0820396	2.68074	0.133694	2.76544	0.0785585	2.7775	0.0164522	2.69458	0.051092	2.54368	0.0381379	2.76063	0.0177276	AT1G03050.1	ENTH/ANTH/VHS superfamily protein	ENTH/ANTH/VHS superfamily protein; FUNCTIONS IN: phospholipid binding, clathrin binding, binding, phosphatidylinositol binding; INVOLVED IN: N-terminal protein myristoylation, clathrin coat assembly; LOCATED IN: clathrin coat; EXPRESSED IN: 9 plant structures; EXPRESSED DURING: L mature pollen stage, M germinated pollen stage, 4 anthesis, C globular stage, petal differentiation and expansion stag…
AT1G03055	3.14016	0.106489	3.13287	0.0443117	3.32597	0.0856885	3.19333	0.142389	3.11031	0.106238	3.13134	0.165583	3.1494	0.0674565	2.95306	0.175695	AT1G03055.1	unknown protein	unknown protein; BEST Arabidopsis thaliana protein match is: unknown protein (TAIR:AT1G64680.1); Has 143 Blast hits to 143 proteins in 26 species: Archae - 0; Bacteria - 6; Metazoa - 0; Fungi - 0; Plants - 122; Viruses - 0; Other Eukaryotes - 15 (source: NCBI BLink).
AT1G03060	3.4325	0.0688327	3.64195	0.0574161	3.92444	0.101706	3.78048	0.0500052	3.25416	0.107601	3.64313	0.0486628	3.53157	0.0645701	3.44946	0.044958	AT1G03060.1	Beige/BEACH domain ;WD domain, G-beta repeat protein	SPIRRIG (SPI); FUNCTIONS IN: binding; INVOLVED IN: signal transduction, multidimensional cell growth, vacuole organization, trichome morphogenesis; LOCATED IN: cellular_component unknown; EXPRESSED IN: 23 plant structures; EXPRESSED DURING: 15 growth stages; CONTAINS InterPro DOMAIN/s: WD40 repeat 2 (InterPro:IPR019782), Beige/BEACH (InterPro:IPR000409), WD40 repeat, conserved site (InterPro:IPR0…
AT1G03070	4.3441	0.153907	4.33197	0.150118	3.60187	0.21656	5.08004	0.30034	5.09038	0.268095	3.46334	0.120812	3.65187	0.247927	5.06968	0.102157	AT1G03070.1	Bax inhibitor-1 family protein	Bax inhibitor-1 family protein; CONTAINS InterPro DOMAIN/s: Inhibitor of apoptosis-promoting Bax1 related (InterPro:IPR006214); BEST Arabidopsis thaliana protein match is: Bax inhibitor-1 family protein (TAIR:AT4G02690.1); Has 5593 Blast hits to 5593 proteins in 1573 species: Archae - 0; Bacteria - 3054; Metazoa - 856; Fungi - 144; Plants - 197; Viruses - 83; Other Eukaryotes - 1259 (source: NCBI…
AT1G03080	5.38	0.0511984	4.77879	0.0616332	5.03375	0.0810123	5.16882	0.0473801	4.78391	0.0901443	4.37952	0.137871	4.89015	0.0648713	4.98762	0.271552	AT1G03080.1	kinase interacting (KIP1-like) family protein	kinase interacting (KIP1-like) family protein; FUNCTIONS IN: molecular_function unknown; INVOLVED IN: biological_process unknown; LOCATED IN: plasma membrane; EXPRESSED IN: 22 plant structures; EXPRESSED DURING: 13 growth stages; CONTAINS InterPro DOMAIN/s: Prefoldin (InterPro:IPR009053), KIP1-like (InterPro:IPR011684); BEST Arabidopsis thaliana protein match is: Kinase interacting (KIP1-like) fa…
AT1G03090	3.20307	0.142807	3.00352	0.0117179	3.4025	0.135694	3.50142	0.0748885	2.97124	0.0800484	3.15149	0.0583062	3.32035	0.113812	3.1761	0.103188	AT1G03090.1	methylcrotonyl-CoA carboxylase alpha chain, mitochondrial / 3-methylcrotonyl-CoA carboxylase 1 (MCCA)	MCCA; FUNCTIONS IN: cobalt ion binding, methylcrotonoyl-CoA carboxylase activity; INVOLVED IN: leucine catabolic process; LOCATED IN: mitochondrion, cytosolic ribosome; EXPRESSED IN: 26 plant structures; EXPRESSED DURING: 13 growth stages; CONTAINS InterPro DOMAIN/s: Single hybrid motif (InterPro:IPR011053), Biotin/lipoyl attachment (InterPro:IPR000089), Carbamoyl phosphate synthase, large subuni…
AT1G03100	4.87215	0.0746653	4.85363	0.0619854	4.62967	0.132087	4.75013	0.0362506	4.54235	0.134409	5.09704	0.11841	4.7645	0.0868832	4.7752	0.1032	AT1G03100.1	Pentatricopeptide repeat (PPR) superfamily protein	Pentatricopeptide repeat (PPR) superfamily protein; CONTAINS InterPro DOMAIN/s: Pentatricopeptide repeat (InterPro:IPR002885); BEST Arabidopsis thaliana protein match is: Pentatricopeptide repeat (PPR) superfamily protein (TAIR:AT4G17616.1); Has 9904 Blast hits to 5133 proteins in 176 species: Archae - 0; Bacteria - 34; Metazoa - 111; Fungi - 31; Plants - 9502; Viruses - 0; Other Eukaryotes - 226…
AT1G03110	4.94864	0.148279	4.94562	0.138238	4.3836	0.146953	4.32923	0.0607632	4.99014	0.0974006	4.88475	0.211778	5.01186	0.10608	5.11079	0.108298	AT1G03110.1	Transducin/WD40 repeat-like superfamily protein	Transducin/WD40 repeat-like superfamily protein; CONTAINS InterPro DOMAIN/s: WD40 repeat 2 (InterPro:IPR019782), WD40 repeat-like-containing domain (InterPro:IPR011046), WD40 repeat, conserved site (InterPro:IPR019775), WD40-repeat-containing domain (InterPro:IPR017986), WD40/YVTN repeat-like-containing domain (InterPro:IPR015943), WD40 repeat (InterPro:IPR001680), WD40 repeat, subgroup (InterPro…
AT1G03130	5.11245	0.155509	4.2722	0.126125	4.80982	0.0661588	4.79599	0.113321	5.56911	0.164341	4.73254	0.128968	5.18172	0.100092	4.90129	0.18397	AT1G03130.1	photosystem I subunit D-2	photosystem I subunit D-2 (PSAD-2); FUNCTIONS IN: molecular_function unknown; INVOLVED IN: photosynthesis; LOCATED IN: in 6 components; EXPRESSED IN: 23 plant structures; EXPRESSED DURING: 14 growth stages; CONTAINS InterPro DOMAIN/s: Photosystem I protein PsaD (InterPro:IPR003685); BEST Arabidopsis thaliana protein match is: photosystem I subunit D-1 (TAIR:AT4G02770.1); Has 509 Blast hits to 509…
AT1G03150	2.87538	0.109827	3.58221	0.157367	3.54592	0.250158	3.31098	0.142274	2.72602	0.0822494	3.20398	0.0950537	3.14	0.0941474	2.95718	0.109733	AT1G03150.1	Acyl-CoA N-acyltransferases (NAT) superfamily protein	Acyl-CoA N-acyltransferases (NAT) superfamily protein; FUNCTIONS IN: N-acetyltransferase activity; INVOLVED IN: metabolic process; LOCATED IN: cellular_component unknown; EXPRESSED IN: 22 plant structures; EXPRESSED DURING: 13 growth stages; CONTAINS InterPro DOMAIN/s: GCN5-related N-acetyltransferase, C-terminal (InterPro:IPR022610), GCN5-related N-acetyltransferase (InterPro:IPR000182), Acyl-Co…
AT1G03160	5.80699	0.24524	5.29663	0.113518	4.63362	0.0670471	4.8196	0.145444	5.27676	0.203012	4.46887	0.132866	4.87012	0.130547	4.82057	0.0989917	AT1G03160.1	FZO-like	FZO-like (FZL); FUNCTIONS IN: thiamin-phosphate diphosphorylase activity, GTP binding; INVOLVED IN: vegetative to reproductive phase transition of meristem, thylakoid membrane organization; LOCATED IN: chloroplast membrane, chloroplast; EXPRESSED IN: 23 plant structures; EXPRESSED DURING: 13 growth stages; CONTAINS InterPro DOMAIN/s: Thiamine monophosphate synthase (InterPro:IPR003733), GTP-bindi…
AT1G03170	4.09219	0.0650775	4.01162	0.072181	4.22404	0.0691734	4.29909	0.0747505	4.44617	0.0762133	4.02	0.162569	3.9817	0.0829408	4.29361	0.0800919	AT1G03170.1	Protein of unknown function (DUF3049)	Protein of unknown function (DUF3049); CONTAINS InterPro DOMAIN/s: Protein of unknown function DUF3049 (InterPro:IPR021410); BEST Arabidopsis thaliana protein match is: Protein of unknown function (DUF3049) (TAIR:AT4G02810.1); Has 91 Blast hits to 91 proteins in 14 species: Archae - 0; Bacteria - 0; Metazoa - 0; Fungi - 2; Plants - 89; Viruses - 0; Other Eukaryotes - 0 (source: NCBI BLink).
AT1G03180	4.46759	0.26957	3.87195	0.250199	3.94629	0.0957961	3.74799	0.141688	3.74381	0.0777983	3.82294	0.144398	3.52348	0.32233	4.06584	0.0626238	AT1G03180.1	unknown protein	unknown protein; Has 36 Blast hits to 36 proteins in 15 species: Archae - 0; Bacteria - 0; Metazoa - 3; Fungi - 0; Plants - 33; Viruses - 0; Other Eukaryotes - 0 (source: NCBI BLink).
AT1G03190	6.84084	0.0869077	6.57268	0.146376	6.5091	0.0267074	6.70846	0.0961755	6.49455	0.181106	6.86477	0.128498	6.30062	0.247382	6.32343	0.139075	AT1G03190.1	RAD3-like DNA-binding helicase protein	ULTRAVIOLET HYPERSENSITIVE 6 (UVH6); FUNCTIONS IN: in 6 functions; INVOLVED IN: DNA repair, response to UV, response to heat; LOCATED IN: nucleus; EXPRESSED IN: 25 plant structures; EXPRESSED DURING: 14 growth stages; CONTAINS InterPro DOMAIN/s: Helicase, superfamily 1/2, ATP-binding domain, DinG/Rad3-type (InterPro:IPR014013), Xeroderma pigmentosum group D protein (InterPro:IPR001945), Helicase-…
AT1G03210	5.82651	0.130414	5.08647	0.0819351	5.1002	0.175403	6.21693	0.157354	5.26596	0.206516	5.45167	0.123397	5.70597	0.277047	7.19972	0.174173	AT1G03210.1	Phenazine biosynthesis PhzC/PhzF protein	Phenazine biosynthesis PhzC/PhzF protein; FUNCTIONS IN: catalytic activity; INVOLVED IN: biosynthetic process; LOCATED IN: endomembrane system; EXPRESSED IN: 24 plant structures; EXPRESSED DURING: 15 growth stages; CONTAINS InterPro DOMAIN/s: Phenazine biosynthesis PhzC/PhzF protein (InterPro:IPR003719); BEST Arabidopsis thaliana protein match is: Phenazine biosynthesis PhzC/PhzF protein (TAIR:AT…
AT1G03250	4.91629	0.0748787	5.06332	0.191069	5.13582	0.116018	4.82424	0.0903831	4.77551	0.0748117	5.02505	0.0535387	4.71351	0.0808637	4.88488	0.0351206	AT1G03250.1	unknown protein	unknown protein; Has 89 Blast hits to 89 proteins in 31 species: Archae - 0; Bacteria - 0; Metazoa - 31; Fungi - 0; Plants - 48; Viruses - 0; Other Eukaryotes - 10 (source: NCBI BLink).
AT1G03260	3.77196	0.0607699	3.43972	0.0932671	3.48464	0.072128	3.29942	0.0284433	3.45109	0.0840299	3.41413	0.215169	3.34292	0.0373202	3.41131	0.0840277	AT1G03260.1	SNARE associated Golgi protein family	SNARE associated Golgi protein family; LOCATED IN: endomembrane system; EXPRESSED IN: 24 plant structures; EXPRESSED DURING: 15 growth stages; CONTAINS InterPro DOMAIN/s: SNARE associated Golgi protein (InterPro:IPR015414); BEST Arabidopsis thaliana protein match is: SNARE associated Golgi protein family (TAIR:AT5G19070.1); Has 5379 Blast hits to 5379 proteins in 1283 species: Archae - 29; Bacter…
AT1G03270	4.97673	0.325312	4.48398	0.249612	4.66983	0.318693	4.7633	0.287542	4.71227	0.280484	5.49633	0.254724	4.49205	0.423272	4.64552	0.176189	AT1G03270.1	CBS domain-containing protein with a domain of unknown function (DUF21)	CBS domain-containing protein with a domain of unknown function (DUF21); FUNCTIONS IN: molecular_function unknown; INVOLVED IN: biological_process unknown; LOCATED IN: endomembrane system; EXPRESSED IN: 21 plant structures; EXPRESSED DURING: 14 growth stages; CONTAINS InterPro DOMAIN/s: Protein of unknown function DUF21 (InterPro:IPR002550); BEST Arabidopsis thaliana protein match is: CBS domain-…
AT1G03280	2.84455	0.0780933	3.11994	0.125502	3.10107	0.0774326	2.96904	0.104705	2.88475	0.0862559	3.07289	0.032809	2.97344	0.0687879	3.02903	0.131657	AT1G03280.1	Transcription factor TFIIE, alpha subunit	Transcription factor TFIIE, alpha subunit; FUNCTIONS IN: RNA polymerase II transcription factor activity, transcription initiation factor activity; INVOLVED IN: transcription initiation from RNA polymerase II promoter; LOCATED IN: endomembrane system, transcription factor TFIIE complex; EXPRESSED IN: 24 plant structures; EXPRESSED DURING: 15 growth stages; CONTAINS InterPro DOMAIN/s: Transcriptio…
AT1G03290	3.4353	0.0648772	3.14415	0.137027	3.51103	0.193496	3.37185	0.104621	4.04258	0.397819	3.4085	0.340164	3.15281	0.107842	3.64774	0.136558	AT1G03290.1	unknown protein	unknown protein; BEST Arabidopsis thaliana protein match is: unknown protein (TAIR:AT4G02880.2); Has 13587 Blast hits to 10183 proteins in 1114 species: Archae - 257; Bacteria - 2402; Metazoa - 5637; Fungi - 960; Plants - 675; Viruses - 54; Other Eukaryotes - 3602 (source: NCBI BLink).
AT1G03300	3.77158	0.0776126	3.58901	0.0387215	3.51848	0.128649	3.38383	0.107244	3.83778	0.107089	3.68163	0.128313	3.72417	0.148036	3.53064	0.067779	AT1G03300.1	DOMAIN OF UNKNOWN FUNCTION 724 1	DOMAIN OF UNKNOWN FUNCTION 724 1 (ATDUF1); FUNCTIONS IN: RNA binding; INVOLVED IN: biological_process unknown; LOCATED IN: nucleus; EXPRESSED IN: 30 plant structures; EXPRESSED DURING: 14 growth stages; CONTAINS InterPro DOMAIN/s: Tudor-like, plant (InterPro:IPR014002), Agenet (InterPro:IPR008395), Protein of unknown function DUF724 (InterPro:IPR007930); BEST Arabidopsis thaliana protein match is…
AT1G03310	5.61133	0.0384948	5.77083	0.122655	5.65728	0.135061	5.1987	0.177633	5.14333	0.226565	5.58916	0.135394	5.56063	0.111366	5.40171	0.17875	AT1G03310.1	debranching enzyme 1	debranching enzyme 1 (DBE1); FUNCTIONS IN: isoamylase activity, alpha-amylase activity; INVOLVED IN: carbohydrate metabolic process, amylopectin biosynthetic process; LOCATED IN: chloroplast; EXPRESSED IN: 22 plant structures; EXPRESSED DURING: 13 growth stages; CONTAINS InterPro DOMAIN/s: Glycoside hydrolase, family 13, N-terminal (InterPro:IPR004193), Immunoglobulin E-set (InterPro:IPR014756), …
AT1G03320	5.09037	0.202424	4.87878	0.1577	4.86085	0.119291	4.97939	0.174492	5.35768	0.117254	5.08018	0.0769103	5.30048	0.166838	4.57878	0.180434	AT1G03320.1	unknown protein	unknown protein; Has 1038 Blast hits to 683 proteins in 112 species: Archae - 4; Bacteria - 14; Metazoa - 318; Fungi - 117; Plants - 86; Viruses - 8; Other Eukaryotes - 491 (source: NCBI BLink).
AT1G03330	7.48259	0.095903	8.08704	0.0654248	7.44353	0.0781597	7.30392	0.162104	7.18684	0.139028	7.73587	0.107943	7.37812	0.0971262	7.23943	0.128314	AT1G03330.1	Small nuclear ribonucleoprotein family protein	Small nuclear ribonucleoprotein family protein; CONTAINS InterPro DOMAIN/s: Like-Sm ribonucleoprotein (LSM) domain (InterPro:IPR001163), U6 snRNA-associated Sm-like protein LSm2 (InterPro:IPR016654), Like-Sm ribonucleoprotein (LSM) domain, eukaryotic/archaea-type (InterPro:IPR006649), Like-Sm ribonucleoprotein (LSM)-related domain (InterPro:IPR010920); Has 762 Blast hits to 762 proteins in 209 sp…
AT1G03350	6.10846	0.0346468	5.8772	0.065502	5.77175	0.0573867	5.79043	0.0580106	6.25402	0.141111	6.03987	0.0340361	5.97511	0.0696115	5.99635	0.161713	AT1G03350.1	BSD domain-containing protein	BSD domain-containing protein; FUNCTIONS IN: molecular_function unknown; INVOLVED IN: biological_process unknown; LOCATED IN: cellular_component unknown; EXPRESSED IN: 24 plant structures; EXPRESSED DURING: 15 growth stages; CONTAINS InterPro DOMAIN/s: BSD (InterPro:IPR005607); BEST Arabidopsis thaliana protein match is: BSD domain-containing protein (TAIR:AT4G13110.1); Has 10642 Blast hits to 59…
AT1G03360	2.6496	0.118236	2.57436	0.0687716	2.73329	0.0488695	2.79392	0.0730252	2.63122	0.106129	2.86829	0.077119	3.00703	0.138011	2.8191	0.152845	AT1G03360.1	ribosomal RNA processing 4	ribosomal RNA processing 4 (RRP4); FUNCTIONS IN: exonuclease activity; LOCATED IN: mitochondrion; EXPRESSED IN: 20 plant structures; EXPRESSED DURING: 13 growth stages; CONTAINS InterPro DOMAIN/s: Nucleic acid-binding, OB-fold-like (InterPro:IPR016027); Has 615 Blast hits to 615 proteins in 291 species: Archae - 147; Bacteria - 0; Metazoa - 136; Fungi - 134; Plants - 55; Viruses - 0; Other Eukary…
AT1G03370	3.68894	0.0883799	3.68498	0.0651367	3.61305	0.0233831	3.68456	0.118028	3.75471	0.0863078	3.56744	0.0351751	3.54466	0.0921545	3.76462	0.11352	AT1G03370.1	C2 calcium/lipid-binding and GRAM domain containing protein	C2 calcium/lipid-binding and GRAM domain containing protein; CONTAINS InterPro DOMAIN/s: C2 membrane targeting protein (InterPro:IPR018029), C2 calcium/lipid-binding domain, CaLB (InterPro:IPR008973), GRAM (InterPro:IPR004182), C2 region (InterPro:IPR020477), C2 calcium-dependent membrane targeting (InterPro:IPR000008); BEST Arabidopsis thaliana protein match is: C2 calcium/lipid-binding and GRAM…
AT1G03380	3.02545	0.0488343	2.9991	0.0483011	2.82524	0.0554271	2.98569	0.0651288	3.25177	0.146913	2.77329	0.0685794	2.85499	0.104361	2.99427	0.0621251	AT1G03380.1	homolog of yeast autophagy 18 (ATG18) G	homolog of yeast autophagy 18 (ATG18) G (ATG18G); CONTAINS InterPro DOMAIN/s: WD40 repeat-like-containing domain (InterPro:IPR011046), Breast carcinoma amplified sequence 3 (InterPro:IPR022175), WD40 repeat (InterPro:IPR001680), WD40/YVTN repeat-like-containing domain (InterPro:IPR015943), WD40 repeat, subgroup (InterPro:IPR019781); BEST Arabidopsis thaliana protein match is: homolog of yeast aut…
AT1G03390	3.56857	0.129732	3.21956	0.0279945	3.22815	0.0703504	3.33377	0.0844769	3.27862	0.061959	3.29374	0.178792	3.09201	0.211322	3.05629	0.232029	AT1G03390.1	HXXXD-type acyl-transferase family protein	HXXXD-type acyl-transferase family protein; FUNCTIONS IN: transferase activity, transferring acyl groups other than amino-acyl groups, transferase activity; INVOLVED IN: biological_process unknown; EXPRESSED IN: sepal, flower; EXPRESSED DURING: petal differentiation and expansion stage; CONTAINS InterPro DOMAIN/s: Transferase (InterPro:IPR003480); BEST Arabidopsis thaliana protein match is: HXXXD…
AT1G03400	5.84443	0.0886767	5.6081	0.132898	5.95451	0.119797	5.76506	0.117993	5.36648	0.102871	5.70345	0.151202	5.62653	0.102024	5.68607	0.0878965	AT1G03400.1	2-oxoglutarate (2OG) and Fe(II)-dependent oxygenase superfamily protein	2-oxoglutarate (2OG) and Fe(II)-dependent oxygenase superfamily protein; CONTAINS InterPro DOMAIN/s: Oxoglutarate/iron-dependent oxygenase (InterPro:IPR005123); BEST Arabidopsis thaliana protein match is: 2-oxoglutarate (2OG) and Fe(II)-dependent oxygenase superfamily protein (TAIR:AT1G03410.1); Has 8186 Blast hits to 8162 proteins in 1002 species: Archae - 0; Bacteria - 1123; Metazoa - 116; Fung…
AT1G03410	3.65538	0.143083	3.18675	0.08208	3.23677	0.125919	3.1822	0.0820222	3.18387	0.2213	2.84814	0.098752	3.24384	0.0865094	3.0956	0.08554	AT1G03410.1	2-oxoglutarate (2OG) and Fe(II)-dependent oxygenase superfamily protein	2A6; FUNCTIONS IN: oxidoreductase activity; LOCATED IN: endomembrane system; EXPRESSED IN: 17 plant structures; EXPRESSED DURING: 10 growth stages; CONTAINS InterPro DOMAIN/s: Oxoglutarate/iron-dependent oxygenase (InterPro:IPR005123); BEST Arabidopsis thaliana protein match is: 2-oxoglutarate (2OG) and Fe(II)-dependent oxygenase superfamily protein (TAIR:AT1G03400.1); Has 8330 Blast hits to 8293…
AT1G03420	5.95525	0.158489	5.90434	0.13527	5.80896	0.0713777	5.75669	0.0996146	6.27767	0.132793	6.12844	0.337106	5.82921	0.288329	6.10572	0.066344	AT1G03420.1	transposable element gene
AT1G03430	3.67879	0.225886	3.43779	0.120747	4.1303	0.225172	3.86083	0.0445272	3.7242	0.297791	3.85373	0.170716	3.51112	0.129971	3.42366	0.113664	AT1G03430.1	histidine-containing phosphotransfer factor 5	histidine-containing phosphotransfer factor 5 (AHP5); CONTAINS InterPro DOMAIN/s: Signal transduction histidine kinase, phosphotransfer (Hpt) domain (InterPro:IPR008207); BEST Arabidopsis thaliana protein match is: histidine-containing phosphotransmitter 2 (TAIR:AT3G29350.1); Has 311 Blast hits to 310 proteins in 49 species: Archae - 2; Bacteria - 33; Metazoa - 0; Fungi - 8; Plants - 266; Viruses…
AT1G03440	3.9672	0.129939	4.06923	0.15623	4.46611	0.0941567	4.33593	0.121602	4.62896	0.199385	4.17783	0.115236	3.99973	0.104995	4.31965	0.123073	AT1G03440.1	Leucine-rich repeat (LRR) family protein	Leucine-rich repeat (LRR) family protein; INVOLVED IN: signal transduction; LOCATED IN: endomembrane system; EXPRESSED IN: 23 plant structures; EXPRESSED DURING: 13 growth stages; CONTAINS InterPro DOMAIN/s: Leucine-rich repeat-containing N-terminal domain, type 2 (InterPro:IPR013210), Leucine-rich repeat (InterPro:IPR001611); BEST Arabidopsis thaliana protein match is: RNI-like superfamily prote…
AT1G03445	3.4146	0.0748703	3.24433	0.142617	3.29451	0.14188	3.16252	0.0534398	3.57034	0.0874221	3.1788	0.230763	3.3305	0.0816252	3.40133	0.0907707	AT1G03445.1	Serine/threonine protein phosphatase family protein	BRI1 SUPPRESSOR 1 (BSU1); FUNCTIONS IN: protein binding, protein serine/threonine phosphatase activity; INVOLVED IN: brassinosteroid mediated signaling pathway, regulation of protein localization; LOCATED IN: nucleus; EXPRESSED IN: sperm cell, male gametophyte, cultured cell, pollen tube; EXPRESSED DURING: L mature pollen stage, M germinated pollen stage; CONTAINS InterPro DOMAIN/s: Serine/threon…
AT1G03457	3.00365	0.152147	3.03923	0.10943	2.96371	0.0313018	2.87345	0.116148	2.93364	0.0702862	3.07165	0.0900425	3.02749	0.222469	3.19168	0.13582	AT1G03457.1	RNA-binding (RRM/RBD/RNP motifs) family protein	RNA-binding (RRM/RBD/RNP motifs) family protein; FUNCTIONS IN: RNA binding, nucleotide binding, nucleic acid binding; INVOLVED IN: biological_process unknown; LOCATED IN: cellular_component unknown; EXPRESSED IN: 17 plant structures; EXPRESSED DURING: 14 growth stages; CONTAINS InterPro DOMAIN/s: RNA recognition motif, RNP-1 (InterPro:IPR000504), Ribonucleoprotein, BRUNO-like (InterPro:IPR015903)…
AT1G03470	4.9636	0.0995971	4.79947	0.106912	4.74608	0.0877872	4.82761	0.134851	5.10768	0.0667275	5.06502	0.177987	4.95901	0.133088	4.91851	0.100657	AT1G03470.1	Kinase interacting (KIP1-like) family protein	Kinase interacting (KIP1-like) family protein; CONTAINS InterPro DOMAIN/s: KIP1-like (InterPro:IPR011684); BEST Arabidopsis thaliana protein match is: Kinase interacting (KIP1-like) family protein (TAIR:AT2G47920.1); Has 687 Blast hits to 664 proteins in 124 species: Archae - 6; Bacteria - 10; Metazoa - 109; Fungi - 52; Plants - 347; Viruses - 3; Other Eukaryotes - 160 (source: NCBI BLink).
AT1G03475	6.68767	0.211763	7.89759	0.107775	8.2825	0.164886	7.739	0.165512	6.00646	0.288334	8.2457	0.0700325	8.63076	0.0961724	8.36909	0.115751	AT1G03475.1	Coproporphyrinogen III oxidase	LESION INITIATION 2 (LIN2); FUNCTIONS IN: coproporphyrinogen oxidase activity; INVOLVED IN: tetrapyrrole biosynthetic process; LOCATED IN: apoplast, chloroplast stroma, chloroplast, plastid; EXPRESSED IN: 23 plant structures; EXPRESSED DURING: 14 growth stages; CONTAINS InterPro DOMAIN/s: Coproporphyrinogen III oxidase (InterPro:IPR001260), Coproporphyrinogen III oxidase, conserved site (InterPro…
AT1G03490	3.282	0.119524	2.90156	0.125234	3.26452	0.172037	3.07252	0.150989	3.39244	0.176731	3.07403	0.111493	3.36147	0.0484628	2.94605	0.0820139	AT1G03490.1	NAC domain containing protein 6	NAC domain containing protein 6 (NAC006); FUNCTIONS IN: sequence-specific DNA binding transcription factor activity; INVOLVED IN: multicellular organismal development, regulation of transcription; EXPRESSED IN: cultured cell; CONTAINS InterPro DOMAIN/s: No apical meristem (NAM) protein (InterPro:IPR003441); BEST Arabidopsis thaliana protein match is: TCV-interacting protein (TAIR:AT5G24590.2); Ha…
AT1G03510	2.80198	0.109154	2.95191	0.0409963	2.89013	0.113321	2.95319	0.0201897	3.24521	0.0839779	2.72929	0.0467038	2.792	0.106555	2.7725	0.0905382	AT1G03510.1	Tetratricopeptide repeat (TPR)-like superfamily protein	Tetratricopeptide repeat (TPR)-like superfamily protein; FUNCTIONS IN: binding; INVOLVED IN: biological_process unknown; LOCATED IN: cellular_component unknown; EXPRESSED IN: 10 plant structures; EXPRESSED DURING: 6 growth stages; CONTAINS InterPro DOMAIN/s: Pentatricopeptide repeat (InterPro:IPR002885), Tetratricopeptide-like helical (InterPro:IPR011990); BEST Arabidopsis thaliana protein match …
AT1G03520	3.14446	0.0654047	2.959	0.0774348	2.86297	0.056026	2.71911	0.0556301	2.9969	0.16468	3.1513	0.199334	3.06826	0.134916	2.98946	0.125685	AT1G03520.1	Core-2/I-branching beta-1,6-N-acetylglucosaminyltransferase family protein	Core-2/I-branching beta-1,6-N-acetylglucosaminyltransferase family protein; FUNCTIONS IN: transferase activity, transferring glycosyl groups, acetylglucosaminyltransferase activity; INVOLVED IN: carbohydrate biosynthetic process; LOCATED IN: membrane; EXPRESSED IN: 22 plant structures; EXPRESSED DURING: 13 growth stages; CONTAINS InterPro DOMAIN/s: Glycosyl transferase, family 14 (InterPro:IPR003…
AT1G03530	4.87665	0.106085	4.56272	0.209693	3.69423	0.0731479	3.91381	0.0844359	5.34421	0.15858	4.97944	0.1495	4.19115	0.0613392	4.09697	0.0357226	AT1G03530.1	nuclear assembly factor 1	nuclear assembly factor 1 (NAF1); FUNCTIONS IN: snoRNA binding, pseudouridine synthase activity; INVOLVED IN: biological_process unknown; LOCATED IN: box H/ACA snoRNP complex; EXPRESSED IN: 23 plant structures; EXPRESSED DURING: 13 growth stages; CONTAINS InterPro DOMAIN/s: H/ACA ribonucleoprotein complex, subunit Gar1/Naf1 (InterPro:IPR007504); Has 55446 Blast hits to 31211 proteins in 1683 spec…
AT1G03540	4.65773	0.0973638	4.88316	0.116754	4.73594	0.0609986	4.63928	0.0508513	4.66294	0.0779533	4.27707	0.183214	4.67921	0.121305	4.46829	0.122139	AT1G03540.1	Pentatricopeptide repeat (PPR-like) superfamily protein	Pentatricopeptide repeat (PPR-like) superfamily protein; CONTAINS InterPro DOMAIN/s: Pentatricopeptide repeat (InterPro:IPR002885); BEST Arabidopsis thaliana protein match is: Pentatricopeptide repeat (PPR) superfamily protein (TAIR:AT2G13600.1); Has 43035 Blast hits to 14042 proteins in 228 species: Archae - 0; Bacteria - 19; Metazoa - 59; Fungi - 97; Plants - 42229; Viruses - 0; Other Eukaryote…
AT1G03550	5.85161	0.247399	5.79206	0.194691	4.48232	0.200253	5.18466	0.283772	5.95643	0.31643	5.50819	0.167719	5.512	0.0912544	5.35385	0.192971	AT1G03550.1	Secretory carrier membrane protein (SCAMP) family protein	Secretory carrier membrane protein (SCAMP) family protein; FUNCTIONS IN: transmembrane transporter activity; INVOLVED IN: protein transport; LOCATED IN: integral to membrane; EXPRESSED IN: 23 plant structures; EXPRESSED DURING: 15 growth stages; CONTAINS InterPro DOMAIN/s: SCAMP (InterPro:IPR007273); BEST Arabidopsis thaliana protein match is: Secretory carrier membrane protein (SCAMP) family pro…
AT1G03560	3.71492	0.046483	3.58643	0.0911046	3.49623	0.133763	3.5185	0.13711	3.81968	0.123416	3.49081	0.195426	3.45964	0.095409	3.56744	0.0892846	AT1G03560.1	Pentatricopeptide repeat (PPR-like) superfamily protein	Pentatricopeptide repeat (PPR-like) superfamily protein; CONTAINS InterPro DOMAIN/s: Pentatricopeptide repeat (InterPro:IPR002885); BEST Arabidopsis thaliana protein match is: Tetratricopeptide repeat (TPR)-like superfamily protein (TAIR:AT5G39710.1); Has 53521 Blast hits to 15193 proteins in 316 species: Archae - 3; Bacteria - 91; Metazoa - 613; Fungi - 824; Plants - 50230; Viruses - 0; Other Eu…
AT1G03590	6.37679	0.0747847	7.51103	0.0744156	7.34066	0.0683369	7.28253	0.0835655	7.49205	0.113058	8.23184	0.0389842	8.04477	0.159931	7.53118	0.163102	AT1G03590.1	Protein phosphatase 2C family protein	Protein phosphatase 2C family protein; FUNCTIONS IN: protein serine/threonine phosphatase activity, catalytic activity; INVOLVED IN: N-terminal protein myristoylation; LOCATED IN: plasma membrane; EXPRESSED IN: 23 plant structures; EXPRESSED DURING: 13 growth stages; CONTAINS InterPro DOMAIN/s: Protein phosphatase 2C-related (InterPro:IPR001932), Protein phosphatase 2C (InterPro:IPR015655), Prote…
AT1G03600	3.69066	0.0912861	3.863	0.0593095	3.87274	0.0745963	3.80984	0.00697185	3.71925	0.130291	3.73208	0.144881	4.20849	0.169157	3.8602	0.0695132	AT1G03600.1	photosystem II family protein	PSB27; FUNCTIONS IN: molecular_function unknown; INVOLVED IN: photosystem II repair; LOCATED IN: thylakoid, chloroplast thylakoid membrane, chloroplast thylakoid lumen, chloroplast photosystem II, chloroplast; EXPRESSED IN: 23 plant structures; EXPRESSED DURING: 13 growth stages; Has 273 Blast hits to 273 proteins in 82 species: Archae - 0; Bacteria - 114; Metazoa - 0; Fungi - 0; Plants - 63; Vir…
AT1G03610	3.10235	0.0713532	2.76724	0.127865	2.79984	0.113114	2.91871	0.104104	3.1467	0.122875	2.68255	0.0509937	2.95998	0.0717275	2.87408	0.16397	AT1G03610.1	Protein of unknown function (DUF789)	Protein of unknown function (DUF789); CONTAINS InterPro DOMAIN/s: Protein of unknown function DUF789 (InterPro:IPR008507); BEST Arabidopsis thaliana protein match is: Protein of unknown function (DUF789) (TAIR:AT4G03420.1); Has 266 Blast hits to 262 proteins in 19 species: Archae - 0; Bacteria - 0; Metazoa - 0; Fungi - 0; Plants - 263; Viruses - 0; Other Eukaryotes - 3 (source: NCBI BLink).
AT1G03620	3.26967	0.130345	3.32896	0.0970236	3.23232	0.0848259	3.29055	0.135645	3.20581	0.0496442	3.05413	0.0370824	3.07378	0.0710773	3.11363	0.0796988	AT1G03620.1	ELMO/CED-12 family protein	ELMO/CED-12 family protein; FUNCTIONS IN: molecular_function unknown; INVOLVED IN: phagocytosis; LOCATED IN: cytoskeleton; EXPRESSED IN: 16 plant structures; EXPRESSED DURING: 6 growth stages; CONTAINS InterPro DOMAIN/s: Engulfment/cell motility, ELMO (InterPro:IPR006816); BEST Arabidopsis thaliana protein match is: ELMO/CED-12 family protein (TAIR:AT3G03610.1); Has 828 Blast hits to 828 proteins…
AT1G03630	2.32763	0.0671649	2.70584	0.0398883	2.49822	0.0573029	2.50437	0.0449605	2.49554	0.0325027	2.66169	0.108858	2.60923	0.0691518	2.47544	0.0808402	AT1G03630.1	protochlorophyllide oxidoreductase C	protochlorophyllide oxidoreductase C (POR C); FUNCTIONS IN: oxidoreductase activity, NADPH dehydrogenase activity, protochlorophyllide reductase activity; INVOLVED IN: chlorophyll biosynthetic process; LOCATED IN: chloroplast thylakoid membrane, chloroplast, chloroplast envelope; EXPRESSED IN: 22 plant structures; EXPRESSED DURING: 13 growth stages; CONTAINS InterPro DOMAIN/s: NAD(P)-binding doma…
AT1G03660	5.3253	0.0734606	4.44188	0.110456	4.14589	0.157842	4.3477	0.155481	5.59948	0.156107	4.03784	0.105169	4.22827	0.134705	4.29	0.269352	AT1G03660.1	Ankyrin-repeat containing protein	Ankyrin-repeat containing protein; BEST Arabidopsis thaliana protein match is: ankyrin repeat family protein (TAIR:AT1G03670.1); Has 105 Blast hits to 104 proteins in 3 species: Archae - 0; Bacteria - 0; Metazoa - 0; Fungi - 0; Plants - 105; Viruses - 0; Other Eukaryotes - 0 (source: NCBI BLink).
AT1G03680	8.53917	0.134324	8.07019	0.10562	7.86086	0.156191	7.93167	0.139413	8.40297	0.0524828	7.51141	0.0799212	7.88766	0.0867233	7.89401	0.095021	AT1G03680.1	thioredoxin M-type 1	thioredoxin M-type 1 (THM1); FUNCTIONS IN: enzyme activator activity; INVOLVED IN: response to oxidative stress, response to cold, positive regulation of catalytic activity; LOCATED IN: thylakoid, apoplast, stromule, chloroplast, chloroplast stroma; EXPRESSED IN: 24 plant structures; EXPRESSED DURING: 14 growth stages; CONTAINS InterPro DOMAIN/s: Thioredoxin fold (InterPro:IPR012335), Thioredoxin…
AT1G03687	4.03338	0.103933	3.94421	0.0862233	4.14876	0.0705351	4.17438	0.0732949	4.01502	0.0763792	4.30494	0.09579	4.55394	0.0715969	4.68365	0.0775101	AT1G03687.1	DTW domain-containing protein	DTW domain-containing protein; CONTAINS InterPro DOMAIN/s: DTW (InterPro:IPR005636); Has 580 Blast hits to 580 proteins in 298 species: Archae - 0; Bacteria - 527; Metazoa - 0; Fungi - 0; Plants - 28; Viruses - 0; Other Eukaryotes - 25 (source: NCBI BLink).
AT1G03700	3.10936	0.12591	3.31565	0.106256	3.51964	0.141132	3.2905	0.126944	3.61465	0.183469	3.79204	0.0572211	3.62332	0.17265	3.41584	0.105977	AT1G03700.1	Uncharacterised protein family (UPF0497)	Uncharacterised protein family (UPF0497); FUNCTIONS IN: molecular_function unknown; INVOLVED IN: biological_process unknown; LOCATED IN: endomembrane system; EXPRESSED IN: hypocotyl, flower; EXPRESSED DURING: petal differentiation and expansion stage; CONTAINS InterPro DOMAIN/s: Uncharacterised protein family UPF0497, trans-membrane plant (InterPro:IPR006702), Uncharacterised protein family UPF04…
AT1G03710	3.00098	0.154249	3.03801	0.0496181	3.00921	0.101169	3.08227	0.0602584	3.08747	0.123432	3.0523	0.0501416	3.17156	0.0364954	3.09004	0.103102	AT1G03710.1	Cystatin/monellin superfamily protein	Cystatin/monellin superfamily protein; FUNCTIONS IN: cysteine-type endopeptidase inhibitor activity; INVOLVED IN: biological_process unknown; LOCATED IN: cellular_component unknown; EXPRESSED IN: 10 plant structures; EXPRESSED DURING: 8 growth stages; CONTAINS InterPro DOMAIN/s: Proteinase inhibitor I25, cystatin (InterPro:IPR000010), Proteinase inhibitor I25, cystatin, conserved region (InterPro…
AT1G03720	3.88177	0.0506379	3.74887	0.047171	3.75336	0.0373976	3.93246	0.11464	3.84133	0.181435	3.48812	0.0618943	3.59403	0.137828	3.85028	0.22402	AT1G03720.1	Cysteine proteinases superfamily protein	Cysteine proteinases superfamily protein; FUNCTIONS IN: cysteine-type peptidase activity; INVOLVED IN: proteolysis; LOCATED IN: cellular_component unknown; EXPRESSED IN: ovule, seed; EXPRESSED DURING: E expanded cotyledon stage; CONTAINS InterPro DOMAIN/s: Peptidase C1A, papain (InterPro:IPR013128), Peptidase C1A, papain C-terminal (InterPro:IPR000668); BEST Arabidopsis thaliana protein match is:…
AT1G03730	6.51998	0.101119	6.28405	0.110764	6.11826	0.0761232	6.04425	0.0765614	6.53819	0.0427517	6.30121	0.052978	6.28997	0.0729533	6.06135	0.110848	AT1G03730.1	unknown protein	unknown protein; BEST Arabidopsis thaliana protein match is: unknown protein (TAIR:AT4G03600.1); Has 50 Blast hits to 50 proteins in 10 species: Archae - 0; Bacteria - 0; Metazoa - 0; Fungi - 0; Plants - 50; Viruses - 0; Other Eukaryotes - 0 (source: NCBI BLink).
AT1G03740	3.26509	0.0451109	3.51119	0.0822928	3.35491	0.124341	3.46537	0.0821693	3.20678	0.151423	3.40117	0.211123	3.02266	0.0139916	3.52273	0.247862	AT1G03740.1	Protein kinase superfamily protein	Protein kinase superfamily protein; FUNCTIONS IN: protein serine/threonine kinase activity, protein kinase activity, kinase activity, ATP binding; INVOLVED IN: protein amino acid phosphorylation, N-terminal protein myristoylation; EXPRESSED IN: 24 plant structures; EXPRESSED DURING: 13 growth stages; CONTAINS InterPro DOMAIN/s: Protein kinase, ATP binding site (InterPro:IPR017441), Protein kinase…
AT1G03750	2.91216	0.0733176	2.96984	0.0849008	2.99651	0.10598	3.02525	0.0855522	3.02523	0.111322	2.89919	0.214897	3.1238	0.0619293	3.11407	0.26547	AT1G03750.1	switch 2	switch 2 (SWI2); FUNCTIONS IN: helicase activity, DNA binding, ATP binding, nucleic acid binding; LOCATED IN: membrane; EXPRESSED IN: 24 plant structures; EXPRESSED DURING: 15 growth stages; CONTAINS InterPro DOMAIN/s: DEAD-like helicase, N-terminal (InterPro:IPR014001), DNA/RNA helicase, C-terminal (InterPro:IPR001650), Helicase, superfamily 1/2, ATP-binding domain (InterPro:IPR014021), SNF2-rel…
AT1G03760	2.64896	0.179179	2.74586	0.0891357	2.64863	0.0904024	2.7835	0.239733	2.65687	0.275888	2.4327	0.155154	2.56796	0.0455782	2.4864	0.0529382	AT1G03760.1	Prefoldin chaperone subunit family protein	Prefoldin chaperone subunit family protein; FUNCTIONS IN: unfolded protein binding; INVOLVED IN: protein folding; LOCATED IN: prefoldin complex; EXPRESSED IN: pollen tube; CONTAINS InterPro DOMAIN/s: Prefoldin alpha-like (InterPro:IPR004127), Prefoldin (InterPro:IPR009053); Has 429 Blast hits to 422 proteins in 142 species: Archae - 27; Bacteria - 8; Metazoa - 215; Fungi - 17; Plants - 37; Viruse…
AT1G03770	2.79326	0.0586317	2.73001	0.0695505	2.78969	0.0604482	2.71775	0.0506644	2.71582	0.0761321	2.74666	0.0600832	2.85934	0.0824416	2.8102	0.0530677	AT1G03770.1	RING 1B	RING 1B (RING1B); FUNCTIONS IN: zinc ion binding; INVOLVED IN: negative regulation of gene expression, epigenetic; LOCATED IN: nucleus, PRC1 complex; EXPRESSED IN: 15 plant structures; EXPRESSED DURING: 8 growth stages; CONTAINS InterPro DOMAIN/s: Zinc finger, RING-type, conserved site (InterPro:IPR017907), Zinc finger, RING-type (InterPro:IPR001841), Zinc finger, C3HC4 RING-type (InterPro:IPR018…
AT1G03780	3.08594	0.0260613	2.82218	0.138781	3.06074	0.120337	3.05009	0.0659142	2.77063	0.105913	2.70477	0.0378024	3.00878	0.036291	2.96378	0.0438766	AT1G03780.1	targeting protein for XKLP2	targeting protein for XKLP2 (TPX2); FUNCTIONS IN: microtubule binding; INVOLVED IN: spindle assembly; LOCATED IN: nucleus, chloroplast envelope; EXPRESSED IN: 14 plant structures; EXPRESSED DURING: 7 growth stages; CONTAINS InterPro DOMAIN/s: Cell cycle regulated microtubule associated protein (InterPro:IPR022021); BEST Arabidopsis thaliana protein match is: Cell cycle regulated microtubule assoc…
AT1G03790	8.44478	0.109001	7.13865	0.255324	7.68314	0.0235156	8.39661	0.161231	8.02683	0.224996	7.73164	0.163059	7.65716	0.0827548	8.04204	0.079173	AT1G03790.1	Zinc finger C-x8-C-x5-C-x3-H type family protein	SOMNUS (SOM); CONTAINS InterPro DOMAIN/s: Zinc finger, CCCH-type (InterPro:IPR000571); BEST Arabidopsis thaliana protein match is: Zinc finger C-x8-C-x5-C-x3-H type family protein (TAIR:AT5G44260.1); Has 3270 Blast hits to 1059 proteins in 150 species: Archae - 0; Bacteria - 0; Metazoa - 444; Fungi - 30; Plants - 421; Viruses - 3; Other Eukaryotes - 2372 (source: NCBI BLink).
AT1G03820	3.53007	0.0481032	3.34176	0.0820461	3.54007	0.0821462	3.4471	0.0919341	3.85847	0.0761214	3.45742	0.0750939	3.39832	0.0604248	3.53994	0.163107	AT1G03820.1	unknown protein	unknown protein; FUNCTIONS IN: molecular_function unknown; INVOLVED IN: biological_process unknown; LOCATED IN: endomembrane system; EXPRESSED IN: 21 plant structures; EXPRESSED DURING: 13 growth stages; Has 1345 Blast hits to 1122 proteins in 102 species: Archae - 2; Bacteria - 28; Metazoa - 28; Fungi - 30; Plants - 109; Viruses - 0; Other Eukaryotes - 1148 (source: NCBI BLink).
AT1G03830	4.65464	0.0593449	4.66143	0.0815472	4.85625	0.215478	4.75556	0.0793194	4.70789	0.0777348	4.81524	0.0545332	4.65831	0.0503772	4.49056	0.156941	AT1G03830.1	guanylate-binding family protein	guanylate-binding family protein; FUNCTIONS IN: GTP binding, GTPase activity; INVOLVED IN: immune response; LOCATED IN: cellular_component unknown; EXPRESSED IN: 12 plant structures; EXPRESSED DURING: 6 growth stages; CONTAINS InterPro DOMAIN/s: Guanylate-binding protein, N-terminal (InterPro:IPR015894), Guanylate-binding protein, C-terminal (InterPro:IPR003191); BEST Arabidopsis thaliana protein…
AT1G03840	2.99952	0.101784	2.9326	0.0759188	2.93201	0.116361	3.2073	0.0234227	2.89552	0.162956	2.8424	0.120474	3.16	0.120749	3.05713	0.0983237	AT1G03840.1	C2H2 and C2HC zinc fingers superfamily protein	Magpie (MGP); CONTAINS InterPro DOMAIN/s: Zinc finger, C2H2-type (InterPro:IPR007087); BEST Arabidopsis thaliana protein match is: C2H2-like zinc finger protein (TAIR:AT5G44160.1); Has 50307 Blast hits to 19551 proteins in 373 species: Archae - 0; Bacteria - 2; Metazoa - 47709; Fungi - 273; Plants - 826; Viruses - 4; Other Eukaryotes - 1493 (source: NCBI BLink).
AT1G03850	2.76173	0.0473092	2.67043	0.0603692	2.86235	0.040607	2.78268	0.0459794	2.62148	0.0479535	2.71274	0.0564488	2.63065	0.0218014	2.63147	0.048327	AT1G03850.1	Glutaredoxin family protein	Glutaredoxin family protein; FUNCTIONS IN: electron carrier activity, protein disulfide oxidoreductase activity; INVOLVED IN: response to cytokinin stimulus; EXPRESSED IN: 14 plant structures; EXPRESSED DURING: 9 growth stages; CONTAINS InterPro DOMAIN/s: Glutaredoxin-like, plant II (InterPro:IPR011905), Thioredoxin fold (InterPro:IPR012335), Glutaredoxin (InterPro:IPR002109), Thioredoxin-like fo…
AT1G03860	3.32049	0.117728	3.89645	0.0574487	3.87724	0.0265621	3.87255	0.0672462	3.58159	0.138703	4.29661	0.0598044	4.05516	0.0248958	3.8524	0.0862069	AT1G03860.1	prohibitin 2	prohibitin 2 (PHB2); INVOLVED IN: biological_process unknown; LOCATED IN: in 8 components; EXPRESSED IN: 30 plant structures; EXPRESSED DURING: 14 growth stages; CONTAINS InterPro DOMAIN/s: Prohibitin (InterPro:IPR000163), Band 7 protein (InterPro:IPR001107); BEST Arabidopsis thaliana protein match is: prohibitin 7 (TAIR:AT5G44140.1); Has 3974 Blast hits to 3972 proteins in 1182 species: Archae -…
AT1G03870	5.19042	0.0704441	6.28768	0.141469	6.07091	0.198221	5.5193	0.173851	4.83487	0.158478	5.87685	0.16059	5.334	0.18166	5.30408	0.290851	AT1G03870.1	FASCICLIN-like arabinoogalactan 9	FASCICLIN-like arabinoogalactan 9 (FLA9); LOCATED IN: anchored to plasma membrane, plasma membrane, anchored to membrane; EXPRESSED IN: 23 plant structures; EXPRESSED DURING: 14 growth stages; CONTAINS InterPro DOMAIN/s: FAS1 domain (InterPro:IPR000782); BEST Arabidopsis thaliana protein match is: FASCICLIN-like arabinogalactan protein 13 precursor (TAIR:AT5G44130.1); Has 1005 Blast hits to 985 p…
AT1G03880	2.60661	0.0651923	2.88764	0.106727	2.59834	0.0284362	2.80857	0.124696	2.52297	0.0770479	2.50403	0.0839401	2.58168	0.083942	2.70248	0.108267	AT1G03880.1	cruciferin 2	cruciferin 2 (CRU2); FUNCTIONS IN: nutrient reservoir activity; INVOLVED IN: seed germination, response to abscisic acid stimulus; LOCATED IN: endomembrane system; EXPRESSED IN: leaf, seed; EXPRESSED DURING: seedling growth, seed development stages; CONTAINS InterPro DOMAIN/s: 11-S seed storage protein, conserved site (InterPro:IPR022379), Cupin, RmlC-type (InterPro:IPR011051), Cupin 1 (InterPro:…
AT1G03890	2.36367	0.0292775	2.64908	0.110536	2.5452	0.0808616	2.72427	0.0795161	2.43843	0.046447	2.31092	0.0733614	2.38526	0.0331458	2.42098	0.0548646	AT1G03890.1	RmlC-like cupins superfamily protein	RmlC-like cupins superfamily protein; FUNCTIONS IN: nutrient reservoir activity; INVOLVED IN: biological_process unknown; LOCATED IN: endomembrane system; EXPRESSED IN: leaf, seed; EXPRESSED DURING: seed development stages; CONTAINS InterPro DOMAIN/s: Cupin, RmlC-type (InterPro:IPR011051), Cupin 1 (InterPro:IPR006045), RmlC-like jelly roll fold (InterPro:IPR014710), 11-S seed storage protein, pla…
AT1G03900	5.08187	0.0867094	5.25182	0.0175792	5.57373	0.111833	5.5063	0.0231496	5.03044	0.0775894	5.22261	0.0510564	5.53636	0.143309	5.37439	0.0405978	AT1G03900.1	non-intrinsic ABC protein 4	non-intrinsic ABC protein 4 (NAP4); FUNCTIONS IN: ATPase activity, coupled to transmembrane movement of substances, transporter activity; INVOLVED IN: extracellular transport; LOCATED IN: membrane; EXPRESSED IN: 26 plant structures; EXPRESSED DURING: 15 growth stages; CONTAINS InterPro DOMAIN/s: Adaptin ear-binding coat-associated protein 1 NECAP-1 (InterPro:IPR012466); BEST Arabidopsis thaliana …
AT1G03905	3.98998	0.150383	3.96234	0.109205	4.01301	0.0881925	3.85253	0.0675526	4.69001	0.168183	4.03384	0.0739435	3.96299	0.115522	4.20999	0.0847727	AT1G03905.1	P-loop containing nucleoside triphosphate hydrolases superfamily protein	P-loop containing nucleoside triphosphate hydrolases superfamily protein; FUNCTIONS IN: nucleoside-triphosphatase activity, ATPase activity, nucleotide binding, ATP binding; EXPRESSED IN: 8 plant structures; EXPRESSED DURING: petal differentiation and expansion stage, D bilateral stage; CONTAINS InterPro DOMAIN/s: ATPase, AAA+ type, core (InterPro:IPR003593), ABC transporter-like (InterPro:IPR003…
AT1G03910	4.48931	0.118451	3.78675	0.0800105	3.48495	0.146736	3.60234	0.0512921	3.6631	0.117054	3.66033	0.0713069	3.18141	0.0813606	3.70141	0.209758	AT1G03910.1		EXPRESSED IN: 25 plant structures; EXPRESSED DURING: 13 growth stages; CONTAINS InterPro DOMAIN/s: Cactin protein, cactus-binding domain, C-terminal (InterPro:IPR019134), Cactin, central region (InterPro:IPR018816); BEST Arabidopsis thaliana protein match is: unknown protein (TAIR:AT2G36815.2); Has 11711 Blast hits to 7382 proteins in 452 species: Archae - 31; Bacteria - 352; Metazoa - 6006; Fung…
AT1G03950	5.86843	0.119327	5.94265	0.166304	6.53205	0.201593	5.84748	0.164559	4.76254	0.122121	4.7408	0.103752	5.08725	0.195432	5.53736	0.107648	AT1G03950.1	vacuolar protein sorting-associated protein 2.3	vacuolar protein sorting-associated protein 2.3 (VPS2.3); CONTAINS InterPro DOMAIN/s: Snf7 (InterPro:IPR005024); BEST Arabidopsis thaliana protein match is: SNF7 family protein (TAIR:AT5G44560.1); Has 1693 Blast hits to 1691 proteins in 237 species: Archae - 2; Bacteria - 12; Metazoa - 754; Fungi - 334; Plants - 366; Viruses - 0; Other Eukaryotes - 225 (source: NCBI BLink).
AT1G03960	4.15523	0.0824252	3.9709	0.056037	4.5484	0.099614	4.25277	0.0560827	3.64274	0.0935859	4.15528	0.0483208	4.1526	0.06547	3.94377	0.0923209	AT1G03960.1	Calcium-binding EF hand family protein	Calcium-binding EF hand family protein; FUNCTIONS IN: calcium ion binding; INVOLVED IN: biological_process unknown; LOCATED IN: cellular_component unknown; EXPRESSED IN: 22 plant structures; EXPRESSED DURING: 14 growth stages; CONTAINS InterPro DOMAIN/s: EF-Hand 1, calcium-binding site (InterPro:IPR018247), EF-HAND 2 (InterPro:IPR018249), EF-hand-like domain (InterPro:IPR011992); BEST Arabidopsis…
AT1G03970	2.53526	0.0885869	2.29031	0.0365505	2.51555	0.0926877	2.35679	0.0467228	2.5447	0.121896	2.59411	0.091339	2.49761	0.0746615	2.34221	0.0533642	AT1G03970.1	G-box binding factor 4	G-box binding factor 4 (GBF4); FUNCTIONS IN: sequence-specific DNA binding, DNA binding, sequence-specific DNA binding transcription factor activity; INVOLVED IN: regulation of transcription, DNA-dependent; LOCATED IN: nucleus; EXPRESSED IN: 22 plant structures; EXPRESSED DURING: 13 growth stages; CONTAINS InterPro DOMAIN/s: Basic-leucine zipper (bZIP) transcription factor (InterPro:IPR004827), b…
AT1G03980	3.38884	0.240402	2.98445	0.201505	2.95292	0.0278577	2.9264	0.101918	2.66135	0.113452	3.06024	0.175536	3.0311	0.176665	3.14414	0.15824	AT1G03980.1	phytochelatin synthase 2	phytochelatin synthase 2 (PCS2); CONTAINS InterPro DOMAIN/s: Phytochelatin synthase, C-terminal (InterPro:IPR015407), Phytochelatin synthase (InterPro:IPR007719); BEST Arabidopsis thaliana protein match is: phytochelatin synthase 1 (PCS1) (TAIR:AT5G44070.1); Has 342 Blast hits to 342 proteins in 145 species: Archae - 0; Bacteria - 138; Metazoa - 36; Fungi - 7; Plants - 117; Viruses - 0; Other Euk…
AT1G03990	6.90996	0.0697737	5.75991	0.115539	5.33384	0.0560175	5.11943	0.140291	5.83329	0.116773	5.32863	0.0194785	5.76019	0.123889	5.63485	0.0805955	AT1G03990.1	Long-chain fatty alcohol dehydrogenase family protein	Long-chain fatty alcohol dehydrogenase family protein; FUNCTIONS IN: oxidoreductase activity, oxidoreductase activity, acting on CH-OH group of donors, FAD binding; CONTAINS InterPro DOMAIN/s: Glucose-methanol-choline oxidoreductase, N-terminal (InterPro:IPR000172), Glucose-methanol-choline oxidoreductase, C-terminal (InterPro:IPR007867), Long-chain fatty alcohol dehydrogenase (InterPro:IPR012400…
AT1G04000	3.46141	0.0493749	3.08634	0.0725443	3.25321	0.042687	3.43446	0.0908078	3.52634	0.0953085	3.25277	0.0700901	3.21147	0.044963	3.37959	0.113326	AT1G04000.1	unknown protein	unknown protein; BEST Arabidopsis thaliana protein match is: unknown protein (TAIR:AT5G44060.1); Has 62 Blast hits to 62 proteins in 10 species: Archae - 0; Bacteria - 0; Metazoa - 0; Fungi - 0; Plants - 62; Viruses - 0; Other Eukaryotes - 0 (source: NCBI BLink).
AT1G04010	3.96382	0.0526416	3.24511	0.102085	3.25605	0.0736663	3.30882	0.0377302	3.95372	0.219965	3.52601	0.0881649	3.27684	0.115624	3.26758	0.0887513	AT1G04010.1	phospholipid sterol acyl transferase 1	phospholipid sterol acyl transferase 1 (PSAT1); CONTAINS InterPro DOMAIN/s: Lecithin:cholesterol acyltransferase (InterPro:IPR003386); BEST Arabidopsis thaliana protein match is: phospholipid:diacylglycerol acyltransferase (TAIR:AT5G13640.1); Has 615 Blast hits to 606 proteins in 192 species: Archae - 0; Bacteria - 2; Metazoa - 241; Fungi - 118; Plants - 150; Viruses - 0; Other Eukaryotes - 104 (…
AT1G04020	3.29773	0.128248	3.41574	0.0540238	3.54424	0.0522016	3.62396	0.0501832	3.21703	0.101656	3.37649	0.0976443	3.46342	0.0871899	3.68702	0.0963888	AT1G04020.1	breast cancer associated RING 1	breast cancer associated RING 1 (BARD1); FUNCTIONS IN: transcription coactivator activity, DNA binding; INVOLVED IN: DNA repair, regulation of meristem structural organization, leaf development; LOCATED IN: intracellular; EXPRESSED IN: 21 plant structures; EXPRESSED DURING: 12 growth stages; CONTAINS InterPro DOMAIN/s: Zinc finger, RING-type, conserved site (InterPro:IPR017907), Zinc finger, RING…
AT1G04030	3.46127	0.0431717	3.34856	0.107381	3.28436	0.105039	3.26824	0.0763498	3.42766	0.0806929	3.41652	0.0864525	3.5003	0.0828067	3.44679	0.152636	AT1G04030.1	unknown protein	unknown protein; BEST Arabidopsis thaliana protein match is: unknown protein (TAIR:AT5G44040.1); Has 1835 Blast hits to 1511 proteins in 238 species: Archae - 7; Bacteria - 164; Metazoa - 377; Fungi - 135; Plants - 187; Viruses - 22; Other Eukaryotes - 943 (source: NCBI BLink).
AT1G04040	4.22951	0.208303	3.97748	0.157138	4.06775	0.118758	4.07738	0.209848	3.81215	0.14441	4.31915	0.254238	4.50538	0.173999	4.52158	0.0640333	AT1G04040.1	HAD superfamily, subfamily IIIB acid phosphatase	HAD superfamily, subfamily IIIB acid phosphatase ; FUNCTIONS IN: acid phosphatase activity; INVOLVED IN: biological_process unknown; LOCATED IN: cell wall, plasma membrane, vacuole, plant-type cell wall; EXPRESSED IN: 19 plant structures; EXPRESSED DURING: 9 growth stages; CONTAINS InterPro DOMAIN/s: Acid phosphatase (Class B) (InterPro:IPR005519), Vegetative storage protein/acid phosphatase (Int…
AT1G04050	3.90255	0.0824898	3.70858	0.0433748	3.96442	0.134525	3.91903	0.114387	3.84874	0.0635946	3.64318	0.0175537	3.77506	0.0455107	3.66791	0.0311062	AT1G04050.1	homolog of SU(var)3-9 1	homolog of SU(var)3-9 1 (SUVR1); FUNCTIONS IN: zinc ion binding, histone-lysine N-methyltransferase activity; INVOLVED IN: chromatin modification; LOCATED IN: nucleolus; EXPRESSED IN: 21 plant structures; EXPRESSED DURING: 14 growth stages; CONTAINS InterPro DOMAIN/s: SET domain (InterPro:IPR001214), WIYLD domain (InterPro:IPR018848), Pre-SET zinc-binding sub-group (InterPro:IPR003606), Pre-SET d…
AT1G04070	2.84268	0.0801284	2.54671	0.0814852	2.78953	0.0662223	2.81316	0.0411318	2.88368	0.131653	3.03755	0.15117	2.80767	0.0422847	3.01232	0.081361	AT1G04070.1	translocase of outer membrane 22-I	translocase of outer membrane 22-I (TOM22-I); FUNCTIONS IN: P-P-bond-hydrolysis-driven protein transmembrane transporter activity; INVOLVED IN: protein targeting to mitochondrion; LOCATED IN: mitochondrial outer membrane translocase complex; EXPRESSED IN: 22 plant structures; EXPRESSED DURING: 13 growth stages; CONTAINS InterPro DOMAIN/s: Mitochondrial outer membrane translocase complex, subunit …
AT1G04080	5.01975	0.0735713	4.94469	0.0610849	5.10757	0.0613562	5.06508	0.0636862	4.9786	0.0861548	5.08572	0.0352521	4.80278	0.0714273	4.7548	0.0201879	AT1G04080.1	Tetratricopeptide repeat (TPR)-like superfamily protein	PRP39; FUNCTIONS IN: binding; INVOLVED IN: regulation of timing of transition from vegetative to reproductive phase; LOCATED IN: intracellular, nucleus; EXPRESSED IN: 28 plant structures; EXPRESSED DURING: 13 growth stages; CONTAINS InterPro DOMAIN/s: RNA-processing protein, HAT helix (InterPro:IPR003107), Tetratricopeptide-like helical (InterPro:IPR011990), Suppressor of forked (InterPro:IPR0088…
AT1G04090	3.79671	0.167834	3.46933	0.148731	3.53755	0.0571085	3.60102	0.0825642	4.17449	0.277109	3.65279	0.181069	3.32721	0.0852454	3.56317	0.0166742	AT1G04090.1	Plant protein of unknown function (DUF946)	Plant protein of unknown function (DUF946); CONTAINS InterPro DOMAIN/s: Protein of unknown function DUF946 (InterPro:IPR009291); BEST Arabidopsis thaliana protein match is: Plant protein of unknown function (DUF946) (TAIR:AT5G43950.1); Has 349 Blast hits to 319 proteins in 89 species: Archae - 0; Bacteria - 23; Metazoa - 11; Fungi - 104; Plants - 206; Viruses - 0; Other Eukaryotes - 5 (source: NC…
AT1G04100	5.50938	0.173159	5.02913	0.0396739	5.10356	0.0967426	4.93127	0.0688389	5.06901	0.062967	4.42547	0.0846386	4.4826	0.123301	4.75731	0.0600911	AT1G04100.1	indoleacetic acid-induced protein 10	indoleacetic acid-induced protein 10 (IAA10); FUNCTIONS IN: sequence-specific DNA binding transcription factor activity; INVOLVED IN: response to auxin stimulus, response to chitin; LOCATED IN: nucleus; EXPRESSED IN: 7 plant structures; EXPRESSED DURING: 4 anthesis, petal differentiation and expansion stage; CONTAINS InterPro DOMAIN/s: Aux/IAA-ARF-dimerisation (InterPro:IPR011525), AUX/IAA protei…
AT1G04110	3.02722	0.039915	2.8677	0.120235	3.355	0.177213	3.40491	0.0820072	3.52583	0.0822993	3.30976	0.26509	3.24331	0.140078	3.15562	0.190436	AT1G04110.1	Subtilase family protein	STOMATAL DENSITY AND DISTRIBUTION (SDD1); CONTAINS InterPro DOMAIN/s: Protease-associated PA (InterPro:IPR003137), Proteinase inhibitor, propeptide (InterPro:IPR009020), Peptidase S8/S53, subtilisin/kexin/sedolisin (InterPro:IPR000209), Peptidase S8, subtilisin-related (InterPro:IPR015500), Peptidase S8/S53, subtilisin, active site (InterPro:IPR022398), Proteinase inhibitor I9, subtilisin propept…
AT1G04120	8.60652	0.073269	7.7739	0.0942365	7.26144	0.238017	7.65393	0.07139	5.52223	0.199522	6.50749	0.103315	6.44824	0.201776	7.00905	0.135312	AT1G04120.1	multidrug resistance-associated protein 5	multidrug resistance-associated protein 5 (MRP5); FUNCTIONS IN: ATPase activity, coupled to transmembrane movement of substances, sulfonylurea receptor activity; INVOLVED IN: response to salt stress, cellular potassium ion homeostasis; LOCATED IN: vacuolar membrane, plasma membrane, plant-type vacuole; EXPRESSED IN: 25 plant structures; EXPRESSED DURING: 14 growth stages; CONTAINS InterPro DOMAIN…
AT1G04130	2.97884	0.0963148	3.28328	0.0354825	3.1456	0.19518	3.40884	0.11565	2.80053	0.18228	3.01156	0.148401	3.39661	0.13085	3.43104	0.257511	AT1G04130.1	Tetratricopeptide repeat (TPR)-like superfamily protein	Tetratricopeptide repeat (TPR)-like superfamily protein; FUNCTIONS IN: binding; INVOLVED IN: biological_process unknown; LOCATED IN: cellular_component unknown; EXPRESSED IN: 22 plant structures; EXPRESSED DURING: 13 growth stages; CONTAINS InterPro DOMAIN/s: Tetratricopeptide-like helical (InterPro:IPR011990), Tetratricopeptide repeat-containing (InterPro:IPR013026), Tetratricopeptide repeat (In…
AT1G04140	8.54461	0.0603924	8.07515	0.0326561	8.08146	0.102126	8.03113	0.0541404	7.91297	0.0603428	7.6131	0.0761584	7.71947	0.0444743	7.66731	0.0831448	AT1G04140.1	Transducin family protein / WD-40 repeat family protein	Transducin family protein / WD-40 repeat family protein; FUNCTIONS IN: nucleotide binding; INVOLVED IN: biological_process unknown; LOCATED IN: chloroplast; EXPRESSED IN: 24 plant structures; EXPRESSED DURING: 15 growth stages; CONTAINS InterPro DOMAIN/s: WD40 repeat 2 (InterPro:IPR019782), WD40 repeat-like-containing domain (InterPro:IPR011046), WD40 repeat, conserved site (InterPro:IPR019775), …
AT1G04150	3.67167	0.0954028	3.60744	0.04846	3.55141	0.0273338	3.73723	0.0415866	3.75998	0.104585	3.62011	0.0672598	3.79833	0.128889	3.72549	0.0709342	AT1G04150.1	C2 calcium/lipid-binding plant phosphoribosyltransferase family protein	C2 calcium/lipid-binding plant phosphoribosyltransferase family protein; CONTAINS InterPro DOMAIN/s: C2 membrane targeting protein (InterPro:IPR018029), C2 calcium/lipid-binding domain, CaLB (InterPro:IPR008973), Phosphoribosyltransferase C-terminal (InterPro:IPR013583), C2 calcium-dependent membrane targeting (InterPro:IPR000008); BEST Arabidopsis thaliana protein match is: C2 calcium/lipid-bind…
AT1G04160	3.27324	0.111679	3.15109	0.119965	2.54403	0.0402021	2.61518	0.0755671	3.07555	0.105569	2.83732	0.0495171	2.6382	0.0440121	3.08311	0.185335	AT1G04160.1	myosin XI B	myosin XI B (XIB); FUNCTIONS IN: motor activity; INVOLVED IN: root hair elongation, actin filament-based movement; LOCATED IN: myosin complex; EXPRESSED IN: 20 plant structures; EXPRESSED DURING: 10 growth stages; CONTAINS InterPro DOMAIN/s: Dil domain (InterPro:IPR018444), Dilute (InterPro:IPR002710), Myosin, N-terminal, SH3-like (InterPro:IPR004009), Myosin head, motor domain (InterPro:IPR00160…
AT1G04170	8.20957	0.0728998	8.73264	0.11633	8.16057	0.0695264	8.03438	0.023728	8.57303	0.0784493	8.95279	0.0924192	8.71381	0.0790977	8.50853	0.093185	AT1G04170.1	eukaryotic translation initiation factor 2 gamma subunit	eukaryotic translation initiation factor 2 gamma subunit (EIF2 GAMMA); CONTAINS InterPro DOMAIN/s: Translation elongation factor EFTu/EF1A, domain 2 (InterPro:IPR004161), Initiation factor eIF2 gamma, C-terminal (InterPro:IPR015256), Translation elongation factor EF1A/initiation factor IF2gamma, C-terminal (InterPro:IPR009001), Protein synthesis factor, GTP-binding (InterPro:IPR000795), Translati…
AT1G04180	2.87748	0.112365	2.80377	0.0234221	2.73487	0.081169	2.76533	0.0846655	2.75974	0.156459	2.53013	0.0872034	2.66548	0.157935	2.5937	0.112093	AT1G04180.1	YUCCA 9	YUCCA 9 (YUC9); FUNCTIONS IN: NADP or NADPH binding, oxidoreductase activity, monooxygenase activity, FAD binding, flavin-containing monooxygenase activity; INVOLVED IN: oxidation reduction; EXPRESSED IN: root; CONTAINS InterPro DOMAIN/s: Pyridine nucleotide-disulphide oxidoreductase, class-II (InterPro:IPR000103), FAD-dependent pyridine nucleotide-disulphide oxidoreductase (InterPro:IPR013027), …
AT1G04190	3.30758	0.0400549	3.39128	0.0501614	3.10302	0.0733037	3.12723	0.135012	3.10662	0.0872556	3.09587	0.0958282	3.22969	0.0326477	2.9901	0.118725	AT1G04190.1	Tetratricopeptide repeat (TPR)-like superfamily protein	Tetratricopeptide repeat (TPR)-like superfamily protein; FUNCTIONS IN: binding; INVOLVED IN: biological_process unknown; LOCATED IN: cellular_component unknown; EXPRESSED IN: 22 plant structures; EXPRESSED DURING: 13 growth stages; CONTAINS InterPro DOMAIN/s: Tetratricopeptide TPR-1 (InterPro:IPR001440), Tetratricopeptide-like helical (InterPro:IPR011990), Tetratricopeptide repeat-containing (Int…
AT1G04200	2.98882	0.0220162	3.08129	0.0989264	3.0246	0.12123	2.89359	0.0681908	3.12822	0.0978454	3.08025	0.120311	2.86585	0.15334	3.3405	0.117769	AT1G04200.1		FUNCTIONS IN: molecular_function unknown; INVOLVED IN: N-terminal protein myristoylation; LOCATED IN: cellular_component unknown; EXPRESSED IN: 22 plant structures; EXPRESSED DURING: 13 growth stages; CONTAINS InterPro DOMAIN/s: Dymeclin (InterPro:IPR019142); Has 395 Blast hits to 389 proteins in 117 species: Archae - 0; Bacteria - 0; Metazoa - 262; Fungi - 21; Plants - 68; Viruses - 0; Other Euk…
AT1G04220	3.29139	0.11917	3.00746	0.0597683	3.31697	0.0754428	3.03868	0.0508935	3.17666	0.043761	3.07595	0.0614943	3.09946	0.0250904	3.04093	0.0730776	AT1G04220.1	3-ketoacyl-CoA synthase 2	3-ketoacyl-CoA synthase 2 (KCS2); FUNCTIONS IN: fatty acid elongase activity; INVOLVED IN: response to wounding, response to osmotic stress, suberin biosynthetic process; LOCATED IN: membrane; EXPRESSED IN: 17 plant structures; EXPRESSED DURING: 6 growth stages; CONTAINS InterPro DOMAIN/s: Thiolase-like (InterPro:IPR016039), Very-long-chain 3-ketoacyl-CoA synthase (InterPro:IPR012392), 3-Oxoacyl-…
AT1G04230	3.3451	0.027509	3.63092	0.118468	3.95227	0.124848	3.87735	0.14231	3.71837	0.15798	3.1716	0.122372	3.63546	0.109993	3.43404	0.13318	AT1G04230.1	Protein of unknown function (DUF2361)	Protein of unknown function (DUF2361); CONTAINS InterPro DOMAIN/s: Protein of unknown function DUF2361 (InterPro:IPR019310); BEST Arabidopsis thaliana protein match is: Protein of unknown function (DUF2361) (TAIR:AT5G43720.1); Has 1174 Blast hits to 818 proteins in 194 species: Archae - 0; Bacteria - 26; Metazoa - 566; Fungi - 310; Plants - 87; Viruses - 6; Other Eukaryotes - 179 (source: NCBI BL…
AT1G04240	3.03273	0.151452	2.96325	0.0822408	3.07353	0.121794	3.27557	0.0799997	3.09422	0.0579926	3.03644	0.0923814	3.08382	0.0731709	3.11623	0.0677061	AT1G04240.1	AUX/IAA transcriptional regulator family protein	SHORT HYPOCOTYL 2 (SHY2); FUNCTIONS IN: sequence-specific DNA binding transcription factor activity; INVOLVED IN: response to auxin stimulus, response to cyclopentenone, response to brassinosteroid stimulus; LOCATED IN: nucleus; EXPRESSED IN: 22 plant structures; EXPRESSED DURING: 13 growth stages; CONTAINS InterPro DOMAIN/s: Aux/IAA-ARF-dimerisation (InterPro:IPR011525), AUX/IAA protein (InterPr…
AT1G04250	4.3499	0.0647777	5.51101	0.178178	5.83593	0.271867	5.56374	0.145766	5.27358	0.388952	6.85391	0.25699	7.03719	0.0989751	6.70546	0.0330691	AT1G04250.1	AUX/IAA transcriptional regulator family protein	AUXIN RESISTANT 3 (AXR3); CONTAINS InterPro DOMAIN/s: Aux/IAA-ARF-dimerisation (InterPro:IPR011525), AUX/IAA protein (InterPro:IPR003311); BEST Arabidopsis thaliana protein match is: indole-3-acetic acid inducible 14 (TAIR:AT4G14550.1); Has 1763 Blast hits to 1762 proteins in 78 species: Archae - 0; Bacteria - 0; Metazoa - 0; Fungi - 0; Plants - 1762; Viruses - 0; Other Eukaryotes - 1 (source: NC…
AT1G04260	5.37341	0.143006	5.37863	0.0791103	5.67184	0.0642666	5.45581	0.150569	5.55754	0.109666	5.66701	0.188769	6.17504	0.151049	6.03247	0.138306	AT1G04260.1	CAMV movement protein interacting protein 7	CAMV movement protein interacting protein 7 (MPI7); FUNCTIONS IN: protein binding; INVOLVED IN: vesicle-mediated transport, spread of virus in host; LOCATED IN: endoplasmic reticulum, cytoplasm; EXPRESSED IN: 23 plant structures; EXPRESSED DURING: 14 growth stages; CONTAINS InterPro DOMAIN/s: Prenylated rab acceptor PRA1 (InterPro:IPR004895); BEST Arabidopsis thaliana protein match is: prenylated…
AT1G04270	6.33918	0.0826173	6.83217	0.140764	6.68069	0.0734351	6.9431	0.0239339	6.97915	0.0711131	7.39098	0.0129752	7.30269	0.130828	7.2335	0.0749753	AT1G04270.1	cytosolic ribosomal protein S15	cytosolic ribosomal protein S15 (RPS15); FUNCTIONS IN: structural constituent of ribosome; INVOLVED IN: translation; LOCATED IN: cytosolic small ribosomal subunit, cytosolic ribosome, plasma membrane; EXPRESSED IN: 24 plant structures; EXPRESSED DURING: 14 growth stages; CONTAINS InterPro DOMAIN/s: Ribosomal protein S15, eukaryotic/archaeal (InterPro:IPR005713), Ribosomal protein S19/S15 (InterPr…
AT1G04290	3.13466	0.102867	3.05772	0.089746	2.91629	0.0563423	2.92477	0.116276	3.0978	0.0453863	3.12396	0.108511	3.22486	0.133019	2.83519	0.107042	AT1G04290.1	Thioesterase superfamily protein	Thioesterase superfamily protein; FUNCTIONS IN: hydrolase activity, acting on ester bonds, acyl-CoA thioesterase activity; INVOLVED IN: biological_process unknown; LOCATED IN: peroxisome; EXPRESSED IN: 24 plant structures; EXPRESSED DURING: 15 growth stages; CONTAINS InterPro DOMAIN/s: Thioesterase superfamily (InterPro:IPR006683), Phenylacetic acid degradation-related protein (InterPro:IPR003736…
AT1G04300	3.01965	0.13317	2.81864	0.0628369	2.83501	0.070149	2.91962	0.111092	2.82837	0.113989	2.71952	0.0444474	2.80071	0.0719503	2.72018	0.0422809	AT1G04300.1	TRAF-like superfamily protein	TRAF-like superfamily protein; CONTAINS InterPro DOMAIN/s: TRAF-like (InterPro:IPR008974), MATH (InterPro:IPR002083), TRAF-type (InterPro:IPR013322); BEST Arabidopsis thaliana protein match is: TRAF-like superfamily protein (TAIR:AT5G43560.2); Has 16577 Blast hits to 11240 proteins in 949 species: Archae - 20; Bacteria - 1945; Metazoa - 5204; Fungi - 2178; Plants - 1117; Viruses - 112; Other Euka…
AT1G04310	3.32765	0.0932848	3.43449	0.0726535	3.37103	0.148417	3.41064	0.0627674	3.29671	0.0830455	3.3591	0.139493	3.26357	0.138487	3.28963	0.0664506	AT1G04310.1	ethylene response sensor 2	ethylene response sensor 2 (ERS2); FUNCTIONS IN: ethylene binding, protein histidine kinase activity, receptor activity, glycogen synthase kinase 3 activity; INVOLVED IN: negative regulation of ethylene mediated signaling pathway; LOCATED IN: endomembrane system, membrane; EXPRESSED IN: 22 plant structures; EXPRESSED DURING: 9 growth stages; CONTAINS InterPro DOMAIN/s: Signal transduction histidi…
AT1G04330	2.74593	0.038615	2.91959	0.0634815	2.91933	0.126589	3.01104	0.0986323	2.91285	0.0616457	2.80932	0.101829	2.96083	0.089623	2.93207	0.0460977	AT1G04330.1	unknown protein	unknown protein; FUNCTIONS IN: molecular_function unknown; INVOLVED IN: biological_process unknown; LOCATED IN: chloroplast; BEST Arabidopsis thaliana protein match is: unknown protein (TAIR:AT3G23170.1); Has 74 Blast hits to 74 proteins in 6 species: Archae - 0; Bacteria - 0; Metazoa - 0; Fungi - 0; Plants - 74; Viruses - 0; Other Eukaryotes - 0 (source: NCBI BLink).
AT1G04340	5.9688	0.116529	6.43101	0.0923388	6.40735	0.0396202	6.13605	0.090876	6.16935	0.170216	6.44737	0.0519195	6.5823	0.100051	6.32941	0.067229	AT1G04340.1	HR-like lesion-inducing protein-related	HR-like lesion-inducing protein-related; FUNCTIONS IN: molecular_function unknown; INVOLVED IN: biological_process unknown; LOCATED IN: endomembrane system; EXPRESSED IN: 23 plant structures; EXPRESSED DURING: 15 growth stages; CONTAINS InterPro DOMAIN/s: HR-like lesion-inducer (InterPro:IPR008637); BEST Arabidopsis thaliana protein match is: HR-like lesion-inducing protein-related (TAIR:AT5G4346…
AT1G04350	2.86747	0.083179	3.01248	0.066957	3.01584	0.0974199	2.99153	0.0707005	2.92085	0.0418039	2.8451	0.0572215	2.73609	0.0451831	3.11621	0.0943893	AT1G04350.1	2-oxoglutarate (2OG) and Fe(II)-dependent oxygenase superfamily protein	2-oxoglutarate (2OG) and Fe(II)-dependent oxygenase superfamily protein; CONTAINS InterPro DOMAIN/s: Oxoglutarate/iron-dependent oxygenase (InterPro:IPR005123); BEST Arabidopsis thaliana protein match is: 2-oxoglutarate (2OG) and Fe(II)-dependent oxygenase superfamily protein (TAIR:AT5G59540.1); Has 8112 Blast hits to 8080 proteins in 977 species: Archae - 0; Bacteria - 1066; Metazoa - 116; Fungi…
AT1G04360	3.28863	0.0514721	3.31545	0.0441872	3.52766	0.111368	3.49963	0.129094	3.56989	0.179291	3.06647	0.0711859	3.59773	0.163432	3.57348	0.0905907	AT1G04360.1	RING/U-box superfamily protein	RING/U-box superfamily protein; FUNCTIONS IN: zinc ion binding; EXPRESSED IN: hypocotyl, root; CONTAINS InterPro DOMAIN/s: Zinc finger, RING-type (InterPro:IPR001841), Zinc finger, C3HC4 RING-type (InterPro:IPR018957); BEST Arabidopsis thaliana protein match is: RING/U-box superfamily protein (TAIR:AT5G43420.1); Has 9268 Blast hits to 9239 proteins in 300 species: Archae - 0; Bacteria - 0; Metazo…
AT1G04380	3.15338	0.0655175	2.942	0.043597	3.09635	0.0601534	2.96506	0.0231096	3.11899	0.0823365	2.95728	0.0781788	3.15378	0.117607	3.15817	0.0784068	AT1G04380.1	2-oxoglutarate (2OG) and Fe(II)-dependent oxygenase superfamily protein	2-oxoglutarate (2OG) and Fe(II)-dependent oxygenase superfamily protein; FUNCTIONS IN: 2-oxoglutarate-dependent dioxygenase activity; INVOLVED IN: biological_process unknown; LOCATED IN: cellular_component unknown; EXPRESSED IN: hypocotyl, flower, cultured cell; EXPRESSED DURING: petal differentiation and expansion stage; CONTAINS InterPro DOMAIN/s: Oxoglutarate/iron-dependent oxygenase (InterPro…
AT1G04390	3.58569	0.106059	2.99813	0.154884	3.15588	0.107271	3.13265	0.133192	3.18895	0.0706482	2.83609	0.0627472	2.80917	0.104898	3.10906	0.0695352	AT1G04390.1	BTB/POZ domain-containing protein	BTB/POZ domain-containing protein; CONTAINS InterPro DOMAIN/s: BTB/POZ (InterPro:IPR013069), BTB/POZ fold (InterPro:IPR011333), Kelch related (InterPro:IPR013089), BTB/POZ-like (InterPro:IPR000210); Has 143 Blast hits to 130 proteins in 28 species: Archae - 0; Bacteria - 0; Metazoa - 38; Fungi - 0; Plants - 104; Viruses - 0; Other Eukaryotes - 1 (source: NCBI BLink).
AT1G04400	5.45034	0.141191	5.69867	0.0680277	6.0514	0.113779	5.78841	0.159261	5.13018	0.233755	5.15462	0.197613	5.47926	0.0858149	5.43747	0.11452	AT1G04400.1	cryptochrome 2	cryptochrome 2 (CRY2); FUNCTIONS IN: protein homodimerization activity, blue light photoreceptor activity; INVOLVED IN: in 9 processes; LOCATED IN: nucleus, vacuole; EXPRESSED IN: 24 plant structures; EXPRESSED DURING: 13 growth stages; CONTAINS InterPro DOMAIN/s: Rossmann-like alpha/beta/alpha sandwich fold (InterPro:IPR014729), Cryptochrome/DNA photolyase, class 1 conserved site, C-terminal (In…
AT1G04410	8.59302	0.0736865	9.78882	0.167885	10.1703	0.0782661	9.88261	0.0287706	8.42551	0.100481	9.38659	0.0806537	9.77215	0.0771865	9.43411	0.0553959	AT1G04410.1	Lactate/malate dehydrogenase family protein	Lactate/malate dehydrogenase family protein; FUNCTIONS IN: in 6 functions; INVOLVED IN: response to cadmium ion, response to zinc ion, response to salt stress; LOCATED IN: in 7 components; EXPRESSED IN: 26 plant structures; EXPRESSED DURING: 15 growth stages; CONTAINS InterPro DOMAIN/s: Malate dehydrogenase, NAD-dependent, cytosolic (InterPro:IPR011274), Lactate/malate dehydrogenase, N-terminal (…
AT1G04420	4.6056	0.138781	4.58162	0.122412	4.88438	0.10044	4.77321	0.100228	4.95432	0.15571	4.66437	0.134566	4.44133	0.0361577	4.81791	0.104813	AT1G04420.1	NAD(P)-linked oxidoreductase superfamily protein	NAD(P)-linked oxidoreductase superfamily protein; FUNCTIONS IN: oxidoreductase activity, aldo-keto reductase activity; INVOLVED IN: oxidation reduction; LOCATED IN: chloroplast, chloroplast stroma, chloroplast envelope; EXPRESSED IN: 23 plant structures; EXPRESSED DURING: 13 growth stages; CONTAINS InterPro DOMAIN/s: Aldo/keto reductase (InterPro:IPR001395); BEST Arabidopsis thaliana protein matc…
AT1G04430	7.62368	0.103337	9.03903	0.125436	8.11037	0.134273	8.38728	0.0382281	7.4541	0.139933	8.55477	0.131581	8.35862	0.0403697	8.17053	0.171659	AT1G04430.1	S-adenosyl-L-methionine-dependent methyltransferases superfamily protein	S-adenosyl-L-methionine-dependent methyltransferases superfamily protein; INVOLVED IN: biological_process unknown; LOCATED IN: Golgi apparatus, plasma membrane; EXPRESSED IN: 26 plant structures; EXPRESSED DURING: 15 growth stages; CONTAINS InterPro DOMAIN/s: Protein of unknown function DUF248, methyltransferase putative (InterPro:IPR004159); BEST Arabidopsis thaliana protein match is: S-adenosyl…
AT1G04440	2.8257	0.0394414	2.78221	0.0852168	2.60421	0.0659988	2.75903	0.102772	2.71196	0.0534868	2.54049	0.0974995	2.76756	0.0312415	2.69588	0.0402844	AT1G04440.1	casein kinase like 13	casein kinase like 13 (CKL13); FUNCTIONS IN: protein serine/threonine kinase activity, protein kinase activity, kinase activity, ATP binding; INVOLVED IN: protein amino acid phosphorylation; LOCATED IN: cellular_component unknown; EXPRESSED IN: 22 plant structures; EXPRESSED DURING: 12 growth stages; CONTAINS InterPro DOMAIN/s: Protein kinase, ATP binding site (InterPro:IPR017441), Protein kinase…
AT1G04470	3.09015	0.0656944	2.96116	0.063569	3.0401	0.066424	2.96745	0.0483012	3.09128	0.0603213	2.54147	0.0768251	2.83032	0.0952638	2.77792	0.0492096	AT1G04470.1	Protein of unknown function (DUF810)	CONTAINS InterPro DOMAIN/s: Munc13 homology 1 (InterPro:IPR014770), Protein of unknown function DUF810 (InterPro:IPR008528), Mammalian uncoordinated homology 13, domain 2 (InterPro:IPR014772); BEST Arabidopsis thaliana protein match is: Protein of unknown function (DUF810) (TAIR:AT2G33420.1); Has 201 Blast hits to 187 proteins in 29 species: Archae - 0; Bacteria - 4; Metazoa - 3; Fungi - 4; Plant…
AT1G04480	9.69349	0.0998007	10.346	0.186558	9.79108	0.13741	10.0758	0.0603913	10.4333	0.0623637	11.0338	0.0315132	10.6908	0.0813251	10.5724	0.0314261	AT1G04480.1	Ribosomal protein L14p/L23e family protein	Ribosomal protein L14p/L23e family protein; FUNCTIONS IN: structural constituent of ribosome; INVOLVED IN: translation; LOCATED IN: ribosome, intracellular; EXPRESSED IN: 24 plant structures; EXPRESSED DURING: 15 growth stages; CONTAINS InterPro DOMAIN/s: Ribosomal protein L14b/L23e (InterPro:IPR000218), Ribosomal protein L14 conserved site (InterPro:IPR019972); BEST Arabidopsis thaliana protein …
AT1G04490	3.10437	0.133427	3.00419	0.220755	3.0872	0.169343	3.02857	0.0888769	2.95819	0.055513	2.58456	0.0795298	2.88667	0.0942128	2.89903	0.140149	AT1G04490.1	Protein of unknown function (DUF3527)	Protein of unknown function (DUF3527); CONTAINS InterPro DOMAIN/s: Protein of unknown function DUF3527 (InterPro:IPR021916); BEST Arabidopsis thaliana protein match is: Protein of unknown function (DUF3527) (TAIR:AT2G33360.2); Has 121 Blast hits to 119 proteins in 11 species: Archae - 0; Bacteria - 0; Metazoa - 0; Fungi - 0; Plants - 121; Viruses - 0; Other Eukaryotes - 0 (source: NCBI BLink).
AT1G04500	2.36147	0.020252	2.28358	0.0766726	2.40758	0.0987643	2.30754	0.0353342	2.34539	0.125796	2.33212	0.0107924	2.52765	0.15761	2.336	0.0888188	AT1G04500.1	CCT motif family protein	CCT motif family protein; CONTAINS InterPro DOMAIN/s: CCT domain (InterPro:IPR010402); BEST Arabidopsis thaliana protein match is: CCT motif family protein (TAIR:AT2G33350.2); Has 1789 Blast hits to 1789 proteins in 111 species: Archae - 0; Bacteria - 6; Metazoa - 2; Fungi - 2; Plants - 1654; Viruses - 0; Other Eukaryotes - 125 (source: NCBI BLink).
AT1G04510	3.05939	0.0671793	2.91763	0.139072	3.03589	0.0827964	3.05972	0.0550791	3.17928	0.141376	3.72679	0.110262	3.18271	0.0559477	3.2889	0.17717	AT1G04510.1	MOS4-associated complex 3A	MOS4-associated complex 3A (MAC3A); FUNCTIONS IN: ubiquitin-protein ligase activity, nucleotide binding; INVOLVED IN: response to cadmium ion, defense response to bacterium; LOCATED IN: nucleolus, nucleus, CUL4 RING ubiquitin ligase complex; EXPRESSED IN: 25 plant structures; EXPRESSED DURING: 13 growth stages; CONTAINS InterPro DOMAIN/s: WD40 repeat 2 (InterPro:IPR019782), U box domain (InterPro…
AT1G04520	2.62306	0.157468	2.84896	0.148848	2.52931	0.0571124	2.76487	0.0772874	2.6596	0.0629861	2.59584	0.0903189	2.81503	0.0968311	2.70893	0.114771	AT1G04520.1	plasmodesmata-located protein 2	plasmodesmata-located protein 2 (PDLP2); FUNCTIONS IN: molecular_function unknown; INVOLVED IN: N-terminal protein myristoylation, plasmodesmata-mediated intercellular transport; LOCATED IN: plasmodesma; EXPRESSED IN: 17 plant structures; EXPRESSED DURING: 12 growth stages; CONTAINS InterPro DOMAIN/s: Protein of unknown function DUF26 (InterPro:IPR002902); BEST Arabidopsis thaliana protein match …
AT1G04540	3.78018	0.0786248	3.78226	0.0373165	3.75029	0.0649782	3.74764	0.0745659	3.79145	0.0929681	3.71793	0.171214	3.85318	0.0644104	3.72456	0.101809	AT1G04540.1	Calcium-dependent lipid-binding (CaLB domain) family protein	Calcium-dependent lipid-binding (CaLB domain) family protein; INVOLVED IN: biological_process unknown; LOCATED IN: membrane; EXPRESSED IN: 10 plant structures; EXPRESSED DURING: L mature pollen stage, M germinated pollen stage, 4 anthesis, C globular stage, petal differentiation and expansion stage; CONTAINS InterPro DOMAIN/s: C2 calcium/lipid-binding domain, CaLB (InterPro:IPR008973), C2 calcium…
AT1G04550	2.55186	0.118686	2.52934	0.0977389	2.54082	0.0672693	2.55539	0.111969	2.76311	0.108788	2.75386	0.0632885	2.75986	0.0780677	2.60892	0.0720632	AT1G04550.1	AUX/IAA transcriptional regulator family protein	indole-3-acetic acid inducible 12 (IAA12); FUNCTIONS IN: transcription repressor activity, sequence-specific DNA binding transcription factor activity; INVOLVED IN: xylem and phloem pattern formation, response to auxin stimulus, embryonic pattern specification, root development; LOCATED IN: nucleus; EXPRESSED IN: 22 plant structures; EXPRESSED DURING: 13 growth stages; CONTAINS InterPro DOMAIN/s:…
AT1G04560	7.9442	0.100789	5.98659	0.0915954	5.91104	0.089095	6.86068	0.119064	7.19529	0.187688	5.97239	0.0578733	4.90293	0.126014	6.50586	0.228895	AT1G04560.1	AWPM-19-like family protein	AWPM-19-like family protein; FUNCTIONS IN: molecular_function unknown; INVOLVED IN: biological_process unknown; LOCATED IN: endomembrane system; CONTAINS InterPro DOMAIN/s: AWPM-19-like (InterPro:IPR008390); BEST Arabidopsis thaliana protein match is: AWPM-19-like family protein (TAIR:AT5G46530.1); Has 177 Blast hits to 177 proteins in 19 species: Archae - 0; Bacteria - 0; Metazoa - 0; Fungi - 0;…
AT1G04590	3.56937	0.0727361	3.96493	0.113212	3.85089	0.110007	3.83969	0.0746232	3.67147	0.109291	4.01206	0.133666	3.93461	0.111978	3.91886	0.0495593	AT1G04590.1		BEST Arabidopsis thaliana protein match is: Pentatricopeptide repeat (PPR) superfamily protein (TAIR:AT4G21190.1); Has 111 Blast hits to 111 proteins in 15 species: Archae - 0; Bacteria - 0; Metazoa - 0; Fungi - 0; Plants - 109; Viruses - 0; Other Eukaryotes - 2 (source: NCBI BLink).
AT1G04600	2.67009	0.0447564	2.48393	0.036672	2.56928	0.0887484	2.59192	0.0374759	2.32709	0.0453088	2.5266	0.00824518	2.5204	0.030867	2.39043	0.0314433	AT1G04600.1	myosin XI A	myosin XI A (XIA); FUNCTIONS IN: motor activity; INVOLVED IN: actin filament-based movement; LOCATED IN: myosin complex; EXPRESSED IN: 18 plant structures; EXPRESSED DURING: 9 growth stages; CONTAINS InterPro DOMAIN/s: Dil domain (InterPro:IPR018444), Dilute (InterPro:IPR002710), Prefoldin (InterPro:IPR009053), Myosin, N-terminal, SH3-like (InterPro:IPR004009), Myosin head, motor domain (InterPro…
AT1G04610	3.94886	0.0178561	4.09494	0.148751	3.76778	0.0892758	3.71194	0.0386941	4.02767	0.0949625	4.01128	0.055991	4.24435	0.191901	4.11523	0.0590608	AT1G04610.1	YUCCA 3	YUCCA 3 (YUC3); FUNCTIONS IN: NADP or NADPH binding, oxidoreductase activity, FAD binding, flavin-containing monooxygenase activity; INVOLVED IN: auxin biosynthetic process; EXPRESSED IN: 11 plant structures; EXPRESSED DURING: 4 anthesis, C globular stage, petal differentiation and expansion stage, D bilateral stage; CONTAINS InterPro DOMAIN/s: Pyridine nucleotide-disulphide oxidoreductase, class…
AT1G04620	6.09258	0.235238	6.72611	0.0881838	6.45762	0.0786372	6.8106	0.0976136	6.34142	0.0675946	6.98145	0.216486	6.71959	0.213312	6.47377	0.205319	AT1G04620.1	coenzyme F420 hydrogenase family / dehydrogenase, beta subunit family	coenzyme F420 hydrogenase family / dehydrogenase, beta subunit family; FUNCTIONS IN: coenzyme F420 hydrogenase activity; INVOLVED IN: biological_process unknown; LOCATED IN: chloroplast; EXPRESSED IN: 22 plant structures; EXPRESSED DURING: 13 growth stages; CONTAINS InterPro DOMAIN/s: Coenzyme F420 hydrogenase/dehydrogenase beta subunit, C-terminal (InterPro:IPR007525), Coenzyme F420 hydrogenase/…
AT1G04625	3.04136	0.0682787	3.10874	0.0715659	2.97248	0.0762983	2.78872	0.0785266	2.75876	0.111996	3.15946	0.0370727	3.00153	0.0543094	2.86839	0.163885	AT1G04625.1	Polynucleotidyl transferase, ribonuclease H-like superfamily protein	Polynucleotidyl transferase, ribonuclease H-like superfamily protein; FUNCTIONS IN: nucleic acid binding; INVOLVED IN: biological_process unknown; LOCATED IN: cellular_component unknown; CONTAINS InterPro DOMAIN/s: Polynucleotidyl transferase, ribonuclease H fold (InterPro:IPR012337); BEST Arabidopsis thaliana protein match is: Polynucleotidyl transferase, ribonuclease H-like superfamily protein …
AT1G04640	3.49011	0.110396	3.52985	0.104356	3.48202	0.0352274	3.33181	0.0984097	3.59528	0.0895128	3.65926	0.083675	3.54064	0.0557275	3.71242	0.0573568	AT1G04640.1	lipoyltransferase 2	lipoyltransferase 2 (LIP2); CONTAINS InterPro DOMAIN/s: Octanoyltransferase (InterPro:IPR000544), Octanoyltransferase, conserved site (InterPro:IPR020605), Biotin/lipoate A/B protein ligase (InterPro:IPR004143); BEST Arabidopsis thaliana protein match is: Biotin/lipoate A/B protein ligase family (TAIR:AT4G31050.1); Has 5700 Blast hits to 5697 proteins in 1675 species: Archae - 17; Bacteria - 3180…
AT1G04645	3.75358	0.0956361	3.9852	0.0393603	3.35495	0.0799401	3.28592	0.12494	3.16723	0.214192	3.585	0.153389	3.51196	0.14123	3.25279	0.107372	AT1G04645.1	Plant self-incompatibility protein S1 family	Plant self-incompatibility protein S1 family; FUNCTIONS IN: molecular_function unknown; INVOLVED IN: biological_process unknown; LOCATED IN: endomembrane system; EXPRESSED IN: 6 plant structures; EXPRESSED DURING: 4 anthesis, C globular stage, petal differentiation and expansion stage, E expanded cotyledon stage; CONTAINS InterPro DOMAIN/s: Plant self-incompatibility S1 (InterPro:IPR010264); BEST…
AT1G04650	2.91988	0.0809284	3.27979	0.107097	2.99382	0.179324	3.13486	0.0363421	2.89903	0.0675479	3.09688	0.0536544	3.15281	0.14672	3.22238	0.0852536	AT1G04650.1	unknown protein	unknown protein; Has 30201 Blast hits to 17322 proteins in 780 species: Archae - 12; Bacteria - 1396; Metazoa - 17338; Fungi - 3422; Plants - 5037; Viruses - 0; Other Eukaryotes - 2996 (source: NCBI BLink).
AT1G04660	5.74024	0.0388017	5.77491	0.0703485	5.76225	0.0369464	5.66853	0.0414527	5.5592	0.0864362	5.84495	0.0779327	5.61781	0.081202	5.58697	0.0868788	AT1G04660.1	glycine-rich protein	glycine-rich protein; FUNCTIONS IN: molecular_function unknown; INVOLVED IN: biological_process unknown; LOCATED IN: endomembrane system; EXPRESSED IN: 8 plant structures; EXPRESSED DURING: 4 anthesis, F mature embryo stage, petal differentiation and expansion stage, E expanded cotyledon stage, D bilateral stage; Has 360 Blast hits to 349 proteins in 15 species: Archae - 0; Bacteria - 0; Metazoa …
AT1G04670	6.77412	0.136341	5.67626	0.153261	5.49741	0.165484	6.35329	0.086307	6.78338	0.278977	6.16513	0.178899	6.13189	0.12135	6.0838	0.0375871	AT1G04670.1	unknown protein	unknown protein; Has 40 Blast hits to 40 proteins in 14 species: Archae - 2; Bacteria - 5; Metazoa - 1; Fungi - 2; Plants - 30; Viruses - 0; Other Eukaryotes - 0 (source: NCBI BLink).
AT1G04680	2.77164	0.0695585	3.01457	0.0984732	2.92361	0.0461185	2.91006	0.0325943	2.98871	0.085922	2.90858	0.178425	2.86747	0.0526806	3.05606	0.0451024	AT1G04680.1	Pectin lyase-like superfamily protein	Pectin lyase-like superfamily protein; FUNCTIONS IN: lyase activity, pectate lyase activity; INVOLVED IN: biological_process unknown; LOCATED IN: membrane; EXPRESSED IN: 23 plant structures; EXPRESSED DURING: 13 growth stages; CONTAINS InterPro DOMAIN/s: Pectin lyase fold/virulence factor (InterPro:IPR011050), AmbAllergen (InterPro:IPR018082), Pectate lyase/Amb allergen (InterPro:IPR002022), Pect…
AT1G04690	6.14474	0.0754518	6.4883	0.0766769	6.48756	0.0901446	6.4705	0.120529	5.54104	0.0654375	6.33991	0.0580223	6.36721	0.0797585	6.54395	0.108887	AT1G04690.1	potassium channel beta subunit 1	potassium channel beta subunit 1 (KAB1); FUNCTIONS IN: oxidoreductase activity, potassium channel activity; INVOLVED IN: oxidation reduction, potassium ion transport, transmembrane transport; LOCATED IN: plasma membrane, membrane; EXPRESSED IN: 24 plant structures; EXPRESSED DURING: 14 growth stages; CONTAINS InterPro DOMAIN/s: Aldo/keto reductase (InterPro:IPR001395), Potassium channel, voltage-…
AT1G04700	3.47898	0.161704	3.29397	0.0483986	3.40086	0.0888542	3.18933	0.0041644	3.03729	0.0230673	3.36362	0.0624164	3.2702	0.0724716	3.2317	0.187865	AT1G04700.1	PB1 domain-containing protein tyrosine kinase	PB1 domain-containing protein tyrosine kinase; FUNCTIONS IN: protein serine/threonine/tyrosine kinase activity, protein kinase activity; INVOLVED IN: protein amino acid phosphorylation; LOCATED IN: cytosol; EXPRESSED IN: 22 plant structures; EXPRESSED DURING: 14 growth stages; CONTAINS InterPro DOMAIN/s: Octicosapeptide/Phox/Bem1p (InterPro:IPR000270), Protein kinase, ATP binding site (InterPro:I…
AT1G04710	5.1845	0.0871377	5.2671	0.0760901	5.82014	0.0806746	5.80312	0.0821579	4.87959	0.0377128	5.2181	0.0601227	5.14411	0.0767715	5.23628	0.0883533	AT1G04710.1	peroxisomal 3-ketoacyl-CoA thiolase 4	peroxisomal 3-ketoacyl-CoA thiolase 4 (PKT4); FUNCTIONS IN: transferase activity, transferring acyl groups other than amino-acyl groups, catalytic activity, acetyl-CoA C-acyltransferase activity; INVOLVED IN: catechol catabolic process, ortho-cleavage, protocatechuate catabolic process, ortho-cleavage, metabolic process, fatty acid oxidation; LOCATED IN: peroxisome, vacuole; EXPRESSED IN: 23 plan…
AT1G04730	4.45848	0.107766	3.32144	0.0501709	3.08498	0.0354297	3.14683	0.0868763	4.27999	0.220412	3.48334	0.304402	3.02969	0.0887321	3.48025	0.209614	AT1G04730.1	P-loop containing nucleoside triphosphate hydrolases superfamily protein	CHROMOSOME TRANSMISSION FIDELITY 18 (CTF18); FUNCTIONS IN: nucleoside-triphosphatase activity, ATPase activity, nucleotide binding, ATP binding; INVOLVED IN: sister chromatid cohesion; LOCATED IN: replication fork; EXPRESSED IN: 25 plant structures; EXPRESSED DURING: 13 growth stages; CONTAINS InterPro DOMAIN/s: ATPase, AAA+ type, core (InterPro:IPR003593), ATPase, AAA-type, core (InterPro:IPR003…
AT1G04750	8.80343	0.0211446	9.01777	0.0311204	9.11649	0.0746706	8.95553	0.0399329	9.03935	0.032745	9.33931	0.0424538	9.19982	0.05262	9.21836	0.0976683	AT1G04750.1	vesicle-associated membrane protein 721	vesicle-associated membrane protein 721 (VAMP721); FUNCTIONS IN: molecular_function unknown; INVOLVED IN: transport, vesicle-mediated transport; LOCATED IN: endosome, plasma membrane, membrane; EXPRESSED IN: 24 plant structures; EXPRESSED DURING: 13 growth stages; CONTAINS InterPro DOMAIN/s: Longin (InterPro:IPR010908), Longin-like (InterPro:IPR011012), Synaptobrevin (InterPro:IPR001388); BEST Ar…
AT1G04760	3.03314	0.0424649	2.90182	0.13935	2.94826	0.0647845	3.06024	0.0443876	3.28239	0.262713	2.77909	0.0145985	2.9001	0.12995	2.88674	0.0953844	AT1G04760.1	vesicle-associated membrane protein 726	vesicle-associated membrane protein 726 (VAMP726); FUNCTIONS IN: molecular_function unknown; INVOLVED IN: transport, vesicle-mediated transport; LOCATED IN: endosome, plasma membrane, chloroplast, membrane; EXPRESSED IN: 22 plant structures; EXPRESSED DURING: 13 growth stages; CONTAINS InterPro DOMAIN/s: Longin (InterPro:IPR010908), Longin-like (InterPro:IPR011012), Synaptobrevin (InterPro:IPR001…
AT1G04770	4.23336	0.149936	4.07564	0.0117254	4.2676	0.116865	4.26506	0.0483545	3.98432	0.111433	4.08023	0.0921446	4.106	0.202269	4.07786	0.126296	AT1G04770.1	Tetratricopeptide repeat (TPR)-like superfamily protein	Tetratricopeptide repeat (TPR)-like superfamily protein; FUNCTIONS IN: binding; INVOLVED IN: biological_process unknown; EXPRESSED IN: 23 plant structures; EXPRESSED DURING: 13 growth stages; CONTAINS InterPro DOMAIN/s: Tetratricopeptide TPR-1 (InterPro:IPR001440), Tetratricopeptide-like helical (InterPro:IPR011990), Tetratricopeptide repeat-containing (InterPro:IPR013026), Tetratricopeptide repe…
AT1G04780	8.12959	0.0934489	7.66502	0.0782597	7.78844	0.0605116	7.64705	0.0814496	7.60605	0.0898133	6.87648	0.0194756	7.53614	0.0382208	7.64481	0.136995	AT1G04780.1	Ankyrin repeat family protein	Ankyrin repeat family protein; FUNCTIONS IN: molecular_function unknown; INVOLVED IN: biological_process unknown; LOCATED IN: plasma membrane; EXPRESSED IN: 24 plant structures; EXPRESSED DURING: 13 growth stages; CONTAINS InterPro DOMAIN/s: Ankyrin repeat-containing domain (InterPro:IPR020683), Protein of unknown function DUF3424 (InterPro:IPR021832), Ankyrin repeat (InterPro:IPR002110); BEST Ar…
AT1G04790	4.10671	0.0848379	4.19751	0.0456642	4.39102	0.0914032	4.13669	0.0599243	3.94249	0.067414	4.20376	0.0620003	4.08944	0.0992859	4.07042	0.0391668	AT1G04790.1	RING/U-box superfamily protein	RING/U-box superfamily protein; FUNCTIONS IN: zinc ion binding; EXPRESSED IN: 24 plant structures; EXPRESSED DURING: 15 growth stages; CONTAINS InterPro DOMAIN/s: Zinc finger, RING-type (InterPro:IPR001841), Zinc finger, C3HC4 RING-type (InterPro:IPR018957); BEST Arabidopsis thaliana protein match is: RING/U-box superfamily protein (TAIR:AT3G55530.1); Has 9425 Blast hits to 9403 proteins in 278 s…
AT1G04800	5.81536	0.0728021	5.38625	0.0507915	5.18295	0.0448181	5.21567	0.10263	5.48909	0.0218211	5.42813	0.0634776	5.317	0.0801517	5.39219	0.108478	AT1G04800.1	glycine-rich protein	glycine-rich protein; FUNCTIONS IN: molecular_function unknown; INVOLVED IN: N-terminal protein myristoylation; LOCATED IN: endomembrane system; EXPRESSED IN: 17 plant structures; EXPRESSED DURING: 12 growth stages; Has 109132 Blast hits to 26905 proteins in 1855 species: Archae - 173; Bacteria - 37969; Metazoa - 32319; Fungi - 6881; Plants - 10265; Viruses - 1569; Other Eukaryotes - 19956 (sourc…
AT1G04810	5.2836	0.0817346	6.02358	0.086226	6.27033	0.204139	6.09594	0.0381088	5.41864	0.141648	5.4979	0.0709974	5.93831	0.0861219	6.0785	0.0945131	AT1G04810.1	26S proteasome regulatory complex, non-ATPase subcomplex, Rpn2/Psmd1 subunit	26S proteasome regulatory complex, non-ATPase subcomplex, Rpn2/Psmd1 subunit; FUNCTIONS IN: enzyme regulator activity, binding; INVOLVED IN: protein catabolic process, ubiquitin-dependent protein catabolic process; LOCATED IN: proteasome regulatory particle, base subcomplex, proteasome complex, nucleus, plasma membrane; EXPRESSED IN: 23 plant structures; EXPRESSED DURING: 13 growth stages; CONTAI…
AT1G04820	9.29758	0.0227356	11.7926	0.153044	12.568	0.104988	12.1556	0.132256	11.1234	0.234954	12.5512	0.0894369	12.3703	0.102233	11.6941	0.123248	AT1G04820.1	tubulin alpha-4 chain	tubulin alpha-4 chain (TUA4); FUNCTIONS IN: structural constituent of cytoskeleton; INVOLVED IN: response to cadmium ion, microtubule-based process, cellular response to gravity; LOCATED IN: tubulin complex, cytosol, cell wall, plasma membrane, chloroplast; EXPRESSED IN: 29 plant structures; EXPRESSED DURING: 15 growth stages; CONTAINS InterPro DOMAIN/s: Alpha tubulin (InterPro:IPR002452), Tubuli…
AT1G04830	8.31158	0.0692005	6.8351	0.0324821	7.05516	0.0515653	7.18852	0.0578308	7.61918	0.149405	6.58505	0.0677655	6.57414	0.0536999	7.00192	0.0957188	AT1G04830.1	Ypt/Rab-GAP domain of gyp1p superfamily protein	Ypt/Rab-GAP domain of gyp1p superfamily protein; FUNCTIONS IN: RAB GTPase activator activity; INVOLVED IN: regulation of Rab GTPase activity; LOCATED IN: intracellular; EXPRESSED IN: 24 plant structures; EXPRESSED DURING: 15 growth stages; CONTAINS InterPro DOMAIN/s: RabGAP/TBC (InterPro:IPR000195); BEST Arabidopsis thaliana protein match is: Ypt/Rab-GAP domain of gyp1p superfamily protein (TAIR:…
AT1G04840	4.38902	0.206967	4.59766	0.0953403	4.73017	0.0856828	4.65107	0.069473	4.72378	0.101561	4.61924	0.186678	4.7226	0.10061	4.45268	0.196965	AT1G04840.1	Tetratricopeptide repeat (TPR)-like superfamily protein	Tetratricopeptide repeat (TPR)-like superfamily protein; CONTAINS InterPro DOMAIN/s: Pentatricopeptide repeat (InterPro:IPR002885); BEST Arabidopsis thaliana protein match is: Tetratricopeptide repeat (TPR)-like superfamily protein (TAIR:AT1G74630.1); Has 39151 Blast hits to 14409 proteins in 285 species: Archae - 0; Bacteria - 8; Metazoa - 167; Fungi - 139; Plants - 38292; Viruses - 0; Other Euk…
AT1G04850	2.97756	0.0333411	3.24977	0.126888	3.02773	0.0826318	3.17725	0.0795204	2.99035	0.115085	3.11791	0.0332554	3.02674	0.0783414	3.13077	0.0660502	AT1G04850.1	ubiquitin-associated (UBA)/TS-N domain-containing protein	ubiquitin-associated (UBA)/TS-N domain-containing protein; FUNCTIONS IN: zinc ion binding; INVOLVED IN: biological_process unknown; LOCATED IN: intracellular; EXPRESSED IN: 24 plant structures; EXPRESSED DURING: 13 growth stages; CONTAINS InterPro DOMAIN/s: Zinc finger, C2H2-like (InterPro:IPR015880), Ubiquitin-associated/translation elongation factor EF1B, N-terminal (InterPro:IPR000449), Ubiqui…
AT1G04860	5.66775	0.0680505	5.26824	0.132316	5.16087	0.103574	4.99959	0.0769167	5.24704	0.192005	5.33474	0.148942	5.17657	0.157518	5.63813	0.178447	AT1G04860.1	ubiquitin-specific protease 2	ubiquitin-specific protease 2 (UBP2); FUNCTIONS IN: ubiquitin-specific protease activity; INVOLVED IN: ubiquitin-dependent protein catabolic process; LOCATED IN: proteasome complex, chloroplast; EXPRESSED IN: 24 plant structures; EXPRESSED DURING: 13 growth stages; CONTAINS InterPro DOMAIN/s: Zinc finger, UBP-type (InterPro:IPR001607), Peptidase C19, ubiquitin carboxyl-terminal hydrolase 2, conse…
AT1G04870	5.64798	0.163695	6.29951	0.185685	5.5079	0.123506	5.56929	0.125861	6.21575	0.101116	6.90231	0.0570648	6.24909	0.119935	6.06436	0.0779912	AT1G04870.1	protein arginine methyltransferase 10	protein arginine methyltransferase 10 (PRMT10); FUNCTIONS IN: methyltransferase activity; INVOLVED IN: vegetative to reproductive phase transition of meristem; LOCATED IN: cytoplasm; EXPRESSED IN: 23 plant structures; EXPRESSED DURING: 14 growth stages; CONTAINS InterPro DOMAIN/s: Skb1 methyltransferase (InterPro:IPR007857); BEST Arabidopsis thaliana protein match is: protein arginine methyltrans…
AT1G04880	2.56379	0.0789588	2.52263	0.0681005	2.46185	0.0544783	2.46226	0.0312734	2.77681	0.076086	2.7466	0.0336181	2.79522	0.0742857	2.63979	0.0296456	AT1G04880.1	HMG (high mobility group) box protein with ARID/BRIGHT DNA-binding domain	HMG (high mobility group) box protein with ARID/BRIGHT DNA-binding domain; FUNCTIONS IN: sequence-specific DNA binding transcription factor activity; INVOLVED IN: regulation of transcription; LOCATED IN: intracellular, nucleus; EXPRESSED IN: 10 plant structures; EXPRESSED DURING: 7 growth stages; CONTAINS InterPro DOMAIN/s: High mobility group, superfamily (InterPro:IPR009071), High mobility grou…
AT1G04900	6.45548	0.049775	6.87018	0.107773	6.7185	0.187067	6.23726	0.195363	7.01558	0.0769279	7.25782	0.0722472	6.98507	0.0668181	7.15629	0.0842485	AT1G04900.1	Protein of unknown function (DUF185)	Protein of unknown function (DUF185); CONTAINS InterPro DOMAIN/s: Protein of unknown function DUF185 (InterPro:IPR003788); Has 316 Blast hits to 314 proteins in 164 species: Archae - 0; Bacteria - 117; Metazoa - 2; Fungi - 113; Plants - 44; Viruses - 0; Other Eukaryotes - 40 (source: NCBI BLink).
AT1G04910	4.44183	0.148528	4.6846	0.032612	4.92029	0.0651519	4.77181	0.0926833	4.60109	0.0474335	5.11651	0.122622	4.59995	0.0334945	4.6956	0.057964	AT1G04910.1	O-fucosyltransferase family protein	O-fucosyltransferase family protein; CONTAINS InterPro DOMAIN/s: GDP-fucose protein O-fucosyltransferase (InterPro:IPR019378); BEST Arabidopsis thaliana protein match is: O-fucosyltransferase family protein (TAIR:AT1G22460.1); Has 861 Blast hits to 824 proteins in 30 species: Archae - 0; Bacteria - 0; Metazoa - 0; Fungi - 0; Plants - 861; Viruses - 0; Other Eukaryotes - 0 (source: NCBI BLink).
AT1G04920	4.01516	0.0667813	3.72912	0.0940133	3.72464	0.0544814	3.86157	0.0643017	3.93855	0.121829	3.29046	0.158537	3.38403	0.0977114	3.64755	0.0905416	AT1G04920.1	sucrose phosphate synthase 3F	sucrose phosphate synthase 3F (SPS3F); FUNCTIONS IN: sucrose-phosphate synthase activity, transferase activity, transferring glycosyl groups; INVOLVED IN: biosynthetic process, sucrose metabolic process; LOCATED IN: cellular_component unknown; EXPRESSED IN: 9 plant structures; EXPRESSED DURING: LP.04 four leaves visible, 4 anthesis, C globular stage, petal differentiation and expansion stage; CON…
AT1G04930	5.93718	0.106713	5.90998	0.0468301	6.01912	0.0764838	5.77744	0.11548	5.99696	0.0918167	5.58689	0.0202147	5.85813	0.0691781	5.6386	0.0924947	AT1G04930.1	hydroxyproline-rich glycoprotein family protein	hydroxyproline-rich glycoprotein family protein; LOCATED IN: chloroplast; EXPRESSED IN: 14 plant structures; EXPRESSED DURING: 4 anthesis, F mature embryo stage, petal differentiation and expansion stage, E expanded cotyledon stage, D bilateral stage; BEST Arabidopsis thaliana protein match is: proline-rich family protein (TAIR:AT2G32840.1); Has 1624 Blast hits to 1330 proteins in 201 species: Ar…
AT1G04945	5.8668	0.173585	6.08265	0.228707	5.98025	0.12557	5.76348	0.0850364	7.21138	0.147974	5.88448	0.231211	6.56926	0.0343459	6.26276	0.150644	AT1G04945.1	HIT-type Zinc finger family protein	HIT-type Zinc finger family protein; FUNCTIONS IN: molecular_function unknown; INVOLVED IN: biological_process unknown; EXPRESSED IN: 14 plant structures; EXPRESSED DURING: 6 growth stages; CONTAINS InterPro DOMAIN/s: Zinc finger, HIT-type (InterPro:IPR007529); Has 408 Blast hits to 406 proteins in 188 species: Archae - 0; Bacteria - 0; Metazoa - 130; Fungi - 151; Plants - 52; Viruses - 0; Other …
AT1G04950	3.06402	0.141098	3.03545	0.156633	2.80715	0.0449917	2.80829	0.0754641	2.79996	0.0837792	2.85345	0.068516	3.08316	0.0792264	2.82936	0.0358799	AT1G04950.1	TATA BOX ASSOCIATED FACTOR II 59	TATA BOX ASSOCIATED FACTOR II 59 (TAFII59); FUNCTIONS IN: RNA polymerase II transcription factor activity, transcription initiation factor activity, DNA binding; INVOLVED IN: pollen tube growth, transcription initiation; LOCATED IN: nucleus; EXPRESSED IN: 25 plant structures; EXPRESSED DURING: 13 growth stages; CONTAINS InterPro DOMAIN/s: Protein of unknown function DUF1546 (InterPro:IPR011442), …
AT1G04960	3.16991	0.020501	3.47325	0.0812092	3.59012	0.0543716	3.18163	0.0612569	3.33716	0.118827	3.22308	0.108174	3.30402	0.0928388	3.52463	0.132772	AT1G04960.1	Protein of unknown function (DUF1664)	Protein of unknown function (DUF1664); FUNCTIONS IN: molecular_function unknown; INVOLVED IN: biological_process unknown; LOCATED IN: endomembrane system; EXPRESSED IN: 22 plant structures; EXPRESSED DURING: 13 growth stages; CONTAINS InterPro DOMAIN/s: Protein of unknown function DUF1664 (InterPro:IPR012458); BEST Arabidopsis thaliana protein match is: Protein of unknown function (DUF1664) (TAIR…
AT1G04970	3.35711	0.0188213	3.28373	0.0313985	3.38578	0.134381	3.90804	0.132592	3.67736	0.184242	2.91846	0.201979	3.42791	0.0253919	3.35893	0.122968	AT1G04970.1	lipid-binding serum glycoprotein family protein	lipid-binding serum glycoprotein family protein; FUNCTIONS IN: lipid binding; INVOLVED IN: biological_process unknown; LOCATED IN: plasma membrane, vacuole; EXPRESSED IN: 25 plant structures; EXPRESSED DURING: 15 growth stages; CONTAINS InterPro DOMAIN/s: Bactericidal permeability-increasing protein, alpha/beta domain (InterPro:IPR017943), Lipid-binding serum glycoprotein, N-terminal (InterPro:IP…
AT1G04980	5.69165	0.0559627	5.52862	0.213496	7.39118	0.150828	6.96382	0.136708	4.86763	0.197849	5.46267	0.067455	5.71571	0.104684	5.40829	0.247477	AT1G04980.1	PDI-like 2-2	PDI-like 2-2 (PDIL2-2); CONTAINS InterPro DOMAIN/s: Thioredoxin fold (InterPro:IPR012335), Disulphide isomerase (InterPro:IPR005788), Thioredoxin domain (InterPro:IPR013766), Thioredoxin, conserved site (InterPro:IPR017937), Thioredoxin-like subdomain (InterPro:IPR006662), Thioredoxin-like (InterPro:IPR017936), Thioredoxin-like fold (InterPro:IPR012336); BEST Arabidopsis thaliana protein match is…
AT1G04985	5.17284	0.0417971	5.1666	0.0564866	5.26436	0.032328	5.18307	0.0545107	5.19257	0.126557	5.1058	0.174684	4.93337	0.119456	5.28132	0.0591947	AT1G04985.1	unknown protein	unknown protein; Has 37 Blast hits to 37 proteins in 11 species: Archae - 0; Bacteria - 0; Metazoa - 0; Fungi - 0; Plants - 37; Viruses - 0; Other Eukaryotes - 0 (source: NCBI BLink).
AT1G04990	3.76503	0.103902	4.06723	0.179614	3.91078	0.0851737	3.9717	0.0908078	3.72326	0.165085	3.64973	0.165024	3.80048	0.0934333	3.66479	0.129724	AT1G04990.1	Zinc finger C-x8-C-x5-C-x3-H type family protein	Zinc finger C-x8-C-x5-C-x3-H type family protein; FUNCTIONS IN: zinc ion binding, nucleic acid binding; INVOLVED IN: biological_process unknown; LOCATED IN: cellular_component unknown; EXPRESSED IN: 24 plant structures; EXPRESSED DURING: 15 growth stages; CONTAINS InterPro DOMAIN/s: Zinc finger, CCCH-type (InterPro:IPR000571); BEST Arabidopsis thaliana protein match is: zinc finger nuclease 2 (TA…
AT1G05000	6.24384	0.205431	5.47735	0.2194	5.60866	0.21736	5.72776	0.213523	6.367	0.13251	5.754	0.199128	5.63676	0.284045	5.35352	0.306908	AT1G05000.1	Phosphotyrosine protein phosphatases superfamily protein	Phosphotyrosine protein phosphatases superfamily protein; FUNCTIONS IN: phosphatase activity, protein tyrosine phosphatase activity, phosphoprotein phosphatase activity; INVOLVED IN: dephosphorylation; LOCATED IN: cellular_component unknown; EXPRESSED IN: 12 plant structures; EXPRESSED DURING: 8 growth stages; CONTAINS InterPro DOMAIN/s: Protein-tyrosine phosphatase, active site (InterPro:IPR0161…
AT1G05010	3.22031	0.14721	3.30318	0.154257	2.90053	0.0639989	3.34394	0.129953	3.10744	0.126247	3.22365	0.0943548	3.21372	0.168388	3.45974	0.252264	AT1G05010.1	ethylene-forming enzyme	ethylene-forming enzyme (EFE); FUNCTIONS IN: 1-aminocyclopropane-1-carboxylate oxidase activity; INVOLVED IN: response to fungus, ethylene biosynthetic process; EXPRESSED IN: 22 plant structures; EXPRESSED DURING: 13 growth stages; CONTAINS InterPro DOMAIN/s: Oxoglutarate/iron-dependent oxygenase (InterPro:IPR005123); BEST Arabidopsis thaliana protein match is: 2-oxoglutarate (2OG) and Fe(II)-dep…
AT1G05020	4.44284	0.0732148	4.40561	0.153727	4.28053	0.0922491	4.41646	0.0982195	4.49468	0.0880174	4.34521	0.10225	4.19557	0.0957956	4.45784	0.0545917	AT1G05020.1	ENTH/ANTH/VHS superfamily protein	ENTH/ANTH/VHS superfamily protein; FUNCTIONS IN: phospholipid binding, clathrin binding, binding, phosphatidylinositol binding; INVOLVED IN: clathrin coat assembly; LOCATED IN: clathrin coat; EXPRESSED IN: 11 plant structures; EXPRESSED DURING: L mature pollen stage, M germinated pollen stage, 4 anthesis, petal differentiation and expansion stage, LP.08 eight leaves visible; CONTAINS InterPro DOM…
AT1G05030	2.68249	0.044221	2.752	0.130821	2.73626	0.0910582	2.8882	0.178261	2.92454	0.121832	2.85262	0.169145	2.8623	0.0266959	3.18551	0.125279	AT1G05030.1	Major facilitator superfamily protein	Major facilitator superfamily protein; FUNCTIONS IN: carbohydrate transmembrane transporter activity, sugar:hydrogen symporter activity; INVOLVED IN: transport, transmembrane transport; LOCATED IN: mitochondrion, integral to membrane, membrane; EXPRESSED IN: 22 plant structures; EXPRESSED DURING: 13 growth stages; CONTAINS InterPro DOMAIN/s: Sugar transporter, conserved site (InterPro:IPR005829),…
AT1G05040	2.58802	0.0998059	2.71334	0.0835554	2.65997	0.163797	2.83869	0.0721358	2.73839	0.155318	2.71125	0.111989	2.59789	0.108339	2.4976	0.0695295	AT1G05040.1		BEST Arabidopsis thaliana protein match is: Ubiquitin-associated (UBA) protein (TAIR:AT2G33010.1); Has 14 Blast hits to 12 proteins in 3 species: Archae - 0; Bacteria - 0; Metazoa - 0; Fungi - 0; Plants - 14; Viruses - 0; Other Eukaryotes - 0 (source: NCBI BLink).
AT1G05055	5.92237	0.0324264	6.17761	0.0646491	6.62335	0.0939261	6.72261	0.0998649	6.19244	0.14385	6.90987	0.0800104	6.52684	0.133641	6.52861	0.105641	AT1G05055.1	general transcription factor II H2	general transcription factor II H2 (GTF2H2); CONTAINS InterPro DOMAIN/s: Ssl1-like (InterPro:IPR007198), TFIIH basal transcription factor complex, subunit SSL1 (InterPro:IPR012170), Zinc finger, RING-type (InterPro:IPR001841), TFIIH C1-like, C-terminal (InterPro:IPR004595), von Willebrand factor, type A (InterPro:IPR002035); Has 470 Blast hits to 463 proteins in 203 species: Archae - 0; Bacteria …
AT1G05060	3.68092	0.157697	3.37537	0.0863071	3.04715	0.0951681	3.11321	0.111023	3.67767	0.233488	3.20346	0.269917	3.12928	0.113574	3.81267	0.0820444	AT1G05060.1	unknown protein	unknown protein; Has 34 Blast hits to 34 proteins in 13 species: Archae - 0; Bacteria - 0; Metazoa - 0; Fungi - 0; Plants - 34; Viruses - 0; Other Eukaryotes - 0 (source: NCBI BLink).
AT1G05070	4.10365	0.129268	4.06619	0.116386	4.20448	0.107968	4.20301	0.0256922	4.30476	0.13941	4.2343	0.0669879	4.23331	0.109163	4.01249	0.0744926	AT1G05070.1	Protein of unknown function (DUF1068)	Protein of unknown function (DUF1068); CONTAINS InterPro DOMAIN/s: Protein of unknown function DUF1068 (InterPro:IPR010471); BEST Arabidopsis thaliana protein match is: Protein of unknown function (DUF1068) (TAIR:AT2G32580.1); Has 119 Blast hits to 119 proteins in 15 species: Archae - 0; Bacteria - 2; Metazoa - 0; Fungi - 0; Plants - 116; Viruses - 0; Other Eukaryotes - 1 (source: NCBI BLink).
AT1G05100	4.15033	0.0463178	4.0327	0.0501821	3.88995	0.0623006	4.02832	0.0708247	4.41479	0.117984	4.13295	0.0790892	4.05016	0.118107	4.05893	0.133135	AT1G05100.1	mitogen-activated protein kinase kinase kinase 18	mitogen-activated protein kinase kinase kinase 18 (MAPKKK18); FUNCTIONS IN: protein serine/threonine kinase activity, protein kinase activity, kinase activity, ATP binding; INVOLVED IN: protein amino acid phosphorylation; EXPRESSED IN: 6 plant structures; EXPRESSED DURING: 4 anthesis, petal differentiation and expansion stage; CONTAINS InterPro DOMAIN/s: Protein kinase, ATP binding site (InterPro…
AT1G05120	5.34057	0.0953557	4.81651	0.150331	4.87147	0.174926	4.59623	0.125082	5.27259	0.251066	5.12603	0.180574	5.26347	0.0799621	5.29445	0.124681	AT1G05120.1	Helicase protein with RING/U-box domain	Helicase protein with RING/U-box domain; FUNCTIONS IN: helicase activity, DNA binding, zinc ion binding, ATP binding, nucleic acid binding; EXPRESSED IN: 24 plant structures; EXPRESSED DURING: 15 growth stages; CONTAINS InterPro DOMAIN/s: Zinc finger, RING-type, conserved site (InterPro:IPR017907), Zinc finger, RING-type (InterPro:IPR001841), Zinc finger, C3HC4 RING-type (InterPro:IPR018957), DEA…
AT1G05140	3.8721	0.166872	3.80607	0.184515	3.75209	0.093656	3.66397	0.0512293	4.04278	0.153136	3.552	0.136114	3.48388	0.125517	4.13919	0.144578	AT1G05140.1	Peptidase M50 family protein	Peptidase M50 family protein; FUNCTIONS IN: metalloendopeptidase activity; INVOLVED IN: proteolysis; LOCATED IN: chloroplast, plastid; EXPRESSED IN: 22 plant structures; EXPRESSED DURING: 13 growth stages; CONTAINS InterPro DOMAIN/s: Peptidase M50 (InterPro:IPR008915), PDZ/DHR/GLGF (InterPro:IPR001478), Peptidase M50, putative membrane-associated zinc metallopeptidase (InterPro:IPR004387); BEST A…
AT1G05150	6.17825	0.109001	5.61704	0.0766535	6.01575	0.0891879	5.8277	0.0715966	6.49178	0.0571973	5.92342	0.0172254	5.91886	0.0631283	6.02199	0.156807	AT1G05150.1	Calcium-binding tetratricopeptide family protein	Calcium-binding tetratricopeptide family protein; FUNCTIONS IN: binding, zinc ion binding, calcium ion binding; INVOLVED IN: biological_process unknown; LOCATED IN: plasma membrane; EXPRESSED IN: 24 plant structures; EXPRESSED DURING: 13 growth stages; CONTAINS InterPro DOMAIN/s: Tetratricopeptide TPR-1 (InterPro:IPR001440), Tetratricopeptide-like helical (InterPro:IPR011990), EF-HAND 2 (InterPro…
AT1G05160	3.59532	0.0653841	3.77565	0.152371	3.64207	0.0191318	3.75609	0.146309	3.93511	0.129334	3.82281	0.0590423	3.90473	0.0433004	3.76824	0.183356	AT1G05160.1	cytochrome P450, family 88, subfamily A, polypeptide 3	cytochrome P450, family 88, subfamily A, polypeptide 3 (CYP88A3); CONTAINS InterPro DOMAIN/s: Cytochrome P450, B-class (InterPro:IPR002397), Cytochrome P450 (InterPro:IPR001128), Cytochrome P450, conserved site (InterPro:IPR017972); BEST Arabidopsis thaliana protein match is: ent-kaurenoic acid hydroxylase 2 (TAIR:AT2G32440.2); Has 36129 Blast hits to 36053 proteins in 1833 species: Archae - 82; …
AT1G05170	6.88037	0.119221	7.03066	0.0897282	7.16034	0.0520838	7.09672	0.115366	6.85288	0.120738	6.59298	0.0255242	6.64316	0.121453	7.32062	0.0881115	AT1G05170.1	Galactosyltransferase family protein	Galactosyltransferase family protein; FUNCTIONS IN: transferase activity, transferring hexosyl groups, transferase activity, transferring glycosyl groups; INVOLVED IN: protein amino acid glycosylation; LOCATED IN: membrane; EXPRESSED IN: 14 plant structures; EXPRESSED DURING: 4 anthesis, C globular stage, 4 leaf senescence stage, petal differentiation and expansion stage, E expanded cotyledon sta…
AT1G05180	6.81984	0.0113563	7.4388	0.0550601	7.40227	0.0965521	7.57476	0.0528549	6.5361	0.259543	7.34258	0.0693371	7.25667	0.0624581	7.41969	0.0524273	AT1G05180.1	NAD(P)-binding Rossmann-fold superfamily protein	AUXIN RESISTANT 1 (AXR1); CONTAINS InterPro DOMAIN/s: Molybdenum cofactor biosynthesis, MoeB (InterPro:IPR009036), UBA/THIF-type NAD/FAD binding fold (InterPro:IPR000594), NAD(P)-binding domain (InterPro:IPR016040); BEST Arabidopsis thaliana protein match is: AXR1-like (TAIR:AT2G32410.1); Has 6539 Blast hits to 5902 proteins in 1375 species: Archae - 158; Bacteria - 2625; Metazoa - 1326; Fungi - …
AT1G05190	5.00267	0.130333	5.04155	0.189058	5.25583	0.0798083	5.34304	0.0534933	5.63261	0.179951	6.0168	0.196755	6.16732	0.0815753	6.28703	0.102539	AT1G05190.1	Ribosomal protein L6 family	embryo defective 2394 (emb2394); FUNCTIONS IN: structural constituent of ribosome, rRNA binding; INVOLVED IN: translation, embryo development ending in seed dormancy; LOCATED IN: chloroplast stroma, chloroplast, large ribosomal subunit, membrane, chloroplast envelope; EXPRESSED IN: 24 plant structures; EXPRESSED DURING: 13 growth stages; CONTAINS InterPro DOMAIN/s: Ribosomal protein L6 (InterPro:…
AT1G05200	3.71894	0.116452	3.55027	0.0942411	3.62646	0.132206	3.4425	0.141278	3.07684	0.119237	3.33955	0.0928447	3.17011	0.104514	3.53428	0.104179	AT1G05200.1	glutamate receptor 3.4	glutamate receptor 3.4 (GLR3.4); FUNCTIONS IN: protein binding, intracellular ligand-gated ion channel activity; INVOLVED IN: cellular calcium ion homeostasis, response to light stimulus; LOCATED IN: integral to membrane, membrane; EXPRESSED IN: 20 plant structures; EXPRESSED DURING: 13 growth stages; CONTAINS InterPro DOMAIN/s: Extracellular solute-binding protein, family 3 (InterPro:IPR001638),…
AT1G05205	4.92882	0.0988043	5.33363	0.0394193	5.59939	0.105355	5.87242	0.064317	4.89394	0.120843	5.47962	0.0493229	5.6693	0.132394	5.72325	0.075793	AT1G05205.1	unknown protein	unknown protein; Has 44 Blast hits to 44 proteins in 16 species: Archae - 0; Bacteria - 0; Metazoa - 0; Fungi - 0; Plants - 44; Viruses - 0; Other Eukaryotes - 0 (source: NCBI BLink).
AT1G05210	3.1501	0.0513212	3.38908	0.235846	3.21855	0.292403	3.40695	0.044571	3.68277	0.261806	2.78652	0.0513512	3.50542	0.255523	3.55365	0.121094	AT1G05210.1	Transmembrane protein 97, predicted	Transmembrane protein 97, predicted; FUNCTIONS IN: molecular_function unknown; INVOLVED IN: biological_process unknown; LOCATED IN: endomembrane system; EXPRESSED IN: 17 plant structures; EXPRESSED DURING: 11 growth stages; CONTAINS InterPro DOMAIN/s: Transmembrane protein 97, predicted (InterPro:IPR016964); BEST Arabidopsis thaliana protein match is: Transmembrane protein 97, predicted (TAIR:AT2…
AT1G05230	3.36442	0.173257	3.76323	0.141363	3.5529	0.099854	3.40054	0.2076	4.79313	0.24258	5.21397	0.333162	4.82691	0.147069	5.11188	0.113192	AT1G05230.1	homeodomain GLABROUS 2	homeodomain GLABROUS 2 (HDG2); FUNCTIONS IN: DNA binding, sequence-specific DNA binding transcription factor activity; INVOLVED IN: regulation of transcription, DNA-dependent, trichome morphogenesis; LOCATED IN: nucleus; EXPRESSED IN: 32 plant structures; EXPRESSED DURING: 15 growth stages; CONTAINS InterPro DOMAIN/s: Homeobox, conserved site (InterPro:IPR017970), Homeobox (InterPro:IPR001356), H…
AT1G05260	2.90812	0.0856031	2.881	0.0872607	2.72201	0.0785817	2.89334	0.0456418	3.03018	0.0391212	2.74832	0.0424929	2.8484	0.027621	3.10169	0.0756385	AT1G05260.1	Peroxidase superfamily protein	RARE COLD INDUCIBLE GENE 3 (RCI3); FUNCTIONS IN: peroxidase activity; INVOLVED IN: response to desiccation, response to cold, hyperosmotic salinity response; LOCATED IN: endoplasmic reticulum; EXPRESSED IN: 12 plant structures; EXPRESSED DURING: 4 anthesis, petal differentiation and expansion stage, E expanded cotyledon stage; CONTAINS InterPro DOMAIN/s: Haem peroxidase (InterPro:IPR010255), Plan…
AT1G05270	3.82462	0.080667	3.77142	0.0536542	3.83588	0.0640617	3.73972	0.0496919	3.74088	0.118994	3.73247	0.0919616	3.85727	0.0542806	3.84365	0.0721539	AT1G05270.1	TraB family protein	TraB family protein; CONTAINS InterPro DOMAIN/s: Pheromone shutdown-related, TraB (InterPro:IPR002816); BEST Arabidopsis thaliana protein match is: TraB family protein (TAIR:AT2G32340.1); Has 779 Blast hits to 750 proteins in 262 species: Archae - 153; Bacteria - 256; Metazoa - 121; Fungi - 0; Plants - 106; Viruses - 0; Other Eukaryotes - 143 (source: NCBI BLink).
AT1G05280	2.64544	0.146781	2.72831	0.084612	2.6705	0.0732959	2.61834	0.0662549	2.46552	0.0794614	2.71769	0.139874	2.69866	0.139207	2.59224	0.0932509	AT1G05280.1	Protein of unknown function (DUF604)	Protein of unknown function (DUF604); CONTAINS InterPro DOMAIN/s: Protein of unknown function DUF604 (InterPro:IPR006740); BEST Arabidopsis thaliana protein match is: Protein of unknown function (DUF604) (TAIR:AT4G15240.1); Has 523 Blast hits to 513 proteins in 78 species: Archae - 0; Bacteria - 0; Metazoa - 61; Fungi - 172; Plants - 273; Viruses - 0; Other Eukaryotes - 17 (source: NCBI BLink).
AT1G05290	2.67855	0.0693685	2.87588	0.125094	2.9987	0.169806	2.93322	0.122636	2.49979	0.0509608	2.77606	0.0246087	2.79823	0.0988405	2.77471	0.0968113	AT1G05290.1	CCT motif family protein	CCT motif family protein; CONTAINS InterPro DOMAIN/s: CCT domain (InterPro:IPR010402); BEST Arabidopsis thaliana protein match is: B-box type zinc finger protein with CCT domain (TAIR:AT3G21880.1); Has 1471 Blast hits to 1456 proteins in 101 species: Archae - 0; Bacteria - 2; Metazoa - 0; Fungi - 0; Plants - 1426; Viruses - 0; Other Eukaryotes - 43 (source: NCBI BLink).
AT1G05300	5.72483	0.253282	5.44135	0.137558	5.537	0.226396	5.17936	0.0753273	5.52594	0.269782	4.8475	0.15906	5.31783	0.153483	5.44602	0.385417	AT1G05300.1	zinc transporter 5 precursor	zinc transporter 5 precursor (ZIP5); FUNCTIONS IN: cation transmembrane transporter activity, metal ion transmembrane transporter activity; INVOLVED IN: response to zinc ion, cation transport; LOCATED IN: endomembrane system, integral to membrane, membrane; EXPRESSED IN: 10 plant structures; EXPRESSED DURING: LP.06 six leaves visible, LP.04 four leaves visible, 4 anthesis, C globular stage, petal…
AT1G05310	3.10072	0.07976	3.27268	0.0710627	3.30272	0.0377353	3.32082	0.0540894	3.2545	0.0635622	3.11432	0.0820706	3.28145	0.0824165	3.23506	0.0807759	AT1G05310.1	Pectin lyase-like superfamily protein	Pectin lyase-like superfamily protein; FUNCTIONS IN: pectinesterase activity; INVOLVED IN: cell wall modification; LOCATED IN: endomembrane system, cell wall, plant-type cell wall; EXPRESSED IN: 12 plant structures; EXPRESSED DURING: 6 growth stages; CONTAINS InterPro DOMAIN/s: Pectinesterase, active site (InterPro:IPR018040), Pectin lyase fold/virulence factor (InterPro:IPR011050), Pectinesteras…
AT1G05320	4.87787	0.123256	4.51768	0.0751405	4.72931	0.133083	4.48844	0.118333	5.269	0.20445	4.35014	0.215116	4.19393	0.0696352	4.01779	0.102293	AT1G05320.1		FUNCTIONS IN: molecular_function unknown; INVOLVED IN: biological_process unknown; LOCATED IN: cellular_component unknown; EXPRESSED IN: fruit, egg cell; CONTAINS InterPro DOMAIN/s: Prefoldin (InterPro:IPR009053); BEST Arabidopsis thaliana protein match is: unknown protein (TAIR:AT2G32240.1); Has 267650 Blast hits to 119772 proteins in 3899 species: Archae - 3706; Bacteria - 62589; Metazoa - 1065…
AT1G05330	2.97639	0.0929376	2.74221	0.0585929	2.59589	0.0711021	2.58247	0.012681	2.60376	0.0355358	2.52582	0.123613	2.51938	0.0432572	2.64342	0.0731544	AT1G05330.1	unknown protein	unknown protein; Has 6 Blast hits to 6 proteins in 2 species: Archae - 0; Bacteria - 0; Metazoa - 0; Fungi - 0; Plants - 6; Viruses - 0; Other Eukaryotes - 0 (source: NCBI BLink).
AT1G05340	2.80258	0.0602365	2.89675	0.101863	2.92532	0.0773399	2.95287	0.0651945	2.78199	0.197717	2.67366	0.116022	2.83559	0.126424	2.79138	0.0980506	AT1G05340.1	unknown protein	unknown protein; FUNCTIONS IN: molecular_function unknown; INVOLVED IN: biological_process unknown; LOCATED IN: chloroplast; EXPRESSED IN: 14 plant structures; EXPRESSED DURING: 7 growth stages; BEST Arabidopsis thaliana protein match is: unknown protein (TAIR:AT2G32210.1); Has 189 Blast hits to 189 proteins in 27 species: Archae - 0; Bacteria - 0; Metazoa - 0; Fungi - 21; Plants - 168; Viruses -…
AT1G05350	5.22488	0.24847	5.78115	0.11963	5.75421	0.0597498	5.6885	0.0752021	5.77059	0.245174	5.8484	0.14909	5.7847	0.172367	5.83849	0.126856	AT1G05350.1	NAD(P)-binding Rossmann-fold superfamily protein	NAD(P)-binding Rossmann-fold superfamily protein; FUNCTIONS IN: binding, oxidoreductase activity, acting on the CH-OH group of donors, NAD or NADP as acceptor, catalytic activity, cofactor binding; INVOLVED IN: metabolic process; LOCATED IN: cellular_component unknown; EXPRESSED IN: 24 plant structures; EXPRESSED DURING: 15 growth stages; CONTAINS InterPro DOMAIN/s: D-isomer specific 2-hydroxyaci…
AT1G05360	5.85365	0.137857	5.89724	0.198798	5.74077	0.0567868	6.33821	0.189668	5.57438	0.135776	5.94231	0.112495	6.15216	0.138593	5.9363	0.148317	AT1G05360.1		BEST Arabidopsis thaliana protein match is: SNARE associated Golgi protein family (TAIR:AT4G14950.1); Has 332 Blast hits to 326 proteins in 115 species: Archae - 0; Bacteria - 11; Metazoa - 174; Fungi - 0; Plants - 74; Viruses - 0; Other Eukaryotes - 73 (source: NCBI BLink).
AT1G05370	4.22483	0.0813674	4.05708	0.0888482	3.98768	0.130732	4.26379	0.0371349	3.90037	0.0737814	3.76913	0.110445	3.89375	0.0632447	3.69462	0.0685786	AT1G05370.1	Sec14p-like phosphatidylinositol transfer family protein	Sec14p-like phosphatidylinositol transfer family protein; CONTAINS InterPro DOMAIN/s: Cellular retinaldehyde-binding/triple function, C-terminal (InterPro:IPR001251), Phosphatidylinositol transfer protein-like, N-terminal (InterPro:IPR011074); BEST Arabidopsis thaliana protein match is: Sec14p-like phosphatidylinositol transfer family protein (TAIR:AT3G22410.1); Has 487 Blast hits to 487 proteins…
AT1G05380	6.43628	0.16027	5.79855	0.175615	6.89813	0.0739129	6.25167	0.091637	6.13607	0.218565	6.35748	0.0783049	6.187	0.10452	6.03748	0.0798135	AT1G05380.1	Acyl-CoA N-acyltransferase with RING/FYVE/PHD-type zinc finger protein	Acyl-CoA N-acyltransferase with RING/FYVE/PHD-type zinc finger protein; CONTAINS InterPro DOMAIN/s: Zinc finger, PHD-type (InterPro:IPR001965), Zinc finger, FYVE/PHD-type (InterPro:IPR011011), Acyl-CoA N-acyltransferase (InterPro:IPR016181), Zinc finger, PHD-finger (InterPro:IPR019787); BEST Arabidopsis thaliana protein match is: Acyl-CoA N-acyltransferase with RING/FYVE/PHD-type zinc finger prot…
AT1G05385	5.00209	0.0681167	4.88501	0.0798078	4.71705	0.0607232	5.06933	0.111075	5.30265	0.0352755	4.92266	0.0771081	4.86821	0.110609	5.07447	0.0420642	AT1G05385.1	photosystem II 11 kDa protein-related	LOW PSII ACCUMULATION 19 (LPA19); FUNCTIONS IN: molecular_function unknown; INVOLVED IN: photosystem II assembly; LOCATED IN: chloroplast thylakoid lumen, chloroplast; EXPRESSED IN: 24 plant structures; EXPRESSED DURING: 15 growth stages; Has 214 Blast hits to 214 proteins in 55 species: Archae - 0; Bacteria - 73; Metazoa - 0; Fungi - 0; Plants - 72; Viruses - 0; Other Eukaryotes - 69 (source: NC…
AT1G05400	3.52502	0.129055	3.35494	0.11344	3.65332	0.0991948	3.63486	0.126286	3.78832	0.157681	3.47416	0.0685521	3.42424	0.168127	3.38263	0.0375996	AT1G05400.1	unknown protein	unknown protein; BEST Arabidopsis thaliana protein match is: unknown protein (TAIR:AT1G06810.1); Has 31 Blast hits to 31 proteins in 2 species: Archae - 0; Bacteria - 0; Metazoa - 0; Fungi - 0; Plants - 31; Viruses - 0; Other Eukaryotes - 0 (source: NCBI BLink).
AT1G05410	4.96239	0.0737088	5.02525	0.101557	5.01883	0.0995583	4.73801	0.113723	4.86993	0.0798599	4.8961	0.127123	4.61361	0.085415	4.78022	0.0677762	AT1G05410.1	Protein of unknown function (DUF1423)	Protein of unknown function (DUF1423); CONTAINS InterPro DOMAIN/s: Protein of unknown function DUF1423, plant (InterPro:IPR004082); BEST Arabidopsis thaliana protein match is: unknown protein (TAIR:AT4G14840.1); Has 192 Blast hits to 189 proteins in 31 species: Archae - 0; Bacteria - 0; Metazoa - 2; Fungi - 10; Plants - 173; Viruses - 0; Other Eukaryotes - 7 (source: NCBI BLink).
AT1G05430	5.40932	0.21111	5.41473	0.175653	5.19791	0.153627	5.44147	0.0683672	5.54876	0.0923182	5.65813	0.143033	5.85583	0.136919	5.98355	0.092386	AT1G05430.1	unknown protein	unknown protein; Has 31 Blast hits to 31 proteins in 9 species: Archae - 0; Bacteria - 0; Metazoa - 0; Fungi - 0; Plants - 31; Viruses - 0; Other Eukaryotes - 0 (source: NCBI BLink).
AT1G05440	2.85553	0.0869732	3.05757	0.0382831	2.8157	0.0420734	2.74828	0.0204013	3.00843	0.12624	2.78425	0.0105343	2.66206	0.0824244	2.85945	0.0736884	AT1G05440.1	C-8 sterol isomerases	C-8 sterol isomerases; FUNCTIONS IN: C-8 sterol isomerase activity; INVOLVED IN: ergosterol biosynthetic process; LOCATED IN: endoplasmic reticulum; EXPRESSED IN: 14 plant structures; EXPRESSED DURING: 7 growth stages; CONTAINS InterPro DOMAIN/s: ERG2/sigma1 receptor-like (InterPro:IPR006716); Has 118 Blast hits to 118 proteins in 39 species: Archae - 0; Bacteria - 0; Metazoa - 73; Fungi - 4; Pla…
AT1G05450	2.74428	0.106726	2.59202	0.0358714	2.7775	0.0440506	2.64385	0.0359002	2.62692	0.0655431	2.5421	0.0827802	2.63755	0.0231719	2.5536	0.0412357	AT1G05450.1	Bifunctional inhibitor/lipid-transfer protein/seed storage 2S albumin superfamily protein	Bifunctional inhibitor/lipid-transfer protein/seed storage 2S albumin superfamily protein; Has 3 Blast hits to 3 proteins in 1 species: Archae - 0; Bacteria - 0; Metazoa - 0; Fungi - 0; Plants - 3; Viruses - 0; Other Eukaryotes - 0 (source: NCBI BLink).
AT1G05460	2.86804	0.0375002	2.76406	0.0370358	2.75861	0.0507331	2.91545	0.107985	2.96595	0.0734076	2.97568	0.125571	2.9314	0.123161	2.82191	0.0498643	AT1G05460.1	P-loop containing nucleoside triphosphate hydrolases superfamily protein	SILENCING DEFECTIVE (SDE3); FUNCTIONS IN: RNA helicase activity; INVOLVED IN: virus induced gene silencing; LOCATED IN: cellular_component unknown; EXPRESSED IN: 19 plant structures; EXPRESSED DURING: 9 growth stages; CONTAINS InterPro DOMAIN/s: Restriction endonuclease, type I, R subunit/Type III, Res subunit (InterPro:IPR006935), DNA helicase, UvrD/REP type (InterPro:IPR000212); BEST Arabidopsi…
AT1G05470	2.6035	0.113273	2.65423	0.0133553	2.56911	0.0809164	2.54337	0.144199	2.68429	0.0385041	2.68294	0.149823	2.73873	0.035907	2.70144	0.157309	AT1G05470.1	DNAse I-like superfamily protein	COTYLEDON VASCULAR PATTERN 2 (CVP2); FUNCTIONS IN: hydrolase activity, inositol trisphosphate phosphatase activity; INVOLVED IN: in 8 processes; LOCATED IN: cellular_component unknown; EXPRESSED IN: 22 plant structures; EXPRESSED DURING: 8 growth stages; CONTAINS InterPro DOMAIN/s: Inositol polyphosphate related phosphatase (InterPro:IPR000300), Endonuclease/exonuclease/phosphatase (InterPro:IPR0…
AT1G05490	3.34118	0.0660132	3.27327	0.0629945	3.49688	0.058464	3.34726	0.0699864	3.26188	0.110215	3.40531	0.0414832	3.5987	0.0803325	3.33665	0.0615437	AT1G05490.1	chromatin remodeling 31	chromatin remodeling 31 (chr31); FUNCTIONS IN: helicase activity, DNA binding, ATP binding, nucleic acid binding; INVOLVED IN: biological_process unknown; EXPRESSED IN: 13 plant structures; EXPRESSED DURING: 6 growth stages; CONTAINS InterPro DOMAIN/s: DEAD-like helicase, N-terminal (InterPro:IPR014001), DNA/RNA helicase, C-terminal (InterPro:IPR001650), Helicase, superfamily 1/2, ATP-binding dom…
AT1G05500	3.67616	0.0604684	3.50831	0.0416387	3.28405	0.104781	3.47959	0.0725633	3.42234	0.0817334	3.18829	0.0586222	3.47665	0.176656	3.57583	0.145222	AT1G05500.1	Calcium-dependent lipid-binding (CaLB domain) family protein	NTMC2T2.1; FUNCTIONS IN: molecular_function unknown; INVOLVED IN: biological_process unknown; LOCATED IN: endomembrane system, plasma membrane; EXPRESSED IN: 25 plant structures; EXPRESSED DURING: 13 growth stages; CONTAINS InterPro DOMAIN/s: C2 membrane targeting protein (InterPro:IPR018029), C2 calcium/lipid-binding domain, CaLB (InterPro:IPR008973), C2 region (InterPro:IPR020477), C2 calcium-d…
AT1G05510	9.2526	0.190518	7.36693	0.112761	7.0022	0.179954	7.99546	0.137678	8.22135	0.161819	6.74602	0.198886	6.45922	0.0925847	7.38338	0.144586	AT1G05510.1	Protein of unknown function (DUF1264)	FUNCTIONS IN: molecular_function unknown; INVOLVED IN: response to abscisic acid stimulus; LOCATED IN: cellular_component unknown; EXPRESSED IN: seed; EXPRESSED DURING: seedling growth, seed development stages; CONTAINS InterPro DOMAIN/s: Protein of unknown function DUF1264 (InterPro:IPR010686); BEST Arabidopsis thaliana protein match is: Protein of unknown function (DUF1264) (TAIR:AT2G31985.1); …
AT1G05520	6.34346	0.259455	6.65201	0.174333	7.24376	0.0476571	7.07279	0.0132816	5.90823	0.119931	6.65282	0.0764352	6.60459	0.0766473	6.55641	0.209471	AT1G05520.1	Sec23/Sec24 protein transport family protein	Sec23/Sec24 protein transport family protein; FUNCTIONS IN: transporter activity, zinc ion binding; INVOLVED IN: response to salt stress, transport; LOCATED IN: COPII vesicle coat; EXPRESSED IN: 24 plant structures; EXPRESSED DURING: 13 growth stages; CONTAINS InterPro DOMAIN/s: Sec23/Sec24, helical domain (InterPro:IPR006900), Sec23/Sec24 beta-sandwich (InterPro:IPR012990), Sec23/Sec24, trunk do…
AT1G05530	2.98103	0.0616619	2.86709	0.0363803	2.98052	0.018404	3.12337	0.0766426	2.99064	0.074374	3.12913	0.0699285	3.16472	0.0603978	2.93319	0.0789768	AT1G05530.1	UDP-glucosyl transferase 75B2	UDP-glucosyl transferase 75B2 (UGT75B2); FUNCTIONS IN: UDP-glycosyltransferase activity, UDP-glucosyltransferase activity, transferase activity, transferring glycosyl groups, abscisic acid glucosyltransferase activity; INVOLVED IN: metabolic process; EXPRESSED IN: sperm cell, root; CONTAINS InterPro DOMAIN/s: UDP-glucuronosyl/UDP-glucosyltransferase (InterPro:IPR002213); BEST Arabidopsis thaliana…
AT1G05540	5.3372	0.0523925	4.98773	0.234188	4.91596	0.23289	5.11327	0.0984151	5.35792	0.103398	4.86848	0.0872447	5.32233	0.143898	5.13559	0.148756	AT1G05540.1	Protein of unknown function (DUF295)	Protein of unknown function (DUF295); FUNCTIONS IN: molecular_function unknown; INVOLVED IN: biological_process unknown; LOCATED IN: mitochondrion; EXPRESSED IN: 21 plant structures; EXPRESSED DURING: 13 growth stages; CONTAINS InterPro DOMAIN/s: Protein of unknown function DUF295 (InterPro:IPR005174); BEST Arabidopsis thaliana protein match is: Protein of unknown function (DUF295) (TAIR:AT1G3016…
AT1G05550	5.17323	0.0860908	4.74729	0.0645459	4.85596	0.13665	5.01119	0.0520435	5.41885	0.136527	4.76569	0.0229406	4.91167	0.120503	5.06632	0.10716	AT1G05550.1	Protein of unknown function (DUF295)	Protein of unknown function (DUF295); BEST Arabidopsis thaliana protein match is: Protein of unknown function (DUF295) (TAIR:AT1G05540.1); Has 175 Blast hits to 175 proteins in 2 species: Archae - 0; Bacteria - 0; Metazoa - 0; Fungi - 0; Plants - 175; Viruses - 0; Other Eukaryotes - 0 (source: NCBI BLink).
AT1G05560	3.15449	0.0263833	2.93242	0.0791094	3.17979	0.0609327	3.08041	0.0445303	3.05508	0.0586855	3.06261	0.0585228	2.87462	0.0777434	2.93731	0.131851	AT1G05560.1	UDP-glucosyltransferase 75B1	UDP-glucosyltransferase 75B1 (UGT75B1); CONTAINS InterPro DOMAIN/s: UDP-glucuronosyl/UDP-glucosyltransferase (InterPro:IPR002213); BEST Arabidopsis thaliana protein match is: UDP-glucosyl transferase 75B2 (TAIR:AT1G05530.1); Has 7961 Blast hits to 7890 proteins in 509 species: Archae - 0; Bacteria - 579; Metazoa - 2125; Fungi - 39; Plants - 5043; Viruses - 112; Other Eukaryotes - 63 (source: NCBI…
AT1G05570	6.06805	0.0572843	7.49354	0.317102	9.61207	0.146781	8.84326	0.31434	5.42442	0.147126	5.29617	0.0111944	5.48297	0.088666	5.4212	0.129243	AT1G05570.1	callose synthase 1	callose synthase 1 (CALS1); FUNCTIONS IN: transferase activity, transferring glycosyl groups, 1,3-beta-glucan synthase activity; INVOLVED IN: 1,3-beta-glucan biosynthetic process; LOCATED IN: 1,3-beta-glucan synthase complex, plasma membrane, cell plate; EXPRESSED IN: 23 plant structures; EXPRESSED DURING: 13 growth stages; CONTAINS InterPro DOMAIN/s: Glycosyl transferase, family 48 (InterPro:IPR…
AT1G05575	4.21262	0.114763	4.30577	0.129261	4.5301	0.0535289	4.19387	0.247663	5.11001	0.201783	4.53483	0.166934	3.90336	0.176592	4.09329	0.248027	AT1G05575.1	unknown protein	unknown protein; FUNCTIONS IN: molecular_function unknown; INVOLVED IN: anaerobic respiration; LOCATED IN: endomembrane system; EXPRESSED IN: 17 plant structures; EXPRESSED DURING: 9 growth stages; BEST Arabidopsis thaliana protein match is: unknown protein (TAIR:AT2G31945.1); Has 63 Blast hits to 63 proteins in 10 species: Archae - 0; Bacteria - 0; Metazoa - 0; Fungi - 0; Plants - 63; Viruses - …
AT1G05577	3.06277	0.0839085	3.00195	0.0739426	3.0408	0.0798304	3.00755	0.0151262	2.91703	0.0833441	2.83669	0.0347653	3.08199	0.114814	2.98347	0.0373644	AT1G05577.1	Domain of unknown function (DUF966)	CONTAINS InterPro DOMAIN/s: Protein of unknown function DUF966 (InterPro:IPR010369), Uncharacterised conserved protein UCP031043 (InterPro:IPR021182); BEST Arabidopsis thaliana protein match is: Domain of unknown function (DUF966) (TAIR:AT5G59790.1); Has 167 Blast hits to 166 proteins in 16 species: Archae - 0; Bacteria - 0; Metazoa - 0; Fungi - 0; Plants - 166; Viruses - 0; Other Eukaryotes - 1 …
AT1G05590	3.76883	0.0513496	4.05234	0.0459142	3.81308	0.0529086	4.2125	0.065769	4.09304	0.117334	4.21286	0.0562278	4.17549	0.0864608	4.08871	0.0881558	AT1G05590.1	beta-hexosaminidase 2	beta-hexosaminidase 2 (HEXO2); FUNCTIONS IN: UDP-glucosyltransferase activity, hexosaminidase activity, beta-N-acetylhexosaminidase activity, hydrolase activity, hydrolyzing O-glycosyl compounds; INVOLVED IN: carbohydrate metabolic process; LOCATED IN: plasma membrane; EXPRESSED IN: 23 plant structures; EXPRESSED DURING: 13 growth stages; CONTAINS InterPro DOMAIN/s: Glycoside hydrolase, family 20…
AT1G05600	2.6708	0.0531048	2.89087	0.1035	2.65401	0.0651582	2.62111	0.0597069	2.62241	0.0884643	2.59781	0.0644099	2.61058	0.045108	2.78025	0.203663	AT1G05600.1	Tetratricopeptide repeat (TPR)-like superfamily protein	Tetratricopeptide repeat (TPR)-like superfamily protein; CONTAINS InterPro DOMAIN/s: Pentatricopeptide repeat (InterPro:IPR002885); BEST Arabidopsis thaliana protein match is: Pentatricopeptide repeat (PPR) superfamily protein (TAIR:AT5G46100.1); Has 22742 Blast hits to 7544 proteins in 214 species: Archae - 0; Bacteria - 12; Metazoa - 114; Fungi - 111; Plants - 22140; Viruses - 0; Other Eukaryot…
AT1G05610	4.17393	0.145105	4.35693	0.0436029	4.23254	0.073594	4.2758	0.118724	4.61277	0.0523268	4.29066	0.0460467	4.45779	0.197866	4.46335	0.124933	AT1G05610.1	ADP-glucose pyrophosphorylase small subunit 2	ADP-glucose pyrophosphorylase small subunit 2 (APS2); FUNCTIONS IN: transferase activity, glucose-1-phosphate adenylyltransferase activity, nucleotidyltransferase activity; INVOLVED IN: biosynthetic process; EXPRESSED IN: 10 plant structures; EXPRESSED DURING: 4 anthesis, petal differentiation and expansion stage; CONTAINS InterPro DOMAIN/s: ADP-glucose pyrophosphorylase, conserved site (InterPro…
AT1G05620	6.82554	0.0216621	7.44208	0.175981	7.69898	0.0501971	7.61827	0.095048	6.46061	0.0599164	6.93981	0.0495249	6.79566	0.0731503	6.82489	0.0406984	AT1G05620.1	uridine-ribohydrolase 2	uridine-ribohydrolase 2 (URH2); CONTAINS InterPro DOMAIN/s: Inosine/uridine-preferring nucleoside hydrolase (InterPro:IPR001910); BEST Arabidopsis thaliana protein match is: uridine-ribohydrolase 1 (TAIR:AT2G36310.1); Has 6369 Blast hits to 6297 proteins in 1349 species: Archae - 75; Bacteria - 4652; Metazoa - 179; Fungi - 246; Plants - 186; Viruses - 0; Other Eukaryotes - 1031 (source: NCBI BLin…
AT1G05630	3.07943	0.117275	3.07151	0.0459993	3.06001	0.073473	2.96187	0.0667664	3.35782	0.0498608	3.01626	0.0710027	3.0981	0.0511992	3.16079	0.0725467	AT1G05630.1	Endonuclease/exonuclease/phosphatase family protein	5PTASE13; CONTAINS InterPro DOMAIN/s: WD40 repeat-like-containing domain (InterPro:IPR011046), Inositol polyphosphate related phosphatase (InterPro:IPR000300), WD40 repeat (InterPro:IPR001680), WD40/YVTN repeat-like-containing domain (InterPro:IPR015943), Endonuclease/exonuclease/phosphatase (InterPro:IPR005135); BEST Arabidopsis thaliana protein match is: endonuclease/exonuclease/phosphatase fam…
AT1G05670	3.08286	0.0521208	2.89734	0.0687652	3.15747	0.114368	3.1086	0.0636366	3.40685	0.0993656	3.01052	0.146282	3.08715	0.110443	3.01905	0.0995502	AT1G05670.1	Pentatricopeptide repeat (PPR-like) superfamily protein	Pentatricopeptide repeat (PPR-like) superfamily protein; CONTAINS InterPro DOMAIN/s: Pentatricopeptide repeat (InterPro:IPR002885); BEST Arabidopsis thaliana protein match is: Tetratricopeptide repeat (TPR)-like superfamily protein (TAIR:AT5G01110.1); Has 76919 Blast hits to 23782 proteins in 722 species: Archae - 3; Bacteria - 657; Metazoa - 3612; Fungi - 1352; Plants - 68766; Viruses - 129; Oth…
AT1G05680	4.74181	0.195601	3.98329	0.141527	3.97567	0.0192819	4.17772	0.107507	3.9833	0.178049	3.84389	0.122821	4.06085	0.0743059	4.3896	0.190292	AT1G05680.1	Uridine diphosphate glycosyltransferase 74E2	Uridine diphosphate glycosyltransferase 74E2 (UGT74E2); CONTAINS InterPro DOMAIN/s: UDP-glucuronosyl/UDP-glucosyltransferase (InterPro:IPR002213); BEST Arabidopsis thaliana protein match is: UDP-Glycosyltransferase superfamily protein (TAIR:AT1G05675.1); Has 8397 Blast hits to 8309 proteins in 513 species: Archae - 0; Bacteria - 605; Metazoa - 2499; Fungi - 31; Plants - 5061; Viruses - 123; Other…
AT1G05690	4.58169	0.198392	3.4905	0.0844878	3.16906	0.168892	3.81756	0.0473565	3.56597	0.228775	3.50753	0.0469716	3.41445	0.100448	3.98139	0.198292	AT1G05690.1	BTB and TAZ domain protein 3	BTB and TAZ domain protein 3 (BT3); FUNCTIONS IN: transcription regulator activity; INVOLVED IN: embryo sac development, pollen development; LOCATED IN: nucleus, chloroplast; EXPRESSED IN: 15 plant structures; EXPRESSED DURING: 8 growth stages; CONTAINS InterPro DOMAIN/s: BTB/POZ (InterPro:IPR013069), Zinc finger, TAZ-type (InterPro:IPR000197), BTB/POZ fold (InterPro:IPR011333), Kelch related (In…
AT1G05700	2.59315	0.109387	2.68636	0.0977812	2.66275	0.152236	2.50761	0.0347355	2.51724	0.122228	2.5464	0.0889101	2.51557	0.0617761	2.50677	0.144716	AT1G05700.1	Leucine-rich repeat transmembrane protein kinase protein	Leucine-rich repeat transmembrane protein kinase protein; FUNCTIONS IN: kinase activity; INVOLVED IN: protein amino acid phosphorylation; LOCATED IN: endomembrane system; EXPRESSED IN: shoot, stem, hypocotyl, root; CONTAINS InterPro DOMAIN/s: Protein kinase, ATP binding site (InterPro:IPR017441), Protein kinase, catalytic domain (InterPro:IPR000719), Leucine-rich repeat (InterPro:IPR001611), Seri…
AT1G05720	6.7416	0.117469	7.73313	0.0759862	7.84553	0.115235	8.28229	0.0606552	7.03439	0.0708251	8.01018	0.0341156	8.26013	0.121985	8.18109	0.0976652	AT1G05720.1	selenoprotein family protein	selenoprotein family protein; FUNCTIONS IN: selenium binding; INVOLVED IN: biological_process unknown; LOCATED IN: endomembrane system; EXPRESSED IN: 22 plant structures; EXPRESSED DURING: 13 growth stages; CONTAINS InterPro DOMAIN/s: Sep15/SelM redox (InterPro:IPR014912); Has 200 Blast hits to 200 proteins in 73 species: Archae - 0; Bacteria - 0; Metazoa - 137; Fungi - 0; Plants - 49; Viruses - …
AT1G05740	2.75946	0.105514	2.84383	0.110318	2.62987	0.15497	2.65226	0.0568767	2.89609	0.0690915	2.84136	0.0554066	2.63999	0.131723	2.67936	0.164324	AT1G05740.1	Eukaryotic protein of unknown function (DUF842)	Eukaryotic protein of unknown function (DUF842); CONTAINS InterPro DOMAIN/s: Protein of unknown function DUF842, eukaryotic (InterPro:IPR008560); BEST Arabidopsis thaliana protein match is: Eukaryotic protein of unknown function (DUF842) (TAIR:AT1G05730.1); Has 144 Blast hits to 144 proteins in 44 species: Archae - 0; Bacteria - 0; Metazoa - 83; Fungi - 0; Plants - 58; Viruses - 0; Other Eukaryot…
AT1G05750	3.75855	0.114485	3.55314	0.111356	3.9402	0.176846	3.56946	0.0617678	3.69717	0.243865	3.76905	0.258185	3.81417	0.0595057	3.64572	0.240824	AT1G05750.1	Tetratricopeptide repeat (TPR)-like superfamily protein	pigment defective 247 (PDE247); CONTAINS InterPro DOMAIN/s: Pentatricopeptide repeat (InterPro:IPR002885); BEST Arabidopsis thaliana protein match is: mitochondrial editing factor 21 (TAIR:AT2G20540.1); Has 41993 Blast hits to 13871 proteins in 254 species: Archae - 1; Bacteria - 18; Metazoa - 75; Fungi - 77; Plants - 41230; Viruses - 0; Other Eukaryotes - 592 (source: NCBI BLink).
AT1G05760	3.40993	0.232733	3.31618	0.112528	3.32371	0.0893136	3.2596	0.0736489	3.11913	0.135249	3.42013	0.158498	3.35439	0.107407	3.31453	0.220682	AT1G05760.1	Mannose-binding lectin superfamily protein	restricted tev movement 1 (RTM1); FUNCTIONS IN: sugar binding; INVOLVED IN: response to virus; LOCATED IN: cellular_component unknown; EXPRESSED IN: 22 plant structures; EXPRESSED DURING: 11 growth stages; CONTAINS InterPro DOMAIN/s: Mannose-binding lectin (InterPro:IPR001229); BEST Arabidopsis thaliana protein match is: Mannose-binding lectin superfamily protein (TAIR:AT1G05770.1); Has 829 Blast…
AT1G05770	2.66281	0.112159	3.01239	0.189889	2.56053	0.135079	2.60252	0.134584	2.67562	0.108438	2.50748	0.127678	2.6099	0.0736743	2.98225	0.0856166	AT1G05770.1	Mannose-binding lectin superfamily protein	Mannose-binding lectin superfamily protein; CONTAINS InterPro DOMAIN/s: Mannose-binding lectin (InterPro:IPR001229); BEST Arabidopsis thaliana protein match is: Mannose-binding lectin superfamily protein (TAIR:AT1G05760.1); Has 502 Blast hits to 381 proteins in 24 species: Archae - 0; Bacteria - 0; Metazoa - 0; Fungi - 0; Plants - 502; Viruses - 0; Other Eukaryotes - 0 (source: NCBI BLink).
AT1G05790	4.40533	0.11909	3.9244	0.00582212	3.8957	0.0450025	4.20105	0.0955491	4.06816	0.11475	3.71207	0.158707	3.99759	0.0923327	3.8467	0.0628637	AT1G05790.1	lipase class 3 family protein	lipase class 3 family protein; FUNCTIONS IN: triglyceride lipase activity; INVOLVED IN: lipid metabolic process; LOCATED IN: endomembrane system; EXPRESSED IN: 24 plant structures; EXPRESSED DURING: 15 growth stages; CONTAINS InterPro DOMAIN/s: Lipase, class 3 (InterPro:IPR002921); BEST Arabidopsis thaliana protein match is: alpha/beta-Hydrolases superfamily protein (TAIR:AT2G42450.1); Has 496 Bl…
AT1G05800	3.0913	0.085177	3.03278	0.0291568	3.10239	0.111259	3.01603	0.0983446	3.0049	0.0584075	2.95675	0.113926	3.03786	0.0756269	2.96507	0.110226	AT1G05800.1	alpha/beta-Hydrolases superfamily protein	DONGLE (DGL); CONTAINS InterPro DOMAIN/s: Lipase, class 3 (InterPro:IPR002921); BEST Arabidopsis thaliana protein match is: alpha/beta-Hydrolases superfamily protein (TAIR:AT2G31690.1); Has 1183 Blast hits to 1177 proteins in 252 species: Archae - 0; Bacteria - 234; Metazoa - 21; Fungi - 238; Plants - 544; Viruses - 3; Other Eukaryotes - 143 (source: NCBI BLink).
AT1G05805	2.90239	0.0974436	2.85832	0.0643612	2.91548	0.100098	2.78712	0.0382438	2.92063	0.100309	2.89347	0.166582	2.9413	0.176288	2.94484	0.123104	AT1G05805.1	basic helix-loop-helix (bHLH) DNA-binding superfamily protein	basic helix-loop-helix (bHLH) DNA-binding superfamily protein; FUNCTIONS IN: DNA binding, sequence-specific DNA binding transcription factor activity; INVOLVED IN: regulation of transcription; LOCATED IN: cytosol; EXPRESSED IN: 24 plant structures; EXPRESSED DURING: 13 growth stages; CONTAINS InterPro DOMAIN/s: Helix-loop-helix DNA-binding domain (InterPro:IPR001092), Helix-loop-helix DNA-binding…
AT1G05810	5.42234	0.06546	5.59573	0.152043	5.67864	0.0688012	5.4625	0.0805751	5.45904	0.139935	5.52082	0.101042	5.19042	0.0759661	5.0816	0.158566	AT1G05810.1	RAB GTPase homolog A5E	RAB GTPase homolog A5E (RABA5E); FUNCTIONS IN: GTP binding; INVOLVED IN: protein transport, small GTPase mediated signal transduction; LOCATED IN: chloroplast; EXPRESSED IN: 23 plant structures; EXPRESSED DURING: 13 growth stages; CONTAINS InterPro DOMAIN/s: Ras GTPase (InterPro:IPR001806), Small GTP-binding protein (InterPro:IPR005225), Small GTPase (InterPro:IPR020851), Ras (InterPro:IPR013753)…
AT1G05840	7.16037	0.0273663	6.85207	0.11842	7.88854	0.0780949	7.37186	0.184758	6.9727	0.165765	6.36169	0.105068	7.38649	0.0578869	7.71742	0.175772	AT1G05840.1	Eukaryotic aspartyl protease family protein	Eukaryotic aspartyl protease family protein; FUNCTIONS IN: aspartic-type endopeptidase activity; INVOLVED IN: proteolysis; LOCATED IN: anchored to membrane; EXPRESSED IN: 23 plant structures; EXPRESSED DURING: 15 growth stages; CONTAINS InterPro DOMAIN/s: Peptidase aspartic, catalytic (InterPro:IPR009007), Peptidase aspartic (InterPro:IPR021109), Peptidase A1 (InterPro:IPR001461); BEST Arabidopsi…
AT1G05850	5.1507	0.0946436	5.81491	0.206572	6.21828	0.0536394	5.96467	0.151097	5.03438	0.0279969	5.44943	0.0399445	5.53006	0.12002	5.63881	0.0524001	AT1G05850.1	Chitinase family protein	POM-POM1 (POM1); FUNCTIONS IN: chitinase activity; INVOLVED IN: in 9 processes; LOCATED IN: endomembrane system; EXPRESSED IN: 25 plant structures; EXPRESSED DURING: 13 growth stages; CONTAINS InterPro DOMAIN/s: Glycoside hydrolase, family 19 (InterPro:IPR016283), Glycoside hydrolase, family 19, catalytic (InterPro:IPR000726); BEST Arabidopsis thaliana protein match is: chitinase-like protein 2 (…
AT1G05860	3.49458	0.0395336	3.34889	0.090736	3.47719	0.223165	3.17798	0.0996563	3.61	0.0758074	3.33809	0.0982411	3.21315	0.160013	3.21251	0.135587	AT1G05860.1	unknown protein	unknown protein; FUNCTIONS IN: molecular_function unknown; INVOLVED IN: biological_process unknown; LOCATED IN: chloroplast; EXPRESSED IN: 20 plant structures; EXPRESSED DURING: 11 growth stages; BEST Arabidopsis thaliana protein match is: unknown protein (TAIR:AT2G31600.1); Has 101 Blast hits to 100 proteins in 32 species: Archae - 0; Bacteria - 0; Metazoa - 28; Fungi - 2; Plants - 66; Viruses -…
AT1G05880	3.05641	0.12531	2.82685	0.0569389	3.50565	0.0868216	3.36701	0.0945665	2.97631	0.0446722	3.06852	0.0852787	3.41166	0.153283	2.97705	0.208476	AT1G05880.1	RING/U-box superfamily protein	ARIADNE 12 (ARI12); FUNCTIONS IN: zinc ion binding, nucleic acid binding; INVOLVED IN: biological_process unknown; EXPRESSED IN: stem, root; CONTAINS InterPro DOMAIN/s: Zinc finger, RING-type (InterPro:IPR001841), Zinc finger, C6HC-type (InterPro:IPR002867), Zinc finger, CCHC-type (InterPro:IPR001878); BEST Arabidopsis thaliana protein match is: IBR domain-containing protein (TAIR:AT2G31510.1); H…
AT1G05890	3.34565	0.112878	2.99583	0.0624594	3.33097	0.0937702	3.09989	0.045775	3.59272	0.100401	3.30198	0.132613	2.93789	0.110025	3.24812	0.0913099	AT1G05890.1	RING/U-box superfamily protein	ARIADNE 5 (ARI5); FUNCTIONS IN: zinc ion binding, nucleic acid binding; EXPRESSED IN: 24 plant structures; EXPRESSED DURING: 15 growth stages; CONTAINS InterPro DOMAIN/s: Zinc finger, C6HC-type (InterPro:IPR002867), Zinc finger, RING-type (InterPro:IPR001841), Zinc finger, CCHC-type (InterPro:IPR001878); BEST Arabidopsis thaliana protein match is: IBR domain-containing protein (TAIR:AT2G31510.1);…
AT1G05900	3.7417	0.185303	3.21053	0.120341	3.17823	0.134113	3.31533	0.0479849	3.2448	0.106459	3.59101	0.216296	3.09957	0.0925129	3.14557	0.158382	AT1G05900.1	endonuclease III 2	endonuclease III 2 (NTH2); CONTAINS InterPro DOMAIN/s: DNA glycosylase (InterPro:IPR011257), Helix-hairpin-helix DNA-binding motif, class 1 (InterPro:IPR003583), Endonuclease III, conserved site-2 (InterPro:IPR004036), Helix-hairpin-helix motif (InterPro:IPR000445), HhH-GPD domain (InterPro:IPR003265); BEST Arabidopsis thaliana protein match is: DNA glycosylase superfamily protein (TAIR:AT2G31450…
AT1G05910	2.97301	0.0369978	3.04093	0.0326577	2.97915	0.0841291	3.20834	0.0631925	2.72365	0.0571508	2.92473	0.0517701	2.89437	0.0340627	2.82213	0.0671512	AT1G05910.1	cell division cycle protein 48-related / CDC48-related	cell division cycle protein 48-related / CDC48-related; FUNCTIONS IN: nucleoside-triphosphatase activity, nucleotide binding, ATP binding; EXPRESSED IN: 17 plant structures; EXPRESSED DURING: 7 growth stages; CONTAINS InterPro DOMAIN/s: ATPase, AAA-type, core (InterPro:IPR003959), ATPase, AAA+ type, core (InterPro:IPR003593), ATPase, AAA-type, conserved site (InterPro:IPR003960), Bromodomain (Int…
AT1G05920	2.62211	0.105583	2.26602	0.0469242	2.54468	0.196166	2.3707	0.062388	2.42939	0.0745477	2.05995	0.0417073	2.4256	0.110104	2.27965	0.0637607	AT1G05920.1	Domain of unknown function (DUF313)	FUNCTIONS IN: DNA binding; INVOLVED IN: regulation of transcription, DNA-dependent; LOCATED IN: cellular_component unknown; CONTAINS InterPro DOMAIN/s: Protein of unknown function DUF313 (InterPro:IPR005508), Transcriptional factor B3 (InterPro:IPR003340); BEST Arabidopsis thaliana protein match is: Domain of unknown function (DUF313) (TAIR:AT3G24850.1); Has 196 Blast hits to 185 proteins in 22 s…
AT1G05940	7.72785	0.121664	7.36651	0.0481119	7.67911	0.0895899	7.27274	0.124928	7.26492	0.104889	7.24801	0.0618913	7.30204	0.11355	7.09544	0.0713667	AT1G05940.1	cationic amino acid transporter 9	cationic amino acid transporter 9 (CAT9); FUNCTIONS IN: cationic amino acid transmembrane transporter activity; INVOLVED IN: amino acid transport, transport, transmembrane transport; LOCATED IN: plasma membrane; EXPRESSED IN: 25 plant structures; EXPRESSED DURING: 15 growth stages; CONTAINS InterPro DOMAIN/s: Cationic amino acid transporter (InterPro:IPR015606), Amino acid/polyamine transporter I…
AT1G05950	2.84212	0.132977	2.78782	0.0683191	2.843	0.0393739	2.67858	0.0746833	2.65583	0.0582538	2.78688	0.141823	2.8122	0.0600638	2.70258	0.0519645	AT1G05950.1	unknown protein	unknown protein; Has 50 Blast hits to 45 proteins in 14 species: Archae - 5; Bacteria - 0; Metazoa - 4; Fungi - 0; Plants - 34; Viruses - 0; Other Eukaryotes - 7 (source: NCBI BLink).
AT1G05960	5.19758	0.164615	5.33282	0.0973136	5.74299	0.0627992	5.58061	0.0573917	4.81778	0.16765	5.08427	0.0732045	5.17315	0.142475	5.38638	0.0690454	AT1G05960.1	ARM repeat superfamily protein	ARM repeat superfamily protein; FUNCTIONS IN: binding; INVOLVED IN: biological_process unknown; LOCATED IN: plasma membrane; EXPRESSED IN: 25 plant structures; EXPRESSED DURING: 15 growth stages; CONTAINS InterPro DOMAIN/s: Armadillo-type fold (InterPro:IPR016024); BEST Arabidopsis thaliana protein match is: Uncharacterized protein (TAIR:AT2G41830.1); Has 401 Blast hits to 394 proteins in 143 spe…
AT1G05990	4.40194	0.0770772	4.26893	0.0699007	4.18165	0.113567	4.38581	0.0608957	4.35642	0.128259	4.29611	0.0307636	4.41231	0.0906323	4.35434	0.0544645	AT1G05990.1	EF hand calcium-binding protein family	EF hand calcium-binding protein family; FUNCTIONS IN: calcium ion binding; LOCATED IN: cellular_component unknown; EXPRESSED IN: root hair; CONTAINS InterPro DOMAIN/s: Parvalbumin (InterPro:IPR008080), EF-Hand 1, calcium-binding site (InterPro:IPR018247), EF-HAND 2 (InterPro:IPR018249), EF-hand-like domain (InterPro:IPR011992), Calcium-binding EF-hand (InterPro:IPR002048), EF-hand (InterPro:IPR01…
AT1G06000	3.37363	0.208765	3.33403	0.117312	3.35889	0.145983	3.28112	0.0910833	3.18241	0.0928247	3.29288	0.192924	3.03339	0.0550682	3.21275	0.0285075	AT1G06000.1	UDP-Glycosyltransferase superfamily protein	UDP-Glycosyltransferase superfamily protein; CONTAINS InterPro DOMAIN/s: UDP-glucuronosyl/UDP-glucosyltransferase (InterPro:IPR002213); BEST Arabidopsis thaliana protein match is: UDP-glucosyl transferase 89B1 (TAIR:AT1G73880.1); Has 5632 Blast hits to 5556 proteins in 323 species: Archae - 0; Bacteria - 151; Metazoa - 482; Fungi - 23; Plants - 4909; Viruses - 43; Other Eukaryotes - 24 (source: N…
AT1G06010	6.09733	0.189825	6.07701	0.0655032	6.21073	0.0594636	6.44809	0.0903158	6.29719	0.126833	6.21836	0.024228	6.26544	0.0831371	6.3477	0.11095	AT1G06010.1	unknown protein	unknown protein; Has 25 Blast hits to 25 proteins in 9 species: Archae - 0; Bacteria - 0; Metazoa - 0; Fungi - 0; Plants - 25; Viruses - 0; Other Eukaryotes - 0 (source: NCBI BLink).
AT1G06020	5.91403	0.203386	5.81325	0.153952	5.69964	0.126043	5.51866	0.0919917	6.16216	0.0997218	6.03691	0.144058	6.36078	0.069514	5.89448	0.186496	AT1G06020.1	pfkB-like carbohydrate kinase family protein	pfkB-like carbohydrate kinase family protein; FUNCTIONS IN: kinase activity, ribokinase activity; INVOLVED IN: D-ribose metabolic process, acetate fermentation, sucrose biosynthetic process, sucrose catabolic process, using beta-fructofuranosidase; EXPRESSED IN: central cell, embryo; EXPRESSED DURING: C globular stage; CONTAINS InterPro DOMAIN/s: Carbohydrate/purine kinase (InterPro:IPR011611), R…
AT1G06040	5.83776	0.150019	5.75557	0.0719852	5.1575	0.205526	4.6285	0.0564464	5.81498	0.103515	5.41406	0.124635	5.0205	0.0657665	4.89452	0.0558955	AT1G06040.1	B-box zinc finger family protein	SALT TOLERANCE (STO); CONTAINS InterPro DOMAIN/s: Zinc finger, B-box (InterPro:IPR000315); BEST Arabidopsis thaliana protein match is: salt tolerance homologue (TAIR:AT2G31380.1); Has 1912 Blast hits to 1325 proteins in 114 species: Archae - 0; Bacteria - 0; Metazoa - 5; Fungi - 2; Plants - 1809; Viruses - 0; Other Eukaryotes - 96 (source: NCBI BLink).
AT1G06050	4.66991	0.0684136	4.69456	0.19085	5.03145	0.0211209	4.85604	0.0580149	5.02809	0.111069	4.66479	0.13442	4.54068	0.0703019	4.62979	0.0656961	AT1G06050.1	Protein of unknown function (DUF1336)	Protein of unknown function (DUF1336); CONTAINS InterPro DOMAIN/s: Protein of unknown function DUF1336 (InterPro:IPR009769); BEST Arabidopsis thaliana protein match is: Protein of unknown function (DUF1336) (TAIR:AT5G10750.1); Has 364 Blast hits to 356 proteins in 29 species: Archae - 0; Bacteria - 0; Metazoa - 1; Fungi - 0; Plants - 307; Viruses - 0; Other Eukaryotes - 56 (source: NCBI BLink).
AT1G06060	3.12037	0.190765	3.48495	0.0735689	3.17163	0.0627239	3.10373	0.0951462	3.11217	0.227911	3.41467	0.135286	3.0893	0.131522	3.43231	0.108966	AT1G06060.1	LisH and RanBPM domains containing protein	LisH and RanBPM domains containing protein; CONTAINS InterPro DOMAIN/s: Ran binding protein, CRA domain (InterPro:IPR019589), CTLH, C-terminal LisH motif (InterPro:IPR006595), LisH dimerisation motif (InterPro:IPR006594), Ran binding protein-like, CRA domain (InterPro:IPR013144); BEST Arabidopsis thaliana protein match is: SPla/RYanodine receptor (SPRY) domain-containing protein (TAIR:AT1G35470.2…
AT1G06070	5.27129	0.132088	5.10519	0.0527015	5.00849	0.0406406	4.90703	0.0490911	5.4632	0.0797931	5.30844	0.0496743	5.26829	0.148683	5.10003	0.0884815	AT1G06070.1	Basic-leucine zipper (bZIP) transcription factor family protein	Basic-leucine zipper (bZIP) transcription factor family protein; FUNCTIONS IN: DNA binding, sequence-specific DNA binding transcription factor activity; INVOLVED IN: regulation of transcription, DNA-dependent; LOCATED IN: chloroplast; EXPRESSED IN: 23 plant structures; EXPRESSED DURING: 13 growth stages; CONTAINS InterPro DOMAIN/s: Basic-leucine zipper (bZIP) transcription factor (InterPro:IPR004…
AT1G06080	5.04317	0.0680726	4.37913	0.182513	3.98502	0.184996	4.38842	0.0743014	5.14157	0.0853343	4.03654	0.0393746	4.47207	0.245264	4.45744	0.127673	AT1G06080.1	delta 9 desaturase 1	delta 9 desaturase 1 (ADS1); FUNCTIONS IN: oxidoreductase activity, oxidoreductase activity, acting on paired donors, with oxidation of a pair of donors resulting in the reduction of molecular oxygen to two molecules of water; INVOLVED IN: oxidation reduction, lipid metabolic process; EXPRESSED IN: 17 plant structures; EXPRESSED DURING: 13 growth stages; CONTAINS InterPro DOMAIN/s: Fatty acid des…
AT1G06100	3.16566	0.114086	3.3925	0.137549	3.31541	0.0373892	3.24129	0.101761	3.42945	0.06049	3.32778	0.0333028	3.41156	0.0826194	3.1624	0.0600347	AT1G06100.1	Fatty acid desaturase family protein	Fatty acid desaturase family protein; FUNCTIONS IN: oxidoreductase activity, oxidoreductase activity, acting on paired donors, with oxidation of a pair of donors resulting in the reduction of molecular oxygen to two molecules of water; INVOLVED IN: oxidation reduction, lipid metabolic process; EXPRESSED IN: 17 plant structures; EXPRESSED DURING: 11 growth stages; CONTAINS InterPro DOMAIN/s: Fatty…
AT1G06110	8.2541	0.168558	7.42215	0.0805871	7.5789	0.0585294	7.53635	0.0282363	7.84899	0.0965186	7.30609	0.220408	7.52242	0.0559287	7.5477	0.137006	AT1G06110.1	SKP1/ASK-interacting protein 16	SKP1/ASK-interacting protein 16 (SKIP16); CONTAINS InterPro DOMAIN/s: ApaG (InterPro:IPR007474); Has 2063 Blast hits to 2061 proteins in 779 species: Archae - 0; Bacteria - 1378; Metazoa - 194; Fungi - 63; Plants - 89; Viruses - 0; Other Eukaryotes - 339 (source: NCBI BLink).
AT1G06130	4.07029	0.0694327	4.07532	0.0417457	4.07491	0.0658345	4.16977	0.137219	3.99109	0.144911	3.798	0.0662714	4.19569	0.146123	4.73976	0.170448	AT1G06130.1	glyoxalase 2-4	glyoxalase 2-4 (GLX2-4); FUNCTIONS IN: hydrolase activity, zinc ion binding, hydroxyacylglutathione hydrolase activity; INVOLVED IN: methylglyoxal catabolic process to D-lactate; LOCATED IN: chloroplast; EXPRESSED IN: 24 plant structures; EXPRESSED DURING: 13 growth stages; CONTAINS InterPro DOMAIN/s: Beta-lactamase-like (InterPro:IPR001279), Hydroxyacylglutathione hydrolase (InterPro:IPR017782);…
AT1G06140	4.75151	0.100874	4.75379	0.101078	4.70605	0.0705389	4.63048	0.0201917	4.67898	0.0512773	4.70178	0.0632705	4.82941	0.0776601	4.7152	0.054104	AT1G06140.1	Pentatricopeptide repeat (PPR) superfamily protein	Pentatricopeptide repeat (PPR) superfamily protein; CONTAINS InterPro DOMAIN/s: Pentatricopeptide repeat (InterPro:IPR002885); BEST Arabidopsis thaliana protein match is: Tetratricopeptide repeat (TPR)-like superfamily protein (TAIR:AT4G33990.1); Has 38916 Blast hits to 13813 proteins in 232 species: Archae - 0; Bacteria - 13; Metazoa - 106; Fungi - 93; Plants - 38173; Viruses - 0; Other Eukaryot…
AT1G06150	5.05356	0.132206	4.53011	0.0670098	4.52181	0.108161	4.7898	0.0509487	4.85715	0.117138	4.66789	0.0806871	4.76775	0.0171504	5.08677	0.206026	AT1G06150.1	basic helix-loop-helix (bHLH) DNA-binding superfamily protein	EMBRYO DEFECTIVE 1444 (EMB1444); FUNCTIONS IN: sequence-specific DNA binding transcription factor activity; INVOLVED IN: regulation of transcription; LOCATED IN: nucleus; CONTAINS InterPro DOMAIN/s: Pentatricopeptide repeat (InterPro:IPR002885), Helix-loop-helix DNA-binding domain (InterPro:IPR001092), Helix-loop-helix DNA-binding (InterPro:IPR011598); BEST Arabidopsis thaliana protein match is: …
AT1G06160	3.31307	0.155686	3.30497	0.0951191	3.2794	0.0684371	3.22449	0.0615784	3.55077	0.177142	3.45478	0.139575	3.53448	0.0857749	3.35651	0.214301	AT1G06160.1	octadecanoid-responsive Arabidopsis AP2/ERF 59	octadecanoid-responsive Arabidopsis AP2/ERF 59 (ORA59); CONTAINS InterPro DOMAIN/s: DNA-binding, integrase-type (InterPro:IPR016177), Pathogenesis-related transcriptional factor/ERF, DNA-binding (InterPro:IPR001471); BEST Arabidopsis thaliana protein match is: ethylene-responsive element binding factor 15 (TAIR:AT2G31230.1); Has 6527 Blast hits to 6261 proteins in 388 species: Archae - 0; Bacteri…
AT1G06170	2.68781	0.099598	2.79289	0.139952	2.85065	0.166094	2.67099	0.0921133	2.84698	0.0897497	2.90124	0.104732	2.83887	0.13921	2.94878	0.0285847	AT1G06170.1	basic helix-loop-helix (bHLH) DNA-binding superfamily protein	basic helix-loop-helix (bHLH) DNA-binding superfamily protein; FUNCTIONS IN: DNA binding, sequence-specific DNA binding transcription factor activity; INVOLVED IN: regulation of transcription; LOCATED IN: nucleus; EXPRESSED IN: 6 plant structures; EXPRESSED DURING: 4 anthesis, petal differentiation and expansion stage, E expanded cotyledon stage, D bilateral stage; CONTAINS InterPro DOMAIN/s: Hel…
AT1G06180	3.08016	0.115256	3.42534	0.112173	3.01431	0.138794	3.16606	0.0700146	3.21895	0.0445148	3.50814	0.130808	3.58641	0.125576	3.33998	0.0600694	AT1G06180.1	myb domain protein 13	myb domain protein 13 (MYB13); CONTAINS InterPro DOMAIN/s: SANT, DNA-binding (InterPro:IPR001005), Homeodomain-like (InterPro:IPR009057), Myb, DNA-binding (InterPro:IPR014778), HTH transcriptional regulator, Myb-type, DNA-binding (InterPro:IPR017930), Homeodomain-related (InterPro:IPR012287), Myb transcription factor (InterPro:IPR015495); BEST Arabidopsis thaliana protein match is: myb domain pro…
AT1G06190	4.90943	0.0626064	4.74549	0.203576	4.6962	0.0693981	4.55669	0.0805056	4.98588	0.0918674	5.07947	0.0491335	5.02754	0.114772	5.20668	0.115564	AT1G06190.1	Rho termination factor	Rho termination factor; FUNCTIONS IN: transcription termination factor activity, ATPase activity, coupled to transmembrane movement of ions, phosphorylative mechanism, ATP binding; INVOLVED IN: transcription termination, ATP biosynthetic process; LOCATED IN: chloroplast; EXPRESSED IN: 24 plant structures; EXPRESSED DURING: 13 growth stages; CONTAINS InterPro DOMAIN/s: Rho termination factor, N-te…
AT1G06200	5.11422	0.0852737	5.54208	0.0602946	5.90192	0.0759132	5.58224	0.0751555	5.04414	0.0472867	5.85278	0.187756	5.83871	0.0922617	6.01911	0.0385484	AT1G06200.1	Peptidase S24/S26A/S26B/S26C family protein	Peptidase S24/S26A/S26B/S26C family protein; CONTAINS InterPro DOMAIN/s: Peptidase S24/S26A/S26B/S26C, beta-ribbon domain (InterPro:IPR011056), Peptidase S24/S26A/S26B/S26C (InterPro:IPR015927); BEST Arabidopsis thaliana protein match is: Peptidase S24/S26A/S26B/S26C family protein (TAIR:AT2G31140.1); Has 259 Blast hits to 259 proteins in 81 species: Archae - 0; Bacteria - 8; Metazoa - 68; Fungi …
AT1G06210	3.20049	0.0602669	3.11291	0.0912305	3.09947	0.0742146	3.04689	0.0419396	2.85345	0.0520951	3.01622	0.0809088	2.99297	0.0691656	3.01621	0.0392119	AT1G06210.1	ENTH/VHS/GAT family protein	ENTH/VHS/GAT family protein; FUNCTIONS IN: protein transporter activity; INVOLVED IN: intracellular protein transport, intra-Golgi vesicle-mediated transport; LOCATED IN: Golgi stack, intracellular; EXPRESSED IN: 23 plant structures; EXPRESSED DURING: 13 growth stages; CONTAINS InterPro DOMAIN/s: VHS (InterPro:IPR002014), GAT (InterPro:IPR004152), ENTH/VHS (InterPro:IPR008942); BEST Arabidopsis t…
AT1G06225	2.579	0.0535661	2.44779	0.0698945	2.40101	0.137764	2.28086	0.123716	2.44963	0.0679251	2.34176	0.0960992	2.37661	0.104851	2.42508	0.111548	AT1G06225.1	CLAVATA3/ESR-RELATED 3	CLAVATA3/ESR-RELATED 3 (CLE3); BEST Arabidopsis thaliana protein match is: CLAVATA3/ESR-RELATED 4 (TAIR:AT2G31081.1); Has 21 Blast hits to 21 proteins in 5 species: Archae - 0; Bacteria - 0; Metazoa - 0; Fungi - 0; Plants - 21; Viruses - 0; Other Eukaryotes - 0 (source: NCBI BLink).
AT1G06230	3.98898	0.125517	3.41783	0.0868208	3.27962	0.0418272	3.32262	0.092406	3.52359	0.0782404	3.13164	0.0892668	3.29924	0.0768225	3.32392	0.0425576	AT1G06230.1	global transcription factor group E4	global transcription factor group E4 (GTE4); CONTAINS InterPro DOMAIN/s: Bromodomain (InterPro:IPR001487); BEST Arabidopsis thaliana protein match is: DNA-binding bromodomain-containing protein (TAIR:AT1G17790.1); Has 9656 Blast hits to 6188 proteins in 362 species: Archae - 8; Bacteria - 274; Metazoa - 4793; Fungi - 1365; Plants - 669; Viruses - 49; Other Eukaryotes - 2498 (source: NCBI BLink).
AT1G06240	5.29077	0.141974	5.69581	0.0178178	5.7823	0.0957788	5.87749	0.0985731	5.42497	0.0714261	5.55012	0.0842308	5.80399	0.0684621	5.63619	0.0638891	AT1G06240.1	Protein of unknown function DUF455	Protein of unknown function DUF455; CONTAINS InterPro DOMAIN/s: Protein of unknown function DUF455 (InterPro:IPR007402); BEST Arabidopsis thaliana protein match is: Protein of unknown function DUF455 (TAIR:AT5G04520.1); Has 954 Blast hits to 954 proteins in 412 species: Archae - 0; Bacteria - 697; Metazoa - 13; Fungi - 46; Plants - 75; Viruses - 0; Other Eukaryotes - 123 (source: NCBI BLink).
AT1G06250	3.44295	0.226504	3.16103	0.110551	3.20789	0.0854784	3.08464	0.0575565	3.27485	0.0979936	3.24707	0.035414	3.35697	0.159591	3.24863	0.140568	AT1G06250.1	alpha/beta-Hydrolases superfamily protein	alpha/beta-Hydrolases superfamily protein; FUNCTIONS IN: triglyceride lipase activity; INVOLVED IN: lipid metabolic process; LOCATED IN: cellular_component unknown; EXPRESSED IN: 10 plant structures; EXPRESSED DURING: 4 anthesis, F mature embryo stage, petal differentiation and expansion stage, E expanded cotyledon stage; CONTAINS InterPro DOMAIN/s: Lipase, class 3 (InterPro:IPR002921); BEST Arab…
AT1G06260	3.37477	0.0640933	3.00472	0.0696096	3.21138	0.100355	3.14106	0.0782079	3.24168	0.0773397	3.42003	0.0442471	3.34451	0.0380958	3.10855	0.0601702	AT1G06260.1	Cysteine proteinases superfamily protein	Cysteine proteinases superfamily protein; FUNCTIONS IN: cysteine-type peptidase activity, cysteine-type endopeptidase activity; INVOLVED IN: proteolysis; LOCATED IN: endomembrane system; EXPRESSED IN: petal, leaf whorl, sepal, flower; EXPRESSED DURING: 4 anthesis, petal differentiation and expansion stage; CONTAINS InterPro DOMAIN/s: Peptidase C1A, papain (InterPro:IPR013128), Proteinase inhibito…
AT1G06270	6.96765	0.0835981	6.63899	0.0830717	6.53272	0.0841997	6.63238	0.0717056	7.07862	0.0955019	6.90323	0.16451	6.63594	0.0885714	6.46159	0.00878133	AT1G06270.1	Pentatricopeptide repeat (PPR) superfamily protein	Pentatricopeptide repeat (PPR) superfamily protein; CONTAINS InterPro DOMAIN/s: Pentatricopeptide repeat (InterPro:IPR002885); BEST Arabidopsis thaliana protein match is: rna processing factor 2 (TAIR:AT1G62670.1); Has 12812 Blast hits to 4675 proteins in 155 species: Archae - 0; Bacteria - 0; Metazoa - 0; Fungi - 63; Plants - 12587; Viruses - 0; Other Eukaryotes - 162 (source: NCBI BLink).
AT1G06310	3.61071	0.31802	3.30505	0.332015	3.71014	0.288408	3.03769	0.120953	3.71595	0.320333	3.2288	0.110548	3.21618	0.201294	3.21117	0.186484	AT1G06310.1	acyl-CoA oxidase 6	acyl-CoA oxidase 6 (ACX6); FUNCTIONS IN: acyl-CoA dehydrogenase activity, oxidoreductase activity, acting on the CH-CH group of donors, oxidoreductase activity, FAD binding, acyl-CoA oxidase activity; INVOLVED IN: oxidation reduction, fatty acid beta-oxidation, fatty acid metabolic process, metabolic process; LOCATED IN: peroxisome; EXPRESSED IN: root; CONTAINS InterPro DOMAIN/s: Acyl-CoA oxidase…
AT1G06320	3.60754	0.068787	3.82086	0.11005	3.51627	0.0868461	3.38028	0.0318896	3.33318	0.0528658	3.62224	0.125863	3.36584	0.177224	3.31651	0.03029	AT1G06320.1	unknown protein	unknown protein; Has 24 Blast hits to 24 proteins in 10 species: Archae - 0; Bacteria - 2; Metazoa - 0; Fungi - 0; Plants - 20; Viruses - 0; Other Eukaryotes - 2 (source: NCBI BLink).
AT1G06340	3.33971	0.140919	3.15439	0.170953	3.08074	0.200887	2.91783	0.0876944	3.11009	0.0378163	2.84455	0.274274	3.34622	0.127253	3.29189	0.0699432	AT1G06340.1	Plant Tudor-like protein	Plant Tudor-like protein; FUNCTIONS IN: RNA binding; INVOLVED IN: biological_process unknown; LOCATED IN: cellular_component unknown; CONTAINS InterPro DOMAIN/s: Tudor-like, plant (InterPro:IPR014002), Agenet (InterPro:IPR008395); BEST Arabidopsis thaliana protein match is: agenet domain-containing protein (TAIR:AT1G09320.1); Has 263 Blast hits to 216 proteins in 16 species: Archae - 0; Bacteria …
AT1G06380	3.83984	0.279431	4.22508	0.323635	3.05143	0.150801	3.53109	0.164317	3.75414	0.255745	3.97096	0.244033	3.5716	0.283625	3.52408	0.12537	AT1G06380.1	Ribosomal protein L1p/L10e family	Ribosomal protein L1p/L10e family; FUNCTIONS IN: RNA binding; INVOLVED IN: RNA processing; LOCATED IN: chloroplast, chloroplast envelope; EXPRESSED IN: 22 plant structures; EXPRESSED DURING: 13 growth stages; CONTAINS InterPro DOMAIN/s: Ribosomal protein L1 (InterPro:IPR002143); BEST Arabidopsis thaliana protein match is: Ribosomal protein L1p/L10e family (TAIR:AT2G42650.1); Has 1018 Blast hits t…
AT1G06390	4.2479	0.0760873	5.36512	0.0887796	5.32168	0.091993	5.16275	0.0505738	4.52491	0.254848	5.06751	0.117201	5.22493	0.0924083	5.14857	0.0518163	AT1G06390.1	GSK3/SHAGGY-like protein kinase 1	GSK3/SHAGGY-like protein kinase 1 (GSK1); FUNCTIONS IN: kinase activity, glycogen synthase kinase 3 activity; INVOLVED IN: brassinosteroid mediated signaling pathway, protein amino acid phosphorylation, hyperosmotic salinity response, regulation of protein localization; LOCATED IN: cytosol, plasma membrane; EXPRESSED IN: 24 plant structures; EXPRESSED DURING: 13 growth stages; CONTAINS InterPro D…
AT1G06400	4.4335	0.126081	4.86908	0.0898846	4.72386	0.177651	5.17005	0.13257	4.94723	0.183669	5.20586	0.024732	5.27774	0.100305	4.94247	0.224071	AT1G06400.1	Ras-related small GTP-binding family protein	ARA-2; FUNCTIONS IN: GTP binding; INVOLVED IN: protein transport, small GTPase mediated signal transduction; LOCATED IN: plasma membrane; EXPRESSED IN: 22 plant structures; EXPRESSED DURING: 13 growth stages; CONTAINS InterPro DOMAIN/s: Ras GTPase (InterPro:IPR001806), Small GTP-binding protein (InterPro:IPR005225), Small GTPase (InterPro:IPR020851), Ras (InterPro:IPR013753), Ras small GTPase, Ra…
AT1G06410	6.94016	0.0682377	7.32872	0.165444	6.78082	0.108896	6.81028	0.14183	6.57707	0.153231	7.16786	0.126737	5.99795	0.0956156	6.46251	0.0551268	AT1G06410.1	trehalose-phosphatase/synthase 7	trehalose-phosphatase/synthase 7 (TPS7); FUNCTIONS IN: transferase activity, transferring glycosyl groups, trehalose-phosphatase activity; INVOLVED IN: trehalose biosynthetic process, metabolic process; EXPRESSED IN: 27 plant structures; EXPRESSED DURING: 15 growth stages; CONTAINS InterPro DOMAIN/s: HAD-superfamily hydrolase, subfamily IIB (InterPro:IPR006379), Glycosyl transferase, family 20 (I…
AT1G06420	2.6337	0.0757025	2.77941	0.0867516	2.66955	0.0893407	2.96847	0.115674	2.77848	0.109369	2.65786	0.113921	2.65588	0.0686569	2.72426	0.0601805	AT1G06420.1	unknown protein	unknown protein; Has 1017 Blast hits to 654 proteins in 124 species: Archae - 0; Bacteria - 39; Metazoa - 232; Fungi - 69; Plants - 40; Viruses - 0; Other Eukaryotes - 637 (source: NCBI BLink).
AT1G06430	5.29574	0.10826	5.54522	0.115073	5.3776	0.0832786	5.22654	0.0632904	4.55886	0.225959	5.37223	0.0821847	5.45534	0.134681	4.93044	0.110482	AT1G06430.1	FTSH protease 8	FTSH protease 8 (FTSH8); FUNCTIONS IN: metallopeptidase activity, ATP-dependent peptidase activity, ATPase activity, zinc ion binding; INVOLVED IN: PSII associated light-harvesting complex II catabolic process; LOCATED IN: thylakoid, chloroplast thylakoid membrane, chloroplast, membrane, chloroplast envelope; EXPRESSED IN: 22 plant structures; EXPRESSED DURING: 14 growth stages; CONTAINS InterPro…
AT1G06440	3.52104	0.0872758	3.49459	0.116935	3.18024	0.186878	3.47716	0.0933507	3.25175	0.0825683	3.22017	0.0537287	3.20727	0.213972	3.40557	0.188153	AT1G06440.1	Ubiquitin carboxyl-terminal hydrolase family protein	Ubiquitin carboxyl-terminal hydrolase family protein; LOCATED IN: mitochondrion; EXPRESSED IN: shoot apex, root; CONTAINS InterPro DOMAIN/s: RNA recognition domain, plant (InterPro:IPR021099); BEST Arabidopsis thaliana protein match is: Ubiquitin carboxyl-terminal hydrolase family protein (TAIR:AT4G33495.1); Has 412 Blast hits to 405 proteins in 17 species: Archae - 0; Bacteria - 0; Metazoa - 0; …
AT1G06450	3.09152	0.131103	2.87431	0.0968051	2.96215	0.0719701	2.98338	0.165726	2.92077	0.119104	2.94794	0.045971	2.7521	0.108819	2.80801	0.0791254	AT1G06450.1	Polynucleotidyl transferase, ribonuclease H-like superfamily protein	Polynucleotidyl transferase, ribonuclease H-like superfamily protein; FUNCTIONS IN: ribonuclease activity, nucleic acid binding; INVOLVED IN: RNA modification; LOCATED IN: nucleus; EXPRESSED IN: 24 plant structures; EXPRESSED DURING: 14 growth stages; CONTAINS InterPro DOMAIN/s: Ribonuclease CAF1 (InterPro:IPR006941), Polynucleotidyl transferase, ribonuclease H fold (InterPro:IPR012337); BEST Ara…
AT1G06460	3.03946	0.0879775	3.2267	0.182144	2.82809	0.0905001	2.61727	0.0198046	2.92994	0.161824	2.9441	0.0633831	2.66734	0.104822	2.68958	0.110784	AT1G06460.1	alpha-crystallin domain 32.1	alpha-crystallin domain 32.1 (ACD32.1); INVOLVED IN: response to heat; LOCATED IN: peroxisome; EXPRESSED IN: 23 plant structures; EXPRESSED DURING: 15 growth stages; CONTAINS InterPro DOMAIN/s: Heat shock protein Hsp20 (InterPro:IPR002068), HSP20-like chaperone (InterPro:IPR008978); BEST Arabidopsis thaliana protein match is: heat shock protein 17.6A (TAIR:AT5G12030.1); Has 3590 Blast hits to 359…
AT1G06470	6.37558	0.0819954	6.9451	0.0720747	6.92353	0.080842	6.90295	0.050161	6.55027	0.0661452	7.11552	0.0930435	6.6139	0.0755586	6.55577	0.0814939	AT1G06470.1	Nucleotide/sugar transporter family protein	Nucleotide/sugar transporter family protein; CONTAINS InterPro DOMAIN/s: Protein of unknown function DUF6, transmembrane (InterPro:IPR000620), Protein of unknown function DUF250 (InterPro:IPR004853); BEST Arabidopsis thaliana protein match is: Nucleotide-sugar transporter family protein (TAIR:AT5G25400.1); Has 2283 Blast hits to 2278 proteins in 296 species: Archae - 6; Bacteria - 116; Metazoa - …
AT1G06490	8.89905	0.0457324	8.3115	0.107236	8.44744	0.0715278	8.47224	0.0851695	8.74243	0.0782784	8.09721	0.0279525	8.24925	0.0508764	8.42618	0.134091	AT1G06490.1	glucan synthase-like 7	glucan synthase-like 7 (GSL07); FUNCTIONS IN: transferase activity, transferring glycosyl groups, 1,3-beta-glucan synthase activity; INVOLVED IN: 1,3-beta-glucan biosynthetic process; LOCATED IN: 1,3-beta-glucan synthase complex, membrane; EXPRESSED IN: 20 plant structures; EXPRESSED DURING: 13 growth stages; CONTAINS InterPro DOMAIN/s: Glycosyl transferase, family 48 (InterPro:IPR003440); BEST A…
AT1G06500	3.41456	0.167548	3.56998	0.0984842	3.65844	0.178888	3.5489	0.171898	3.40291	0.132134	3.46142	0.0973698	3.26482	0.0837286	3.46456	0.0957063	AT1G06500.1	unknown protein	unknown protein; Has 25 Blast hits to 25 proteins in 10 species: Archae - 0; Bacteria - 0; Metazoa - 0; Fungi - 0; Plants - 25; Viruses - 0; Other Eukaryotes - 0 (source: NCBI BLink).
AT1G06510	2.38666	0.0209029	2.37608	0.0783152	2.74715	0.0672416	2.72739	0.134316	2.54669	0.105537	2.53702	0.0960561	2.70584	0.0616914	2.4565	0.0764002	AT1G06510.1	unknown protein	unknown protein; FUNCTIONS IN: molecular_function unknown; INVOLVED IN: biological_process unknown; LOCATED IN: chloroplast; EXPRESSED IN: 21 plant structures; EXPRESSED DURING: 13 growth stages; Has 376 Blast hits to 369 proteins in 152 species: Archae - 5; Bacteria - 113; Metazoa - 105; Fungi - 46; Plants - 27; Viruses - 2; Other Eukaryotes - 78 (source: NCBI BLink).
AT1G06520	3.73983	0.0955739	3.63438	0.0503627	3.84981	0.0438267	3.67368	0.110095	3.92374	0.142733	3.8009	0.0384751	3.91892	0.0707921	4.00623	0.116469	AT1G06520.1	glycerol-3-phosphate acyltransferase 1	glycerol-3-phosphate acyltransferase 1 (GPAT1); CONTAINS InterPro DOMAIN/s: Phospholipid/glycerol acyltransferase (InterPro:IPR002123); BEST Arabidopsis thaliana protein match is: glycerol-3-phosphate acyltransferase 2 (TAIR:AT1G02390.1); Has 381 Blast hits to 368 proteins in 28 species: Archae - 0; Bacteria - 6; Metazoa - 8; Fungi - 0; Plants - 362; Viruses - 0; Other Eukaryotes - 5 (source: NCB…
AT1G06530	5.66352	0.08137	5.57396	0.0945449	5.53527	0.0309646	5.67353	0.0687576	5.91291	0.119306	5.98403	0.0222091	5.86371	0.104578	5.54508	0.0756096	AT1G06530.1	Tropomyosin-related	Tropomyosin-related; LOCATED IN: mitochondrion, plasma membrane, plastid; EXPRESSED IN: 25 plant structures; EXPRESSED DURING: 14 growth stages; BEST Arabidopsis thaliana protein match is: Tropomyosin-related (TAIR:AT3G58840.2); Has 146608 Blast hits to 68961 proteins in 3334 species: Archae - 2609; Bacteria - 25073; Metazoa - 65463; Fungi - 13367; Plants - 8726; Viruses - 553; Other Eukaryotes -…
AT1G06540	3.15322	0.130013	3.00676	0.0547274	3.54675	0.113223	3.19143	0.165052	2.97635	0.0286605	3.12116	0.0640208	2.90824	0.0801515	3.13539	0.175277	AT1G06540.1	unknown protein	unknown protein; BEST Arabidopsis thaliana protein match is: unknown protein (TAIR:AT2G30930.1); Has 16 Blast hits to 16 proteins in 3 species: Archae - 0; Bacteria - 0; Metazoa - 0; Fungi - 0; Plants - 16; Viruses - 0; Other Eukaryotes - 0 (source: NCBI BLink).
AT1G06550	3.85279	0.163933	3.55172	0.0876956	3.5135	0.0875976	3.56091	0.0610037	3.6732	0.0849359	3.53875	0.0372834	3.77869	0.181876	3.71088	0.100118	AT1G06550.1	ATP-dependent caseinolytic (Clp) protease/crotonase family protein	ATP-dependent caseinolytic (Clp) protease/crotonase family protein; FUNCTIONS IN: 3-hydroxyisobutyryl-CoA hydrolase activity, catalytic activity; INVOLVED IN: response to karrikin, fatty acid beta-oxidation; LOCATED IN: cellular_component unknown; EXPRESSED IN: 23 plant structures; EXPRESSED DURING: 13 growth stages; CONTAINS InterPro DOMAIN/s: Crotonase, core (InterPro:IPR001753); BEST Arabidops…
AT1G06560	4.93497	0.16013	5.25499	0.0667384	5.16176	0.0357674	4.96042	0.168326	5.20617	0.127938	5.51745	0.190908	5.53743	0.146142	5.28158	0.0225324	AT1G06560.1	NOL1/NOP2/sun family protein	NOL1/NOP2/sun family protein; FUNCTIONS IN: methyltransferase activity, RNA binding; INVOLVED IN: biological_process unknown; LOCATED IN: cellular_component unknown; EXPRESSED IN: 23 plant structures; EXPRESSED DURING: 13 growth stages; CONTAINS InterPro DOMAIN/s: Bacterial Fmu (Sun)/eukaryotic nucleolar NOL1/Nop2p (InterPro:IPR001678), Pseudouridine synthase/archaeosine transglycosylase-like (In…
AT1G06570	4.25487	0.120182	3.67218	0.0671072	4.29352	0.101953	4.23556	0.0935325	3.556	0.222814	3.03709	0.0399483	3.45728	0.103177	3.80963	0.330771	AT1G06570.1	phytoene desaturation 1	phytoene desaturation 1 (PDS1); CONTAINS InterPro DOMAIN/s: 4-hydroxyphenylpyruvate dioxygenase (InterPro:IPR005956), Glyoxalase/bleomycin resistance protein/dioxygenase (InterPro:IPR004360); Has 2414 Blast hits to 2412 proteins in 817 species: Archae - 3; Bacteria - 1671; Metazoa - 206; Fungi - 158; Plants - 88; Viruses - 0; Other Eukaryotes - 288 (source: NCBI BLink).
AT1G06580	4.83974	0.211398	3.93019	0.179968	4.23896	0.0781143	4.10725	0.203074	4.50585	0.227312	3.97934	0.0307575	3.89635	0.0849088	3.94066	0.240413	AT1G06580.1	Pentatricopeptide repeat (PPR) superfamily protein	Pentatricopeptide repeat (PPR) superfamily protein; CONTAINS InterPro DOMAIN/s: Pentatricopeptide repeat (InterPro:IPR002885); BEST Arabidopsis thaliana protein match is: Pentatricopeptide repeat (PPR) superfamily protein (TAIR:AT1G64580.1); Has 57463 Blast hits to 14556 proteins in 285 species: Archae - 4; Bacteria - 52; Metazoa - 759; Fungi - 693; Plants - 54152; Viruses - 0; Other Eukaryotes -…
AT1G06590	4.79451	0.219794	4.69116	0.125289	4.84573	0.165053	4.82332	0.259762	4.65171	0.211909	4.86161	0.208811	4.43199	0.347914	4.75474	0.338741	AT1G06590.1	unknown protein	unknown protein; Has 380 Blast hits to 268 proteins in 109 species: Archae - 0; Bacteria - 0; Metazoa - 245; Fungi - 73; Plants - 49; Viruses - 0; Other Eukaryotes - 13 (source: NCBI BLink).
AT1G06620	2.52378	0.0324252	2.47239	0.0123593	2.48125	0.0951297	2.3066	0.0565204	2.51256	0.178678	2.50514	0.0886092	2.32534	0.0504413	2.32269	0.0170571	AT1G06620.1	2-oxoglutarate (2OG) and Fe(II)-dependent oxygenase superfamily protein	2-oxoglutarate (2OG) and Fe(II)-dependent oxygenase superfamily protein; CONTAINS InterPro DOMAIN/s: Oxoglutarate/iron-dependent oxygenase (InterPro:IPR005123); BEST Arabidopsis thaliana protein match is: 2-oxoglutarate (2OG) and Fe(II)-dependent oxygenase superfamily protein (TAIR:AT3G61400.1); Has 8339 Blast hits to 8299 proteins in 1003 species: Archae - 0; Bacteria - 1128; Metazoa - 122; Fung…
AT1G06630	3.42427	0.174187	2.73291	0.194221	3.34433	0.210961	3.11588	0.170233	3.33732	0.320422	2.81584	0.12532	3.16469	0.109045	3.24152	0.195363	AT1G06630.1	F-box/RNI-like superfamily protein	F-box/RNI-like superfamily protein; CONTAINS InterPro DOMAIN/s: F-box domain, cyclin-like (InterPro:IPR001810), F-box domain, Skp2-like (InterPro:IPR022364); BEST Arabidopsis thaliana protein match is: F-box family protein (TAIR:AT3G60040.1); Has 1823 Blast hits to 1784 proteins in 27 species: Archae - 2; Bacteria - 0; Metazoa - 0; Fungi - 0; Plants - 1819; Viruses - 0; Other Eukaryotes - 2 (sour…
AT1G06640	3.36606	0.161314	2.87595	0.0661816	2.99919	0.0776617	2.99133	0.0925237	3.2059	0.0561654	3.01976	0.151575	2.94003	0.0498038	3.12601	0.149474	AT1G06640.1	2-oxoglutarate (2OG) and Fe(II)-dependent oxygenase superfamily protein	2-oxoglutarate (2OG) and Fe(II)-dependent oxygenase superfamily protein; CONTAINS InterPro DOMAIN/s: Oxoglutarate/iron-dependent oxygenase (InterPro:IPR005123); BEST Arabidopsis thaliana protein match is: 2-oxoglutarate (2OG) and Fe(II)-dependent oxygenase superfamily protein (TAIR:AT1G06650.2); Has 8123 Blast hits to 8085 proteins in 990 species: Archae - 0; Bacteria - 1087; Metazoa - 116; Fungi…
AT1G06650	2.98233	0.272997	2.91895	0.108944	3.18723	0.154635	3.31474	0.0769965	2.80884	0.136952	2.98144	0.112365	2.93038	0.122398	2.8026	0.185902	AT1G06650.1	2-oxoglutarate (2OG) and Fe(II)-dependent oxygenase superfamily protein	2-oxoglutarate (2OG) and Fe(II)-dependent oxygenase superfamily protein; CONTAINS InterPro DOMAIN/s: Oxoglutarate/iron-dependent oxygenase (InterPro:IPR005123); BEST Arabidopsis thaliana protein match is: 2-oxoglutarate (2OG) and Fe(II)-dependent oxygenase superfamily protein (TAIR:AT1G06640.1); Has 7290 Blast hits to 7263 proteins in 928 species: Archae - 0; Bacteria - 977; Metazoa - 84; Fungi -…
AT1G06670	3.70689	0.0194979	3.12204	0.0826175	3.49183	0.111838	3.41886	0.109653	3.23453	0.0772212	3.4043	0.0332367	3.5404	0.101529	3.17314	0.167998	AT1G06670.1	nuclear DEIH-boxhelicase	nuclear DEIH-boxhelicase (NIH); CONTAINS InterPro DOMAIN/s: Helicase-associated domain (InterPro:IPR007502), DNA/RNA helicase, DEAD/DEAH box type, N-terminal (InterPro:IPR011545), Ankyrin repeat-containing domain (InterPro:IPR020683), DEAD-like helicase, N-terminal (InterPro:IPR014001), DNA/RNA helicase, C-terminal (InterPro:IPR001650), Single-stranded nucleic acid binding R3H (InterPro:IPR001374…
AT1G06680	4.20076	0.139632	3.79948	0.130253	3.96883	0.211787	3.7921	0.144929	4.16174	0.122087	4.29827	0.0985932	4.76102	0.159355	4.12895	0.124876	AT1G06680.1	photosystem II subunit P-1	photosystem II subunit P-1 (PSBP-1); FUNCTIONS IN: poly(U) RNA binding; INVOLVED IN: photosynthesis, light reaction, defense response to bacterium, response to light intensity; LOCATED IN: in 12 components; EXPRESSED IN: 27 plant structures; EXPRESSED DURING: 15 growth stages; CONTAINS InterPro DOMAIN/s: Photosystem II oxygen evolving complex protein PsbP (InterPro:IPR002683), Mog1/PsbP/DUF1795, …
AT1G06690	5.76147	0.0301371	6.25949	0.0849676	5.8455	0.075587	5.68818	0.112195	5.35719	0.142225	5.8132	0.0124477	5.56993	0.0824299	5.28378	0.0239505	AT1G06690.1	NAD(P)-linked oxidoreductase superfamily protein	NAD(P)-linked oxidoreductase superfamily protein; FUNCTIONS IN: oxidoreductase activity, aldo-keto reductase activity; INVOLVED IN: oxidation reduction; LOCATED IN: chloroplast thylakoid membrane, chloroplast, plastoglobule, chloroplast envelope; EXPRESSED IN: 22 plant structures; EXPRESSED DURING: 14 growth stages; CONTAINS InterPro DOMAIN/s: Aldo/keto reductase (InterPro:IPR001395), Aldo/keto r…
AT1G06700	3.53575	0.0403531	3.53451	0.0580819	3.60956	0.0549765	3.58155	0.0302308	3.46881	0.0561194	3.63316	0.117348	3.70977	0.0755081	3.84863	0.0455553	AT1G06700.1	Protein kinase superfamily protein	Protein kinase superfamily protein; FUNCTIONS IN: protein tyrosine kinase activity, protein kinase activity, kinase activity, ATP binding; INVOLVED IN: protein amino acid phosphorylation; LOCATED IN: plasma membrane; EXPRESSED IN: 25 plant structures; EXPRESSED DURING: 15 growth stages; CONTAINS InterPro DOMAIN/s: Protein kinase, ATP binding site (InterPro:IPR017441), Protein kinase, catalytic do…
AT1G06710	3.144	0.194635	3.13693	0.169042	3.11946	0.118681	2.93168	0.0394492	3.56514	0.173326	3.09388	0.21819	2.93397	0.13475	2.82775	0.0807752	AT1G06710.1	Tetratricopeptide repeat (TPR)-like superfamily protein	Tetratricopeptide repeat (TPR)-like superfamily protein; LOCATED IN: mitochondrion; EXPRESSED IN: 12 plant structures; EXPRESSED DURING: 7 growth stages; CONTAINS InterPro DOMAIN/s: Pentatricopeptide repeat (InterPro:IPR002885); BEST Arabidopsis thaliana protein match is: Tetratricopeptide repeat (TPR)-like superfamily protein (TAIR:AT3G06920.1); Has 67223 Blast hits to 14860 proteins in 308 spec…
AT1G06720	6.29955	0.0524511	6.56565	0.0729864	5.99244	0.0969178	5.79682	0.205558	6.13345	0.0750546	6.87563	0.0106158	6.23494	0.0927544	6.20627	0.0820973	AT1G06720.1	P-loop containing nucleoside triphosphate hydrolases superfamily protein	P-loop containing nucleoside triphosphate hydrolases superfamily protein; FUNCTIONS IN: GTP binding, GTPase activity; INVOLVED IN: ribosome biogenesis; LOCATED IN: nucleus; EXPRESSED IN: 21 plant structures; EXPRESSED DURING: 13 growth stages; CONTAINS InterPro DOMAIN/s: AARP2CN (InterPro:IPR012948), Protein synthesis factor, GTP-binding (InterPro:IPR000795), Protein of unknown function DUF663 (I…
AT1G06730	5.85868	0.0958375	5.62549	0.0726213	5.76372	0.0484302	5.39448	0.0633463	5.77674	0.116624	5.64937	0.0958053	5.58479	0.0220523	5.42317	0.0897422	AT1G06730.1	pfkB-like carbohydrate kinase family protein	pfkB-like carbohydrate kinase family protein; FUNCTIONS IN: kinase activity; INVOLVED IN: D-ribose catabolic process; LOCATED IN: nucleus, cytoplasm; EXPRESSED IN: 22 plant structures; EXPRESSED DURING: 13 growth stages; CONTAINS InterPro DOMAIN/s: Carbohydrate/purine kinase (InterPro:IPR011611); BEST Arabidopsis thaliana protein match is: pfkB-like carbohydrate kinase family protein (TAIR:AT3G59…
AT1G06740	6.5713	0.0498153	6.34222	0.0790995	6.37027	0.0442614	6.32015	0.0537119	6.46113	0.0628419	6.38631	0.0430461	6.35652	0.0471369	6.16833	0.113446	AT1G06740.1	transposable element gene	Mutator-like transposase family, has a 2.7e-53 P-value blast match to GB:AAA21566 mudrA of transposon="MuDR" (MuDr-element) (Zea mays)
AT1G06750	6.56196	0.030942	6.49276	0.050683	6.33807	0.0438241	6.29503	0.0505237	6.54914	0.0512291	6.32134	0.0455303	6.22588	0.0548155	6.07089	0.076347	AT1G06750.1	P-loop containing nucleoside triphosphate hydrolases superfamily protein	P-loop containing nucleoside triphosphate hydrolases superfamily protein; FUNCTIONS IN: ATP binding; INVOLVED IN: cell killing; EXPRESSED IN: male gametophyte, flower, pollen tube; EXPRESSED DURING: L mature pollen stage, M germinated pollen stage, 4 anthesis; CONTAINS InterPro DOMAIN/s: Zeta toxin (InterPro:IPR010488); BEST Arabidopsis thaliana protein match is: P-loop containing nucleoside trip…
AT1G06760	3.99598	0.0642919	3.94204	0.136529	3.9164	0.0628209	3.83359	0.125516	4.31965	0.113283	4.08385	0.0602065	4.13475	0.182175	4.05158	0.117268	AT1G06760.1	winged-helix DNA-binding transcription factor family protein	winged-helix DNA-binding transcription factor family protein; FUNCTIONS IN: DNA binding; INVOLVED IN: nucleosome assembly; LOCATED IN: nucleus, nucleosome; EXPRESSED IN: 23 plant structures; EXPRESSED DURING: 13 growth stages; CONTAINS InterPro DOMAIN/s: Winged helix-turn-helix transcription repressor DNA-binding (InterPro:IPR011991), Histone H5 (InterPro:IPR005819), Histone H1/H5 (InterPro:IPR00…
AT1G06770	3.50178	0.104364	3.19708	0.150915	3.22734	0.041185	3.34053	0.0431191	3.19973	0.136851	3.0478	0.0574916	3.12291	0.0548154	3.18473	0.11253	AT1G06770.1	DREB2A-interacting protein 1	DREB2A-interacting protein 1 (DRIP1); CONTAINS InterPro DOMAIN/s: Zinc finger, RING-type, conserved site (InterPro:IPR017907), Zinc finger, RING-type (InterPro:IPR001841), Zinc finger, C3HC4 RING-type (InterPro:IPR018957); BEST Arabidopsis thaliana protein match is: DREB2A-interacting protein 2 (TAIR:AT2G30580.1); Has 2055 Blast hits to 2008 proteins in 210 species: Archae - 0; Bacteria - 27; Met…
AT1G06780	3.67421	0.128703	3.2662	0.0449815	3.20358	0.0685804	3.10598	0.0644276	3.35462	0.0509346	3.41863	0.0808181	2.99895	0.0234245	3.23504	0.0490586	AT1G06780.1	galacturonosyltransferase 6	galacturonosyltransferase 6 (GAUT6); FUNCTIONS IN: polygalacturonate 4-alpha-galacturonosyltransferase activity, transferase activity, transferring glycosyl groups; INVOLVED IN: carbohydrate biosynthetic process; LOCATED IN: endomembrane system; EXPRESSED IN: 24 plant structures; EXPRESSED DURING: 15 growth stages; CONTAINS InterPro DOMAIN/s: Glycosyl transferase, family 8 (InterPro:IPR002495); B…
AT1G06790	6.55926	0.14968	6.47939	0.185123	5.94137	0.115403	5.97242	0.0739473	6.41802	0.0851572	6.29183	0.168796	6.20444	0.0179732	5.98999	0.109022	AT1G06790.1	RNA polymerase Rpb7 N-terminal domain-containing protein	RNA polymerase Rpb7 N-terminal domain-containing protein; FUNCTIONS IN: DNA-directed RNA polymerase activity; INVOLVED IN: transcription; LOCATED IN: cellular_component unknown; EXPRESSED IN: 22 plant structures; EXPRESSED DURING: 13 growth stages; CONTAINS InterPro DOMAIN/s: RNA polymerase Rpb7, N-terminal (InterPro:IPR005576), RNA polymerase III, subunit Rpc25 (InterPro:IPR013238); Has 892 Blas…
AT1G06800	4.33206	0.0932858	3.97997	0.148966	4.33771	0.0838725	4.21773	0.0827965	4.43659	0.133603	3.84771	0.0451021	4.11431	0.148157	4.06977	0.0473183	AT1G06800.1	alpha/beta-Hydrolases superfamily protein	alpha/beta-Hydrolases superfamily protein; FUNCTIONS IN: galactolipase activity, triglyceride lipase activity, phospholipase A1 activity; INVOLVED IN: lipid metabolic process; LOCATED IN: chloroplast; EXPRESSED IN: 8 plant structures; EXPRESSED DURING: 4 anthesis, C globular stage, petal differentiation and expansion stage; CONTAINS InterPro DOMAIN/s: Lipase, class 3 (InterPro:IPR002921); BEST Ar…
AT1G06810	6.23841	0.107822	6.22649	0.0949609	5.91655	0.158663	5.90101	0.104904	6.29157	0.137617	5.94537	0.0676604	6.11684	0.0910288	5.86059	0.113605	AT1G06810.1	unknown protein	unknown protein; BEST Arabidopsis thaliana protein match is: unknown protein (TAIR:AT1G05400.2); Has 30201 Blast hits to 17322 proteins in 780 species: Archae - 12; Bacteria - 1396; Metazoa - 17338; Fungi - 3422; Plants - 5037; Viruses - 0; Other Eukaryotes - 2996 (source: NCBI BLink).
AT1G06820	4.08748	0.0685119	4.25795	0.162935	4.48181	0.0853409	4.5213	0.0706316	4.18131	0.0823385	4.24917	0.127299	4.40188	0.0795595	4.42384	0.169312	AT1G06820.1	carotenoid isomerase	carotenoid isomerase (CRTISO); CONTAINS InterPro DOMAIN/s: Fumarate reductase/succinate dehydrogenase flavoprotein, N-terminal (InterPro:IPR003953), Carotene isomerase (InterPro:IPR014101); BEST Arabidopsis thaliana protein match is: FAD/NAD(P)-binding oxidoreductase family protein (TAIR:AT1G57770.1); Has 6522 Blast hits to 6439 proteins in 939 species: Archae - 207; Bacteria - 2788; Metazoa - 15…
AT1G06830	3.30196	0.18105	3.44752	0.182785	3.09753	0.100691	3.14506	0.206428	3.29697	0.164936	3.22064	0.130508	3.31942	0.0843616	3.21242	0.0540316	AT1G06830.1	Glutaredoxin family protein	Glutaredoxin family protein; FUNCTIONS IN: electron carrier activity, protein disulfide oxidoreductase activity; INVOLVED IN: cell redox homeostasis; LOCATED IN: endomembrane system; EXPRESSED IN: 19 plant structures; EXPRESSED DURING: 9 growth stages; CONTAINS InterPro DOMAIN/s: Glutaredoxin-like, plant II (InterPro:IPR011905), Thioredoxin fold (InterPro:IPR012335), Glutaredoxin (InterPro:IPR002…
AT1G06840	5.35259	0.063377	3.86516	0.0965105	4.004	0.056651	4.48998	0.0832942	3.51005	0.220029	3.48036	0.214726	3.50139	0.126553	3.98693	0.08793	AT1G06840.1	Leucine-rich repeat protein kinase family protein	Leucine-rich repeat protein kinase family protein; FUNCTIONS IN: protein serine/threonine kinase activity, protein kinase activity, ATP binding; INVOLVED IN: transmembrane receptor protein tyrosine kinase signaling pathway, protein amino acid phosphorylation; LOCATED IN: plasma membrane, membrane; EXPRESSED IN: 20 plant structures; EXPRESSED DURING: 9 growth stages; CONTAINS InterPro DOMAIN/s: Pr…
AT1G06890	8.92278	0.0508551	8.8924	0.0863067	8.86542	0.0498804	8.86422	0.0511555	8.85804	0.0522482	9.39032	0.16091	9.01014	0.131698	9.02936	0.0988698	AT1G06890.1	nodulin MtN21 /EamA-like transporter family protein	nodulin MtN21 /EamA-like transporter family protein; CONTAINS InterPro DOMAIN/s: Protein of unknown function DUF250 (InterPro:IPR004853); BEST Arabidopsis thaliana protein match is: Nucleotide/sugar transporter family protein (TAIR:AT2G30460.2); Has 2654 Blast hits to 2649 proteins in 293 species: Archae - 2; Bacteria - 105; Metazoa - 662; Fungi - 435; Plants - 1177; Viruses - 0; Other Eukaryotes…
AT1G06900	5.87199	0.128175	6.03696	0.0483239	6.04182	0.0937889	6.0207	0.105283	5.76139	0.138216	6.90081	0.140667	6.01771	0.0548534	5.73416	0.140279	AT1G06900.1	Insulinase (Peptidase family M16) family protein	Insulinase (Peptidase family M16) family protein; FUNCTIONS IN: metalloendopeptidase activity, catalytic activity, zinc ion binding, metal ion binding; INVOLVED IN: proteolysis; LOCATED IN: cellular_component unknown; EXPRESSED IN: 23 plant structures; EXPRESSED DURING: 13 growth stages; CONTAINS InterPro DOMAIN/s: Peptidase M16, zinc-binding site (InterPro:IPR001431), Peptidase M16, C-terminal (…
AT1G06930	3.49357	0.099404	3.74002	0.149325	4.20788	0.129538	4.09933	0.19608	3.00205	0.0805758	3.64133	0.318522	3.97791	0.173653	3.63107	0.0991199	AT1G06930.1	unknown protein	unknown protein; Has 4478 Blast hits to 355 proteins in 82 species: Archae - 0; Bacteria - 29; Metazoa - 379; Fungi - 125; Plants - 120; Viruses - 25; Other Eukaryotes - 3800 (source: NCBI BLink).
AT1G06950	3.92505	0.0538939	3.99476	0.0644372	3.79181	0.0255867	3.74929	0.0549416	4.03796	0.100876	3.99696	0.112293	3.94833	0.0525316	3.89477	0.117032	AT1G06950.1	translocon at the inner envelope membrane of chloroplasts 110	translocon at the inner envelope membrane of chloroplasts 110 (TIC110); INVOLVED IN: protein import into chloroplast stroma, chloroplast organization; LOCATED IN: chloroplast, membrane, chloroplast envelope, Tic complex; EXPRESSED IN: 23 plant structures; EXPRESSED DURING: 14 growth stages; Has 131 Blast hits to 118 proteins in 52 species: Archae - 4; Bacteria - 6; Metazoa - 16; Fungi - 9; Plants…
AT1G06960	3.25838	0.110048	4.11679	0.103628	3.91804	0.0834479	3.703	0.131795	3.71601	0.119714	4.11765	0.0704555	3.88501	0.102316	3.76164	0.175883	AT1G06960.1	RNA-binding (RRM/RBD/RNP motifs) family protein	RNA-binding (RRM/RBD/RNP motifs) family protein; FUNCTIONS IN: RNA binding, nucleotide binding, nucleic acid binding; EXPRESSED IN: 20 plant structures; EXPRESSED DURING: 12 growth stages; CONTAINS InterPro DOMAIN/s: RNA recognition motif, RNP-1 (InterPro:IPR000504), Nucleotide-binding, alpha-beta plait (InterPro:IPR012677); BEST Arabidopsis thaliana protein match is: U2 small nuclear ribonucleop…
AT1G06970	3.15222	0.133345	3.65818	0.138061	3.50691	0.0548545	3.28581	0.135792	3.33851	0.190122	3.23132	0.192312	3.30473	0.0859669	3.45611	0.0669748	AT1G06970.1	cation/hydrogen exchanger 14	cation/hydrogen exchanger 14 (CHX14); FUNCTIONS IN: monovalent cation:hydrogen antiporter activity, sodium:hydrogen antiporter activity; INVOLVED IN: cation transport; LOCATED IN: integral to membrane; EXPRESSED IN: 6 plant structures; EXPRESSED DURING: L mature pollen stage, M germinated pollen stage, 4 anthesis; CONTAINS InterPro DOMAIN/s: Cation/H+ exchanger (InterPro:IPR006153); BEST Arabidop…
AT1G06980	5.2401	0.261607	4.99954	0.12451	5.02774	0.14473	5.40207	0.0366216	5.40762	0.205904	5.44575	0.193274	5.38944	0.0585762	5.83531	0.167375	AT1G06980.1	unknown protein	unknown protein; FUNCTIONS IN: molecular_function unknown; INVOLVED IN: biological_process unknown; LOCATED IN: endomembrane system; EXPRESSED IN: sepal, male gametophyte, carpel; EXPRESSED DURING: 4 anthesis; BEST Arabidopsis thaliana protein match is: unknown protein (TAIR:AT2G30230.1); Has 159 Blast hits to 159 proteins in 13 species: Archae - 0; Bacteria - 0; Metazoa - 0; Fungi - 0; Plants - …
AT1G06990	2.79524	0.0997606	3.40986	0.0880567	2.92446	0.0927722	2.8985	0.062738	3.11558	0.130052	3.11361	0.0539889	2.87862	0.0472863	2.89302	0.114408	AT1G06990.1	GDSL-like Lipase/Acylhydrolase superfamily protein	GDSL-like Lipase/Acylhydrolase superfamily protein; FUNCTIONS IN: hydrolase activity, acting on ester bonds, carboxylesterase activity; INVOLVED IN: lipid metabolic process; LOCATED IN: endomembrane system; EXPRESSED IN: petal, leaf whorl, sepal, flower; EXPRESSED DURING: 4 anthesis, petal differentiation and expansion stage; CONTAINS InterPro DOMAIN/s: Lipase, GDSL (InterPro:IPR001087); BEST Ara…
AT1G07000	2.8333	0.213382	2.69318	0.127744	2.57704	0.06184	2.67966	0.0633109	2.86694	0.14056	2.70671	0.107195	2.47059	0.0277953	2.6664	0.0444352	AT1G07000.1	exocyst subunit exo70 family protein B2	exocyst subunit exo70 family protein B2 (EXO70B2); INVOLVED IN: exocytosis, vesicle docking involved in exocytosis; LOCATED IN: cytosol, nucleus, plasma membrane, exocyst; EXPRESSED IN: 19 plant structures; EXPRESSED DURING: 12 growth stages; CONTAINS InterPro DOMAIN/s: Exo70 exocyst complex subunit (InterPro:IPR004140); BEST Arabidopsis thaliana protein match is: exocyst subunit exo70 family pro…
AT1G07010	5.7453	0.103693	5.24504	0.146237	5.2018	0.142609	5.43538	0.0766176	5.861	0.230601	5.63927	0.173924	5.51124	0.0703814	5.39667	0.138462	AT1G07010.1	Calcineurin-like metallo-phosphoesterase superfamily protein	Calcineurin-like metallo-phosphoesterase superfamily protein; FUNCTIONS IN: hydrolase activity, protein serine/threonine phosphatase activity; INVOLVED IN: biological_process unknown; LOCATED IN: peroxisome; EXPRESSED IN: 21 plant structures; EXPRESSED DURING: 13 growth stages; CONTAINS InterPro DOMAIN/s: Metallophosphoesterase (InterPro:IPR004843); BEST Arabidopsis thaliana protein match is: Cal…
AT1G07020	3.25934	0.0838706	3.44157	0.161392	3.43635	0.147699	3.52631	0.0809739	3.56887	0.0945245	3.88168	0.0711377	3.7005	0.147798	3.67544	0.156971	AT1G07020.1	unknown protein	unknown protein; Has 39 Blast hits to 39 proteins in 17 species: Archae - 0; Bacteria - 0; Metazoa - 6; Fungi - 3; Plants - 28; Viruses - 0; Other Eukaryotes - 2 (source: NCBI BLink).
AT1G07025	4.08383	0.207742	3.80882	0.102043	3.7164	0.203885	3.75725	0.181809	3.88238	0.206832	3.99045	0.131497	4.03774	0.0150468	3.67633	0.132011	AT1G07025.1	Mitochondrial substrate carrier family protein	Mitochondrial substrate carrier family protein; FUNCTIONS IN: binding; INVOLVED IN: transport, mitochondrial transport, transmembrane transport; LOCATED IN: mitochondrial inner membrane, membrane; CONTAINS InterPro DOMAIN/s: Mitochondrial substrate carrier (InterPro:IPR001993), Mitochondrial substrate/solute carrier (InterPro:IPR018108); BEST Arabidopsis thaliana protein match is: Mitochondrial s…
AT1G07030	8.74104	0.0833557	7.96713	0.0651567	7.88705	0.0610823	7.93031	0.0579587	8.59319	0.0847087	7.97831	0.0672672	7.82753	0.0717818	7.9177	0.056109	AT1G07030.1	Mitochondrial substrate carrier family protein	Mitochondrial substrate carrier family protein; FUNCTIONS IN: binding; INVOLVED IN: transport, mitochondrial transport, transmembrane transport; LOCATED IN: mitochondrial inner membrane, membrane; EXPRESSED IN: 20 plant structures; EXPRESSED DURING: 15 growth stages; CONTAINS InterPro DOMAIN/s: Mitochondrial carrier protein (InterPro:IPR002067), Mitochondrial substrate carrier (InterPro:IPR001993…
AT1G07040	9.67364	0.0281053	9.75328	0.0493325	10.3274	0.097409	9.52571	0.0200587	9.40013	0.0904249	8.77469	0.086688	9.04252	0.0932478	9.11523	0.127527	AT1G07040.1	unknown protein	unknown protein; INVOLVED IN: biological_process unknown; LOCATED IN: chloroplast; EXPRESSED IN: 24 plant structures; EXPRESSED DURING: 14 growth stages; BEST Arabidopsis thaliana protein match is: unknown protein (TAIR:AT1G27030.1); Has 540 Blast hits to 538 proteins in 187 species: Archae - 0; Bacteria - 333; Metazoa - 0; Fungi - 0; Plants - 67; Viruses - 0; Other Eukaryotes - 140 (source: NCBI…
AT1G07050	2.50321	0.0864674	2.49319	0.100109	2.3071	0.0676395	2.34259	0.0621098	2.46853	0.113881	2.30497	0.131171	2.46305	0.0574901	2.33211	0.0926901	AT1G07050.1	CCT motif family protein	CCT motif family protein; CONTAINS InterPro DOMAIN/s: CCT domain (InterPro:IPR010402); BEST Arabidopsis thaliana protein match is: CCT motif family protein (TAIR:AT4G25990.1); Has 1772 Blast hits to 1772 proteins in 105 species: Archae - 0; Bacteria - 0; Metazoa - 1; Fungi - 2; Plants - 1711; Viruses - 0; Other Eukaryotes - 58 (source: NCBI BLink).
AT1G07060	2.22477	0.0964129	2.11239	0.058366	2.46199	0.11836	2.29429	0.061316	2.67332	0.12613	2.53035	0.157837	2.56666	0.113601	2.60765	0.10365	AT1G07060.1	unknown protein	unknown protein; Has 30 Blast hits to 30 proteins in 10 species: Archae - 0; Bacteria - 0; Metazoa - 0; Fungi - 0; Plants - 30; Viruses - 0; Other Eukaryotes - 0 (source: NCBI BLink).
AT1G07070	4.79114	0.0760035	4.88018	0.0645128	4.90422	0.0648964	5.0026	0.0567686	4.98495	0.105949	5.10058	0.17762	5.28474	0.108718	5.3482	0.0919975	AT1G07070.1	Ribosomal protein L35Ae family protein	Ribosomal protein L35Ae family protein; FUNCTIONS IN: structural constituent of ribosome; INVOLVED IN: translation, ribosome biogenesis; LOCATED IN: ribosome, cytosolic large ribosomal subunit; EXPRESSED IN: 22 plant structures; EXPRESSED DURING: 13 growth stages; CONTAINS InterPro DOMAIN/s: Ribosomal protein L35Ae (InterPro:IPR001780), Ribosomal protein L35Ae, conserved site (InterPro:IPR018266)…
AT1G07080	2.36023	0.0576473	2.66498	0.0745505	2.61799	0.0571838	2.93975	0.0933053	2.43938	0.101451	2.49478	0.168226	2.46366	0.0596468	2.53756	0.057391	AT1G07080.1	Thioredoxin superfamily protein	Thioredoxin superfamily protein; FUNCTIONS IN: catalytic activity; INVOLVED IN: biological_process unknown; LOCATED IN: vacuole; EXPRESSED IN: 23 plant structures; EXPRESSED DURING: 15 growth stages; CONTAINS InterPro DOMAIN/s: Gamma interferon inducible lysosomal thiol reductase GILT (InterPro:IPR004911), Thioredoxin-like fold (InterPro:IPR012336); BEST Arabidopsis thaliana protein match is: gam…
AT1G07090	4.17293	0.0310502	4.09133	0.112211	4.34421	0.058725	4.4523	0.0943742	4.61195	0.0880641	4.23217	0.105774	4.61129	0.149265	4.35574	0.195826	AT1G07090.1	Protein of unknown function (DUF640)	LIGHT SENSITIVE HYPOCOTYLS 6 (LSH6); CONTAINS InterPro DOMAIN/s: Protein of unknown function DUF640 (InterPro:IPR006936); BEST Arabidopsis thaliana protein match is: Protein of unknown function (DUF640) (TAIR:AT5G58500.1); Has 311 Blast hits to 311 proteins in 18 species: Archae - 0; Bacteria - 0; Metazoa - 14; Fungi - 0; Plants - 297; Viruses - 0; Other Eukaryotes - 0 (source: NCBI BLink).
AT1G07110	6.50629	0.132097	6.10954	0.0875278	6.20598	0.0736487	6.34179	0.106268	6.48662	0.132501	6.43265	0.03033	6.33415	0.0273957	6.11786	0.0566147	AT1G07110.1	fructose-2,6-bisphosphatase	fructose-2,6-bisphosphatase (F2KP); FUNCTIONS IN: fructose-2,6-bisphosphate 2-phosphatase activity; INVOLVED IN: N-terminal protein myristoylation, fructose metabolic process; LOCATED IN: cytosol, plasma membrane; EXPRESSED IN: 24 plant structures; EXPRESSED DURING: 14 growth stages; CONTAINS InterPro DOMAIN/s: Bifunctional 6-phosphofructo-2-kinase/fructose-2, 6-bisphosphate 2-phosphatase (InterP…
AT1G07120	3.36906	0.0834798	3.23258	0.055255	3.47057	0.0723343	3.47162	0.0171063	3.2031	0.072354	3.25951	0.124026	3.28724	0.0900251	3.26295	0.0220332	AT1G07120.1		FUNCTIONS IN: molecular_function unknown; INVOLVED IN: biological_process unknown; LOCATED IN: chloroplast envelope; EXPRESSED IN: inflorescence meristem, petal, leaf whorl, flower; EXPRESSED DURING: 4 anthesis, petal differentiation and expansion stage; BEST Arabidopsis thaliana protein match is: Tetratricopeptide repeat (TPR)-like superfamily protein (TAIR:AT4G18570.1); Has 288 Blast hits to 26…
AT1G07128	4.05629	0.0762582	4.00993	0.187292	3.82509	0.123049	3.64008	0.0507331	3.92666	0.200969	3.89753	0.250627	3.86357	0.104455	4.05444	0.181108	AT1G07128.1
AT1G07130	3.59161	0.154468	3.55031	0.0698755	3.36427	0.0927534	3.54253	0.14002	3.83655	0.250588	3.46324	0.0548468	3.64985	0.0860566	3.7907	0.101068	AT1G07130.1	Nucleic acid-binding, OB-fold-like protein	STN1; FUNCTIONS IN: nucleic acid binding; INVOLVED IN: telomere capping; LOCATED IN: nuclear chromosome, telomeric region; EXPRESSED IN: root, seed; EXPRESSED DURING: E expanded cotyledon stage; CONTAINS InterPro DOMAIN/s: Nucleic acid-binding, OB-fold-like (InterPro:IPR016027), Nucleic acid-binding, OB-fold (InterPro:IPR012340), Nucleic acid binding, OB-fold, tRNA/helicase-type (InterPro:IPR0043…
AT1G07135	5.05363	0.0896892	4.78204	0.174158	5.04137	0.141005	4.86567	0.149713	5.42656	0.121459	5.01925	0.0882604	4.89786	0.197274	4.59559	0.127401	AT1G07135.1	glycine-rich protein	glycine-rich protein; Has 22251 Blast hits to 8348 proteins in 789 species: Archae - 21; Bacteria - 7328; Metazoa - 6126; Fungi - 1280; Plants - 3980; Viruses - 524; Other Eukaryotes - 2992 (source: NCBI BLink).
AT1G07140	8.48474	0.0650103	8.71646	0.111763	8.48667	0.0178214	8.62862	0.0867578	8.60034	0.0864522	8.62833	0.100871	8.36723	0.0948151	8.33268	0.118067	AT1G07140.1	Pleckstrin homology (PH) domain superfamily protein	SIRANBP; FUNCTIONS IN: Ran GTPase binding; INVOLVED IN: intracellular transport, protein import into nucleus, translocation; LOCATED IN: cellular_component unknown; EXPRESSED IN: 23 plant structures; EXPRESSED DURING: 16 growth stages; CONTAINS InterPro DOMAIN/s: Ran binding protein 1 (InterPro:IPR000156), Pleckstrin homology-type (InterPro:IPR011993); BEST Arabidopsis thaliana protein match is: …
AT1G07150	3.81469	0.0739421	4.19205	0.103625	4.1541	0.121608	4.15848	0.0767052	3.81771	0.11432	3.92689	0.0812846	4.02047	0.134372	4.07249	0.132158	AT1G07150.1	mitogen-activated protein kinase kinase kinase 13	mitogen-activated protein kinase kinase kinase 13 (MAPKKK13); FUNCTIONS IN: protein serine/threonine kinase activity, protein kinase activity, kinase activity, ATP binding; INVOLVED IN: protein amino acid phosphorylation; EXPRESSED IN: 8 plant structures; EXPRESSED DURING: LP.04 four leaves visible, 4 anthesis, LP.10 ten leaves visible, petal differentiation and expansion stage; CONTAINS InterPro…
AT1G07160	3.58845	0.164905	3.20201	0.123413	3.36727	0.130436	3.00517	0.112244	3.27205	0.0275868	3.26331	0.0916687	3.21423	0.116608	3.98672	0.149283	AT1G07160.1	Protein phosphatase 2C family protein	Protein phosphatase 2C family protein; FUNCTIONS IN: protein serine/threonine phosphatase activity, catalytic activity; INVOLVED IN: protein amino acid dephosphorylation; LOCATED IN: chloroplast, protein serine/threonine phosphatase complex; EXPRESSED IN: sperm cell; CONTAINS InterPro DOMAIN/s: Protein phosphatase 2C, manganese/magnesium aspartate binding site (InterPro:IPR000222), Protein phosph…
AT1G07170	3.85757	0.12707	4.36236	0.0465034	4.0961	0.0494395	4.05832	0.0720012	3.98858	0.135601	4.13754	0.0869755	4.4851	0.0652234	4.25781	0.161169	AT1G07170.1	PHF5-like protein	PHF5-like protein; CONTAINS InterPro DOMAIN/s: PHF5-like (InterPro:IPR005345); BEST Arabidopsis thaliana protein match is: PHF5-like protein (TAIR:AT2G30000.1); Has 420 Blast hits to 420 proteins in 206 species: Archae - 0; Bacteria - 0; Metazoa - 129; Fungi - 128; Plants - 86; Viruses - 0; Other Eukaryotes - 77 (source: NCBI BLink).
AT1G07180	2.61551	0.131418	2.7918	0.157041	2.63781	0.0872103	2.46863	0.0566174	2.56033	0.0996401	2.314	0.146711	2.63962	0.232473	2.66951	0.308433	AT1G07180.1	alternative NAD(P)H dehydrogenase 1	alternative NAD(P)H dehydrogenase 1 (NDA1); FUNCTIONS IN: NADH dehydrogenase activity; INVOLVED IN: oxidation reduction; LOCATED IN: intrinsic to mitochondrial inner membrane, mitochondrion; EXPRESSED IN: 20 plant structures; EXPRESSED DURING: 10 growth stages; CONTAINS InterPro DOMAIN/s: FAD-dependent pyridine nucleotide-disulphide oxidoreductase (InterPro:IPR013027), Pyridine nucleotide-disulph…
AT1G07190	2.80979	0.138081	2.7645	0.0600787	2.87259	0.0493733	2.78716	0.0474973	2.79156	0.0895337	3.04577	0.170065	2.87817	0.0975676	2.90252	0.0966829	AT1G07190.1		BEST Arabidopsis thaliana protein match is: lon protease 1 (TAIR:AT5G26860.1); Has 106 Blast hits to 106 proteins in 47 species: Archae - 0; Bacteria - 34; Metazoa - 0; Fungi - 11; Plants - 56; Viruses - 0; Other Eukaryotes - 5 (source: NCBI BLink).
AT1G07210	6.29432	0.0713897	6.55659	0.0697376	6.4823	0.118486	6.29762	0.0893559	6.31173	0.0580961	6.87208	0.225284	6.56229	0.132638	6.61077	0.116249	AT1G07210.1	Ribosomal protein S18	Ribosomal protein S18; FUNCTIONS IN: structural constituent of ribosome; INVOLVED IN: translation; LOCATED IN: ribosome, intracellular; EXPRESSED IN: 24 plant structures; EXPRESSED DURING: 15 growth stages; CONTAINS InterPro DOMAIN/s: Ribosomal protein S18 (InterPro:IPR001648); Has 5527 Blast hits to 5527 proteins in 2078 species: Archae - 0; Bacteria - 4261; Metazoa - 44; Fungi - 19; Plants - 20…
AT1G07220	3.85497	0.0287574	3.65723	0.127121	3.31971	0.130153	3.91452	0.144687	3.69526	0.128539	3.50392	0.093388	3.48761	0.133625	3.5769	0.109494	AT1G07220.1	Arabidopsis thaliana protein of unknown function (DUF821)	FUNCTIONS IN: molecular_function unknown; INVOLVED IN: biological_process unknown; LOCATED IN: mitochondrion; EXPRESSED IN: 22 plant structures; EXPRESSED DURING: 13 growth stages; CONTAINS InterPro DOMAIN/s: Lipopolysaccharide-modifying protein (InterPro:IPR006598), Protein of unknown function DUF821, CAP10-like (InterPro:IPR008539); BEST Arabidopsis thaliana protein match is: Arabidopsis thalia…
AT1G07230	2.90646	0.0672288	2.99654	0.159754	3.39812	0.170153	3.43988	0.0808314	3.13656	0.0885561	3.01282	0.163531	3.14051	0.119079	2.98677	0.139929	AT1G07230.1	non-specific phospholipase C1	non-specific phospholipase C1 (NPC1); FUNCTIONS IN: hydrolase activity, acting on ester bonds; LOCATED IN: endomembrane system; EXPRESSED IN: 23 plant structures; EXPRESSED DURING: 13 growth stages; CONTAINS InterPro DOMAIN/s: Phosphoesterase (InterPro:IPR007312); BEST Arabidopsis thaliana protein match is: non-specific phospholipase C2 (TAIR:AT2G26870.1); Has 30201 Blast hits to 17322 proteins i…
AT1G07240	4.88993	0.0565034	4.80856	0.0465613	4.83013	0.0610015	4.90086	0.0212213	5.06462	0.050629	4.51438	0.104409	4.80766	0.0893755	4.58538	0.0429617	AT1G07240.1	UDP-glucosyl transferase 71C5	UDP-glucosyl transferase 71C5 (UGT71C5); FUNCTIONS IN: quercetin 3-O-glucosyltransferase activity, UDP-glycosyltransferase activity, transferase activity, transferring glycosyl groups; INVOLVED IN: metabolic process; LOCATED IN: cellular_component unknown; EXPRESSED IN: 22 plant structures; EXPRESSED DURING: 13 growth stages; CONTAINS InterPro DOMAIN/s: UDP-glucuronosyl/UDP-glucosyltransferase (I…
AT1G07250	5.07919	0.131019	5.08643	0.0515747	4.82996	0.0456205	4.78853	0.0829514	4.7754	0.0767934	4.99304	0.144507	4.95604	0.0403911	4.94612	0.0809945	AT1G07250.1	UDP-glucosyl transferase 71C4	UDP-glucosyl transferase 71C4 (UGT71C4); FUNCTIONS IN: quercetin 3-O-glucosyltransferase activity, quercetin 7-O-glucosyltransferase activity, UDP-glucosyltransferase activity, transferase activity, transferring glycosyl groups; INVOLVED IN: metabolic process; LOCATED IN: cellular_component unknown; EXPRESSED IN: 22 plant structures; EXPRESSED DURING: 13 growth stages; CONTAINS InterPro DOMAIN/s:…
AT1G07260	4.4503	0.0572738	4.1757	0.171121	4.0979	0.05948	3.75998	0.112445	4.05433	0.187643	4.1147	0.121755	3.66502	0.136758	3.75645	0.0633979	AT1G07260.1	UDP-glucosyl transferase 71C3	UDP-glucosyl transferase 71C3 (UGT71C3); FUNCTIONS IN: quercetin 3-O-glucosyltransferase activity, UDP-glycosyltransferase activity, transferase activity, transferring glycosyl groups; INVOLVED IN: metabolic process; LOCATED IN: cellular_component unknown; EXPRESSED IN: 7 plant structures; EXPRESSED DURING: F mature embryo stage, petal differentiation and expansion stage, E expanded cotyledon sta…
AT1G07280	3.53226	0.0439914	3.56028	0.0362707	3.77408	0.0910888	3.6398	0.0539052	3.69559	0.042557	3.71605	0.0733308	3.72278	0.0732683	3.47522	0.0766066	AT1G07280.1	Tetratricopeptide repeat (TPR)-like superfamily protein	Tetratricopeptide repeat (TPR)-like superfamily protein; FUNCTIONS IN: binding; INVOLVED IN: biological_process unknown; LOCATED IN: chloroplast; EXPRESSED IN: 21 plant structures; EXPRESSED DURING: 13 growth stages; CONTAINS InterPro DOMAIN/s: Tetratricopeptide-like helical (InterPro:IPR011990), Tetratricopeptide repeat-containing (InterPro:IPR013026); BEST Arabidopsis thaliana protein match is:…
AT1G07290	5.81083	0.243429	6.01347	0.105495	5.82735	0.100111	6.05751	0.109233	6.17352	0.124204	6.22497	0.033414	6.02035	0.0764769	6.01613	0.0349465	AT1G07290.1	golgi nucleotide sugar transporter 2	golgi nucleotide sugar transporter 2 (GONST2); CONTAINS InterPro DOMAIN/s: Protein of unknown function DUF250 (InterPro:IPR004853); BEST Arabidopsis thaliana protein match is: golgi nucleotide sugar transporter 1 (TAIR:AT2G13650.3); Has 1672 Blast hits to 1666 proteins in 234 species: Archae - 0; Bacteria - 5; Metazoa - 480; Fungi - 272; Plants - 768; Viruses - 0; Other Eukaryotes - 147 (source: …
AT1G07300	4.03969	0.150522	3.93658	0.0851924	3.74383	0.0725427	3.83531	0.0902644	3.96051	0.107352	3.58497	0.0315264	3.7314	0.121816	3.74143	0.0429079	AT1G07300.1	josephin protein-related	josephin protein-related; BEST Arabidopsis thaliana protein match is: JOSEPHIN-like protein (TAIR:AT2G29640.1); Has 49 Blast hits to 49 proteins in 11 species: Archae - 0; Bacteria - 0; Metazoa - 0; Fungi - 0; Plants - 49; Viruses - 0; Other Eukaryotes - 0 (source: NCBI BLink).
AT1G07310	5.29745	0.162129	3.74898	0.181889	4.6365	0.224306	4.81496	0.20365	5.01738	0.188758	4.51624	0.120924	4.38828	0.245982	4.2374	0.204376	AT1G07310.1	Calcium-dependent lipid-binding (CaLB domain) family protein	Calcium-dependent lipid-binding (CaLB domain) family protein; CONTAINS InterPro DOMAIN/s: C2 membrane targeting protein (InterPro:IPR018029), C2 calcium/lipid-binding domain, CaLB (InterPro:IPR008973), C2 calcium-dependent membrane targeting (InterPro:IPR000008); BEST Arabidopsis thaliana protein match is: Calcium-dependent lipid-binding (CaLB domain) family protein (TAIR:AT5G23950.1); Has 16203 …
AT1G07320	5.73339	0.0334807	5.96538	0.0274469	6.12903	0.0570237	5.78867	0.0885165	6.39332	0.0706334	6.52552	0.080226	6.74263	0.0426085	6.63724	0.12662	AT1G07320.1	ribosomal protein L4	ribosomal protein L4 (RPL4); FUNCTIONS IN: structural constituent of ribosome, poly(U) RNA binding; INVOLVED IN: translation; LOCATED IN: in 10 components; EXPRESSED IN: 23 plant structures; EXPRESSED DURING: 14 growth stages; CONTAINS InterPro DOMAIN/s: Ribosomal protein L4/L1e, bacterial-type (InterPro:IPR013005), Ribosomal protein L4 (InterPro:IPR015498), Ribosomal protein L4/L1e (InterPro:IPR…
AT1G07330	4.02659	0.123964	3.55905	0.12768	3.80735	0.0900918	3.59157	0.0616778	4.29949	0.0820813	3.72606	0.185686	4.04864	0.0946137	3.87983	0.166441	AT1G07330.1	unknown protein	unknown protein; BEST Arabidopsis thaliana protein match is: unknown protein (TAIR:AT2G29620.1); Has 597 Blast hits to 536 proteins in 121 species: Archae - 2; Bacteria - 47; Metazoa - 170; Fungi - 43; Plants - 98; Viruses - 0; Other Eukaryotes - 237 (source: NCBI BLink).
AT1G07340	4.07019	0.179337	3.78773	0.134539	3.7146	0.0761818	4.08542	0.115507	4.40366	0.278318	4.08316	0.177269	4.13539	0.0688398	3.8108	0.247454	AT1G07340.1	sugar transporter 2	sugar transporter 2 (STP2); CONTAINS InterPro DOMAIN/s: Sugar transporter, conserved site (InterPro:IPR005829), Major facilitator superfamily (InterPro:IPR020846), General substrate transporter (InterPro:IPR005828), Sugar/inositol transporter (InterPro:IPR003663), Major facilitator superfamily, general substrate transporter (InterPro:IPR016196); BEST Arabidopsis thaliana protein match is: Major f…
AT1G07350	4.06417	0.0353343	3.56565	0.0932917	4.10015	0.118734	4.1828	0.173015	4.01324	0.0152255	3.79988	0.021372	4.05252	0.0695199	4.14335	0.0807071	AT1G07350.1	RNA-binding (RRM/RBD/RNP motifs) family protein	RNA-binding (RRM/RBD/RNP motifs) family protein; FUNCTIONS IN: RNA binding, nucleotide binding, nucleic acid binding; INVOLVED IN: RNA splicing; EXPRESSED IN: 26 plant structures; EXPRESSED DURING: 15 growth stages; CONTAINS InterPro DOMAIN/s: RNA recognition motif, RNP-1 (InterPro:IPR000504), Nucleotide-binding, alpha-beta plait (InterPro:IPR012677); BEST Arabidopsis thaliana protein match is: R…
AT1G07360	8.79815	0.113198	7.89363	0.0659203	7.75867	0.0548463	7.58062	0.0523817	8.40439	0.152623	8.32472	0.077157	7.77021	0.0293158	7.45999	0.118892	AT1G07360.1	CCCH-type zinc fingerfamily protein with RNA-binding domain	CCCH-type zinc fingerfamily protein with RNA-binding domain; FUNCTIONS IN: RNA binding, nucleotide binding, zinc ion binding, nucleic acid binding; INVOLVED IN: biological_process unknown; LOCATED IN: cellular_component unknown; EXPRESSED IN: 25 plant structures; EXPRESSED DURING: 14 growth stages; CONTAINS InterPro DOMAIN/s: Zinc finger, CCCH-type (InterPro:IPR000571), RNA recognition motif, RNP…
AT1G07370	5.01881	0.270785	5.7397	0.195471	5.99589	0.115105	6.36403	0.105763	5.69469	0.159039	6.82811	0.182285	6.82929	0.037776	6.59697	0.08079	AT1G07370.1	proliferating cellular nuclear antigen 1	proliferating cellular nuclear antigen 1 (PCNA1); CONTAINS InterPro DOMAIN/s: Proliferating cell nuclear antigen, PCNA (InterPro:IPR000730), Proliferating cell nuclear antigen, PCNA, C-terminal (InterPro:IPR022649), Proliferating cell nuclear antigen, PCNA, conserved site (InterPro:IPR022659), Proliferating cell nuclear antigen, PCNA, N-terminal (InterPro:IPR022648); BEST Arabidopsis thaliana pro…
AT1G07380	3.41951	0.132812	3.18472	0.110194	3.2354	0.0411557	3.43721	0.101811	3.18635	0.167117	3.00812	0.23018	3.18709	0.0128054	3.38985	0.112195	AT1G07380.1	Neutral/alkaline non-lysosomal ceramidase	Neutral/alkaline non-lysosomal ceramidase; FUNCTIONS IN: ceramidase activity; INVOLVED IN: biological_process unknown; LOCATED IN: plasma membrane; EXPRESSED IN: 23 plant structures; EXPRESSED DURING: 13 growth stages; CONTAINS InterPro DOMAIN/s: Neutral/alkaline nonlysosomal ceramidase (InterPro:IPR006823); BEST Arabidopsis thaliana protein match is: Neutral/alkaline non-lysosomal ceramidase (TA…
AT1G07390	4.09616	0.199561	3.94594	0.125971	3.90461	0.118773	3.68035	0.0913086	4.28834	0.200586	3.9151	0.213982	3.54755	0.158493	3.4528	0.111958	AT1G07390.1	receptor like protein 1	receptor like protein 1 (RLP1); CONTAINS InterPro DOMAIN/s: Leucine-rich repeat, typical subtype (InterPro:IPR003591), Leucine-rich repeat-containing N-terminal domain, type 2 (InterPro:IPR013210), Leucine-rich repeat (InterPro:IPR001611); BEST Arabidopsis thaliana protein match is: receptor like protein 9 (TAIR:AT1G58190.2); Has 135653 Blast hits to 34187 proteins in 1325 species: Archae - 66; B…
AT1G07410	3.96536	0.160438	5.18494	0.065965	5.14321	0.103865	5.06522	0.0683177	4.50134	0.149069	5.38578	0.0205313	5.27163	0.0654081	5.33505	0.113751	AT1G07410.1	RAB GTPase homolog A2B	RAB GTPase homolog A2B (RABA2b); FUNCTIONS IN: GTP binding, GTPase activity; INVOLVED IN: intracellular protein transport, signal transduction, nucleocytoplasmic transport, protein transport, small GTPase mediated signal transduction; LOCATED IN: endosome, plasma membrane, cell plate; EXPRESSED IN: 21 plant structures; EXPRESSED DURING: 7 growth stages; CONTAINS InterPro DOMAIN/s: Ran GTPase (Int…
AT1G07420	4.70951	0.0413691	4.65889	0.082975	4.75498	0.0928122	4.65655	0.137629	4.3846	0.168561	4.77939	0.116375	4.53605	0.0636564	4.64036	0.0704128	AT1G07420.1	sterol 4-alpha-methyl-oxidase 2-1	sterol 4-alpha-methyl-oxidase 2-1 (SMO2-1); FUNCTIONS IN: C-4 methylsterol oxidase activity, 4-alpha-methyl-delta7-sterol-4alpha-methyl oxidase activity; INVOLVED IN: oxidation reduction, fatty acid biosynthetic process; LOCATED IN: chloroplast envelope; EXPRESSED IN: 23 plant structures; EXPRESSED DURING: 13 growth stages; CONTAINS InterPro DOMAIN/s: Fatty acid hydroxylase (InterPro:IPR006694); …
AT1G07430	3.03368	0.145231	2.9361	0.067669	2.77148	0.0610755	2.90943	0.0909204	3.09916	0.151989	2.76646	0.0854874	3.00141	0.0901633	2.72671	0.0619227	AT1G07430.1	highly ABA-induced PP2C gene 2	highly ABA-induced PP2C gene 2 (HAI2); FUNCTIONS IN: protein serine/threonine phosphatase activity, catalytic activity; INVOLVED IN: protein amino acid dephosphorylation; LOCATED IN: protein serine/threonine phosphatase complex; EXPRESSED IN: 17 plant structures; EXPRESSED DURING: 9 growth stages; CONTAINS InterPro DOMAIN/s: Protein phosphatase 2C, manganese/magnesium aspartate binding site (Inte…
AT1G07440	4.24855	0.244319	4.37527	0.158275	4.22282	0.0504399	4.05671	0.049185	4.51386	0.165369	4.2931	0.0435291	4.18095	0.116563	4.35729	0.095715	AT1G07440.1	NAD(P)-binding Rossmann-fold superfamily protein	NAD(P)-binding Rossmann-fold superfamily protein; FUNCTIONS IN: oxidoreductase activity, binding, catalytic activity; INVOLVED IN: response to cadmium ion, response to karrikin; LOCATED IN: cellular_component unknown; EXPRESSED IN: 22 plant structures; EXPRESSED DURING: 13 growth stages; CONTAINS InterPro DOMAIN/s: Short-chain dehydrogenase/reductase, conserved site (InterPro:IPR020904), NAD(P)-b…
AT1G07450	4.5355	0.136083	4.74771	0.118915	4.72892	0.0600242	4.86839	0.0537825	5.14335	0.138735	4.73063	0.0933819	5.06022	0.096327	4.76064	0.0610195	AT1G07450.1	NAD(P)-binding Rossmann-fold superfamily protein	NAD(P)-binding Rossmann-fold superfamily protein; FUNCTIONS IN: oxidoreductase activity, binding, catalytic activity; INVOLVED IN: oxidation reduction, metabolic process; EXPRESSED IN: 20 plant structures; EXPRESSED DURING: 10 growth stages; CONTAINS InterPro DOMAIN/s: Short-chain dehydrogenase/reductase, conserved site (InterPro:IPR020904), NAD(P)-binding domain (InterPro:IPR016040), Glucose/rib…
AT1G07460	2.73691	0.0874614	2.56854	0.00525258	2.68792	0.155227	2.61279	0.031685	2.70134	0.0759535	2.63155	0.042043	2.64874	0.0834582	2.66611	0.0942783	AT1G07460.1	Concanavalin A-like lectin family protein	Concanavalin A-like lectin family protein; FUNCTIONS IN: carbohydrate binding, binding; INVOLVED IN: biological_process unknown; LOCATED IN: anchored to membrane; CONTAINS InterPro DOMAIN/s: Legume lectin, beta chain (InterPro:IPR001220), Concanavalin A-like lectin/glucanase, subgroup (InterPro:IPR013320), Concanavalin A-like lectin/glucanase (InterPro:IPR008985), Legume lectin, beta chain, Mn/Ca…
AT1G07485	2.90143	0.0310784	2.57589	0.0954416	2.84868	0.14244	2.72415	0.120886	2.88871	0.205004	2.68771	0.109359	2.89919	0.0837444	2.68993	0.155674	AT1G07485.1	unknown protein	unknown protein; FUNCTIONS IN: molecular_function unknown; INVOLVED IN: biological_process unknown; LOCATED IN: cellular_component unknown; EXPRESSED IN: shoot apex, embryo, leaf whorl, pedicel; EXPRESSED DURING: 4 anthesis, D bilateral stage; Has 5 Blast hits to 5 proteins in 3 species: Archae - 0; Bacteria - 0; Metazoa - 0; Fungi - 0; Plants - 5; Viruses - 0; Other Eukaryotes - 0 (source: NCBI …
AT1G07500	4.95311	0.197532	4.22323	0.104007	4.29126	0.0961099	4.57552	0.177817	4.88269	0.148433	4.34594	0.149677	4.14389	0.0388262	5.04229	0.114691	AT1G07500.1	unknown protein	unknown protein; Has 4 Blast hits to 4 proteins in 3 species: Archae - 0; Bacteria - 0; Metazoa - 0; Fungi - 0; Plants - 4; Viruses - 0; Other Eukaryotes - 0 (source: NCBI BLink).
AT1G07510	3.77653	0.073975	3.56272	0.120553	3.52204	0.0386521	3.53654	0.059508	3.90469	0.169794	3.70769	0.0490478	3.60018	0.0591359	3.70776	0.0869712	AT1G07510.1	FTSH protease 10	FTSH protease 10 (ftsh10); FUNCTIONS IN: in 6 functions; INVOLVED IN: proteolysis, protein catabolic process; LOCATED IN: mitochondrion, chloroplast thylakoid membrane, plastid; EXPRESSED IN: 25 plant structures; EXPRESSED DURING: 15 growth stages; CONTAINS InterPro DOMAIN/s: Peptidase M41, FtsH (InterPro:IPR005936), ATPase, AAA+ type, core (InterPro:IPR003593), ATPase, AAA-type, core (InterPro:I…
AT1G07520	3.80029	0.0578623	3.38539	0.0685217	3.18234	0.0740179	3.24174	0.0550917	3.59419	0.0502937	3.25805	0.0393733	3.11471	0.078912	3.27176	0.0839972	AT1G07520.1	GRAS family transcription factor	GRAS family transcription factor; CONTAINS InterPro DOMAIN/s: Transcription factor GRAS (InterPro:IPR005202); BEST Arabidopsis thaliana protein match is: GRAS family transcription factor (TAIR:AT2G29065.1); Has 2426 Blast hits to 2385 proteins in 289 species: Archae - 0; Bacteria - 8; Metazoa - 3; Fungi - 0; Plants - 2411; Viruses - 0; Other Eukaryotes - 4 (source: NCBI BLink).
AT1G07530	7.13044	0.109511	4.63925	0.19292	5.60708	0.12795	5.61916	0.0313896	6.09994	0.345907	4.8776	0.1316	5.10034	0.117366	4.68448	0.15038	AT1G07530.1	SCARECROW-like 14	SCARECROW-like 14 (SCL14); CONTAINS InterPro DOMAIN/s: Transcription factor GRAS (InterPro:IPR005202); BEST Arabidopsis thaliana protein match is: GRAS family transcription factor (TAIR:AT2G29060.1); Has 2535 Blast hits to 2449 proteins in 301 species: Archae - 0; Bacteria - 12; Metazoa - 27; Fungi - 4; Plants - 2483; Viruses - 0; Other Eukaryotes - 9 (source: NCBI BLink).
AT1G07540	3.18427	0.106823	3.1119	0.0905819	3.36779	0.134465	3.20045	0.124892	3.03367	0.0994964	2.94669	0.127886	2.95629	0.0769348	3.08639	0.106643	AT1G07540.1	TRF-like 2	TRF-like 2 (TRFL2); FUNCTIONS IN: DNA binding; INVOLVED IN: regulation of transcription; EXPRESSED IN: petal, leaf whorl, flower; EXPRESSED DURING: 4 anthesis, petal differentiation and expansion stage; CONTAINS InterPro DOMAIN/s: SANT, DNA-binding (InterPro:IPR001005), Homeodomain-like (InterPro:IPR009057), HTH transcriptional regulator, Myb-type, DNA-binding (InterPro:IPR017930), Homeodomain-re…
AT1G07550	2.69599	0.0389417	2.28031	0.0258232	2.47631	0.144606	2.22366	0.0857551	2.32545	0.0922481	2.16471	0.0832619	2.10813	0.0229797	2.26175	0.0568407	AT1G07550.1	Leucine-rich repeat protein kinase family protein	Leucine-rich repeat protein kinase family protein; FUNCTIONS IN: kinase activity; INVOLVED IN: protein amino acid phosphorylation; LOCATED IN: endomembrane system; EXPRESSED IN: root, leaf; EXPRESSED DURING: LP.08 eight leaves visible; CONTAINS InterPro DOMAIN/s: Protein kinase, ATP binding site (InterPro:IPR017441), Protein kinase, catalytic domain (InterPro:IPR000719), Leucine-rich repeat (Inte…
AT1G07560	3.09252	0.0782847	2.82961	0.0478351	2.99794	0.163108	2.82722	0.0875027	3.30064	0.126002	3.2795	0.0261352	3.21145	0.0554867	3.23921	0.156323	AT1G07560.1	Leucine-rich repeat protein kinase family protein	Leucine-rich repeat protein kinase family protein; FUNCTIONS IN: kinase activity; INVOLVED IN: protein amino acid phosphorylation; LOCATED IN: endomembrane system; EXPRESSED IN: root; CONTAINS InterPro DOMAIN/s: Protein kinase, ATP binding site (InterPro:IPR017441), Protein kinase, catalytic domain (InterPro:IPR000719), Serine/threonine-protein kinase-like domain (InterPro:IPR017442), Protein kin…
AT1G07570	6.952	0.0497037	7.21729	0.0757378	7.45956	0.0768765	7.36618	0.0639682	7.13142	0.0800383	7.20995	0.0586469	7.44	0.108744	7.33554	0.168967	AT1G07570.1	Protein kinase superfamily protein	APK1A; FUNCTIONS IN: protein serine/threonine kinase activity, kinase activity; INVOLVED IN: protein amino acid phosphorylation, N-terminal protein myristoylation; LOCATED IN: plasma membrane; EXPRESSED IN: 20 plant structures; EXPRESSED DURING: 8 growth stages; CONTAINS InterPro DOMAIN/s: Protein kinase, ATP binding site (InterPro:IPR017441), Protein kinase, catalytic domain (InterPro:IPR000719)…
AT1G07590	3.31952	0.14932	3.40881	0.0622775	3.55181	0.062401	3.55464	0.0338005	3.56834	0.145278	3.4948	0.0900539	3.69424	0.185702	3.67105	0.178679	AT1G07590.1	Tetratricopeptide repeat (TPR)-like superfamily protein	Tetratricopeptide repeat (TPR)-like superfamily protein; INVOLVED IN: response to cadmium ion; LOCATED IN: mitochondrion; EXPRESSED IN: 12 plant structures; EXPRESSED DURING: 4 anthesis, F mature embryo stage, petal differentiation and expansion stage, E expanded cotyledon stage, D bilateral stage; CONTAINS InterPro DOMAIN/s: Pentatricopeptide repeat (InterPro:IPR002885); BEST Arabidopsis thalian…
AT1G07600	3.48308	0.120452	3.46457	0.127444	3.5353	0.0520753	3.41636	0.0620413	3.49317	0.146565	3.23675	0.0559657	3.47341	0.230512	3.58123	0.178404	AT1G07600.1	metallothionein 1A	metallothionein 1A (MT1A); BEST Arabidopsis thaliana protein match is: metallothionein 1C (TAIR:AT1G07610.1); Has 370 Blast hits to 296 proteins in 102 species: Archae - 0; Bacteria - 2; Metazoa - 99; Fungi - 13; Plants - 182; Viruses - 0; Other Eukaryotes - 74 (source: NCBI BLink).
AT1G07610	4.36428	0.31042	3.92646	0.349201	3.99751	0.433807	3.58753	0.167377	4.96623	0.357979	4.21359	0.55525	4.13293	0.19279	3.8533	0.357283	AT1G07610.1	metallothionein 1C	metallothionein 1C (MT1C); FUNCTIONS IN: copper ion binding; INVOLVED IN: response to copper ion; LOCATED IN: cytosolic ribosome; EXPRESSED IN: 22 plant structures; EXPRESSED DURING: 14 growth stages; BEST Arabidopsis thaliana protein match is: metallothionein 1A (TAIR:AT1G07600.1); Has 443 Blast hits to 367 proteins in 121 species: Archae - 0; Bacteria - 4; Metazoa - 106; Fungi - 13; Plants - 24…
AT1G07615	2.83113	0.0663117	3.07163	0.0605545	2.93347	0.0722895	2.96222	0.0329509	3.00479	0.0302166	2.94196	0.026522	3.18886	0.0693711	2.88894	0.0800681	AT1G07615.1	GTP-binding protein Obg/CgtA	GTP-binding protein Obg/CgtA; FUNCTIONS IN: magnesium ion binding, GTP binding, GTPase activity; LOCATED IN: intracellular; EXPRESSED IN: 14 plant structures; EXPRESSED DURING: 6 growth stages; CONTAINS InterPro DOMAIN/s: GTP1/OBG subdomain (InterPro:IPR006169), GTP1/OBG (InterPro:IPR006073), GTP-binding protein, HSR1-related (InterPro:IPR002917), GTP-binding protein Obg/CgtA (InterPro:IPR014100)…
AT1G07630	8.76793	0.0684241	7.89952	0.144409	7.7828	0.0944764	8.26289	0.193561	8.09647	0.194962	7.25731	0.373723	7.03939	0.153759	7.17332	0.260981	AT1G07630.1	pol-like 5	pol-like 5 (PLL5); FUNCTIONS IN: protein serine/threonine phosphatase activity, catalytic activity; INVOLVED IN: N-terminal protein myristoylation, leaf development; LOCATED IN: plasma membrane; EXPRESSED IN: 23 plant structures; EXPRESSED DURING: 13 growth stages; CONTAINS InterPro DOMAIN/s: Protein phosphatase 2C-related (InterPro:IPR001932), Protein phosphatase 2C (InterPro:IPR015655), Protein…
AT1G07640	3.97123	0.220004	3.78497	0.10845	3.98554	0.144776	3.77818	0.110814	3.97354	0.0732478	4.04769	0.100787	3.89741	0.0837485	3.70932	0.108956	AT1G07640.1	Dof-type zinc finger DNA-binding family protein	OBP2; CONTAINS InterPro DOMAIN/s: Zinc finger, Dof-type (InterPro:IPR003851); BEST Arabidopsis thaliana protein match is: Dof-type zinc finger DNA-binding family protein (TAIR:AT2G28810.2); Has 1592 Blast hits to 1530 proteins in 87 species: Archae - 0; Bacteria - 4; Metazoa - 20; Fungi - 15; Plants - 1085; Viruses - 0; Other Eukaryotes - 468 (source: NCBI BLink).
AT1G07650	5.12793	0.0778621	5.16448	0.106769	4.66795	0.129203	5.03665	0.0333123	5.10873	0.111415	5.16943	0.166911	5.4061	0.0573719	5.10117	0.119586	AT1G07650.1	Leucine-rich repeat transmembrane protein kinase	Leucine-rich repeat transmembrane protein kinase; FUNCTIONS IN: protein serine/threonine kinase activity, kinase activity, ATP binding; INVOLVED IN: protein amino acid phosphorylation, transmembrane receptor protein tyrosine kinase signaling pathway; LOCATED IN: endomembrane system; EXPRESSED IN: 22 plant structures; EXPRESSED DURING: 13 growth stages; BEST Arabidopsis thaliana protein match is: …
AT1G07680	3.8285	0.133104	3.70557	0.015151	4.10807	0.00695277	4.03522	0.0912485	3.73892	0.111642	3.81946	0.221528	3.86802	0.17095	3.66767	0.0981073	AT1G07680.1	unknown protein	unknown protein; FUNCTIONS IN: molecular_function unknown; INVOLVED IN: biological_process unknown; LOCATED IN: endomembrane system; BEST Arabidopsis thaliana protein match is: unknown protein (TAIR:AT5G23903.1); Has 7 Blast hits to 7 proteins in 2 species: Archae - 0; Bacteria - 0; Metazoa - 0; Fungi - 0; Plants - 7; Viruses - 0; Other Eukaryotes - 0 (source: NCBI BLink).
AT1G07690	3.66585	0.0622347	3.18406	0.0277952	3.22376	0.0475916	3.11706	0.0705201	3.51325	0.10646	3.11017	0.0585178	3.19489	0.104753	3.37467	0.161361	AT1G07690.1		FUNCTIONS IN: molecular_function unknown; INVOLVED IN: biological_process unknown; LOCATED IN: endomembrane system; EXPRESSED IN: root; CONTAINS InterPro DOMAIN/s: Orthoreovirus membrane fusion p10 (InterPro:IPR009854); BEST Arabidopsis thaliana protein match is: unknown protein (TAIR:AT1G54950.1); Has 11 Blast hits to 11 proteins in 4 species: Archae - 0; Bacteria - 2; Metazoa - 0; Fungi - 0; Pl…
AT1G07700	2.51711	0.0868482	2.54512	0.093371	2.55268	0.0996855	2.87803	0.130295	2.46229	0.150511	2.60278	0.230338	2.71415	0.0545546	2.69516	0.14155	AT1G07700.1	Thioredoxin superfamily protein	Thioredoxin superfamily protein; INVOLVED IN: cell redox homeostasis; LOCATED IN: chloroplast stroma, chloroplast; EXPRESSED IN: 24 plant structures; EXPRESSED DURING: 15 growth stages; CONTAINS InterPro DOMAIN/s: Thioredoxin fold (InterPro:IPR012335), Thioredoxin, core (InterPro:IPR015467), Thioredoxin-like (InterPro:IPR017936), Thioredoxin domain (InterPro:IPR013766), Thioredoxin-like fold (Int…
AT1G07705	3.13009	0.065711	3.25556	0.12132	3.13136	0.0857643	3.14075	0.0716621	3.44119	0.0718578	3.24333	0.177965	3.00265	0.0973798	3.01314	0.0424258	AT1G07705.1	NOT2 / NOT3 / NOT5 family	NOT2 / NOT3 / NOT5 family; FUNCTIONS IN: transcription regulator activity; INVOLVED IN: regulation of transcription; LOCATED IN: nucleus, chloroplast; EXPRESSED IN: 23 plant structures; EXPRESSED DURING: 13 growth stages; CONTAINS InterPro DOMAIN/s: NOT2/NOT3/NOT5 (InterPro:IPR007282); BEST Arabidopsis thaliana protein match is: VIRE2 interacting protein 2 (TAIR:AT5G59710.1); Has 2858 Blast hits …
AT1G07720	3.74978	0.153754	3.61495	0.0612063	3.64203	0.0508673	3.48429	0.160942	3.51212	0.0844456	3.70593	0.132236	3.84132	0.092889	3.96897	0.199536	AT1G07720.1	3-ketoacyl-CoA synthase 3	3-ketoacyl-CoA synthase 3 (KCS3); FUNCTIONS IN: transferase activity, transferring acyl groups other than amino-acyl groups, catalytic activity, acyltransferase activity; INVOLVED IN: response to cold, response to light stimulus, response to osmotic stress; LOCATED IN: endoplasmic reticulum; EXPRESSED IN: 24 plant structures; EXPRESSED DURING: 13 growth stages; CONTAINS InterPro DOMAIN/s: Thiolas…
AT1G07730	5.0352	0.132335	4.89168	0.0212686	4.6075	0.1162	5.05803	0.0894948	5.25097	0.164554	5.0586	0.075193	4.99402	0.077193	4.87827	0.0875671	AT1G07730.2	Disease resistance-responsive (dirigent-like protein) family protein	Disease resistance-responsive (dirigent-like protein) family protein; FUNCTIONS IN: molecular_function unknown; INVOLVED IN: biological_process unknown; LOCATED IN: endomembrane system; CONTAINS InterPro DOMAIN/s: Plant disease resistance response protein (InterPro:IPR004265); BEST Arabidopsis thaliana protein match is: Disease resistance-responsive (dirigent-like protein) family protein (TAIR:AT…
AT1G07740	4.90103	0.104393	4.75127	0.0352508	4.65086	0.0792643	4.61252	0.0545508	5.01357	0.114599	4.7451	0.0377216	4.7345	0.0779906	4.68455	0.0651556	AT1G07740.1	Tetratricopeptide repeat (TPR)-like superfamily protein	Tetratricopeptide repeat (TPR)-like superfamily protein; FUNCTIONS IN: molecular_function unknown; INVOLVED IN: biological_process unknown; LOCATED IN: mitochondrion; EXPRESSED IN: 10 plant structures; EXPRESSED DURING: 6 growth stages; CONTAINS InterPro DOMAIN/s: Pentatricopeptide repeat (InterPro:IPR002885); BEST Arabidopsis thaliana protein match is: Pentatricopeptide repeat (PPR-like) superfa…
AT1G07745	3.88523	0.238305	4.04995	0.125007	4.36291	0.186098	4.16695	0.100012	4.06672	0.261858	4.24834	0.0598291	4.3593	0.0450844	4.37567	0.153593	AT1G07745.1	homolog of RAD51 D	homolog of RAD51 D (RAD51D); FUNCTIONS IN: DNA-dependent ATPase activity, DNA binding, ATP binding; INVOLVED IN: DNA repair, somatic cell DNA recombination, regulation of response to biotic stimulus; EXPRESSED IN: sperm cell, male gametophyte, flower; EXPRESSED DURING: petal differentiation and expansion stage; CONTAINS InterPro DOMAIN/s: DNA recombination/repair protein RecA/RadB, ATP-binding do…
AT1G07750	3.81894	0.149434	3.89941	0.0857073	3.74076	0.099107	3.85042	0.120297	3.75186	0.137804	3.93921	0.166327	3.90894	0.147683	3.94196	0.0867488	AT1G07750.1	RmlC-like cupins superfamily protein	RmlC-like cupins superfamily protein; FUNCTIONS IN: copper ion binding, zinc ion binding, nutrient reservoir activity; INVOLVED IN: biological_process unknown; LOCATED IN: cellular_component unknown; EXPRESSED IN: 26 plant structures; EXPRESSED DURING: 14 growth stages; CONTAINS InterPro DOMAIN/s: Cupin, RmlC-type (InterPro:IPR011051), Cupin 1 (InterPro:IPR006045), RmlC-like jelly roll fold (Inte…
AT1G07770	11.8437	0.036325	12.5095	0.0796483	12.4011	0.0792994	12.5807	0.015793	12.6628	0.059357	12.8429	0.022193	12.8031	0.0504753	12.765	0.0283019	AT1G07770.1	ribosomal protein S15A	ribosomal protein S15A (RPS15A); FUNCTIONS IN: structural constituent of ribosome; INVOLVED IN: translation; LOCATED IN: cytosolic small ribosomal subunit, cytosolic ribosome, cell wall, plasma membrane, membrane; EXPRESSED IN: 24 plant structures; EXPRESSED DURING: 13 growth stages; CONTAINS InterPro DOMAIN/s: Ribosomal protein S8 (InterPro:IPR000630); BEST Arabidopsis thaliana protein match is:…
AT1G07790	2.68084	0.0654313	2.71013	0.117385	2.57351	0.0475588	2.69494	0.0155764	2.68496	0.0748549	2.81119	0.077208	2.81473	0.0726713	2.63989	0.077525	AT1G07790.1	Histone superfamily protein	HTB1; FUNCTIONS IN: DNA binding; INVOLVED IN: nucleosome assembly; LOCATED IN: chloroplast; EXPRESSED IN: 23 plant structures; EXPRESSED DURING: 13 growth stages; CONTAINS InterPro DOMAIN/s: Histone H2B (InterPro:IPR000558), Histone-fold (InterPro:IPR009072), Histone core (InterPro:IPR007125); BEST Arabidopsis thaliana protein match is: Histone superfamily protein (TAIR:AT3G45980.1); Has 3418 Bla…
AT1G07795	5.57349	0.120986	5.81526	0.0509649	5.31574	0.0684767	5.40117	0.115818	5.49903	0.227039	5.74387	0.169825	5.91448	0.0437786	5.82077	0.0855419	AT1G07795.1	unknown protein	unknown protein; BEST Arabidopsis thaliana protein match is: unknown protein (TAIR:AT2G28725.1); Has 38 Blast hits to 38 proteins in 11 species: Archae - 0; Bacteria - 0; Metazoa - 0; Fungi - 0; Plants - 38; Viruses - 0; Other Eukaryotes - 0 (source: NCBI BLink).
AT1G07830	5.95096	0.0768912	6.07095	0.0690767	6.17409	0.0845091	6.14265	0.0607318	6.53078	0.0773827	6.4377	0.0298056	6.96577	0.150622	6.88171	0.0627831	AT1G07830.1	ribosomal protein L29 family protein	ribosomal protein L29 family protein; FUNCTIONS IN: structural constituent of ribosome; INVOLVED IN: translation; LOCATED IN: mitochondrion, ribosome, mitochondrial ribosome, intracellular; EXPRESSED IN: 22 plant structures; EXPRESSED DURING: 13 growth stages; CONTAINS InterPro DOMAIN/s: Ribosomal protein L47, mitochondrial (InterPro:IPR010729), Ribosomal protein L29 (InterPro:IPR001854); Has 365…
AT1G07840	4.4143	0.129563	4.42959	0.1309	4.51013	0.134352	4.50912	0.102268	4.48691	0.134674	4.59016	0.153383	4.50825	0.0626057	4.27587	0.130777	AT1G07840.1	Sas10/Utp3/C1D family	Sas10/Utp3/C1D family; CONTAINS InterPro DOMAIN/s: Sas10/Utp3/C1D (InterPro:IPR007146); BEST Arabidopsis thaliana protein match is: Sas10/U3 ribonucleoprotein (Utp) family protein (TAIR:AT2G43650.1); Has 652 Blast hits to 650 proteins in 205 species: Archae - 2; Bacteria - 28; Metazoa - 259; Fungi - 134; Plants - 81; Viruses - 0; Other Eukaryotes - 148 (source: NCBI BLink).
AT1G07850	4.36155	0.133156	4.4138	0.0630075	4.15408	0.143777	4.16511	0.0772824	4.79877	0.122144	4.11502	0.0961204	4.02249	0.163983	4.21387	0.127824	AT1G07850.1	Protein of unknown function (DUF604)	Protein of unknown function (DUF604); FUNCTIONS IN: transferase activity, transferring glycosyl groups; INVOLVED IN: N-terminal protein myristoylation; LOCATED IN: chloroplast; EXPRESSED IN: petal, leaf whorl, flower; EXPRESSED DURING: 4 anthesis, petal differentiation and expansion stage; CONTAINS InterPro DOMAIN/s: Protein of unknown function DUF604 (InterPro:IPR006740); BEST Arabidopsis thalia…
AT1G07860	3.07555	0.106321	2.9412	0.0990636	2.65586	0.0987611	2.76245	0.0579673	3.05171	0.127262	2.6936	0.0900647	2.67791	0.029735	2.77738	0.167571	AT1G07860.1		BEST Arabidopsis thaliana protein match is: Protein kinase superfamily protein (TAIR:AT1G07870.2); Has 7 Blast hits to 7 proteins in 4 species: Archae - 0; Bacteria - 0; Metazoa - 0; Fungi - 0; Plants - 7; Viruses - 0; Other Eukaryotes - 0 (source: NCBI BLink).
AT1G07870	4.89122	0.072387	4.89577	0.0409865	5.03872	0.115829	4.98466	0.114704	3.82153	0.0191168	4.18445	0.110621	4.19634	0.0819331	4.35389	0.148046	AT1G07870.1	Protein kinase superfamily protein	Protein kinase superfamily protein; FUNCTIONS IN: protein serine/threonine kinase activity, protein kinase activity, kinase activity, ATP binding; INVOLVED IN: response to salt stress, N-terminal protein myristoylation; LOCATED IN: plasma membrane; EXPRESSED IN: 24 plant structures; EXPRESSED DURING: 13 growth stages; CONTAINS InterPro DOMAIN/s: Protein kinase, ATP binding site (InterPro:IPR01744…
AT1G07880	2.48485	0.147384	2.68516	0.104498	2.56348	0.109035	2.46326	0.0890971	2.53054	0.25855	2.52217	0.138012	2.69235	0.119471	2.6742	0.108141	AT1G07880.1	Protein kinase superfamily protein	ATMPK13; CONTAINS InterPro DOMAIN/s: Protein kinase, ATP binding site (InterPro:IPR017441), Serine/threonine-protein kinase domain (InterPro:IPR002290), Serine/threonine-protein kinase-like domain (InterPro:IPR017442), Serine/threonine-protein kinase, active site (InterPro:IPR008271), Protein kinase-like domain (InterPro:IPR011009), MAP kinase, conserved site (InterPro:IPR003527), Protein kinase,…
AT1G07890	3.12597	0.105454	5.92164	0.180865	6.69624	0.209169	6.63378	0.11802	4.31813	0.23841	6.39838	0.056463	6.56135	0.114708	6.42247	0.091492	AT1G07890.1	ascorbate peroxidase 1	ascorbate peroxidase 1 (APX1); FUNCTIONS IN: L-ascorbate peroxidase activity; INVOLVED IN: in 6 processes; LOCATED IN: cytosol, cell wall, chloroplast, plasma membrane, chloroplast stroma; EXPRESSED IN: 27 plant structures; EXPRESSED DURING: 16 growth stages; CONTAINS InterPro DOMAIN/s: Haem peroxidase (InterPro:IPR010255), Plant ascorbate peroxidase (InterPro:IPR002207), Peroxidases heam-ligand …
AT1G07910	2.97484	0.0853298	4.4504	0.203297	4.46713	0.101182	4.55101	0.429253	3.55144	0.170562	2.65032	0.00269825	3.10299	0.148401	4.24601	0.191737	AT1G07910.1	RNAligase	RNAligase (RNL); CONTAINS InterPro DOMAIN/s: tRNA ligase, phosphodiesterase, fungi (InterPro:IPR015965); Has 209 Blast hits to 196 proteins in 23 species: Archae - 0; Bacteria - 0; Metazoa - 0; Fungi - 3; Plants - 200; Viruses - 0; Other Eukaryotes - 6 (source: NCBI BLink).
AT1G07970	5.7503	0.0960587	6.29999	0.0535951	6.20326	0.137126	6.16226	0.063341	5.45996	0.116434	6.53364	0.0493308	6.55191	0.147747	6.13241	0.125001	AT1G07970.1		CONTAINS InterPro DOMAIN/s: Cytochrome B561-related, N-terminal (InterPro:IPR019176); Has 215 Blast hits to 213 proteins in 79 species: Archae - 0; Bacteria - 6; Metazoa - 131; Fungi - 22; Plants - 42; Viruses - 0; Other Eukaryotes - 14 (source: NCBI BLink).
AT1G07980	4.47971	0.0824571	4.48971	0.0335056	4.58013	0.0740491	4.56886	0.122315	4.45103	0.0559184	4.6386	0.114807	4.66138	0.0800808	4.66627	0.155525	AT1G07980.1	nuclear factor Y, subunit C10	nuclear factor Y, subunit C10 (NF-YC10); FUNCTIONS IN: sequence-specific DNA binding transcription factor activity; INVOLVED IN: regulation of transcription; LOCATED IN: intracellular, chloroplast; EXPRESSED IN: 21 plant structures; EXPRESSED DURING: 13 growth stages; CONTAINS InterPro DOMAIN/s: Transcription factor CBF/NF-Y/archaeal histone (InterPro:IPR003958), Histone-fold (InterPro:IPR009072)…
AT1G07990	3.32217	0.0187579	3.38628	0.0159459	3.54258	0.216316	3.35705	0.0198831	3.3084	0.0956268	3.3621	0.143118	3.40179	0.0636359	3.19313	0.0919653	AT1G07990.1	SIT4 phosphatase-associated family protein	SIT4 phosphatase-associated family protein; INVOLVED IN: biological_process unknown; LOCATED IN: endomembrane system; EXPRESSED IN: 23 plant structures; EXPRESSED DURING: 13 growth stages; CONTAINS InterPro DOMAIN/s: SIT4 phosphatase-associated protein (InterPro:IPR007587); BEST Arabidopsis thaliana protein match is: SIT4 phosphatase-associated family protein (TAIR:AT2G28360.1); Has 1048 Blast hi…
AT1G08030	5.33622	0.0854642	5.00775	0.0347853	4.76946	0.0706184	4.77627	0.0723675	5.07094	0.156844	5.19996	0.0301506	4.7615	0.0879237	4.95767	0.0165979	AT1G08030.1	tyrosylprotein sulfotransferase	tyrosylprotein sulfotransferase (TPST); FUNCTIONS IN: protein-tyrosine sulfotransferase activity; INVOLVED IN: carbohydrate biosynthetic process; LOCATED IN: Golgi apparatus; EXPRESSED IN: 26 plant structures; EXPRESSED DURING: 15 growth stages; CONTAINS InterPro DOMAIN/s: Sulfotransferase (InterPro:IPR005331), Heparan sulphate 6-sulfotransferase (InterPro:IPR010635); Has 30201 Blast hits to 1732…
AT1G08040	6.21044	0.111266	5.88339	0.0381149	6.3435	0.110113	6.55537	0.10094	5.90147	0.0831622	6.26657	0.0276003	6.17274	0.0617272	6.57156	0.107048	AT1G08040.1	Protein of unknown function (DUF707)	Protein of unknown function (DUF707); FUNCTIONS IN: molecular_function unknown; INVOLVED IN: biological_process unknown; EXPRESSED IN: 25 plant structures; EXPRESSED DURING: 15 growth stages; CONTAINS InterPro DOMAIN/s: Protein of unknown function DUF707 (InterPro:IPR007877); BEST Arabidopsis thaliana protein match is: Protein of unknown function (DUF707) (TAIR:AT2G28310.3); Has 328 Blast hits to…
AT1G08050	6.05327	0.18912	5.75578	0.113261	5.78215	0.170468	5.86258	0.070287	6.69302	0.0694244	5.88154	0.106139	5.80496	0.11727	5.76383	0.153882	AT1G08050.1	Zinc finger (C3HC4-type RING finger) family protein	Zinc finger (C3HC4-type RING finger) family protein; FUNCTIONS IN: ubiquitin-protein ligase activity, zinc ion binding; LOCATED IN: plasma membrane; EXPRESSED IN: 12 plant structures; EXPRESSED DURING: 4 anthesis, LP.10 ten leaves visible, petal differentiation and expansion stage, LP.08 eight leaves visible; CONTAINS InterPro DOMAIN/s: Zinc finger, RING-type (InterPro:IPR001841), Zinc finger, C3…
AT1G08060	4.02871	0.195026	4.47891	0.27669	4.12643	0.0605333	3.83134	0.125597	4.27755	0.158306	4.12666	0.179232	4.20544	0.211685	4.62457	0.0869071	AT1G08060.1	ATP-dependent helicase family protein	MORPHEUS MOLECULE (MOM); INVOLVED IN: chromatin silencing; LOCATED IN: nucleus; EXPRESSED IN: 17 plant structures; EXPRESSED DURING: 7 growth stages; BEST Arabidopsis thaliana protein match is: chromatin remodeling 4 (TAIR:AT5G44800.1); Has 8505 Blast hits to 7857 proteins in 726 species: Archae - 6; Bacteria - 999; Metazoa - 3217; Fungi - 2019; Plants - 785; Viruses - 95; Other Eukaryotes - 1384…
AT1G08065	2.24455	0.106217	2.27516	0.0961465	2.5274	0.0808058	2.28422	0.0356973	2.49278	0.117808	2.63765	0.0988352	2.44023	0.130725	2.52566	0.141119	AT1G08065.1	alpha carbonic anhydrase 5	alpha carbonic anhydrase 5 (ACA5); FUNCTIONS IN: carbonate dehydratase activity, zinc ion binding; INVOLVED IN: one-carbon metabolic process; LOCATED IN: endomembrane system; EXPRESSED IN: petal, leaf whorl, sepal, flower; EXPRESSED DURING: 4 anthesis, petal differentiation and expansion stage; CONTAINS InterPro DOMAIN/s: Carbonic anhydrase, alpha-class, catalytic domain (InterPro:IPR001148), Car…
AT1G08070	2.52085	0.153931	2.72048	0.0787021	2.70276	0.0832878	2.82867	0.0531923	2.70431	0.184042	3.16975	0.111197	2.97881	0.105235	3.06664	0.0929438	AT1G08070.1	Tetratricopeptide repeat (TPR)-like superfamily protein	ORGANELLE TRANSCRIPT PROCESSING 82 (OTP82); CONTAINS InterPro DOMAIN/s: Pentatricopeptide repeat (InterPro:IPR002885); BEST Arabidopsis thaliana protein match is: Tetratricopeptide repeat (TPR)-like superfamily protein (TAIR:AT2G29760.1); Has 45065 Blast hits to 15003 proteins in 296 species: Archae - 0; Bacteria - 12; Metazoa - 221; Fungi - 219; Plants - 43815; Viruses - 0; Other Eukaryotes - 79…
AT1G08080	2.80761	0.11016	2.92957	0.0958339	2.7619	0.0706426	2.75909	0.0157439	3.03731	0.066214	2.88581	0.0131938	2.9718	0.0523054	3.20302	0.0528891	AT1G08080.1	alpha carbonic anhydrase 7	alpha carbonic anhydrase 7 (ACA7); FUNCTIONS IN: carbonate dehydratase activity, zinc ion binding; INVOLVED IN: one-carbon metabolic process; LOCATED IN: endomembrane system; CONTAINS InterPro DOMAIN/s: Carbonic anhydrase, alpha-class, catalytic domain (InterPro:IPR001148), Carbonic anhydrase, CAH1-like (InterPro:IPR018340), Carbonic anhydrase, alpha-class, conserved site (InterPro:IPR018338); BE…
AT1G08090	5.16294	0.0246707	4.90731	0.101888	5.09576	0.0961901	4.84624	0.0704476	4.86767	0.052238	4.91891	0.0484982	4.77536	0.0941625	4.86745	0.073295	AT1G08090.1	nitrate transporter 2:1	nitrate transporter 2:1 (NRT2:1); CONTAINS InterPro DOMAIN/s: Major facilitator superfamily MFS-1 (InterPro:IPR011701), Major facilitator superfamily, general substrate transporter (InterPro:IPR016196); BEST Arabidopsis thaliana protein match is: nitrate transporter 2.2 (TAIR:AT1G08100.1); Has 5150 Blast hits to 5022 proteins in 1376 species: Archae - 45; Bacteria - 4402; Metazoa - 22; Fungi - 27…
AT1G08100	4.28691	0.0970062	4.07247	0.125368	3.89838	0.0469487	3.85893	0.0534251	4.04403	0.109696	3.78361	0.0462996	3.9701	0.0870507	3.89599	0.106463	AT1G08100.1	nitrate transporter 2.2	nitrate transporter 2.2 (NRT2.2); CONTAINS InterPro DOMAIN/s: Major facilitator superfamily MFS-1 (InterPro:IPR011701), Major facilitator superfamily, general substrate transporter (InterPro:IPR016196); BEST Arabidopsis thaliana protein match is: nitrate transporter 2:1 (TAIR:AT1G08090.1); Has 5331 Blast hits to 5172 proteins in 1398 species: Archae - 41; Bacteria - 4556; Metazoa - 25; Fungi - 29…
AT1G08110	6.36524	0.203936	6.80004	0.0680307	6.8304	0.157195	7.17031	0.150899	7.09442	0.0698789	7.3802	0.0343321	7.9355	0.0817247	8.00197	0.0708108	AT1G08110.1	lactoylglutathione lyase family protein / glyoxalase I family protein	lactoylglutathione lyase family protein / glyoxalase I family protein; FUNCTIONS IN: calmodulin binding, lactoylglutathione lyase activity; INVOLVED IN: response to cadmium ion, carbohydrate metabolic process; LOCATED IN: chloroplast; EXPRESSED IN: 25 plant structures; EXPRESSED DURING: 14 growth stages; CONTAINS InterPro DOMAIN/s: Glyoxalase I (InterPro:IPR004361), Glyoxalase I, conserved site (…
AT1G08130	6.14325	0.0789759	6.15734	0.0192589	5.89316	0.0220466	5.9864	0.0588145	5.95194	0.0517033	6.16589	0.0240595	5.7679	0.0874667	5.77133	0.114224	AT1G08130.1	DNA ligase 1	DNA ligase 1 (LIG1); FUNCTIONS IN: DNA binding, DNA ligase (ATP) activity, ATP binding; INVOLVED IN: DNA repair, DNA replication, DNA recombination; LOCATED IN: mitochondrion, nucleus; EXPRESSED IN: 24 plant structures; EXPRESSED DURING: 14 growth stages; CONTAINS InterPro DOMAIN/s: Nucleic acid-binding, OB-fold (InterPro:IPR012340), DNA ligase, N-terminal (InterPro:IPR012308), ATP dependent DNA …
AT1G08135	2.98587	0.0967989	2.89547	0.0799196	2.97141	0.0675874	3.1266	0.074957	2.95364	0.0558333	3.01126	0.0626262	3.07938	0.0710003	2.98575	0.0289881	AT1G08135.1	cation/H+ exchanger 6B	cation/H+ exchanger 6B (CHX6B); FUNCTIONS IN: monovalent cation:hydrogen antiporter activity; INVOLVED IN: cation transport; LOCATED IN: integral to membrane; EXPRESSED IN: 14 plant structures; EXPRESSED DURING: 4 anthesis, F mature embryo stage, 4 leaf senescence stage, petal differentiation and expansion stage; CONTAINS InterPro DOMAIN/s: Cation/H+ exchanger (InterPro:IPR006153); BEST Arabidops…
AT1G08170	4.91528	0.0967255	4.63523	0.0845475	4.66537	0.0343139	4.59026	0.0468501	5.06068	0.130587	4.67609	0.0659104	4.78509	0.225106	4.86902	0.126919	AT1G08170.1	Histone superfamily protein	Histone superfamily protein; FUNCTIONS IN: DNA binding; INVOLVED IN: nucleosome assembly; LOCATED IN: nucleus, nucleosome; EXPRESSED IN: sperm cell, male gametophyte, flower, pollen tube; EXPRESSED DURING: L mature pollen stage, M germinated pollen stage, 4 anthesis; CONTAINS InterPro DOMAIN/s: Histone H2B (InterPro:IPR000558), Histone-fold (InterPro:IPR009072), Histone core (InterPro:IPR007125);…
AT1G08180	3.05915	0.0407699	2.98379	0.0934274	2.90392	0.0324359	2.92298	0.172623	3.00233	0.085291	2.6782	0.0775993	2.89867	0.107203	2.79873	0.0980397	AT1G08180.1	unknown protein	unknown protein; Has 53 Blast hits to 53 proteins in 9 species: Archae - 0; Bacteria - 0; Metazoa - 1; Fungi - 0; Plants - 52; Viruses - 0; Other Eukaryotes - 0 (source: NCBI BLink).
AT1G08190	5.39968	0.0912642	5.22074	0.0493	5.33982	0.176845	5.39537	0.0496354	5.27472	0.00937127	5.13721	0.194262	5.1072	0.153088	5.4515	0.175555	AT1G08190.1	vacuolar protein sorting 41	vacuolar protein sorting 41 (VPS41); FUNCTIONS IN: binding, nucleotide binding, zinc ion binding; INVOLVED IN: gravitropism, protein targeting to vacuole; EXPRESSED IN: 24 plant structures; EXPRESSED DURING: 15 growth stages; CONTAINS InterPro DOMAIN/s: WD40 repeat 2 (InterPro:IPR019782), Zinc finger, RING-type (InterPro:IPR001841), WD40 repeat (InterPro:IPR001680), Vacuolar protein sorting-assoc…
AT1G08210	3.83069	0.162462	3.53035	0.118584	3.35282	0.105916	3.90111	0.269084	3.42586	0.222586	3.48477	0.275272	3.46567	0.0942317	4.05807	0.270719	AT1G08210.1	Eukaryotic aspartyl protease family protein	Eukaryotic aspartyl protease family protein; FUNCTIONS IN: aspartic-type endopeptidase activity; INVOLVED IN: proteolysis; LOCATED IN: anchored to membrane, plant-type cell wall; EXPRESSED IN: 22 plant structures; EXPRESSED DURING: 13 growth stages; CONTAINS InterPro DOMAIN/s: Peptidase aspartic (InterPro:IPR021109), Peptidase aspartic, catalytic (InterPro:IPR009007), Peptidase A1 (InterPro:IPR00…
AT1G08220	4.79719	0.228704	5.08463	0.134453	5.57704	0.22938	5.31187	0.197859	5.29467	0.365734	4.95455	0.101802	5.31354	0.214993	4.55077	0.374893	AT1G08220.1		FUNCTIONS IN: molecular_function unknown; INVOLVED IN: mitochondrial proton-transporting ATP synthase complex assembly; LOCATED IN: mitochondrial inner membrane; EXPRESSED IN: 18 plant structures; EXPRESSED DURING: 7 growth stages; CONTAINS InterPro DOMAIN/s: ATPase assembly factor ATP10, mitochondria (InterPro:IPR007849); Has 168 Blast hits to 168 proteins in 86 species: Archae - 6; Bacteria - 0…
AT1G08250	2.95793	0.0501908	2.86619	0.0599004	2.92526	0.0808348	3.01615	0.0596065	3.41902	0.0779397	3.23412	0.0550638	3.20148	0.0418271	3.00655	0.111342	AT1G08250.1	arogenate dehydratase 6	arogenate dehydratase 6 (ADT6); FUNCTIONS IN: arogenate dehydratase activity, prephenate dehydratase activity; INVOLVED IN: L-phenylalanine biosynthetic process; LOCATED IN: chloroplast; EXPRESSED IN: 21 plant structures; EXPRESSED DURING: 13 growth stages; CONTAINS InterPro DOMAIN/s: Prephenate dehydratase (InterPro:IPR001086), Prephenate dehydratase, conserved site (InterPro:IPR018528); BEST Ar…
AT1G08260	4.47935	0.19728	3.90667	0.210346	4.40974	0.0841234	3.8407	0.225228	5.09821	0.0681206	4.32941	0.0398103	4.50517	0.182991	4.49138	0.120766	AT1G08260.1	DNA polymerase epsilon catalytic subunit	TILTED 1 (TIL1); FUNCTIONS IN: DNA-directed DNA polymerase activity, DNA binding, nucleotide binding, zinc ion binding, nucleic acid binding; INVOLVED IN: positive regulation of S phase of mitotic cell cycle, negative regulation of long-day photoperiodism, flowering, embryo development ending in seed dormancy; LOCATED IN: apoplast, epsilon DNA polymerase complex; EXPRESSED IN: 19 plant structures…
AT1G08270	2.83845	0.042958	2.86269	0.0600583	2.68585	0.0827002	2.7736	0.0264524	2.71109	0.0360913	2.89662	0.132198	3.01651	0.032655	2.9166	0.0299708	AT1G08270.1		CONTAINS InterPro DOMAIN/s: MIT (InterPro:IPR007330); BEST Arabidopsis thaliana protein match is: AAA-type ATPase family protein (TAIR:AT2G27600.1); Has 1133 Blast hits to 1133 proteins in 252 species: Archae - 47; Bacteria - 0; Metazoa - 540; Fungi - 145; Plants - 223; Viruses - 0; Other Eukaryotes - 178 (source: NCBI BLink).
AT1G08280	4.00135	0.12802	3.83568	0.0587402	3.75181	0.132004	4.11819	0.126981	3.88046	0.170851	4.21482	0.106501	4.16633	0.174088	4.29364	0.145562	AT1G08280.1	Glycosyltransferase family 29 (sialyltransferase) family protein	Glycosyltransferase family 29 (sialyltransferase) family protein; FUNCTIONS IN: sialyltransferase activity; INVOLVED IN: protein amino acid glycosylation; LOCATED IN: endomembrane system, integral to Golgi membrane, membrane; EXPRESSED IN: 20 plant structures; EXPRESSED DURING: 11 growth stages; CONTAINS InterPro DOMAIN/s: Sialyltransferase (InterPro:IPR012163), Glycosyl transferase, family 29 (I…
AT1G08310	5.18434	0.148874	4.1219	0.0406148	3.93951	0.0821241	3.90817	0.0643346	4.4588	0.086734	4.01055	0.179908	3.89138	0.0517082	4.07853	0.0678667	AT1G08310.1	alpha/beta-Hydrolases superfamily protein	alpha/beta-Hydrolases superfamily protein; CONTAINS InterPro DOMAIN/s: Alpha/beta hydrolase fold-1 (InterPro:IPR000073); BEST Arabidopsis thaliana protein match is: alpha/beta-Hydrolases superfamily protein (TAIR:AT3G44510.2); Has 1160 Blast hits to 1159 proteins in 335 species: Archae - 4; Bacteria - 652; Metazoa - 57; Fungi - 49; Plants - 320; Viruses - 0; Other Eukaryotes - 78 (source: NCBI BL…
AT1G08315	4.46053	0.0983496	4.44931	0.0993163	4.58053	0.048208	4.45099	0.0584323	4.74417	0.0851593	4.43873	0.0818902	4.52125	0.122993	4.20278	0.159069	AT1G08315.1	ARM repeat superfamily protein	ARM repeat superfamily protein; FUNCTIONS IN: binding; INVOLVED IN: biological_process unknown; LOCATED IN: cellular_component unknown; EXPRESSED IN: 22 plant structures; EXPRESSED DURING: 13 growth stages; CONTAINS InterPro DOMAIN/s: Armadillo-like helical (InterPro:IPR011989), Armadillo (InterPro:IPR000225), Armadillo-type fold (InterPro:IPR016024); BEST Arabidopsis thaliana protein match is: R…
AT1G08320	4.21754	0.163425	4.1214	0.055422	4.21333	0.0578229	4.17852	0.0316907	3.97916	0.107523	3.97244	0.163971	3.81058	0.0456165	3.89543	0.150263	AT1G08320.1	bZIP transcription factor family protein	bZIP transcription factor family protein; FUNCTIONS IN: DNA binding, sequence-specific DNA binding transcription factor activity; INVOLVED IN: regulation of transcription, DNA-dependent; EXPRESSED IN: 9 plant structures; EXPRESSED DURING: 6 growth stages; CONTAINS InterPro DOMAIN/s: Basic-leucine zipper (bZIP) transcription factor (InterPro:IPR004827), bZIP transcription factor, bZIP-1 (InterPro:…
AT1G08340	3.20562	0.136001	2.90189	0.09893	3.03727	0.0412684	2.97666	0.123129	3.17062	0.19962	3.08576	0.0867674	3.0801	0.0812566	2.99023	0.124912	AT1G08340.1	Rho GTPase activating protein with PAK-box/P21-Rho-binding domain	Rho GTPase activating protein with PAK-box/P21-Rho-binding domain; FUNCTIONS IN: Rac GTPase activator activity; INVOLVED IN: signal transduction; LOCATED IN: intracellular; EXPRESSED IN: 23 plant structures; EXPRESSED DURING: 13 growth stages; CONTAINS InterPro DOMAIN/s: PAK-box/P21-Rho-binding (InterPro:IPR000095), Rho GTPase activation protein (InterPro:IPR008936), RhoGAP (InterPro:IPR000198); …
AT1G08350	3.13712	0.350359	4.0934	0.0954699	4.27987	0.147092	4.25749	0.213826	2.74559	0.0494768	4.09676	0.210191	4.55094	0.232221	3.79755	0.0790266	AT1G08350.1	Endomembrane protein 70 protein family	Endomembrane protein 70 protein family; CONTAINS InterPro DOMAIN/s: Nonaspanin (TM9SF) (InterPro:IPR004240); BEST Arabidopsis thaliana protein match is: Endomembrane protein 70 protein family (TAIR:AT5G37310.1); Has 1520 Blast hits to 1507 proteins in 318 species: Archae - 0; Bacteria - 3; Metazoa - 602; Fungi - 224; Plants - 440; Viruses - 0; Other Eukaryotes - 251 (source: NCBI BLink).
AT1G08360	11.5529	0.112805	12.3889	0.104896	12.0287	0.0828758	12.2876	0.0296859	12.2194	0.0539319	12.8464	0.0954778	12.7109	0.0694754	12.5541	0.0536391	AT1G08360.1	Ribosomal protein L1p/L10e family	Ribosomal protein L1p/L10e family; FUNCTIONS IN: structural constituent of ribosome, RNA binding; INVOLVED IN: translation, RNA processing; LOCATED IN: cytosolic ribosome, ribosome, cytosolic large ribosomal subunit, plasma membrane; EXPRESSED IN: 22 plant structures; EXPRESSED DURING: 13 growth stages; CONTAINS InterPro DOMAIN/s: Ribosomal protein L1 (InterPro:IPR002143), Ribosomal protein L1, 2…
AT1G08370	3.41126	0.0682479	3.31439	0.0232025	3.18863	0.0568675	3.36391	0.0998268	3.40691	0.0395677	3.43472	0.0905477	3.3048	0.0581969	3.15467	0.065405	AT1G08370.1	decapping 1	decapping 1 (DCP1); CONTAINS InterPro DOMAIN/s: Dcp1-like decapping (InterPro:IPR010334); Has 3561 Blast hits to 2917 proteins in 377 species: Archae - 4; Bacteria - 239; Metazoa - 1310; Fungi - 561; Plants - 741; Viruses - 142; Other Eukaryotes - 564 (source: NCBI BLink).
AT1G08380	3.2517	0.0917938	3.26416	0.0601209	3.19341	0.0411537	3.09628	0.0589486	3.30746	0.113603	3.27714	0.0630372	3.40518	0.0976663	3.31301	0.0717363	AT1G08380.1	photosystem I subunit O	photosystem I subunit O (PSAO); FUNCTIONS IN: molecular_function unknown; INVOLVED IN: response to salt stress, photosynthesis, light harvesting in photosystem I; LOCATED IN: thylakoid, photosystem I, chloroplast; EXPRESSED IN: 21 plant structures; EXPRESSED DURING: 13 growth stages; CONTAINS InterPro DOMAIN/s: Photosystem I PsaO (InterPro:IPR017498); Has 161 Blast hits to 161 proteins in 28 spec…
AT1G08390	4.36133	0.0590177	4.75395	0.0955619	4.98657	0.103604	4.48179	0.0947299	4.78378	0.0425631	4.54231	0.103387	4.64837	0.0599035	4.71538	0.20545	AT1G08390.1	unknown protein	unknown protein; Has 62 Blast hits to 62 proteins in 27 species: Archae - 0; Bacteria - 0; Metazoa - 34; Fungi - 0; Plants - 28; Viruses - 0; Other Eukaryotes - 0 (source: NCBI BLink).
AT1G08410	4.93827	0.121726	5.15262	0.181368	5.0814	0.135329	4.99283	0.0722857	4.88864	0.113168	5.40655	0.0336893	5.20244	0.0701746	4.64614	0.12992	AT1G08410.1	P-loop containing nucleoside triphosphate hydrolases superfamily protein	P-loop containing nucleoside triphosphate hydrolases superfamily protein; FUNCTIONS IN: GTP binding; INVOLVED IN: biological_process unknown; LOCATED IN: intracellular; EXPRESSED IN: 18 plant structures; EXPRESSED DURING: 13 growth stages; CONTAINS InterPro DOMAIN/s: GTP1/OBG (InterPro:IPR006073), GTP-binding protein, HSR1-related (InterPro:IPR002917); BEST Arabidopsis thaliana protein match is: …
AT1G08430	2.95872	0.127615	2.95013	0.0618746	2.7544	0.0946081	2.98358	0.0582774	2.89017	0.141909	2.75078	0.0225819	2.77883	0.0770125	2.74288	0.0907892	AT1G08430.1	aluminum-activated malate transporter 1	aluminum-activated malate transporter 1 (ALMT1); CONTAINS InterPro DOMAIN/s: Malate transporter, aliminium toerance (InterPro:IPR020966); BEST Arabidopsis thaliana protein match is: Aluminium activated malate transporter family protein (TAIR:AT1G08440.1); Has 520 Blast hits to 518 proteins in 110 species: Archae - 0; Bacteria - 144; Metazoa - 0; Fungi - 10; Plants - 351; Viruses - 0; Other Eukary…
AT1G08450	4.18318	0.217937	4.30711	0.0793051	4.8727	0.0678268	5.31387	0.0889081	4.50596	0.28705	4.86353	0.0879372	5.15729	0.126087	5.21328	0.0881383	AT1G08450.1	calreticulin 3	calreticulin 3 (CRT3); FUNCTIONS IN: unfolded protein binding, calcium ion binding; INVOLVED IN: in 6 processes; LOCATED IN: endoplasmic reticulum, endoplasmic reticulum membrane; EXPRESSED IN: 23 plant structures; EXPRESSED DURING: 13 growth stages; CONTAINS InterPro DOMAIN/s: Calreticulin/calnexin, P (InterPro:IPR009033), Calreticulin/calnexin (InterPro:IPR001580), Calreticulin/calnexin, conser…
AT1G08460	5.85357	0.179722	5.48674	0.0559847	5.52017	0.0200745	5.38576	0.10585	5.92069	0.111725	5.40112	0.17636	5.33549	0.0531835	5.22378	0.13435	AT1G08460.1	histone deacetylase 8	histone deacetylase 8 (HDA08); CONTAINS InterPro DOMAIN/s: Histone deacetylase superfamily (InterPro:IPR000286); BEST Arabidopsis thaliana protein match is: histone deacetylase 5 (TAIR:AT5G61060.1); Has 9025 Blast hits to 8820 proteins in 1442 species: Archae - 223; Bacteria - 3178; Metazoa - 1474; Fungi - 641; Plants - 477; Viruses - 0; Other Eukaryotes - 3032 (source: NCBI BLink).
AT1G08470	4.33253	0.179851	4.18158	0.104605	4.34287	0.135531	4.38333	0.0675845	4.40239	0.0986118	4.30678	0.248428	4.33944	0.051473	4.09999	0.143189	AT1G08470.1	strictosidine synthase-like 3	strictosidine synthase-like 3 (SSL3); FUNCTIONS IN: strictosidine synthase activity; INVOLVED IN: alkaloid biosynthetic process, biosynthetic process; LOCATED IN: endoplasmic reticulum, plasma membrane; EXPRESSED IN: 25 plant structures; EXPRESSED DURING: 13 growth stages; CONTAINS InterPro DOMAIN/s: Strictosidine synthase, conserved region (InterPro:IPR018119), Strictosidine synthase (InterPro:I…
AT1G08480	5.07708	0.133302	5.54754	0.105081	5.74513	0.114596	5.7998	0.106622	5.75514	0.0907404	5.93609	0.0834865	6.09218	0.0886386	6.07111	0.0966227	AT1G08480.1	unknown protein	unknown protein; FUNCTIONS IN: molecular_function unknown; INVOLVED IN: biological_process unknown; LOCATED IN: mitochondrion, plasma membrane, plastid, vacuole; EXPRESSED IN: 27 plant structures; EXPRESSED DURING: 15 growth stages; Has 39 Blast hits to 39 proteins in 13 species: Archae - 0; Bacteria - 0; Metazoa - 0; Fungi - 0; Plants - 39; Viruses - 0; Other Eukaryotes - 0 (source: NCBI BLink).
AT1G08490	6.488	0.195534	4.90334	0.250709	4.97849	0.087109	4.94068	0.20631	6.18681	0.0542904	5.61663	0.0775526	5.48411	0.126685	5.2958	0.111171	AT1G08490.1	chloroplastic NIFS-like cysteine desulfurase	chloroplastic NIFS-like cysteine desulfurase (CPNIFS); FUNCTIONS IN: transaminase activity, selenocysteine lyase activity, cysteine desulfurase activity; INVOLVED IN: iron incorporation into metallo-sulfur cluster, response to selenium ion, sulfur metabolic process, selenium metabolic process; LOCATED IN: chloroplast; EXPRESSED IN: 23 plant structures; EXPRESSED DURING: 13 growth stages; CONTAINS…
AT1G08500	5.94924	0.0544701	5.57472	0.0788472	5.75226	0.087914	5.45874	0.0944908	5.90675	0.137253	5.61707	0.0489121	5.57166	0.0276864	5.66558	0.0688816	AT1G08500.1	early nodulin-like protein 18	early nodulin-like protein 18 (ENODL18); FUNCTIONS IN: electron carrier activity, copper ion binding; LOCATED IN: anchored to membrane; EXPRESSED IN: 14 plant structures; EXPRESSED DURING: LP.06 six leaves visible, 4 anthesis, petal differentiation and expansion stage, LP.08 eight leaves visible, E expanded cotyledon stage; CONTAINS InterPro DOMAIN/s: Plastocyanin-like (InterPro:IPR003245), Cupre…
AT1G08510	8.80382	0.0491281	9.18931	0.101916	9.1808	0.109226	8.85644	0.0761194	9.01202	0.100107	9.12449	0.0515201	9.06908	0.0708894	8.87911	0.0493745	AT1G08510.1	fatty acyl-ACP thioesterases B	fatty acyl-ACP thioesterases B (FATB); CONTAINS InterPro DOMAIN/s: Acyl-ACP-thioesterase, N-terminal domain (InterPro:IPR021113), Acyl-ACP thioesterase (InterPro:IPR002864); BEST Arabidopsis thaliana protein match is: fatA acyl-ACP thioesterase (TAIR:AT3G25110.1); Has 1275 Blast hits to 1274 proteins in 533 species: Archae - 0; Bacteria - 944; Metazoa - 0; Fungi - 0; Plants - 322; Viruses - 0; Ot…
AT1G08520	5.03128	0.134779	4.83325	0.0397676	5.05372	0.0344835	5.04481	0.0641221	5.10879	0.104284	5.23539	0.0874765	5.34973	0.07455	5.18437	0.113926	AT1G08520.1	ALBINA 1	ALBINA 1 (ALB1); FUNCTIONS IN: magnesium chelatase activity, nucleoside-triphosphatase activity, nucleotide binding, ATP binding; INVOLVED IN: chlorophyll biosynthetic process; LOCATED IN: magnesium chelatase complex, chloroplast; EXPRESSED IN: 24 plant structures; EXPRESSED DURING: 13 growth stages; CONTAINS InterPro DOMAIN/s: ATPase, AAA+ type, core (InterPro:IPR003593), Magnesium chelatase, Ch…
AT1G08540	5.26094	0.0806042	5.37204	0.0452368	5.46749	0.064197	5.34462	0.0593349	5.16418	0.0611362	5.23224	0.0974761	5.22158	0.0828866	5.23079	0.0681165	AT1G08540.1	RNApolymerase sigma subunit 2	RNApolymerase sigma subunit 2 (SIG2); CONTAINS InterPro DOMAIN/s: RNA polymerase sigma factor, region 2 (InterPro:IPR013325), Winged helix-turn-helix transcription repressor DNA-binding (InterPro:IPR011991), RNA polymerase sigma-70 region 3 (InterPro:IPR007624), RNA polymerase sigma-70 (InterPro:IPR014284), RNA polymerase sigma factor, region 3/4 (InterPro:IPR013324), RNA polymerase sigma-70 regi…
AT1G08550	2.85497	0.0913925	3.16621	0.0222684	3.2879	0.103634	3.30429	0.0623868	2.7247	0.189946	3.20093	0.105554	3.3571	0.134802	2.92169	0.0984755	AT1G08550.1	non-photochemical quenching 1	non-photochemical quenching 1 (NPQ1); FUNCTIONS IN: violaxanthin de-epoxidase activity; INVOLVED IN: fatty acid metabolic process, response to heat, chlorophyll metabolic process, xanthophyll metabolic process, xanthophyll cycle; LOCATED IN: thylakoid lumen, chloroplast thylakoid lumen, chloroplast photosystem II, chloroplast; EXPRESSED IN: 22 plant structures; EXPRESSED DURING: 14 growth stages;…
AT1G08560	3.54536	0.132628	3.60693	0.112863	3.49089	0.128865	3.41984	0.113966	3.53834	0.11805	3.53783	0.26969	3.38353	0.0569152	3.41236	0.0397808	AT1G08560.1	syntaxin of plants 111	syntaxin of plants 111 (SYP111); FUNCTIONS IN: SNAP receptor activity; INVOLVED IN: intracellular protein transport, response to cyclopentenone, cellular membrane fusion; LOCATED IN: endomembrane system, plasma membrane, phragmoplast, cell plate; EXPRESSED IN: 22 plant structures; EXPRESSED DURING: 13 growth stages; CONTAINS InterPro DOMAIN/s: Target SNARE coiled-coil domain (InterPro:IPR000727),…
AT1G08570	6.66718	0.17184	4.73204	0.0469798	4.72949	0.141694	5.06097	0.0804751	5.5688	0.192249	4.15101	0.0196916	4.2928	0.0983213	5.5637	0.225969	AT1G08570.1	atypical CYS HIS rich thioredoxin 4	atypical CYS HIS rich thioredoxin 4 (ACHT4); FUNCTIONS IN: oxidoreductase activity, acting on sulfur group of donors, disulfide as acceptor; INVOLVED IN: cell redox homeostasis; LOCATED IN: chloroplast membrane, chloroplast, chloroplast stroma; EXPRESSED IN: 22 plant structures; EXPRESSED DURING: 13 growth stages; CONTAINS InterPro DOMAIN/s: Thioredoxin fold (InterPro:IPR012335), Thioredoxin, cor…
AT1G08580	6.6915	0.0687847	7.35409	0.100048	6.5669	0.0677639	6.62665	0.0439242	7.16166	0.153215	7.62116	0.0351908	6.87426	0.0434312	6.8201	0.0961564	AT1G08580.1	unknown protein	unknown protein; Has 39 Blast hits to 39 proteins in 15 species: Archae - 0; Bacteria - 0; Metazoa - 0; Fungi - 0; Plants - 35; Viruses - 0; Other Eukaryotes - 4 (source: NCBI BLink).
AT1G08590	4.71708	0.024675	4.87922	0.0707352	5.00457	0.0612779	4.87355	0.0784799	4.73615	0.0297836	4.87117	0.0766118	4.74185	0.0440723	4.75593	0.17104	AT1G08590.1	Leucine-rich receptor-like protein kinase family protein	Leucine-rich receptor-like protein kinase family protein; FUNCTIONS IN: kinase activity; INVOLVED IN: protein amino acid phosphorylation; LOCATED IN: endomembrane system; EXPRESSED IN: hypocotyl, root, leaf; EXPRESSED DURING: LP.08 eight leaves visible; CONTAINS InterPro DOMAIN/s: Protein kinase, catalytic domain (InterPro:IPR000719), Leucine-rich repeat-containing N-terminal domain, type 2 (Inte…
AT1G08600	4.40624	0.0930537	4.35797	0.0419112	4.33834	0.0734401	4.44127	0.0553627	4.40671	0.0757056	4.40639	0.0243938	4.22623	0.0206793	4.3508	0.133031	AT1G08600.1	P-loop containing nucleoside triphosphate hydrolases superfamily protein	ATRX; FUNCTIONS IN: helicase activity, DNA binding, nucleic acid binding, ATP binding; EXPRESSED IN: 24 plant structures; EXPRESSED DURING: 15 growth stages; CONTAINS InterPro DOMAIN/s: DEAD-like helicase, N-terminal (InterPro:IPR014001), DNA/RNA helicase, C-terminal (InterPro:IPR001650), Helicase, superfamily 1/2, ATP-binding domain (InterPro:IPR014021), SNF2-related (InterPro:IPR000330); BEST A…
AT1G08610	3.77649	0.0589123	3.78696	0.0953865	3.79864	0.0584449	3.69994	0.0922744	3.799	0.126171	4.03481	0.0647492	3.72349	0.151204	4.0593	0.0901706	AT1G08610.1	Pentatricopeptide repeat (PPR) superfamily protein	Pentatricopeptide repeat (PPR) superfamily protein; CONTAINS InterPro DOMAIN/s: Pentatricopeptide repeat (InterPro:IPR002885); BEST Arabidopsis thaliana protein match is: Pentatricopeptide repeat (PPR-like) superfamily protein (TAIR:AT1G09900.1); Has 46651 Blast hits to 12655 proteins in 271 species: Archae - 5; Bacteria - 25; Metazoa - 357; Fungi - 448; Plants - 44319; Viruses - 0; Other Eukaryo…
AT1G08620	2.98991	0.0801154	2.87729	0.0872377	3.01861	0.140592	3.18361	0.0789165	2.67982	0.0906105	3.03328	0.0834101	2.76108	0.160777	2.88688	0.0910097	AT1G08620.1	Transcription factor jumonji (jmj) family protein / zinc finger (C5HC2 type) family protein	PKDM7D; FUNCTIONS IN: sequence-specific DNA binding transcription factor activity; INVOLVED IN: regulation of transcription; LOCATED IN: nucleus; EXPRESSED IN: 23 plant structures; EXPRESSED DURING: 15 growth stages; CONTAINS InterPro DOMAIN/s: Transcription factor jumonji/aspartyl beta-hydroxylase (InterPro:IPR003347), FY-rich, C-terminal (InterPro:IPR003889), FY-rich, N-terminal (InterPro:IPR00…
AT1G08630	3.3337	0.057177	3.04652	0.0476245	3.03504	0.0741888	2.97816	0.0913003	3.24957	0.0879003	2.93389	0.0491161	3.22	0.0730066	3.32237	0.161069	AT1G08630.1	threonine aldolase 1	threonine aldolase 1 (THA1); CONTAINS InterPro DOMAIN/s: Pyridoxal phosphate-dependent transferase, major domain (InterPro:IPR015424), Aromatic amino acid beta-eliminating lyase/threonine aldolase (InterPro:IPR001597), Pyridoxal phosphate-dependent transferase, major region, subdomain 1 (InterPro:IPR015421), Pyridoxal phosphate-dependent transferase, major region, subdomain 2 (InterPro:IPR015422)…
AT1G08650	7.08207	0.165918	6.32469	0.158874	5.81697	0.112996	5.38854	0.297212	6.88091	0.151143	5.53997	0.11394	4.60008	0.162469	5.08393	0.118989	AT1G08650.1	phosphoenolpyruvate carboxylase kinase 1	phosphoenolpyruvate carboxylase kinase 1 (PPCK1); FUNCTIONS IN: protein serine/threonine kinase activity, kinase activity; INVOLVED IN: protein amino acid phosphorylation; LOCATED IN: cellular_component unknown; EXPRESSED IN: 20 plant structures; EXPRESSED DURING: 13 growth stages; CONTAINS InterPro DOMAIN/s: Protein kinase, ATP binding site (InterPro:IPR017441), Protein kinase, catalytic domain …
AT1G08660	6.90108	0.0491241	7.4447	0.0873922	7.14635	0.0428264	7.2741	0.0594672	7.07719	0.175362	7.9804	0.093261	7.68087	0.134516	7.4251	0.0815107	AT1G08660.1	MALE GAMETOPHYTE DEFECTIVE 2	MALE GAMETOPHYTE DEFECTIVE 2 (MGP2); FUNCTIONS IN: transferase activity, transferring glycosyl groups, sialyltransferase activity; INVOLVED IN: protein amino acid glycosylation; LOCATED IN: Golgi apparatus, membrane; EXPRESSED IN: 22 plant structures; EXPRESSED DURING: 13 growth stages; CONTAINS InterPro DOMAIN/s: Glycosyl transferase, family 29 (InterPro:IPR001675); BEST Arabidopsis thaliana pro…
AT1G08670	2.94018	0.0601345	2.76131	0.110167	2.939	0.0963404	2.77733	0.0876203	3.12022	0.0876406	2.82192	0.0681233	2.89871	0.128405	2.94008	0.0505935	AT1G08670.1	ENTH/VHS family protein	ENTH/VHS family protein; CONTAINS InterPro DOMAIN/s: Epsin, N-terminal (InterPro:IPR001026), Epsin-like, N-terminal (InterPro:IPR013809), ENTH/VHS (InterPro:IPR008942); BEST Arabidopsis thaliana protein match is: ENTH/VHS family protein (TAIR:AT3G46540.1); Has 902 Blast hits to 902 proteins in 167 species: Archae - 0; Bacteria - 0; Metazoa - 537; Fungi - 217; Plants - 109; Viruses - 0; Other Euka…
AT1G08680	2.91371	0.111789	2.87738	0.078546	3.20804	0.0993606	2.92733	0.0356906	2.81485	0.0619626	2.8439	0.102878	2.86789	0.0379977	2.82868	0.0634077	AT1G08680.1	ARF GAP-like zinc finger-containing protein ZIGA4	ARF GAP-like zinc finger-containing protein ZIGA4 (ZIGA4); FUNCTIONS IN: ARF GTPase activator activity, DNA binding, zinc ion binding; INVOLVED IN: regulation of ARF GTPase activity; LOCATED IN: nucleus, plasma membrane; EXPRESSED IN: 23 plant structures; EXPRESSED DURING: 13 growth stages; CONTAINS InterPro DOMAIN/s: Arf GTPase activating protein (InterPro:IPR001164); BEST Arabidopsis thaliana p…
AT1G08700	5.63381	0.0464779	5.63181	0.12302	4.88952	0.140517	5.5579	0.0549569	5.78062	0.228938	5.26477	0.232001	5.87808	0.149706	5.4269	0.046751	AT1G08700.1	Presenilin-1	Presenilin-1 (PS1); INVOLVED IN: intracellular signaling pathway; LOCATED IN: endomembrane system, integral to membrane, membrane; EXPRESSED IN: 22 plant structures; EXPRESSED DURING: 14 growth stages; CONTAINS InterPro DOMAIN/s: Peptidase A22, presenilin signal peptide (InterPro:IPR006639), Peptidase A22A, presenilin (InterPro:IPR001108); BEST Arabidopsis thaliana protein match is: Presenilin-2 …
AT1G08710	3.37469	0.148653	3.12789	0.0601573	3.35064	0.0662754	3.21436	0.112993	3.2777	0.210452	3.25542	0.0460666	2.9926	0.149268	3.37076	0.0512799	AT1G08710.1	F-box family protein	F-box family protein; Has 132 Blast hits to 132 proteins in 42 species: Archae - 3; Bacteria - 4; Metazoa - 68; Fungi - 2; Plants - 38; Viruses - 0; Other Eukaryotes - 17 (source: NCBI BLink).
AT1G08720	5.16954	0.0174862	4.94399	0.0753487	4.95325	0.102575	5.36281	0.142067	4.78518	0.0584874	5.05033	0.0295461	4.40656	0.122089	4.83101	0.0503048	AT1G08720.1	Protein kinase superfamily protein	ENHANCED DISEASE RESISTANCE 1 (EDR1); FUNCTIONS IN: protein serine/threonine/tyrosine kinase activity, MAP kinase kinase kinase activity, kinase activity; INVOLVED IN: in 7 processes; EXPRESSED IN: 23 plant structures; EXPRESSED DURING: 13 growth stages; CONTAINS InterPro DOMAIN/s: Protein kinase, ATP binding site (InterPro:IPR017441), Protein kinase, catalytic domain (InterPro:IPR000719), Serine…
AT1G08730	3.1837	0.0788331	3.10176	0.120726	3.25734	0.0707303	3.09263	0.0371335	2.95602	0.101996	3.0697	0.0215903	2.84614	0.115546	2.98506	0.0972435	AT1G08730.1	Myosin family protein with Dil domain	XIC; CONTAINS InterPro DOMAIN/s: Dil domain (InterPro:IPR018444), Dilute (InterPro:IPR002710), Myosin, N-terminal, SH3-like (InterPro:IPR004009), Myosin head, motor domain (InterPro:IPR001609), IQ calmodulin-binding region (InterPro:IPR000048); BEST Arabidopsis thaliana protein match is: Myosin family protein with Dil domain (TAIR:AT1G54560.1); Has 57567 Blast hits to 36765 proteins in 2556 speci…
AT1G08750	4.93044	0.3012	6.66042	0.116058	7.7801	0.181475	7.3945	0.0641876	5.53021	0.292997	6.87228	0.105684	7.2976	0.0876448	7.08898	0.116882	AT1G08750.1	Peptidase C13 family	Peptidase C13 family; FUNCTIONS IN: GPI-anchor transamidase activity, cysteine-type endopeptidase activity; INVOLVED IN: proteolysis; LOCATED IN: endomembrane system; EXPRESSED IN: 23 plant structures; EXPRESSED DURING: 13 growth stages; CONTAINS InterPro DOMAIN/s: Peptidase C13, legumain (InterPro:IPR001096); BEST Arabidopsis thaliana protein match is: alpha-vacuolar processing enzyme (TAIR:AT2G…
AT1G08770	5.78211	0.0622924	5.85363	0.053749	6.21904	0.0463294	5.91562	0.0277217	6.1006	0.0933727	5.76954	0.0274515	6.05665	0.136927	6.05554	0.051681	AT1G08770.1	prenylated RAB acceptor 1.E	prenylated RAB acceptor 1.E (PRA1.E); CONTAINS InterPro DOMAIN/s: Prenylated rab acceptor PRA1 (InterPro:IPR004895); BEST Arabidopsis thaliana protein match is: PRA1 (Prenylated rab acceptor) family protein (TAIR:AT1G55190.1); Has 522 Blast hits to 522 proteins in 132 species: Archae - 0; Bacteria - 0; Metazoa - 107; Fungi - 87; Plants - 296; Viruses - 0; Other Eukaryotes - 32 (source: NCBI BLink…
AT1G08780	5.80851	0.139635	6.18717	0.142705	5.86177	0.106005	5.94733	0.124768	6.35033	0.113565	6.7676	0.0731562	6.68763	0.0998449	6.57814	0.0989451	AT1G08780.1	ABI3-interacting protein 3	ABI3-interacting protein 3 (AIP3); FUNCTIONS IN: unfolded protein binding; INVOLVED IN: protein folding; LOCATED IN: prefoldin complex; EXPRESSED IN: 23 plant structures; EXPRESSED DURING: 13 growth stages; CONTAINS InterPro DOMAIN/s: Prefoldin beta-like (InterPro:IPR002777), Prefoldin, subunit 4 (InterPro:IPR016661); Has 376 Blast hits to 375 proteins in 196 species: Archae - 2; Bacteria - 0; Me…
AT1G08800	4.19251	0.116079	3.49333	0.0874795	3.52939	0.126982	3.28935	0.0620297	3.70038	0.153132	3.36224	0.136832	3.2646	0.127555	3.42811	0.0558992	AT1G08800.1	Protein of unknown function, DUF593	Protein of unknown function, DUF593; INVOLVED IN: response to salt stress, N-terminal protein myristoylation; LOCATED IN: endomembrane system; EXPRESSED IN: 20 plant structures; EXPRESSED DURING: 12 growth stages; CONTAINS InterPro DOMAIN/s: Protein of unknown function DUF593 (InterPro:IPR007656); BEST Arabidopsis thaliana protein match is: Protein of unknown function, DUF593 (TAIR:AT2G30690.1); …
AT1G08810	2.95841	0.112082	2.82261	0.105801	2.65626	0.157947	2.59999	0.03627	2.66732	0.037789	2.69409	0.0513792	2.58795	0.113532	2.85237	0.0362526	AT1G08810.1	myb domain protein 60	myb domain protein 60 (MYB60); CONTAINS InterPro DOMAIN/s: SANT, DNA-binding (InterPro:IPR001005), Homeodomain-like (InterPro:IPR009057), Myb, DNA-binding (InterPro:IPR014778), HTH transcriptional regulator, Myb-type, DNA-binding (InterPro:IPR017930), Homeodomain-related (InterPro:IPR012287), Myb transcription factor (InterPro:IPR015495); BEST Arabidopsis thaliana protein match is: myb domain pro…
AT1G08830	7.59055	0.0889497	7.4774	0.11671	7.7566	0.133467	8.12237	0.0539871	7.782	0.0908152	7.77389	0.0963491	8.16038	0.0392762	8.51656	0.0725159	AT1G08830.1	copper/zinc superoxide dismutase 1	copper/zinc superoxide dismutase 1 (CSD1); FUNCTIONS IN: superoxide dismutase activity; INVOLVED IN: in 7 processes; LOCATED IN: cytosol, cytoplasm; EXPRESSED IN: 28 plant structures; EXPRESSED DURING: 13 growth stages; CONTAINS InterPro DOMAIN/s: Superoxide dismutase, copper/zinc, binding site (InterPro:IPR018152), Superoxide dismutase, copper/zinc binding (InterPro:IPR001424); BEST Arabidopsis …
AT1G08840	7.17613	0.116427	7.00905	0.0871899	6.86192	0.0390724	6.92491	0.130573	7.21515	0.122882	6.92954	0.0855939	6.75186	0.0858019	6.813	0.0757444	AT1G08840.1	DNA replication helicase, putative	embryo defective 2411 (emb2411); FUNCTIONS IN: ATP-dependent DNA helicase activity, DNA binding, ATP binding; INVOLVED IN: DNA replication, embryo development ending in seed dormancy; LOCATED IN: chloroplast; EXPRESSED IN: 23 plant structures; EXPRESSED DURING: 13 growth stages; CONTAINS InterPro DOMAIN/s: DNA helicase, UvrD/REP type (InterPro:IPR000212), DNA replication factor Dna2 (InterPro:IPR…
AT1G08860	4.97797	0.138069	4.55207	0.191496	4.6239	0.124561	4.80826	0.0575422	5.34552	0.199978	4.82587	0.0191156	4.59896	0.299929	4.55382	0.164391	AT1G08860.1	Calcium-dependent phospholipid-binding Copine family protein	BONZAI 3 (BON3); FUNCTIONS IN: calcium-dependent phospholipid binding; INVOLVED IN: N-terminal protein myristoylation, cellular homeostasis, positive regulation of cellular defense response, negative regulation of cell death; EXPRESSED IN: sperm cell, male gametophyte, flower, pollen tube; EXPRESSED DURING: L mature pollen stage, M germinated pollen stage, 4 anthesis, petal differentiation and ex…
AT1G08880	4.87096	0.286383	4.86692	0.187328	4.69948	0.0485063	4.8377	0.126179	4.67123	0.154566	4.56792	0.0531814	4.71535	0.219303	4.797	0.0806475	AT1G08880.1	Histone superfamily protein	H2AXA; FUNCTIONS IN: DNA binding; INVOLVED IN: nucleosome assembly; LOCATED IN: nucleus; EXPRESSED IN: 23 plant structures; EXPRESSED DURING: 13 growth stages; CONTAINS InterPro DOMAIN/s: Histone H2A (InterPro:IPR002119), Histone-fold (InterPro:IPR009072), Histone core (InterPro:IPR007125); BEST Arabidopsis thaliana protein match is: gamma histone variant H2AX (TAIR:AT1G54690.1); Has 3916 Blast h…
AT1G08920	7.59872	0.141375	7.9117	0.201192	7.33471	0.107886	6.55622	0.13683	3.01814	0.189661	3.68652	0.183571	3.35207	0.316502	3.17388	0.150315	AT1G08920.1	ERD (early response to dehydration) six-like 1	ERD (early response to dehydration) six-like 1 (ESL1); CONTAINS InterPro DOMAIN/s: Sugar transporter, conserved site (InterPro:IPR005829), Major facilitator superfamily (InterPro:IPR020846), General substrate transporter (InterPro:IPR005828), Sugar/inositol transporter (InterPro:IPR003663), Major facilitator superfamily, general substrate transporter (InterPro:IPR016196); BEST Arabidopsis thalian…
AT1G08930	9.72472	0.0510276	10.9449	0.189785	11.0927	0.0381502	11.3066	0.132069	6.78188	0.249193	10.3269	0.158411	9.98558	0.145181	9.54183	0.214046	AT1G08930.1	Major facilitator superfamily protein	EARLY RESPONSE TO DEHYDRATION 6 (ERD6); FUNCTIONS IN: carbohydrate transmembrane transporter activity, sugar:hydrogen symporter activity, sugar transmembrane transporter activity; INVOLVED IN: response to water deprivation, response to salt stress, response to cold, response to chitin, response to abscisic acid stimulus; LOCATED IN: integral to membrane, membrane; EXPRESSED IN: 30 plant structure…
AT1G08940	4.74595	0.146978	4.40947	0.0873321	4.67202	0.038569	4.43264	0.0471392	4.69255	0.174867	4.3466	0.196158	4.20125	0.091695	4.09999	0.170924	AT1G08940.1	Phosphoglycerate mutase family protein	Phosphoglycerate mutase family protein; FUNCTIONS IN: catalytic activity; INVOLVED IN: metabolic process; LOCATED IN: cellular_component unknown; EXPRESSED IN: 22 plant structures; EXPRESSED DURING: 13 growth stages; CONTAINS InterPro DOMAIN/s: Histidine phosphatase superfamily, clade-1 (InterPro:IPR013078), Phosphoglycerate/bisphosphoglycerate mutase, active site (InterPro:IPR001345); BEST Arabi…
AT1G08960	4.76269	0.139697	4.23381	0.0828314	4.04989	0.0914696	4.28148	0.0681728	4.47724	0.0851264	4.14842	0.148662	4.13463	0.0274787	4.40311	0.0948796	AT1G08960.1	cation exchanger 11	cation exchanger 11 (CAX11); FUNCTIONS IN: cation:cation antiporter activity, calcium:sodium antiporter activity; INVOLVED IN: cation transport, transmembrane transport; LOCATED IN: endomembrane system, integral to membrane; EXPRESSED IN: 22 plant structures; EXPRESSED DURING: 14 growth stages; CONTAINS InterPro DOMAIN/s: Sodium/calcium exchanger membrane region (InterPro:IPR004837); BEST Arabido…
AT1G08970	4.80925	0.0343266	4.81577	0.0473546	4.69037	0.0720646	5.02177	0.0862789	4.79654	0.08323	4.9182	0.0987314	5.09868	0.122686	4.92802	0.0856349	AT1G08970.1	nuclear factor Y, subunit C9	nuclear factor Y, subunit C9 (NF-YC9); CONTAINS InterPro DOMAIN/s: Transcription factor CBF/NF-Y/archaeal histone (InterPro:IPR003958), Histone-fold (InterPro:IPR009072); BEST Arabidopsis thaliana protein match is: nuclear factor Y, subunit C3 (TAIR:AT1G54830.3); Has 1343 Blast hits to 1343 proteins in 228 species: Archae - 0; Bacteria - 0; Metazoa - 451; Fungi - 349; Plants - 427; Viruses - 0; O…
AT1G08980	5.38631	0.113734	5.51046	0.158633	5.71363	0.0793041	5.564	0.209599	5.51727	0.160259	5.53212	0.131855	5.5552	0.0585841	5.70822	0.128246	AT1G08980.1	amidase 1	amidase 1 (AMI1); FUNCTIONS IN: amidase activity, hydrolase activity, acting on carbon-nitrogen (but not peptide) bonds, indoleacetamide hydrolase activity; INVOLVED IN: indoleacetic acid biosynthetic process; LOCATED IN: cytoplasm; EXPRESSED IN: 25 plant structures; EXPRESSED DURING: 13 growth stages; CONTAINS InterPro DOMAIN/s: Amidase, conserved site (InterPro:IPR020556), Amidase (InterPro:IPR…
AT1G08990	3.00313	0.175374	2.8423	0.0518018	2.85418	0.076936	2.93692	0.0862941	2.70188	0.0452223	2.77437	0.077505	2.69133	0.0775508	2.93999	0.0925315	AT1G08990.1	plant glycogenin-like starch initiation protein 5	plant glycogenin-like starch initiation protein 5 (PGSIP5); FUNCTIONS IN: transferase activity, transferring glycosyl groups; INVOLVED IN: biosynthetic process; LOCATED IN: endomembrane system; EXPRESSED IN: root; CONTAINS InterPro DOMAIN/s: Glycosyl transferase, family 8 (InterPro:IPR002495); BEST Arabidopsis thaliana protein match is: plant glycogenin-like starch initiation protein 4 (TAIR:AT1G…
AT1G09000	3.92703	0.296096	4.02734	0.137062	4.3341	0.170448	4.20442	0.0751885	4.22732	0.174764	4.21874	0.082592	4.45517	0.0175127	4.20593	0.285972	AT1G09000.1	NPK1-related protein kinase 1	NPK1-related protein kinase 1 (NP1); CONTAINS InterPro DOMAIN/s: Protein kinase, ATP binding site (InterPro:IPR017441), Serine/threonine-protein kinase domain (InterPro:IPR002290), Serine/threonine-protein kinase-like domain (InterPro:IPR017442), Serine/threonine-protein kinase, active site (InterPro:IPR008271), Protein kinase-like domain (InterPro:IPR011009), Mitogen activated protein kinase kin…
AT1G09010	4.5927	0.0825839	4.43185	0.116553	4.76807	0.0962873	5.32774	0.161994	4.41073	0.214309	4.91337	0.111469	5.08429	0.0890526	4.93613	0.0413831	AT1G09010.1	glycoside hydrolase family 2 protein	glycoside hydrolase family 2 protein; FUNCTIONS IN: cation binding, hydrolase activity, hydrolyzing O-glycosyl compounds, catalytic activity; INVOLVED IN: carbohydrate metabolic process; LOCATED IN: vacuole; EXPRESSED IN: 23 plant structures; EXPRESSED DURING: 13 growth stages; CONTAINS InterPro DOMAIN/s: Glycoside hydrolase family 2, immunoglobulin-like beta-sandwich (InterPro:IPR006102), Glycos…
AT1G09030	2.92544	0.0263209	3.03763	0.0978196	3.04862	0.0398191	2.96419	0.0908357	3.04383	0.138989	2.86779	0.0636325	3.10762	0.0691463	3.04677	0.0290541	AT1G09030.1	nuclear factor Y, subunit B4	nuclear factor Y, subunit B4 (NF-YB4); FUNCTIONS IN: sequence-specific DNA binding transcription factor activity; INVOLVED IN: regulation of transcription; LOCATED IN: intracellular, nucleus; CONTAINS InterPro DOMAIN/s: Transcription factor, CBFA/NFYB, DNA topoisomerase (InterPro:IPR003957), Transcription factor CBF/NF-Y/archaeal histone (InterPro:IPR003958), Histone-fold (InterPro:IPR009072), Tr…
AT1G09060	5.43707	0.183077	6.07873	0.193725	5.81513	0.0636367	5.36747	0.216581	5.9364	0.266957	6.21923	0.0577224	5.03456	0.150757	4.65452	0.152209	AT1G09060.1	Zinc finger, RING-type;Transcription factor jumonji/aspartyl beta-hydroxylase	Zinc finger, RING-type;Transcription factor jumonji/aspartyl beta-hydroxylase; FUNCTIONS IN: sequence-specific DNA binding transcription factor activity, zinc ion binding; EXPRESSED IN: 24 plant structures; EXPRESSED DURING: 15 growth stages; CONTAINS InterPro DOMAIN/s: Transcription factor jumonji/aspartyl beta-hydroxylase (InterPro:IPR003347), Zinc finger, RING-type (InterPro:IPR001841), Transc…
AT1G09070	6.76586	0.129034	5.75369	0.0734213	5.17629	0.0845571	5.59433	0.0783421	6.09129	0.132281	5.06367	0.179535	4.38554	0.233002	5.23296	0.133064	AT1G09070.1	soybean gene regulated by cold-2	soybean gene regulated by cold-2 (SRC2); CONTAINS InterPro DOMAIN/s: C2 calcium/lipid-binding domain, CaLB (InterPro:IPR008973), C2 calcium-dependent membrane targeting (InterPro:IPR000008); BEST Arabidopsis thaliana protein match is: Calcium-dependent lipid-binding (CaLB domain) family protein (TAIR:AT3G16510.1); Has 25146 Blast hits to 15856 proteins in 1076 species: Archae - 6; Bacteria - 3010…
AT1G09080	2.625	0.128231	2.484	0.0398799	2.62495	0.0517295	2.73842	0.0213126	2.60129	0.107463	2.50279	0.0671316	2.76556	0.108527	2.64695	0.0432647	AT1G09080.1	Heat shock protein 70 (Hsp 70) family protein	BIP3; FUNCTIONS IN: ATP binding; INVOLVED IN: protein folding, response to heat, pollen tube growth; LOCATED IN: endoplasmic reticulum lumen; EXPRESSED IN: 10 plant structures; EXPRESSED DURING: 10 growth stages; CONTAINS InterPro DOMAIN/s: Heat shock protein 70, conserved site (InterPro:IPR018181), Heat shock protein Hsp70 (InterPro:IPR001023), Heat shock protein 70 (InterPro:IPR013126); BEST Ar…
AT1G09090	2.53153	0.0303787	2.7281	0.125756	2.47029	0.0487264	2.55947	0.0814565	2.63204	0.026701	2.51372	0.0320191	2.50587	0.0227184	2.58673	0.0625185	AT1G09090.1	respiratory burst oxidase homolog B	respiratory burst oxidase homolog B (RBOHB); FUNCTIONS IN: NAD(P)H oxidase activity; INVOLVED IN: response to heat, seed germination, defense response; LOCATED IN: integral to membrane, membrane; EXPRESSED IN: embryo, root; EXPRESSED DURING: imbibition; CONTAINS InterPro DOMAIN/s: Ferredoxin reductase-type FAD-binding domain (InterPro:IPR017927), Cytochrome b245, heavy chain (InterPro:IPR000778),…
AT1G09100	4.4228	0.207172	4.45312	0.17883	4.71715	0.120886	4.74331	0.029667	4.74529	0.117048	4.58665	0.152741	4.95661	0.143987	4.74037	0.07028	AT1G09100.1	26S proteasome AAA-ATPase subunit RPT5B	26S proteasome AAA-ATPase subunit RPT5B (RPT5B); FUNCTIONS IN: ATPase activity, calmodulin binding; INVOLVED IN: glucose mediated signaling pathway, proteasomal protein catabolic process, embryo sac development, pollen development; LOCATED IN: proteasome complex, plasma membrane, membrane; EXPRESSED IN: 26 plant structures; EXPRESSED DURING: 15 growth stages; CONTAINS InterPro DOMAIN/s: ATPase, A…
AT1G09130	6.58775	0.0420308	7.01938	0.0735545	7.27812	0.115125	7.22769	0.0369783	6.55814	0.0894454	6.94653	0.0910072	6.96455	0.0508827	6.92366	0.148234	AT1G09130.1	ATP-dependent caseinolytic (Clp) protease/crotonase family protein	ATP-dependent caseinolytic (Clp) protease/crotonase family protein; FUNCTIONS IN: serine-type endopeptidase activity; INVOLVED IN: proteolysis; LOCATED IN: in 6 components; EXPRESSED IN: 24 plant structures; EXPRESSED DURING: 15 growth stages; CONTAINS InterPro DOMAIN/s: Peptidase S14, ClpP (InterPro:IPR001907); BEST Arabidopsis thaliana protein match is: CLP protease proteolytic subunit 1 (TAIR:…
AT1G09140	4.18538	0.271921	3.61073	0.177335	4.41169	0.181774	4.30989	0.142729	3.91533	0.212401	3.73909	0.169271	3.96433	0.182306	4.33533	0.310965	AT1G09140.1	SERINE-ARGININE PROTEIN 30	SERINE-ARGININE PROTEIN 30 (ATSRP30); CONTAINS InterPro DOMAIN/s: RNA recognition motif, RNP-1 (InterPro:IPR000504), Nucleotide-binding, alpha-beta plait (InterPro:IPR012677); BEST Arabidopsis thaliana protein match is: RNA-binding (RRM/RBD/RNP motifs) family protein (TAIR:AT1G02840.3); Has 10547 Blast hits to 8837 proteins in 431 species: Archae - 0; Bacteria - 274; Metazoa - 6368; Fungi - 1180;…
AT1G09150	7.99403	0.0595666	8.96561	0.042208	8.7585	0.136905	8.677	0.0559555	8.19887	0.118353	8.95263	0.0516813	8.36035	0.130186	8.26324	0.0362361	AT1G09150.1	pseudouridine synthase and archaeosine transglycosylase (PUA) domain-containing protein	pseudouridine synthase and archaeosine transglycosylase (PUA) domain-containing protein; FUNCTIONS IN: RNA binding; INVOLVED IN: biological_process unknown; LOCATED IN: cellular_component unknown; EXPRESSED IN: 24 plant structures; EXPRESSED DURING: 14 growth stages; CONTAINS InterPro DOMAIN/s: Pseudouridine synthase/archaeosine transglycosylase-like (InterPro:IPR015947), Pseudouridine synthase/a…
AT1G09155	3.51259	0.183185	3.2048	0.0252429	3.10595	0.151634	3.11023	0.0356907	3.31289	0.0448722	3.245	0.0676828	3.47164	0.115443	3.09363	0.0926056	AT1G09155.1	phloem protein 2-B15	phloem protein 2-B15 (PP2-B15); FUNCTIONS IN: carbohydrate binding; LOCATED IN: endomembrane system; EXPRESSED IN: 6 plant structures; EXPRESSED DURING: 4 anthesis, C globular stage, petal differentiation and expansion stage; BEST Arabidopsis thaliana protein match is: phloem protein 2-B13 (TAIR:AT1G56240.1); Has 535 Blast hits to 526 proteins in 37 species: Archae - 0; Bacteria - 0; Metazoa - 0;…
AT1G09160	5.6372	0.146587	5.86224	0.11723	5.73726	0.095411	5.55742	0.0746582	5.61727	0.139454	5.6342	0.161616	5.29399	0.124099	5.09154	0.0409105	AT1G09160.1	Protein phosphatase 2C family protein	Protein phosphatase 2C family protein; FUNCTIONS IN: protein serine/threonine phosphatase activity, catalytic activity; LOCATED IN: plasma membrane; EXPRESSED IN: 23 plant structures; EXPRESSED DURING: 13 growth stages; CONTAINS InterPro DOMAIN/s: Protein phosphatase 2C-related (InterPro:IPR001932), Protein phosphatase 2C (InterPro:IPR015655), Protein phosphatase 2C, N-terminal (InterPro:IPR01404…
AT1G09170	3.18385	0.182187	2.90657	0.122904	3.27108	0.158148	3.24402	0.166907	3.32871	0.18387	3.09272	0.066277	3.12403	0.134716	3.32458	0.198469	AT1G09170.1	P-loop nucleoside triphosphate hydrolases superfamily protein with CH (Calponin Homology) domain	P-loop nucleoside triphosphate hydrolases superfamily protein with CH (Calponin Homology) domain; FUNCTIONS IN: microtubule motor activity, ATP binding; INVOLVED IN: microtubule-based movement; EXPRESSED IN: shoot, male gametophyte, root, flower, pollen tube; EXPRESSED DURING: L mature pollen stage, M germinated pollen stage, 4 anthesis; CONTAINS InterPro DOMAIN/s: Kinesin, motor region, conserve…
AT1G09180	5.67111	0.222414	6.3773	0.063838	6.377	0.137671	6.4466	0.0930507	5.24826	0.0816817	6.4004	0.121873	6.556	0.113062	6.51911	0.133022	AT1G09180.1	secretion-associated RAS super family 1	secretion-associated RAS super family 1 (SARA1A); FUNCTIONS IN: GTP binding; INVOLVED IN: intracellular protein transport; LOCATED IN: chloroplast; EXPRESSED IN: 15 plant structures; EXPRESSED DURING: 8 growth stages; CONTAINS InterPro DOMAIN/s: Small GTP-binding protein (InterPro:IPR005225), Small GTPase SAR1-type (InterPro:IPR006687), ARF/SAR superfamily (InterPro:IPR006689); BEST Arabidopsis t…
AT1G09190	3.67498	0.0299637	3.53041	0.0643845	3.67539	0.0273733	3.6003	0.0731502	3.65898	0.0792394	3.60714	0.0870159	3.54069	0.0188885	3.71848	0.0889169	AT1G09190.1	Tetratricopeptide repeat (TPR)-like superfamily protein	Tetratricopeptide repeat (TPR)-like superfamily protein; FUNCTIONS IN: molecular_function unknown; INVOLVED IN: biological_process unknown; LOCATED IN: mitochondrion; EXPRESSED IN: shoot apex, embryo, sperm cell, flower, seed; EXPRESSED DURING: petal differentiation and expansion stage, E expanded cotyledon stage, D bilateral stage; CONTAINS InterPro DOMAIN/s: Pentatricopeptide repeat (InterPro:I…
AT1G09200	2.99329	0.316344	4.83032	0.148822	5.14201	0.159626	5.1333	0.144079	2.80072	0.249118	4.87729	0.165136	5.37171	0.138043	5.10041	0.130748	AT1G09200.1	Histone superfamily protein	Histone superfamily protein; FUNCTIONS IN: DNA binding; INVOLVED IN: nucleosome assembly; LOCATED IN: chloroplast, nucleosome; EXPRESSED IN: 24 plant structures; EXPRESSED DURING: 15 growth stages; CONTAINS InterPro DOMAIN/s: Histone H3 (InterPro:IPR000164), Histone-fold (InterPro:IPR009072), Histone core (InterPro:IPR007125); BEST Arabidopsis thaliana protein match is: Histone superfamily protei…
AT1G09210	4.38235	0.0746652	7.19538	0.144915	9.2494	0.0345733	9.46054	0.101201	5.48042	0.202603	8.12128	0.0745506	8.48837	0.114672	7.98893	0.104939	AT1G09210.1	calreticulin 1b	calreticulin 1b (CRT1b); FUNCTIONS IN: unfolded protein binding, calcium ion binding; INVOLVED IN: response to oxidative stress, response to salt stress; LOCATED IN: mitochondrion, endoplasmic reticulum, vacuole; EXPRESSED IN: 26 plant structures; EXPRESSED DURING: 14 growth stages; CONTAINS InterPro DOMAIN/s: Calreticulin/calnexin, P (InterPro:IPR009033), Calreticulin/calnexin (InterPro:IPR00158…
AT1G09220	3.22768	0.226655	3.09422	0.0440489	3.09508	0.126915	2.96939	0.0687535	3.10784	0.0817899	2.96168	0.0373272	2.98787	0.0606509	3.28233	0.0727034	AT1G09220.1	Pentatricopeptide repeat (PPR) superfamily protein	Pentatricopeptide repeat (PPR) superfamily protein; INVOLVED IN: biological_process unknown; LOCATED IN: cytosolic ribosome; EXPRESSED IN: 7 plant structures; EXPRESSED DURING: 4 anthesis, F mature embryo stage, petal differentiation and expansion stage, E expanded cotyledon stage, D bilateral stage; CONTAINS InterPro DOMAIN/s: Pentatricopeptide repeat (InterPro:IPR002885); BEST Arabidopsis thali…
AT1G09230	2.64659	0.0640482	2.72565	0.0751923	2.85529	0.0730861	2.67698	0.0754668	2.62313	0.0648631	2.65718	0.179789	2.63657	0.0628103	2.78663	0.071902	AT1G09230.1	RNA-binding (RRM/RBD/RNP motifs) family protein	RNA-binding (RRM/RBD/RNP motifs) family protein; FUNCTIONS IN: RNA binding, nucleotide binding, nucleic acid binding; LOCATED IN: cellular_component unknown; EXPRESSED IN: 22 plant structures; EXPRESSED DURING: 13 growth stages; CONTAINS InterPro DOMAIN/s: RNA recognition motif, RNP-1 (InterPro:IPR000504), Nucleotide-binding, alpha-beta plait (InterPro:IPR012677); Has 908 Blast hits to 898 protei…
AT1G09240	5.41771	0.0851005	4.76629	0.140362	4.42873	0.273598	5.24772	0.194565	5.47761	0.112769	5.09255	0.188791	5.44477	0.0865905	4.82941	0.18766	AT1G09240.1	nicotianamine synthase 3	nicotianamine synthase 3 (NAS3); CONTAINS InterPro DOMAIN/s: Nicotianamine synthase (InterPro:IPR004298); BEST Arabidopsis thaliana protein match is: nicotianamine synthase 4 (TAIR:AT1G56430.1); Has 198 Blast hits to 195 proteins in 46 species: Archae - 20; Bacteria - 10; Metazoa - 0; Fungi - 20; Plants - 147; Viruses - 0; Other Eukaryotes - 1 (source: NCBI BLink).
AT1G09250	7.20654	0.204658	5.75949	0.121112	5.93202	0.0614968	5.32202	0.111994	6.00569	0.112554	5.57418	0.0921632	5.36196	0.0572884	5.48287	0.0456736	AT1G09250.1	basic helix-loop-helix (bHLH) DNA-binding superfamily protein	basic helix-loop-helix (bHLH) DNA-binding superfamily protein; FUNCTIONS IN: sequence-specific DNA binding transcription factor activity; INVOLVED IN: regulation of transcription; LOCATED IN: nucleus, chloroplast; EXPRESSED IN: 22 plant structures; EXPRESSED DURING: 13 growth stages; CONTAINS InterPro DOMAIN/s: Helix-loop-helix DNA-binding domain (InterPro:IPR001092), Helix-loop-helix DNA-binding…
AT1G09270	6.08643	0.0353991	6.36438	0.131204	6.52801	0.0219137	6.23913	0.0573812	5.61254	0.11295	6.41922	0.0647006	6.27412	0.0279788	6.22741	0.0354134	AT1G09270.1	importin alpha isoform 4	importin alpha isoform 4 (IMPA-4); FUNCTIONS IN: protein transporter activity, binding; INVOLVED IN: intracellular protein transport, symbiont intracellular protein transport in host, host response to induction by symbiont of tumor, nodule or growth in host; LOCATED IN: nucleus, nuclear pore, cytoplasm; EXPRESSED IN: 24 plant structures; EXPRESSED DURING: 15 growth stages; CONTAINS InterPro DOMAI…
AT1G09280	5.02042	0.0712188	5.32759	0.0206824	4.95433	0.0644848	5.23723	0.0831523	5.33463	0.0393417	5.04072	0.0776659	5.15516	0.0949912	5.42438	0.136198	AT1G09280.1		CONTAINS InterPro DOMAIN/s: Rhodanese-like (InterPro:IPR001763), Serine hydrolase (InterPro:IPR005645); BEST Arabidopsis thaliana protein match is: Rhodanese/Cell cycle control phosphatase superfamily protein (TAIR:AT2G40760.1); Has 5925 Blast hits to 5912 proteins in 1592 species: Archae - 0; Bacteria - 2946; Metazoa - 156; Fungi - 408; Plants - 229; Viruses - 0; Other Eukaryotes - 2186 (source:…
AT1G09290	3.06653	0.163163	2.48189	0.042899	2.67938	0.124185	2.52278	0.108983	2.76624	0.153657	2.50074	0.177954	2.42581	0.109059	2.4774	0.0972458	AT1G09290.1	unknown protein	unknown protein; Has 73 Blast hits to 71 proteins in 26 species: Archae - 0; Bacteria - 0; Metazoa - 5; Fungi - 11; Plants - 54; Viruses - 0; Other Eukaryotes - 3 (source: NCBI BLink).
AT1G09300	6.87745	0.0364539	7.0377	0.116644	6.89638	0.111214	6.77706	0.0515258	6.92279	0.0720386	7.53081	0.207958	7.24463	0.0522112	7.23075	0.0443018	AT1G09300.1	Metallopeptidase M24 family protein	Metallopeptidase M24 family protein; FUNCTIONS IN: metallopeptidase activity, manganese ion binding, metalloexopeptidase activity, aminopeptidase activity; INVOLVED IN: proteolysis, cellular process; LOCATED IN: mitochondrion; EXPRESSED IN: 18 plant structures; EXPRESSED DURING: 10 growth stages; CONTAINS InterPro DOMAIN/s: Peptidase M24B, X-Pro dipeptidase/aminopeptidase P N-terminal (InterPro:I…
AT1G09310	2.87471	0.0807178	2.72049	0.0829967	2.59121	0.0491968	2.52907	0.0777734	2.70016	0.0387365	2.91755	0.102853	2.94983	0.0778641	3.03102	0.0843781	AT1G09310.1	Protein of unknown function, DUF538	Protein of unknown function, DUF538; INVOLVED IN: biological_process unknown; LOCATED IN: apoplast; EXPRESSED IN: 22 plant structures; EXPRESSED DURING: 14 growth stages; CONTAINS InterPro DOMAIN/s: Protein of unknown function DUF538 (InterPro:IPR007493); BEST Arabidopsis thaliana protein match is: Protein of unknown function, DUF538 (TAIR:AT1G56580.1); Has 409 Blast hits to 409 proteins in 33 sp…
[truncated: 20,092 more rows]
