# Supplementary material for: Distinct Molecular Biomechanical Mechanisms Inhibit Endosperm Cell‐Wall Weakening and Seed Germination at Cold and Warm Nonoptimal Temperatures
Source: Plant Cell Environ. 2025 Aug 5;48(11):8047–67. doi: 10.1111/pce.70103 (PMC12502036; doi:10.1111/pce.70103)
Supplement: Supplementary file 3 — SI Dataset S2. Lepidium sativum DEGs: 11ºC versus 18ºC. [file PCE-48-8047-s011.xlsx]

## Sheet: CAP 11°Cvs18°C cold up
Supplemental Dataset 2 - Steinbrecher et al. (2025). Distinct molecular biomechanical mechanisms inhibit endosperm cell-wall weakening and seed germination at cold and warm non-optimal temperatures.
Lepidium sativum FR14 differentially expressed genes (DEGs; ≥2-fold) mean ± SEM transcript abundances: CAP 11ºC versus 18ºC (cold up-regulated)
Normalized, background-substracted, log base 2 transformed microarray intensity mean values ± SE (N=4) of CAP DEGs detected on the arrays are listed below.
The corresponding array data are deposited in ArrayExpress database (www.ebi.ac.uk/arrayexpress) under accession number E-MTAB-1811.
In the arrays, the temperatures 11°C, 18°C, 27°C and 32°C were compared in two seed compartments, CAP (micropylar endosperm) and RAD (radicle plus 1/3 lower hypocotyl) at 10 h.
Arabidopsis thaliana AGI numbers for the ATH1 array probes corresponding to Lepidium sativum putative orthologous genes are listed together with the TAIR10 description.
DEG number	CAP		CAP		CAP		CAP		RAD		Rad		RAD		RAD
289	11°C		18°C		27°C		32°C		11°C		18°C		27°C		32°C		TAIR10	TAIR10	TAIR10
AGI	Mean	SE	Mean	SE	Mean	SE	Mean	SE	Mean	SE	Mean	SE	Mean	SE	Mean	SE	Model_name	Short_description	Computational_description
AT2G29380	5.56208	0.162273	3.87216	0.174449	3.76758	0.186586	4.40588	0.0748998	4.74093	0.158172	4.62367	0.0317608	3.60939	0.260083	4.25846	0.323784	AT2G29380.1	highly ABA-induced PP2C gene 3	highly ABA-induced PP2C gene 3 (HAI3); FUNCTIONS IN: protein serine/threonine phosphatase activity, catalytic activity; INVOLVED IN: protein amino acid dephosphorylation; LOCATED IN: protein serine/threonine phosphatase complex; CONTAINS InterPro DOMAIN/s: Protein phosphatase 2C, manganese/magnesium aspartate binding site (InterPro:IPR000222), Protein phosphatase 2C-related (InterPro:IPR001932), …
AT5G67030	5.47206	0.196229	4.11526	0.0666886	4.76963	0.164791	4.75068	0.143846	5.10118	0.170551	4.02491	0.167054	4.65118	0.137272	4.81702	0.249079	AT5G67030.1	zeaxanthin epoxidase (ZEP) (ABA1)	ABA DEFICIENT 1 (ABA1); FUNCTIONS IN: zeaxanthin epoxidase activity; INVOLVED IN: in 7 processes; LOCATED IN: chloroplast, chloroplast envelope; EXPRESSED IN: 23 plant structures; EXPRESSED DURING: 13 growth stages; CONTAINS InterPro DOMAIN/s: SMAD/FHA domain (InterPro:IPR008984), Zeaxanthin epoxidase (InterPro:IPR017079), Monooxygenase, FAD-binding (InterPro:IPR002938), Forkhead-associated (FHA)…
AT1G73190	9.59468	0.282301	7.1503	0.118623	6.8284	0.2991	8.12434	0.221382	9.59315	0.439525	7.54101	0.0952903	8.02045	0.236717	8.88489	0.196819	AT1G73190.1	Aquaporin-like superfamily protein	TIP3;1; FUNCTIONS IN: water channel activity; INVOLVED IN: autophagy, transport; LOCATED IN: plant-type vacuole membrane, protein storage vacuole, membrane, central vacuole; EXPRESSED IN: 6 plant structures; EXPRESSED DURING: seedling growth, E expanded cotyledon stage; CONTAINS InterPro DOMAIN/s: Major intrinsic protein, conserved site (InterPro:IPR022357), Aquaporin (InterPro:IPR012269), Major …
AT4G27820	6.29601	0.119186	4.51187	0.19403	4.66299	0.259355	5.19839	0.237192	6.09716	0.145341	4.40847	0.394159	4.30838	0.278911	4.91814	0.213239	AT4G27820.1	beta glucosidase 9	beta glucosidase 9 (BGLU9); FUNCTIONS IN: cation binding, hydrolase activity, hydrolyzing O-glycosyl compounds, catalytic activity; INVOLVED IN: carbohydrate metabolic process; LOCATED IN: peroxisome; EXPRESSED IN: 20 plant structures; EXPRESSED DURING: 13 growth stages; CONTAINS InterPro DOMAIN/s: Glycoside hydrolase, family 1 (InterPro:IPR001360), Glycoside hydrolase, family 1, active site (Int…
AT5G47810	6.32667	0.118262	4.74575	0.150197	5.00857	0.127484	5.35899	0.133067	5.76863	0.301105	4.87017	0.0310099	4.56428	0.135149	4.88936	0.17431	AT5G47810.1	phosphofructokinase 2	phosphofructokinase 2 (PFK2); CONTAINS InterPro DOMAIN/s: Pyrophosphate-dependent phosphofructokinase TP0108 (InterPro:IPR012004), Phosphofructokinase (InterPro:IPR000023); BEST Arabidopsis thaliana protein match is: phosphofructokinase 3 (TAIR:AT4G26270.1); Has 1807 Blast hits to 1807 proteins in 277 species: Archae - 0; Bacteria - 0; Metazoa - 736; Fungi - 347; Plants - 385; Viruses - 0; Other …
AT5G33290	9.19518	0.0300686	7.81225	0.0398832	7.81714	0.0935651	7.86873	0.0737443	7.31022	0.147363	5.63602	0.24402	5.75866	0.169082	6.33385	0.133426	AT5G33290.1	xylogalacturonan deficient 1	xylogalacturonan deficient 1 (XGD1); CONTAINS InterPro DOMAIN/s: Exostosin-like (InterPro:IPR004263); BEST Arabidopsis thaliana protein match is: Exostosin family protein (TAIR:AT3G42180.1); Has 35333 Blast hits to 34131 proteins in 2444 species: Archae - 798; Bacteria - 22429; Metazoa - 974; Fungi - 991; Plants - 531; Viruses - 0; Other Eukaryotes - 9610 (source: NCBI BLink).
AT5G44350	6.08133	0.221255	4.10665	0.39481	4.18852	0.336371	4.77483	0.455645	5.61119	0.458271	5.01165	0.445876	5.7848	0.153072	6.11891	0.364622	AT5G44350.1	ethylene-responsive nuclear protein -related	ethylene-responsive nuclear protein -related; BEST Arabidopsis thaliana protein match is: ethylene-responsive nuclear protein / ethylene-regulated nuclear protein (ERT2) (TAIR:AT4G20880.1); Has 50 Blast hits to 50 proteins in 16 species: Archae - 0; Bacteria - 2; Metazoa - 0; Fungi - 0; Plants - 41; Viruses - 0; Other Eukaryotes - 7 (source: NCBI BLink).
AT5G10120	8.00161	0.107119	6.57882	0.135611	6.84158	0.209901	7.87497	0.162313	7.07895	0.243584	5.46986	0.152039	6.41256	0.286581	6.92774	0.268799	AT5G10120.1	Ethylene insensitive 3 family protein	Ethylene insensitive 3 family protein; FUNCTIONS IN: sequence-specific DNA binding transcription factor activity; INVOLVED IN: response to karrikin, regulation of transcription; LOCATED IN: nucleus; EXPRESSED IN: stem, hypocotyl, root, flower, seed; EXPRESSED DURING: F mature embryo stage, petal differentiation and expansion stage; CONTAINS InterPro DOMAIN/s: Ethylene insensitive 3 (InterPro:IPR0…
AT3G14160	6.35081	0.15066	5.10768	0.0812971	5.05162	0.138868	5.3015	0.111587	5.96591	0.111872	5.32904	0.0653848	4.88934	0.181376	5.06165	0.155299	AT3G14160.1	2-oxoglutarate-dependent dioxygenase family protein	2-oxoglutarate-dependent dioxygenase family protein; FUNCTIONS IN: oxidoreductase activity; INVOLVED IN: biological_process unknown; LOCATED IN: cellular_component unknown; EXPRESSED IN: 13 plant structures; EXPRESSED DURING: 6 growth stages; CONTAINS InterPro DOMAIN/s: Oxoglutarate/iron-dependent oxygenase (InterPro:IPR005123); BEST Arabidopsis thaliana protein match is: 2-oxoglutarate-dependent…
AT5G56300	6.19813	0.0587628	2.88523	0.120782	3.04428	0.16759	3.32454	0.0417376	2.78349	0.146459	2.6442	0.0552816	2.56038	0.0915551	2.84179	0.121769	AT5G56300.1	gibberellic acid methyltransferase 2	gibberellic acid methyltransferase 2 (GAMT2); CONTAINS InterPro DOMAIN/s: SAM dependent carboxyl methyltransferase (InterPro:IPR005299); BEST Arabidopsis thaliana protein match is: S-adenosyl-L-methionine-dependent methyltransferases superfamily protein (TAIR:AT4G26420.1); Has 919 Blast hits to 907 proteins in 123 species: Archae - 0; Bacteria - 67; Metazoa - 9; Fungi - 5; Plants - 719; Viruses -…
AT2G13610	9.67323	0.202023	6.88367	0.0422089	5.95665	0.21356	6.51828	0.23239	9.72357	0.18505	7.86375	0.03873	7.09679	0.172395	8.07554	0.0731538	AT2G13610.1	ABC-2 type transporter family protein	ABC-2 type transporter family protein; FUNCTIONS IN: ATPase activity, coupled to transmembrane movement of substances; LOCATED IN: membrane; EXPRESSED IN: 22 plant structures; EXPRESSED DURING: 13 growth stages; CONTAINS InterPro DOMAIN/s: ATPase, AAA+ type, core (InterPro:IPR003593), ABC transporter-like (InterPro:IPR003439), ABC-2 type transporter (InterPro:IPR013525), ABC transporter, conserve…
AT4G36540	11.1466	0.215709	8.71303	0.156659	7.87987	0.0714696	7.99793	0.140888	4.99351	0.178636	3.03477	0.216737	2.58061	0.143383	2.87233	0.0925704	AT4G36540.1	BR enhanced expression 2	BR enhanced expression 2 (BEE2); FUNCTIONS IN: DNA binding, sequence-specific DNA binding transcription factor activity; INVOLVED IN: regulation of transcription; LOCATED IN: nucleus; EXPRESSED IN: 21 plant structures; EXPRESSED DURING: 13 growth stages; CONTAINS InterPro DOMAIN/s: Helix-loop-helix DNA-binding domain (InterPro:IPR001092), Helix-loop-helix DNA-binding (InterPro:IPR011598); BEST Ar…
AT5G16010	7.44866	0.118571	5.90606	0.171224	5.39489	0.113506	5.94914	0.115184	7.02796	0.182181	5.7934	0.110619	6.01585	0.0790902	6.1964	0.190574	AT5G16010.1	3-oxo-5-alpha-steroid 4-dehydrogenase family protein	3-oxo-5-alpha-steroid 4-dehydrogenase family protein; FUNCTIONS IN: oxidoreductase activity, acting on the CH-CH group of donors, 3-oxo-5-alpha-steroid 4-dehydrogenase activity; INVOLVED IN: lipid metabolic process; LOCATED IN: chloroplast, chloroplast envelope; EXPRESSED IN: 23 plant structures; EXPRESSED DURING: 15 growth stages; CONTAINS InterPro DOMAIN/s: 3-oxo-5-alpha-steroid 4-dehydrogenase…
AT1G15050	4.34415	0.0870615	3.23377	0.115109	3.69371	0.129715	3.85167	0.108765	3.92055	0.0785085	3.50573	0.0216672	3.42333	0.147227	3.89644	0.205328	AT1G15050.1	indole-3-acetic acid inducible 34	indole-3-acetic acid inducible 34 (IAA34); FUNCTIONS IN: sequence-specific DNA binding transcription factor activity; INVOLVED IN: response to auxin stimulus; LOCATED IN: nucleus; CONTAINS InterPro DOMAIN/s: Aux/IAA-ARF-dimerisation (InterPro:IPR011525), AUX/IAA protein (InterPro:IPR003311); BEST Arabidopsis thaliana protein match is: indole-3-acetic acid inducible 32 (TAIR:AT2G01200.2); Has 1472…
AT3G50980	9.10061	0.0872595	6.49321	0.139365	6.16301	0.156019	7.22076	0.126217	8.44561	0.305923	6.36587	0.136271	6.30917	0.0890406	6.99034	0.129509	AT3G50980.1	dehydrin xero 1	dehydrin xero 1 (XERO1); FUNCTIONS IN: molecular_function unknown; INVOLVED IN: response to water, response to stress; LOCATED IN: cellular_component unknown; EXPRESSED IN: shoot apex, inflorescence meristem, petal, leaf whorl, seed; EXPRESSED DURING: F mature embryo stage, petal differentiation and expansion stage, E expanded cotyledon stage; CONTAINS InterPro DOMAIN/s: Dehydrin (InterPro:IPR000…
AT1G76700	6.53434	0.159877	4.41364	0.227009	3.92057	0.199097	4.79473	0.164374	4.08966	0.15756	3.67361	0.0381544	3.30847	0.194612	4.03158	0.11276	AT1G76700.1	DNAJ heat shock N-terminal domain-containing protein	DNAJ heat shock N-terminal domain-containing protein; FUNCTIONS IN: unfolded protein binding, heat shock protein binding; INVOLVED IN: protein folding; LOCATED IN: cellular_component unknown; EXPRESSED IN: 24 plant structures; EXPRESSED DURING: 13 growth stages; CONTAINS InterPro DOMAIN/s: Molecular chaperone, heat shock protein, Hsp40, DnaJ (InterPro:IPR015609), Heat shock protein DnaJ, N-termin…
AT3G15670	4.60818	0.192891	3.04	0.0969446	2.76945	0.0337766	3.73158	0.191921	5.31623	0.392312	3.6676	0.108489	3.05946	0.192308	4.2004	0.201095	AT3G15670.1	Late embryogenesis abundant protein (LEA) family protein	Late embryogenesis abundant protein (LEA) family protein; FUNCTIONS IN: molecular_function unknown; INVOLVED IN: embryo development ending in seed dormancy; LOCATED IN: nucleus; EXPRESSED DURING: dry seed stage; BEST Arabidopsis thaliana protein match is: Late embryogenesis abundant protein (LEA) family protein (TAIR:AT1G52690.2); Has 12897 Blast hits to 6829 proteins in 1482 species: Archae - 30…
AT3G22260	8.32116	0.183206	6.2462	0.246034	6.86405	0.214495	6.84864	0.162249	6.81183	0.322952	5.72433	0.109313	5.32689	0.171041	6.49725	0.054315	AT3G22260.1	Cysteine proteinases superfamily protein	Cysteine proteinases superfamily protein; FUNCTIONS IN: cysteine-type peptidase activity; INVOLVED IN: biological_process unknown; LOCATED IN: plasma membrane; EXPRESSED IN: 16 plant structures; EXPRESSED DURING: 10 growth stages; CONTAINS InterPro DOMAIN/s: Ovarian tumour, otubain (InterPro:IPR003323); BEST Arabidopsis thaliana protein match is: Cysteine proteinases superfamily protein (TAIR:AT3…
AT2G40880	9.27007	0.152814	7.3639	0.0596548	6.81333	0.0717308	6.8393	0.144497	7.57678	0.172201	6.4444	0.300739	7.13155	0.334367	7.79037	0.149536	AT2G40880.1	cystatin A	cystatin A (CYSA); FUNCTIONS IN: cysteine-type endopeptidase inhibitor activity; INVOLVED IN: response to abiotic stimulus; LOCATED IN: endomembrane system; EXPRESSED IN: 24 plant structures; EXPRESSED DURING: 13 growth stages; CONTAINS InterPro DOMAIN/s: Proteinase inhibitor I25, cystatin, conserved site (InterPro:IPR018073), Proteinase inhibitor I25, cystatin (InterPro:IPR000010), Proteinase in…
AT4G30040	6.33523	0.315148	4.70628	0.300603	4.62473	0.220546	4.52409	0.163767	5.25838	0.244775	5.00099	0.230002	5.08913	0.161228	5.16222	0.103039	AT4G30040.1	Eukaryotic aspartyl protease family protein	Eukaryotic aspartyl protease family protein; FUNCTIONS IN: aspartic-type endopeptidase activity; INVOLVED IN: proteolysis; LOCATED IN: endomembrane system; EXPRESSED IN: sepal, flower; EXPRESSED DURING: petal differentiation and expansion stage; CONTAINS InterPro DOMAIN/s: Peptidase aspartic (InterPro:IPR021109), Peptidase aspartic, catalytic (InterPro:IPR009007), Peptidase A1 (InterPro:IPR001461…
AT1G28320	8.20829	0.0665745	6.68106	0.316976	6.71578	0.134267	7.00406	0.152541	6.29643	0.372992	6.27918	0.0827862	6.32179	0.149098	6.42798	0.195478	AT1G28320.1	protease-related	DEG15; CONTAINS InterPro DOMAIN/s: Serine/cysteine peptidase, trypsin-like (InterPro:IPR009003); BEST Arabidopsis thaliana protein match is: DegP protease 1 (TAIR:AT3G27925.1); Has 3917 Blast hits to 3716 proteins in 1340 species: Archae - 34; Bacteria - 3021; Metazoa - 72; Fungi - 16; Plants - 139; Viruses - 0; Other Eukaryotes - 635 (source: NCBI BLink).
AT5G04250	9.71891	0.0872174	8.32926	0.0733909	8.10893	0.0531956	8.39567	0.0266058	9.34151	0.141628	7.53126	0.0964073	7.3193	0.21169	8.04265	0.285657	AT5G04250.1	Cysteine proteinases superfamily protein	Cysteine proteinases superfamily protein; CONTAINS InterPro DOMAIN/s: Ovarian tumour, otubain (InterPro:IPR003323); BEST Arabidopsis thaliana protein match is: Cysteine proteinases superfamily protein (TAIR:AT5G03330.2); Has 30201 Blast hits to 17322 proteins in 780 species: Archae - 12; Bacteria - 1396; Metazoa - 17338; Fungi - 3422; Plants - 5037; Viruses - 0; Other Eukaryotes - 2996 (source: N…
AT2G33270	6.12703	0.230457	4.21305	0.51503	5.43672	0.240483	4.80356	0.140037	4.90699	0.207567	4.69241	0.0896911	4.46684	0.103123	4.88347	0.109527	AT2G33270.1	atypical CYS HIS rich thioredoxin 3	atypical CYS HIS rich thioredoxin 3 (ACHT3); FUNCTIONS IN: protein binding; INVOLVED IN: cell redox homeostasis; LOCATED IN: chloroplast; EXPRESSED IN: 9 plant structures; EXPRESSED DURING: L mature pollen stage, M germinated pollen stage, 4 anthesis, C globular stage, petal differentiation and expansion stage; CONTAINS InterPro DOMAIN/s: Thioredoxin fold (InterPro:IPR012335), Thioredoxin, core (…
AT1G69800	9.61924	0.0664925	8.30109	0.230996	8.10046	0.0831838	9.13074	0.0907663	8.92581	0.17837	8.86052	0.18733	8.00589	0.0832641	8.74238	0.130973	AT1G69800.1	Cystathionine beta-synthase (CBS) protein	Cystathionine beta-synthase (CBS) protein; CONTAINS InterPro DOMAIN/s: Cystathionine beta-synthase, core (InterPro:IPR000644); BEST Arabidopsis thaliana protein match is: SNF1-related protein kinase regulatory subunit gamma 1 (TAIR:AT3G48530.1); Has 879 Blast hits to 799 proteins in 237 species: Archae - 117; Bacteria - 170; Metazoa - 187; Fungi - 63; Plants - 180; Viruses - 0; Other Eukaryotes -…
AT1G15330	8.22226	0.144905	6.93643	0.130313	6.19751	0.0547475	6.79167	0.112861	8.71331	0.198455	7.42714	0.174119	7.41107	0.212898	7.55358	0.0404221	AT1G15330.1	Cystathionine beta-synthase (CBS) protein	Cystathionine beta-synthase (CBS) protein; CONTAINS InterPro DOMAIN/s: Cystathionine beta-synthase, core (InterPro:IPR000644); BEST Arabidopsis thaliana protein match is: Cystathionine beta-synthase (CBS) family protein (TAIR:AT1G80090.1); Has 526 Blast hits to 526 proteins in 132 species: Archae - 6; Bacteria - 4; Metazoa - 257; Fungi - 91; Plants - 124; Viruses - 0; Other Eukaryotes - 44 (sourc…
ATMG00520	7.58929	0.121039	4.28764	0.148284	3.82251	0.0903185	4.75761	0.128781	6.2348	0.611066	3.92139	0.15446	4.33079	0.152472	5.83114	0.149697	ATMG00520.1	Intron maturase, type II family protein	MATR; FUNCTIONS IN: RNA binding, RNA-directed DNA polymerase activity; INVOLVED IN: RNA-dependent DNA replication, RNA splicing; LOCATED IN: cellular_component unknown; CONTAINS InterPro DOMAIN/s: Intron maturase, type II (InterPro:IPR000442), RNA-directed DNA polymerase (reverse transcriptase) (InterPro:IPR000477); BEST Arabidopsis thaliana protein match is: Intron maturase, type II family prote…
AT5G50200	8.25449	0.171027	5.32233	0.103915	3.92964	0.195333	3.47654	0.261441	3.59641	0.0749708	3.65058	0.20342	3.10155	0.140721	3.31459	0.170188	AT5G50200.1	nitrate transmembrane transporters	WOUND-RESPONSIVE 3 (WR3); FUNCTIONS IN: nitrate transmembrane transporter activity; INVOLVED IN: nitrate transport, response to nitrate, response to wounding; LOCATED IN: plasma membrane; EXPRESSED IN: 20 plant structures; EXPRESSED DURING: 10 growth stages; CONTAINS InterPro DOMAIN/s: Transporter, high affinity nitrate, Nar2 (InterPro:IPR016605); BEST Arabidopsis thaliana protein match is: Calci…
AT3G15430	10.4901	0.169094	8.38988	0.0810613	7.63008	0.134115	7.94083	0.0825314	8.62073	0.240704	7.26531	0.0446954	7.34855	0.16463	7.50093	0.201214	AT3G15430.1	Regulator of chromosome condensation (RCC1) family protein	Regulator of chromosome condensation (RCC1) family protein; CONTAINS InterPro DOMAIN/s: Regulator of chromosome condensation/beta-lactamase-inhibitor protein II (InterPro:IPR009091), Regulator of chromosome condensation, RCC1 (InterPro:IPR000408); BEST Arabidopsis thaliana protein match is: Regulator of chromosome condensation (RCC1) family protein (TAIR:AT3G26100.2); Has 18094 Blast hits to 5607…
AT3G20250	7.07198	0.137722	5.20766	0.318028	5.89114	0.0650482	5.71846	0.133274	6.05048	0.390924	5.54177	0.207455	4.93848	0.197723	5.19557	0.290539	AT3G20250.1	pumilio 5	pumilio 5 (PUM5); FUNCTIONS IN: RNA binding, binding; LOCATED IN: vacuole; EXPRESSED IN: 22 plant structures; EXPRESSED DURING: 13 growth stages; CONTAINS InterPro DOMAIN/s: Pumilio RNA-binding repeat (InterPro:IPR001313), Armadillo-like helical (InterPro:IPR011989), Armadillo-type fold (InterPro:IPR016024); BEST Arabidopsis thaliana protein match is: pumilio 6 (TAIR:AT4G25880.1); Has 4771 Blast …
AT3G24270	6.53607	0.288566	4.72196	0.21024	4.96428	0.178398	5.2376	0.0768574	5.85092	0.186218	5.42599	0.177826	5.09959	0.111068	5.16864	0.144374	AT3G24270.1	pumilio 25	pumilio 25 (PUM25); FUNCTIONS IN: RNA binding, binding; LOCATED IN: endomembrane system; EXPRESSED IN: synergid; CONTAINS InterPro DOMAIN/s: Pumilio RNA-binding repeat (InterPro:IPR001313), Armadillo-like helical (InterPro:IPR011989), Armadillo-type fold (InterPro:IPR016024); Has 8 Blast hits to 8 proteins in 3 species: Archae - 0; Bacteria - 0; Metazoa - 0; Fungi - 0; Plants - 8; Viruses - 0; Ot…
AT4G34230	8.03323	0.142251	6.23845	0.0983271	6.27412	0.121769	6.51732	0.0960225	6.16757	0.354738	5.03162	0.0539627	5.37696	0.0820721	5.94051	0.0989052	AT4G34230.1	cinnamyl alcohol dehydrogenase 5	cinnamyl alcohol dehydrogenase 5 (CAD5); CONTAINS InterPro DOMAIN/s: GroES-like (InterPro:IPR011032), Polyketide synthase, enoylreductase (InterPro:IPR020843), Alcohol dehydrogenase GroES-like (InterPro:IPR013154), Alcohol dehydrogenase, zinc-containing, conserved site (InterPro:IPR002328), Alcohol dehydrogenase, C-terminal (InterPro:IPR013149), Alcohol dehydrogenase superfamily, zinc-containing …
AT1G61140	7.01294	0.0648389	5.24465	0.0681793	5.09884	0.103878	4.90834	0.263996	6.35282	0.267806	4.29095	0.0303194	4.31583	0.0666084	4.73052	0.0697638	AT1G61140.1	SNF2 domain-containing protein / helicase domain-containing protein / zinc finger protein-related	embryo sac development arrest 16 (EDA16); FUNCTIONS IN: helicase activity, DNA binding, zinc ion binding, nucleic acid binding, ATP binding; INVOLVED IN: embryo sac development; EXPRESSED IN: 24 plant structures; EXPRESSED DURING: 15 growth stages; CONTAINS InterPro DOMAIN/s: Zinc finger, RING-type, conserved site (InterPro:IPR017907), Zinc finger, RING-type (InterPro:IPR001841), Zinc finger, C3H…
AT4G36220	5.13524	0.30274	3.37399	0.154578	4.42353	0.172237	3.7776	0.203695	3.73691	0.322256	3.16078	0.168207	2.89442	0.0946231	3.12113	0.0649399	AT4G36220.1	ferulic acid 5-hydroxylase 1	ferulic acid 5-hydroxylase 1 (FAH1); FUNCTIONS IN: ferulate 5-hydroxylase activity, monooxygenase activity; INVOLVED IN: lignin biosynthetic process, response to UV-B, phenylpropanoid biosynthetic process; LOCATED IN: endoplasmic reticulum; EXPRESSED IN: 20 plant structures; EXPRESSED DURING: 12 growth stages; CONTAINS InterPro DOMAIN/s: Cytochrome P450 (InterPro:IPR001128), Cytochrome P450, E-cl…
AT2G01620	6.307	0.305773	4.60314	0.224125	3.78956	0.383656	4.02488	0.348554	5.75531	0.431338	4.16123	0.0774917	3.83407	0.26642	4.60461	0.370755	AT2G01620.1	RNI-like superfamily protein	maternal effect embryo arrest 11 (MEE11); BEST Arabidopsis thaliana protein match is: Ribonuclease inhibitor (TAIR:AT3G26000.1); Has 234 Blast hits to 230 proteins in 61 species: Archae - 0; Bacteria - 0; Metazoa - 139; Fungi - 2; Plants - 81; Viruses - 0; Other Eukaryotes - 12 (source: NCBI BLink).
AT4G12570	8.46599	0.123469	6.95639	0.113848	7.8406	0.117046	7.64375	0.0778839	7.52206	0.168573	6.5907	0.231674	6.99367	0.0725482	6.94345	0.172042	AT4G12570.1	ubiquitin protein ligase 5	ubiquitin protein ligase 5 (UPL5); CONTAINS InterPro DOMAIN/s: Ubiquitin subgroup (InterPro:IPR019956), Ubiquitin (InterPro:IPR000626), Ubiquitin supergroup (InterPro:IPR019955), HECT (InterPro:IPR000569); BEST Arabidopsis thaliana protein match is: ubiquitin-protein ligase 1 (TAIR:AT1G55860.1); Has 13201 Blast hits to 8328 proteins in 676 species: Archae - 0; Bacteria - 15; Metazoa - 6234; Fungi…
AT5G64210	8.28344	0.167898	6.82772	0.180232	5.96321	0.156227	6.67115	0.151518	5.98942	0.28976	5.09171	0.229331	6.02269	0.330784	6.33966	0.0918394	AT5G64210.1	alternative oxidase 2	alternative oxidase 2 (AOX2); CONTAINS InterPro DOMAIN/s: Alternative oxidase (InterPro:IPR002680); BEST Arabidopsis thaliana protein match is: alternative oxidase 1A (TAIR:AT3G22370.1); Has 1305 Blast hits to 1305 proteins in 244 species: Archae - 0; Bacteria - 111; Metazoa - 12; Fungi - 191; Plants - 373; Viruses - 0; Other Eukaryotes - 618 (source: NCBI BLink).
AT1G10090	6.7094	0.151646	5.30242	0.31973	4.99381	0.0751073	5.21426	0.191471	4.79425	0.116451	4.00737	0.176948	4.37247	0.108709	4.329	0.215733	AT1G10090.1	Early-responsive to dehydration stress protein (ERD4)	Early-responsive to dehydration stress protein (ERD4); FUNCTIONS IN: molecular_function unknown; INVOLVED IN: biological_process unknown; LOCATED IN: endomembrane system, membrane; EXPRESSED IN: 24 plant structures; EXPRESSED DURING: 14 growth stages; CONTAINS InterPro DOMAIN/s: Protein of unknown function DUF221 (InterPro:IPR003864); BEST Arabidopsis thaliana protein match is: lipases;hydrolases…
AT2G17840	5.05746	0.140877	3.78267	0.0799015	3.57236	0.0852883	4.01306	0.179712	4.25785	0.129644	3.67582	0.229258	3.57144	0.180461	4.12006	0.084244	AT2G17840.1	Senescence/dehydration-associated protein-related	EARLY-RESPONSIVE TO DEHYDRATION 7 (ERD7); FUNCTIONS IN: molecular_function unknown; INVOLVED IN: response to water deprivation, response to high light intensity, response to salt stress, response to cold; LOCATED IN: plasma membrane; EXPRESSED IN: 24 plant structures; EXPRESSED DURING: 14 growth stages; CONTAINS InterPro DOMAIN/s: Senescence/spartin-associated (InterPro:IPR009686); BEST Arabidops…
AT2G19450	10.0434	0.178208	9.01904	0.0944013	9.34806	0.106747	9.23057	0.0869653	9.05775	0.154237	8.41027	0.105806	8.22627	0.127055	8.59303	0.11347	AT2G19450.1	membrane bound O-acyl transferase (MBOAT) family protein	TRIACYLGLYCEROL BIOSYNTHESIS DEFECT 1 (TAG1); CONTAINS InterPro DOMAIN/s: Membrane bound O-acyl transferase, MBOAT (InterPro:IPR004299); Has 951 Blast hits to 945 proteins in 279 species: Archae - 0; Bacteria - 104; Metazoa - 315; Fungi - 305; Plants - 83; Viruses - 0; Other Eukaryotes - 144 (source: NCBI BLink).
AT2G03530	6.42164	0.193965	2.99971	0.265231	2.70303	0.156134	3.03531	0.162005	4.85201	0.384859	3.46103	0.405224	2.80955	0.248006	3.1269	0.121094	AT2G03530.1	ureide permease 2	ureide permease 2 (UPS2); FUNCTIONS IN: uracil:cation symporter activity; LOCATED IN: plasma membrane; EXPRESSED IN: 25 plant structures; EXPRESSED DURING: 10 growth stages; BEST Arabidopsis thaliana protein match is: ureide permease 1 (TAIR:AT2G03590.1); Has 297 Blast hits to 263 proteins in 72 species: Archae - 0; Bacteria - 145; Metazoa - 0; Fungi - 0; Plants - 118; Viruses - 0; Other Eukaryot…
AT2G07712	7.58929	0.121039	4.28764	0.148284	3.82251	0.0903185	4.75761	0.128781	6.2348	0.611066	3.92139	0.15446	4.33079	0.152472	5.83114	0.149697	AT2G07712.1		pseudogene, similar to maturase-related protein, blastp match of 86% identity and 2.9e-305 P-value to GP|840924|gb|AAA67711.1||U09988 maturase-related protein {Glycine max}
AT2G07731	8.69036	0.178902	5.70152	0.191283	3.96523	0.272573	5.86983	0.13847	6.28613	0.515261	4.31999	0.167518	4.12432	0.278593	5.67978	0.24681	AT2G07731.1		pseudogene, similar to NADH-ubiquinone oxidoreductase chain 6 (EC 1.6.5.3). (Field mustard), blastp match of 96% identity and 3.7e-99 P-value to SP|Q01825|NU6M_ARATH NADH-ubiquinone oxidoreductase chain 6 (EC 1.6.5.3). (Field mustard) {Brassica campestris}
ATMG00270	8.69036	0.178902	5.70152	0.191283	3.96523	0.272573	5.86983	0.13847	6.28613	0.515261	4.31999	0.167518	4.12432	0.278593	5.67978	0.24681	ATMG00270.1	NADH dehydrogenase 6	NADH dehydrogenase 6 (NAD6); CONTAINS InterPro DOMAIN/s: NADH:ubiquinone/plastoquinone oxidoreductase, chain 6 (InterPro:IPR001457); BEST Arabidopsis thaliana protein match is: Cytochrome b/b6 protein (TAIR:ATMG00590.1).
AT1G27990	9.53633	0.153089	6.69616	0.492277	5.00782	0.470621	7.97284	0.249245	9.2671	0.219805	6.33666	0.048896	5.70684	0.570017	7.89444	0.158726	AT1G27990.1		unknown protein; BEST Arabidopsis thaliana protein match is: unknown protein (TAIR:AT5G52420.1); Has 86 Blast hits to 86 proteins in 15 species: Archae - 0; Bacteria - 0; Metazoa - 0; Fungi - 0; Plants - 84; Viruses - 0; Other Eukaryotes - 2 (source: NCBI BLink).
AT5G58350	8.38091	0.264777	5.57186	0.184402	6.759	0.206488	7.08095	0.13884	3.93747	0.25235	2.79129	0.038978	3.26611	0.158029	3.74191	0.197874	AT5G58350.1	with no lysine (K) kinase 4	with no lysine (K) kinase 4 (WNK4); FUNCTIONS IN: protein kinase activity, kinase activity; INVOLVED IN: protein amino acid phosphorylation; LOCATED IN: nucleus, cytoplasm; EXPRESSED IN: 22 plant structures; EXPRESSED DURING: 13 growth stages; CONTAINS InterPro DOMAIN/s: Protein kinase, catalytic domain (InterPro:IPR000719), Serine/threonine-protein kinase-like domain (InterPro:IPR017442), Protei…
AT2G26980	7.98594	0.0865488	6.73107	0.112296	7.05777	0.125502	6.73458	0.117529	7.90152	0.200246	7.05486	0.0830741	7.05275	0.101327	7.07733	0.0454827	AT2G26980.1	CBL-interacting protein kinase 3	CBL-interacting protein kinase 3 (CIPK3); CONTAINS InterPro DOMAIN/s: Protein kinase, ATP binding site (InterPro:IPR017441), Serine/threonine-protein kinase domain (InterPro:IPR002290), NAF/FISL domain (InterPro:IPR018451), Serine/threonine-protein kinase-like domain (InterPro:IPR017442), Protein kinase-like domain (InterPro:IPR011009), Serine/threonine-protein kinase, active site (InterPro:IPR00…
AT2G07711	11.8094	0.102239	9.06781	0.129102	8.03227	0.127385	9.15347	0.121557	9.93861	0.519624	7.50514	0.253601	7.60195	0.252857	9.11669	0.157146	AT2G07711.1		pseudogene, similar to NADH dehydrogenase subunit 5, blastp match of 97% identity and 2.2e-244 P-value to GP|1066145|dbj|BAA07176.1||D37958 NADH dehydrogenase subunit 5 {Malus x domestica}
ATMG00513	11.8094	0.102239	9.06781	0.129102	8.03227	0.127385	9.15347	0.121557	9.93861	0.519624	7.50514	0.253601	7.60195	0.252857	9.11669	0.157146	ATMG00513.1	NADH dehydrogenase 5A	NADH dehydrogenase 5A (NAD5A); CONTAINS InterPro DOMAIN/s: NADH-plastoquinone oxidoreductase, chain 5 (InterPro:IPR003945), NADH:ubiquinone oxidoreductase, chain 5/L, N-terminal (InterPro:IPR001516), NADH:ubiquinone/plastoquinone oxidoreductase (InterPro:IPR001750); BEST Arabidopsis thaliana protein match is: NADH dehydrogenase 5B (TAIR:ATMG00665.1).
AT3G12320	6.36547	0.392153	3.64295	0.195138	3.37459	0.127562	3.69229	0.113698	6.15402	0.128543	4.25269	0.109453	3.69559	0.134495	4.38669	0.143726	AT3G12320.1		unknown protein; BEST Arabidopsis thaliana protein match is: unknown protein (TAIR:AT5G06980.4); Has 102 Blast hits to 102 proteins in 16 species: Archae - 0; Bacteria - 0; Metazoa - 0; Fungi - 0; Plants - 98; Viruses - 0; Other Eukaryotes - 4 (source: NCBI BLink).
AT3G01990	6.20727	0.223014	3.53017	0.177118	2.84094	0.0805017	2.97604	0.124313	5.17662	0.0665006	2.55566	0.146311	2.69393	0.104125	2.77169	0.0299428	AT3G01990.1	ACT domain repeat 6	ACT domain repeat 6 (ACR6); FUNCTIONS IN: amino acid binding; INVOLVED IN: metabolic process; LOCATED IN: cellular_component unknown; EXPRESSED IN: stem, carpel, stamen; EXPRESSED DURING: 4 anthesis, petal differentiation and expansion stage; CONTAINS InterPro DOMAIN/s: Amino acid-binding ACT (InterPro:IPR002912); BEST Arabidopsis thaliana protein match is: ACT domain repeat 4 (TAIR:AT1G69040.1);…
AT5G01950	7.41722	0.081992	4.75011	0.149795	5.03324	0.086905	5.05487	0.0887527	4.0884	0.250745	3.96332	0.202747	3.79381	0.159129	3.93484	0.197728	AT5G01950.1	Leucine-rich repeat protein kinase family protein	Leucine-rich repeat protein kinase family protein; FUNCTIONS IN: protein serine/threonine kinase activity, kinase activity, ATP binding; INVOLVED IN: transmembrane receptor protein tyrosine kinase signaling pathway, protein amino acid phosphorylation; LOCATED IN: chloroplast, plasma membrane; EXPRESSED IN: 19 plant structures; EXPRESSED DURING: 10 growth stages; CONTAINS InterPro DOMAIN/s: Protei…
AT2G07687	11.4021	0.100251	8.76055	0.125519	7.40716	0.121993	8.49382	0.134228	9.33053	0.405841	6.74452	0.14462	6.54453	0.163252	7.80726	0.0831256	AT2G07687.1	Cytochrome c oxidase, subunit III	Cytochrome c oxidase, subunit III; FUNCTIONS IN: cytochrome-c oxidase activity; INVOLVED IN: mitochondrial electron transport, cytochrome c to oxygen; LOCATED IN: membrane; CONTAINS InterPro DOMAIN/s: Cytochrome c oxidase, subunit III (InterPro:IPR000298); BEST Arabidopsis thaliana protein match is: cytochrome c oxidase subunit 3 (TAIR:ATMG00730.1); Has 29038 Blast hits to 29025 proteins in 5946 …
ATMG00730	11.4021	0.100251	8.76055	0.125519	7.40716	0.121993	8.49382	0.134228	9.33053	0.405841	6.74452	0.14462	6.54453	0.163252	7.80726	0.0831256	ATMG00730.1	cytochrome c oxidase subunit 3	cytochrome c oxidase subunit 3 (COX3); CONTAINS InterPro DOMAIN/s: Cytochrome c oxidase, subunit III (InterPro:IPR000298); BEST Arabidopsis thaliana protein match is: Cytochrome c oxidase, subunit III (TAIR:AT2G07687.1).
AT2G07734	10.9143	0.0483553	8.31009	0.101299	7.497	0.144199	8.32163	0.127141	8.89197	0.400453	6.83139	0.120894	6.97683	0.101893	7.99116	0.197496	AT2G07734.1	Alpha-L RNA-binding motif/Ribosomal protein S4 family protein	Alpha-L RNA-binding motif/Ribosomal protein S4 family protein; FUNCTIONS IN: structural constituent of ribosome, RNA binding; INVOLVED IN: translation; LOCATED IN: small ribosomal subunit; CONTAINS InterPro DOMAIN/s: RNA-binding S4 (InterPro:IPR002942); BEST Arabidopsis thaliana protein match is: mitochondrial ribosomal protein S4 (TAIR:ATMG00290.1); Has 1839 Blast hits to 1839 proteins in 823 sp…
ATMG00290	10.9143	0.0483553	8.31009	0.101299	7.497	0.144199	8.32163	0.127141	8.89197	0.400453	6.83139	0.120894	6.97683	0.101893	7.99116	0.197496	ATMG00290.1	mitochondrial ribosomal protein S4	mitochondrial ribosomal protein S4 (RPS4); FUNCTIONS IN: structural constituent of ribosome, protein binding; INVOLVED IN: translation; LOCATED IN: mitochondrion, mitochondrial small ribosomal subunit; EXPRESSED IN: cultured cell; CONTAINS InterPro DOMAIN/s: RNA-binding S4 (InterPro:IPR002942); BEST Arabidopsis thaliana protein match is: Alpha-L RNA-binding motif/Ribosomal protein S4 family prote…
AT2G07727	11.1206	0.0604238	8.54867	0.176434	7.29581	0.163965	8.64442	0.122744	8.68955	0.553893	6.43441	0.158022	6.40995	0.234583	7.90638	0.213127	AT2G07727.1	Di-haem cytochrome, transmembrane;Cytochrome b/b6, C-terminal	Di-haem cytochrome, transmembrane;Cytochrome b/b6, C-terminal; FUNCTIONS IN: electron carrier activity, oxidoreductase activity; INVOLVED IN: respiratory electron transport chain; LOCATED IN: membrane; CONTAINS InterPro DOMAIN/s: Cytochrome b/b6, C-terminal (InterPro:IPR005798), Cytochrome b/b6 (InterPro:IPR016175), Di-haem cytochrome, transmembrane (InterPro:IPR016174), Cytochrome b/b6, N-termin…
ATMG00220	11.1206	0.0604238	8.54867	0.176434	7.29581	0.163965	8.64442	0.122744	8.68955	0.553893	6.43441	0.158022	6.40995	0.234583	7.90638	0.213127	ATMG00220.1	apocytochrome b	apocytochrome b (COB); FUNCTIONS IN: ubiquinol-cytochrome-c reductase activity; INVOLVED IN: aerobic respiration; LOCATED IN: mitochondrion, mitochondrial respiratory chain complex III; EXPRESSED IN: cultured cell; CONTAINS InterPro DOMAIN/s: Cytochrome b/b6 (InterPro:IPR016175), Cytochrome b/b6, C-terminal (InterPro:IPR005798), Di-haem cytochrome, transmembrane (InterPro:IPR016174), Cytochrome b…
AT2G07698	12.1747	0.0515721	9.65731	0.127847	8.67998	0.157806	9.85216	0.052966	9.90502	0.505526	7.79908	0.209098	7.97681	0.202706	9.33684	0.102271	AT2G07698.1	ATPase, F1 complex, alpha subunit protein	ATPase, F1 complex, alpha subunit protein; FUNCTIONS IN: hydrogen ion transporting ATP synthase activity, rotational mechanism, poly(U) RNA binding, zinc ion binding; INVOLVED IN: proton transport, ATP metabolic process, ATP synthesis coupled proton transport; LOCATED IN: in 7 components; EXPRESSED IN: male gametophyte, juvenile leaf, cultured cell, leaf; EXPRESSED DURING: seedling growth, seed d…
ATMG01190	12.1747	0.0515721	9.65731	0.127847	8.67998	0.157806	9.85216	0.052966	9.90502	0.505526	7.79908	0.209098	7.97681	0.202706	9.33684	0.102271	ATMG01190.1	ATP synthase subunit 1	ATP synthase subunit 1 (ATP1); FUNCTIONS IN: copper ion binding, cobalt ion binding, zinc ion binding; INVOLVED IN: response to oxidative stress; LOCATED IN: mitochondrion, cell wall; EXPRESSED IN: cotyledon, guard cell, seed, leaf; CONTAINS InterPro DOMAIN/s: ATPase, alpha/beta subunit, nucleotide-binding domain, active site (InterPro:IPR020003), ATPase, F1 complex, alpha subunit (InterPro:IPR00…
AT1G07530	7.13044	0.146015	4.63925	0.257226	5.60708	0.147743	5.61916	0.0362455	6.09994	0.399419	4.8776	0.1316	5.10034	0.135522	4.68448	0.173644	AT1G07530.1	SCARECROW-like 14	SCARECROW-like 14 (SCL14); CONTAINS InterPro DOMAIN/s: Transcription factor GRAS (InterPro:IPR005202); BEST Arabidopsis thaliana protein match is: GRAS family transcription factor (TAIR:AT2G29060.1); Has 2535 Blast hits to 2449 proteins in 301 species: Archae - 0; Bacteria - 12; Metazoa - 27; Fungi - 4; Plants - 2483; Viruses - 0; Other Eukaryotes - 9 (source: NCBI BLink).
AT2G30750	7.43655	0.191237	4.99502	0.441745	4.94484	0.0639167	6.26096	0.143881	3.20049	0.207988	4.02131	0.275334	3.84744	0.0631568	3.98663	0.618867	AT2G30750.1	cytochrome P450, family 71, subfamily A, polypeptide 12	cytochrome P450, family 71, subfamily A, polypeptide 12 (CYP71A12); FUNCTIONS IN: electron carrier activity, monooxygenase activity, iron ion binding, oxygen binding, heme binding; INVOLVED IN: response to bacterium; LOCATED IN: endomembrane system; EXPRESSED IN: stem, stamen; EXPRESSED DURING: 4 anthesis; CONTAINS InterPro DOMAIN/s: Cytochrome P450 (InterPro:IPR001128), Cytochrome P450, conserve…
AT2G07715	9.68528	0.162499	7.25514	0.189644	6.80304	0.163153	7.63582	0.0970803	8.42626	0.4977	6.52035	0.314569	6.34163	0.162529	7.82256	0.120641	AT2G07715.1	Nucleic acid-binding, OB-fold-like protein	Nucleic acid-binding, OB-fold-like protein; FUNCTIONS IN: structural constituent of ribosome; INVOLVED IN: translation; LOCATED IN: mitochondrion, ribosome, intracellular, large ribosomal subunit; CONTAINS InterPro DOMAIN/s: Nucleic acid-binding, OB-fold (InterPro:IPR012340), Nucleic acid-binding, OB-fold-like (InterPro:IPR016027), Ribosomal Proteins L2, RNA binding domain (InterPro:IPR022666), R…
ATMG00560	9.68528	0.162499	7.25514	0.189644	6.80304	0.163153	7.63582	0.0970803	8.42626	0.4977	6.52035	0.314569	6.34163	0.162529	7.82256	0.120641	ATMG00560.1	Nucleic acid-binding, OB-fold-like protein	RPL2; CONTAINS InterPro DOMAIN/s: Nucleic acid-binding, OB-fold-like (InterPro:IPR016027), Nucleic acid-binding, OB-fold (InterPro:IPR012340), Ribosomal Proteins L2, RNA binding domain (InterPro:IPR022666), Ribosomal protein L2 (InterPro:IPR002171); BEST Arabidopsis thaliana protein match is: Nucleic acid-binding, OB-fold-like protein (TAIR:AT2G07715.1).
AT2G07725	9.84747	0.247984	7.41876	0.104018	6.26088	0.104501	7.25268	0.147938	7.43105	0.534739	5.48433	0.2648	5.48914	0.213141	6.5588	0.162736	AT2G07725.1	Ribosomal L5P family protein	Ribosomal L5P family protein; FUNCTIONS IN: structural constituent of ribosome; INVOLVED IN: translation; LOCATED IN: ribosome, intracellular; CONTAINS InterPro DOMAIN/s: Ribosomal protein L5 (InterPro:IPR002132), Ribosomal protein L5, N-terminal (InterPro:IPR020927); BEST Arabidopsis thaliana protein match is: ribosomal protein L5 (TAIR:ATMG00210.1); Has 117 Blast hits to 117 proteins in 56 spec…
ATMG00210	9.84747	0.247984	7.41876	0.104018	6.26088	0.104501	7.25268	0.147938	7.43105	0.534739	5.48433	0.2648	5.48914	0.213141	6.5588	0.162736	ATMG00210.1	ribosomal protein L5	ribosomal protein L5 (RPL5); CONTAINS InterPro DOMAIN/s: Ribosomal protein L5 (InterPro:IPR002132), Ribosomal protein L5, N-terminal (InterPro:IPR020927); BEST Arabidopsis thaliana protein match is: Ribosomal L5P family protein (TAIR:AT2G07725.1).
AT2G07707	10.548	0.105393	8.1668	0.214255	6.62338	0.16602	7.63213	0.0775733	8.78897	0.494387	6.26271	0.267616	5.98044	0.178452	7.52002	0.212341	AT2G07707.1	Plant mitochondrial ATPase, F0 complex, subunit 8 protein	Plant mitochondrial ATPase, F0 complex, subunit 8 protein; FUNCTIONS IN: cobalt ion binding; INVOLVED IN: ATP synthesis coupled proton transport; LOCATED IN: mitochondrion, vacuole, membrane; EXPRESSED IN: cultured cell, leaf; CONTAINS InterPro DOMAIN/s: ATPase, F0 complex, subunit 8, mitochondrial, plant (InterPro:IPR003319), Protein of unknown function DUF1082, plant mitochondria (InterPro:IPR0…
ATMG00480	10.548	0.105393	8.1668	0.214255	6.62338	0.16602	7.63213	0.0775733	8.78897	0.494387	6.26271	0.267616	5.98044	0.178452	7.52002	0.212341	ATMG00480.1	Plant mitochondrial ATPase, F0 complex, subunit 8 protein	Plant mitochondrial ATPase, F0 complex, subunit 8 protein; FUNCTIONS IN: hydrogen ion transporting ATP synthase activity, rotational mechanism; INVOLVED IN: ATP synthesis coupled proton transport; LOCATED IN: mitochondrion, chloroplast, mitochondrial proton-transporting ATP synthase complex, coupling factor F(o); EXPRESSED IN: guard cell; CONTAINS InterPro DOMAIN/s: ATPase, F0 complex, subunit 8,…
ATMG01200	5.35643	0.297604	3.01183	0.206692	2.58805	0.0817522	2.99644	0.141589	2.71814	0.151007	2.37425	0.0980667	2.3057	0.0702099	2.59018	0.0880073	ATMG01200.1		LOCATED IN: endomembrane system; EXPRESSED IN: 21 plant structures; EXPRESSED DURING: 13 growth stages; BEST Arabidopsis thaliana protein match is: ATPase, F1 complex, alpha subunit protein (TAIR:AT2G07698.1).
AT4G24150	11.2359	0.0725989	8.99199	0.283958	8.19739	0.0554926	8.09735	0.162498	10.6912	0.0957571	8.68306	0.174128	8.55545	0.0985237	8.82781	0.0665074	AT4G24150.1	growth-regulating factor 8	growth-regulating factor 8 (GRF8); FUNCTIONS IN: transcription activator activity; INVOLVED IN: leaf development; LOCATED IN: nucleus, chloroplast envelope; EXPRESSED IN: 9 plant structures; EXPRESSED DURING: 6 growth stages; CONTAINS InterPro DOMAIN/s: Glutamine-Leucine-Glutamine, QLQ (InterPro:IPR014978), WRC (InterPro:IPR014977); BEST Arabidopsis thaliana protein match is: growth-regulating fa…
ATMG00960	7.60561	0.1702	5.37331	0.0499754	4.27319	0.047217	5.27631	0.0777085	5.13421	0.314458	3.87809	0.0649479	3.94394	0.110761	4.4659	0.0646677	ATMG00960.1	Cytochrome C assembly protein	CCB203; FUNCTIONS IN: heme transporter activity; INVOLVED IN: cytochrome complex assembly, respiratory chain complex IV assembly, protein complex assembly, heme transport; LOCATED IN: mitochondrial inner membrane, protein complex; CONTAINS InterPro DOMAIN/s: Cytochrome c-type biogenesis protein (InterPro:IPR003567), Cytochrome c assembly protein (InterPro:IPR002541), Cytochrome c-type biogenesis …
AT2G07768	7.69811	0.151258	5.50281	0.0665359	4.37664	0.0456133	5.47301	0.145025	5.14953	0.267895	3.93805	0.190701	4.06057	0.112434	4.5713	0.0703552	AT2G07768.1	Cytochrome C assembly protein	Cytochrome C assembly protein; FUNCTIONS IN: heme transporter activity; INVOLVED IN: cytochrome complex assembly, respiratory chain complex IV assembly, heme transport, protein complex assembly; LOCATED IN: mitochondrion, membrane; CONTAINS InterPro DOMAIN/s: Cytochrome c-type biogenesis protein (InterPro:IPR003567), Cytochrome c assembly protein (InterPro:IPR002541), Cytochrome c-type biogenesis…
AT2G07751	10.1433	0.113668	7.95781	0.186755	6.70557	0.139617	7.49828	0.127572	8.87562	0.479631	6.87608	0.184622	6.61292	0.171933	7.58567	0.161188	AT2G07751.1	NADH:ubiquinone/plastoquinone oxidoreductase, chain 3 protein	NADH:ubiquinone/plastoquinone oxidoreductase, chain 3 protein; FUNCTIONS IN: NADH dehydrogenase (ubiquinone) activity; INVOLVED IN: oxidation reduction, mitochondrial electron transport, NADH to ubiquinone; LOCATED IN: endomembrane system; CONTAINS InterPro DOMAIN/s: NADH:ubiquinone/plastoquinone oxidoreductase, chain 3 (InterPro:IPR000440); BEST Arabidopsis thaliana protein match is: NADH dehydr…
ATMG00990	10.1433	0.113668	7.95781	0.186755	6.70557	0.139617	7.49828	0.127572	8.87562	0.479631	6.87608	0.184622	6.61292	0.171933	7.58567	0.161188	ATMG00990.1	NADH dehydrogenase 3	NADH dehydrogenase 3 (NAD3); CONTAINS InterPro DOMAIN/s: NADH:ubiquinone/plastoquinone oxidoreductase, chain 3 (InterPro:IPR000440); BEST Arabidopsis thaliana protein match is: NADH:ubiquinone/plastoquinone oxidoreductase, chain 3 protein (TAIR:AT2G07751.1).
AT2G07723	9.56085	0.191739	7.38187	0.0880607	6.43116	0.084482	7.3648	0.118391	7.10651	0.5316	5.65566	0.11414	5.43496	0.133064	6.30588	0.0783254	AT2G07723.1		pseudogene, similar to orf454~homology with two ORFs from Marchantia polymorpha mtDNA (orf169 and orf322), high similarity to 3'-terminal part of ccl1 of Rhodobacter, blastp match of 76% identity and 3.4e-193 P-value to GP|459537|emb|CAA54966.1||X78036 orf454~homology with two ORFs from Marchantia polymorpha mtDNA (orf169 and orf322), high similarity to 3'-terminal part of ccl1 of Rhodobacter {Oe…
ATMG00180	9.56085	0.191739	7.38187	0.0880607	6.43116	0.084482	7.3648	0.118391	7.10651	0.5316	5.65566	0.11414	5.43496	0.133064	6.30588	0.0783254	ATMG00180.1	cytochrome C biogenesis 452	cytochrome C biogenesis 452 (CCB452); LOCATED IN: endomembrane system; BEST Arabidopsis thaliana protein match is: unknown protein (TAIR:AT2G07815.1).
AT1G53540	7.90245	0.110485	5.73341	0.0525689	7.49693	0.177506	10.2439	0.0669664	7.79826	0.356001	4.75823	0.305315	8.39154	0.265836	11.1627	0.128267	AT1G53540.1	HSP20-like chaperones superfamily protein	HSP20-like chaperones superfamily protein; CONTAINS InterPro DOMAIN/s: Heat shock protein Hsp20 (InterPro:IPR002068), HSP20-like chaperone (InterPro:IPR008978); BEST Arabidopsis thaliana protein match is: heat shock protein 17.4 (TAIR:AT3G46230.1); Has 7090 Blast hits to 7089 proteins in 1610 species: Archae - 175; Bacteria - 4287; Metazoa - 66; Fungi - 302; Plants - 1606; Viruses - 0; Other Euka…
AT1G12330	7.38402	0.0855559	5.2228	0.0597588	5.14026	0.106597	5.41568	0.0827511	5.36003	0.295711	4.7772	0.0660741	4.71551	0.121135	5.02997	0.135575	AT1G12330.1		unknown protein; INVOLVED IN: biological_process unknown; LOCATED IN: chloroplast; EXPRESSED IN: 21 plant structures; EXPRESSED DURING: 12 growth stages; BEST Arabidopsis thaliana protein match is: unknown protein (TAIR:AT5G12900.1); Has 249 Blast hits to 249 proteins in 27 species: Archae - 0; Bacteria - 0; Metazoa - 7; Fungi - 14; Plants - 217; Viruses - 0; Other Eukaryotes - 11 (source: NCBI B…
AT1G34220	9.49213	0.172266	7.34285	0.0682238	7.83507	0.201772	7.82336	0.0628849	8.92515	0.0882321	7.03838	0.156429	7.19574	0.214057	7.86713	0.178846	AT1G34220.1	Regulator of Vps4 activity in the MVB pathway protein	Regulator of Vps4 activity in the MVB pathway protein; CONTAINS InterPro DOMAIN/s: Protein of unknown function DUF292, eukaryotic (InterPro:IPR005061); BEST Arabidopsis thaliana protein match is: Regulator of Vps4 activity in the MVB pathway protein (TAIR:AT4G35730.1); Has 2168 Blast hits to 1128 proteins in 249 species: Archae - 0; Bacteria - 95; Metazoa - 396; Fungi - 227; Plants - 323; Viruses…
AT2G07671	10.5047	0.18553	8.42042	0.101229	6.34774	0.178625	7.79002	0.101402	9.03785	0.329394	6.42545	0.0789476	6.08033	0.205523	7.33123	0.178786	AT2G07671.1	ATP synthase subunit C family protein	ATP synthase subunit C family protein; FUNCTIONS IN: hydrogen ion transmembrane transporter activity, ATPase activity; INVOLVED IN: proton transport, ATP synthesis coupled proton transport; LOCATED IN: proton-transporting ATP synthase complex, coupling factor F(o), proton-transporting two-sector ATPase complex, proton-transporting domain; CONTAINS InterPro DOMAIN/s: ATPase, F0 complex, subunit C,…
ATMG00040	10.5047	0.18553	8.42042	0.101229	6.34774	0.178625	7.79002	0.101402	9.03785	0.329394	6.42545	0.0789476	6.08033	0.205523	7.33123	0.178786	ATMG00040.1	ATP synthase subunit C family protein	ATP synthase subunit C family protein; FUNCTIONS IN: hydrogen ion transmembrane transporter activity; INVOLVED IN: ATP synthesis coupled proton transport; LOCATED IN: proton-transporting ATP synthase complex, coupling factor F(o), proton-transporting two-sector ATPase complex, proton-transporting domain; CONTAINS InterPro DOMAIN/s: ATPase, F0/V0 complex, subunit C (InterPro:IPR002379), ATPase, F0…
ATMG01080	10.5047	0.18553	8.42042	0.101229	6.34774	0.178625	7.79002	0.101402	9.03785	0.329394	6.42545	0.0789476	6.08033	0.205523	7.33123	0.178786	ATMG01080.1	mitochondrial F0-ATPase subunit 9	mitochondrial F0-ATPase subunit 9 (ATP9); FUNCTIONS IN: hydrogen ion transmembrane transporter activity; INVOLVED IN: ATP synthesis coupled proton transport; LOCATED IN: mitochondrion; EXPRESSED IN: cultured cell; CONTAINS InterPro DOMAIN/s: ATPase, F0 complex, subunit C, DCCD-binding site (InterPro:IPR020537), ATPase, F0/V0 complex, subunit C (InterPro:IPR002379), ATPase, F0 complex, subunit C (…
AT2G17430	6.44986	0.354428	4.38278	0.091151	5.79478	0.115591	6.31396	0.192398	5.79247	0.325645	4.18761	0.336412	4.65103	0.333146	6.04702	0.17913	AT2G17430.1	Seven transmembrane MLO family protein	MILDEW RESISTANCE LOCUS O 7 (MLO7); FUNCTIONS IN: calmodulin binding; INVOLVED IN: cell death, defense response; LOCATED IN: integral to membrane, plasma membrane; EXPRESSED IN: 10 plant structures; EXPRESSED DURING: seedling growth, petal differentiation and expansion stage; CONTAINS InterPro DOMAIN/s: Mlo-related protein (InterPro:IPR004326); BEST Arabidopsis thaliana protein match is: Seven tr…
AT1G77000	7.24802	0.20598	5.18167	0.138076	5.74043	0.110229	5.87186	0.210448	6.63938	0.306536	5.13097	0.1333	5.29276	0.182293	6.61318	0.137377	AT1G77000.1	RNI-like superfamily protein	SKP2B; CONTAINS InterPro DOMAIN/s: F-box domain, cyclin-like (InterPro:IPR001810), Leucine-rich repeat, cysteine-containing subtype (InterPro:IPR006553), Leucine-rich repeat (InterPro:IPR001611); BEST Arabidopsis thaliana protein match is: F-box/RNI-like superfamily protein (TAIR:AT1G21410.1); Has 9510 Blast hits to 4016 proteins in 276 species: Archae - 0; Bacteria - 549; Metazoa - 3688; Fungi -…
AT5G47120	11.9592	0.153005	9.91581	0.16408	10.05	0.0669389	10.9081	0.168482	11.3311	0.133144	9.54975	0.0347255	9.74196	0.23005	11.6044	0.134951	AT5G47120.1	BAX inhibitor 1	BAX inhibitor 1 (BI1); CONTAINS InterPro DOMAIN/s: Inhibitor of apoptosis-promoting Bax1 related (InterPro:IPR006214), Bax inhibitor 1, conserved site (InterPro:IPR006213); BEST Arabidopsis thaliana protein match is: Bax inhibitor-1 family protein (TAIR:AT4G17580.1); Has 1807 Blast hits to 1807 proteins in 277 species: Archae - 0; Bacteria - 0; Metazoa - 736; Fungi - 347; Plants - 385; Viruses - …
AT4G07510	7.68525	0.375127	5.65854	0.410196	5.10264	0.0936171	6.26076	0.240493	9.65345	0.597638	6.72224	0.0628406	7.01424	0.338554	9.29422	0.240542	AT4G07510.1	transposable element gene	similar to unknown protein [Arabidopsis thaliana] (TAIR:AT3G42110.1); similar to hypothetical protein 31.t00031 [Brassica oleracea] (GB:ABD65118.1); contains InterPro domain Protein of unknown function DUF223, Arabidopsis thaliana; (InterPro:IPR003871); contains InterPro domain Nucleic acid-binding, OB-fold; (InterPro:IPR008994)
AT2G07170	9.79054	0.170051	7.76545	0.251275	7.36607	0.209365	8.12392	0.152152	9.27275	0.207834	7.78628	0.143372	7.68578	0.093069	8.43721	0.0376041	AT2G07170.1	ARM repeat superfamily protein	ARM repeat superfamily protein; FUNCTIONS IN: binding; INVOLVED IN: intracellular protein transport, vesicle-mediated transport; LOCATED IN: membrane coat; EXPRESSED IN: 13 plant structures; EXPRESSED DURING: 7 growth stages; CONTAINS InterPro DOMAIN/s: Armadillo-type fold (InterPro:IPR016024), Clathrin/coatomer adaptor, adaptin-like, N-terminal (InterPro:IPR002553); BEST Arabidopsis thaliana pro…
AT2G29500	5.95912	0.218569	3.94419	0.179834	4.84244	0.14145	7.00982	0.27938	5.13315	0.509442	3.59373	0.246072	5.40889	0.296256	8.11085	0.20766	AT2G29500.1	HSP20-like chaperones superfamily protein	HSP20-like chaperones superfamily protein; CONTAINS InterPro DOMAIN/s: Heat shock protein Hsp20 (InterPro:IPR002068), HSP20-like chaperone (InterPro:IPR008978); BEST Arabidopsis thaliana protein match is: HSP20-like chaperones superfamily protein (TAIR:AT1G07400.1); Has 6873 Blast hits to 6873 proteins in 1575 species: Archae - 184; Bacteria - 4083; Metazoa - 80; Fungi - 309; Plants - 1622; Virus…
AT5G01500	8.40826	0.0641788	6.39932	0.185695	5.77768	0.135427	6.20928	0.167568	8.19704	0.0604325	6.82038	0.0938982	6.23074	0.207355	6.85953	0.152623	AT5G01500.1	thylakoid ATP/ADP carrier	thylakoid ATP/ADP carrier (TAAC); FUNCTIONS IN: binding, transporter activity, ATP transmembrane transporter activity; INVOLVED IN: photosystem II repair, transport, photoprotection; LOCATED IN: in 7 components; EXPRESSED IN: 27 plant structures; EXPRESSED DURING: 14 growth stages; CONTAINS InterPro DOMAIN/s: Mitochondrial carrier protein (InterPro:IPR002067), Mitochondrial substrate carrier (Int…
AT2G32120	6.04968	0.212879	4.08273	0.181991	4.37075	0.134521	5.9775	0.103365	5.45202	0.224227	4.76706	0.0869605	5.01266	0.142203	7.04821	0.185674	AT2G32120.1	heat-shock protein 70T-2	heat-shock protein 70T-2 (HSP70T-2); FUNCTIONS IN: ATP binding; INVOLVED IN: protein folding, response to high light intensity, response to hydrogen peroxide, response to heat; LOCATED IN: cellular_component unknown; EXPRESSED IN: 23 plant structures; EXPRESSED DURING: 12 growth stages; CONTAINS InterPro DOMAIN/s: Heat shock protein 70, conserved site (InterPro:IPR018181), Heat shock protein Hsp7…
AT1G04560	7.9442	0.134385	5.98659	0.122127	5.91104	0.102878	6.86068	0.137484	7.19529	0.216724	5.97239	0.0578733	4.90293	0.145508	6.50586	0.264305	AT1G04560.1	AWPM-19-like family protein	AWPM-19-like family protein; FUNCTIONS IN: molecular_function unknown; INVOLVED IN: biological_process unknown; LOCATED IN: endomembrane system; CONTAINS InterPro DOMAIN/s: AWPM-19-like (InterPro:IPR008390); BEST Arabidopsis thaliana protein match is: AWPM-19-like family protein (TAIR:AT5G46530.1); Has 177 Blast hits to 177 proteins in 19 species: Archae - 0; Bacteria - 0; Metazoa - 0; Fungi - 0;…
AT1G77280	6.00938	0.18273	4.06149	0.154775	3.90504	0.136781	4.02317	0.112191	4.07752	0.330238	3.08218	0.0794464	3.12928	0.0886155	3.66632	0.0567189	AT1G77280.1	Protein kinase protein with adenine nucleotide alpha hydrolases-like domain	Protein kinase protein with adenine nucleotide alpha hydrolases-like domain; FUNCTIONS IN: protein serine/threonine kinase activity, protein kinase activity, kinase activity, ATP binding; INVOLVED IN: protein amino acid phosphorylation, response to stress; LOCATED IN: cellular_component unknown; EXPRESSED IN: 16 plant structures; EXPRESSED DURING: 6 growth stages; CONTAINS InterPro DOMAIN/s: UspA…
AT1G08570	6.66718	0.22912	4.73204	0.0626397	4.72949	0.163615	5.06097	0.0929247	5.5688	0.22199	4.15101	0.0196916	4.2928	0.113532	5.5637	0.260926	AT1G08570.1	atypical CYS HIS rich thioredoxin 4	atypical CYS HIS rich thioredoxin 4 (ACHT4); FUNCTIONS IN: oxidoreductase activity, acting on sulfur group of donors, disulfide as acceptor; INVOLVED IN: cell redox homeostasis; LOCATED IN: chloroplast membrane, chloroplast, chloroplast stroma; EXPRESSED IN: 22 plant structures; EXPRESSED DURING: 13 growth stages; CONTAINS InterPro DOMAIN/s: Thioredoxin fold (InterPro:IPR012335), Thioredoxin, cor…
AT1G79520	5.545	0.0579664	3.62234	0.21516	4.04818	0.108923	4.18254	0.209881	4.58534	0.151102	3.62735	0.129339	3.10296	0.22346	3.78776	0.119038	AT1G79520.1	Cation efflux family protein	Cation efflux family protein; FUNCTIONS IN: cation transmembrane transporter activity; INVOLVED IN: cation transport, transmembrane transport; LOCATED IN: plasma membrane, membrane; EXPRESSED IN: 18 plant structures; EXPRESSED DURING: 10 growth stages; CONTAINS InterPro DOMAIN/s: Cation efflux protein (InterPro:IPR002524); BEST Arabidopsis thaliana protein match is: Cation efflux family protein (…
AT4G30790	8.52754	0.237154	6.61979	0.0519458	6.74471	0.122857	6.72284	0.0813476	7.86074	0.230302	6.23664	0.231978	5.88562	0.144155	6.44502	0.0993	AT4G30790.1		INVOLVED IN: autophagy; EXPRESSED IN: 24 plant structures; EXPRESSED DURING: 15 growth stages; CONTAINS InterPro DOMAIN/s: Autophagy-related protein 17 (InterPro:IPR007240), Autophagy-related protein 11 (InterPro:IPR019460); Has 8793 Blast hits to 6268 proteins in 570 species: Archae - 89; Bacteria - 657; Metazoa - 4844; Fungi - 808; Plants - 441; Viruses - 15; Other Eukaryotes - 1939 (source: NC…
AT1G05510	9.2526	0.254024	7.36693	0.150349	7.0022	0.207793	7.99546	0.158977	8.22135	0.186853	6.74602	0.198886	6.45922	0.106908	7.38338	0.166954	AT1G05510.1	Protein of unknown function (DUF1264)	FUNCTIONS IN: molecular_function unknown; INVOLVED IN: response to abscisic acid stimulus; LOCATED IN: cellular_component unknown; EXPRESSED IN: seed; EXPRESSED DURING: seedling growth, seed development stages; CONTAINS InterPro DOMAIN/s: Protein of unknown function DUF1264 (InterPro:IPR010686); BEST Arabidopsis thaliana protein match is: Protein of unknown function (DUF1264) (TAIR:AT2G31985.1); …
AT3G22380	7.33623	0.0878415	5.45689	0.184497	6.05588	0.27491	5.66232	0.220551	5.92003	0.157969	5.27902	0.256523	4.63146	0.286963	4.83208	0.200459	AT3G22380.1	time for coffee	TIME FOR COFFEE (TIC); BEST Arabidopsis thaliana protein match is: TIC-like (TAIR:AT3G63180.1); Has 35078 Blast hits to 21616 proteins in 942 species: Archae - 10; Bacteria - 2414; Metazoa - 18018; Fungi - 6283; Plants - 1621; Viruses - 189; Other Eukaryotes - 6543 (source: NCBI BLink).
AT2G40140	7.98919	0.136364	6.18609	0.181554	5.8697	0.0787048	6.18321	0.369566	7.36128	0.174404	6.19714	0.221481	5.31526	0.18801	6.29309	0.236846	AT2G40140.1	zinc finger (CCCH-type) family protein	CZF1; CONTAINS InterPro DOMAIN/s: Zinc finger, CCCH-type (InterPro:IPR000571), Ankyrin repeat-containing domain (InterPro:IPR020683), Ankyrin repeat (InterPro:IPR002110); BEST Arabidopsis thaliana protein match is: salt-inducible zinc finger 1 (TAIR:AT3G55980.1); Has 1196 Blast hits to 1143 proteins in 183 species: Archae - 4; Bacteria - 47; Metazoa - 401; Fungi - 61; Plants - 441; Viruses - 2; O…
AT2G07675	5.86755	0.10067	4.07938	0.0864746	3.4892	0.108842	3.99414	0.0408733	4.90622	0.368258	3.57054	0.0954282	3.51728	0.0370969	4.30976	0.120033	AT2G07675.1	Ribosomal protein S12/S23 family protein	Ribosomal protein S12/S23 family protein; FUNCTIONS IN: structural constituent of ribosome; INVOLVED IN: translation; LOCATED IN: ribosome, small ribosomal subunit, intracellular; CONTAINS InterPro DOMAIN/s: Ribosomal protein S12/S23 (InterPro:IPR006032), Nucleic acid-binding, OB-fold (InterPro:IPR012340), Nucleic acid-binding, OB-fold-like (InterPro:IPR016027), Ribosomal protein S12, bacterial-t…
ATMG00980	5.86755	0.10067	4.07938	0.0864746	3.4892	0.108842	3.99414	0.0408733	4.90622	0.368258	3.57054	0.0954282	3.51728	0.0370969	4.30976	0.120033	ATMG00980.1	Ribosomal protein S12/S23 family protein	RPSL2; FUNCTIONS IN: structural constituent of ribosome; INVOLVED IN: translation; LOCATED IN: mitochondrial large ribosomal subunit; CONTAINS InterPro DOMAIN/s: Ribosomal protein S12/S23 (InterPro:IPR006032), Nucleic acid-binding, OB-fold (InterPro:IPR012340), Nucleic acid-binding, OB-fold-like (InterPro:IPR016027), Ribosomal protein S12, bacterial-type (InterPro:IPR005679); BEST Arabidopsis tha…
AT1G42990	9.86141	0.0643118	8.07484	0.105931	8.25018	0.0730063	8.37847	0.143667	9.83848	0.170384	8.83473	0.090125	8.75601	0.0377118	9.4463	0.129136	AT1G42990.1	basic region/leucine zipper motif 60	basic region/leucine zipper motif 60 (BZIP60); CONTAINS InterPro DOMAIN/s: Basic-leucine zipper (bZIP) transcription factor (InterPro:IPR004827), Basic leucine zipper (InterPro:IPR011700); BEST Arabidopsis thaliana protein match is: Basic-leucine zipper (bZIP) transcription factor family protein (TAIR:AT2G40950.1); Has 974 Blast hits to 974 proteins in 146 species: Archae - 0; Bacteria - 28; Meta…
ATMG01000	8.96673	0.207128	7.18187	0.139294	5.53704	0.059306	6.4523	0.0493836	7.65716	0.364163	6.00297	0.0920022	5.05351	0.141589	6.35865	0.185816	ATMG01000.1		unknown protein.
AT5G52790	7.38856	0.108013	5.61831	0.2692	5.1964	0.315978	5.34865	0.0702863	5.86952	0.284987	4.82519	0.33486	3.91372	0.45657	4.65807	0.261105	AT5G52790.1	CBS domain-containing protein with a domain of unknown function (DUF21)	FUNCTIONS IN: molecular_function unknown; INVOLVED IN: biological_process unknown; LOCATED IN: endomembrane system; CONTAINS InterPro DOMAIN/s: Protein of unknown function DUF21 (InterPro:IPR002550), Cystathionine beta-synthase, core (InterPro:IPR000644); BEST Arabidopsis thaliana protein match is: CBS domain-containing protein with a domain of unknown function (DUF21) (TAIR:AT2G14520.1); Has 353…
AT2G07716	8.39643	0.136708	6.62826	0.160076	5.90177	0.121513	6.50403	0.105526	7.33465	0.373064	5.85539	0.0659143	5.85665	0.133528	6.60157	0.125389	AT2G07716.1		pseudogene, similar to orfx, blastp match of 85% identity and 5.5e-116 P-value to GP|287897|emb|CAA42649.1||X60046 orfx {Oenothera berteriana}
ATMG00570	8.39643	0.136708	6.62826	0.160076	5.90177	0.121513	6.50403	0.105526	7.33465	0.373064	5.85539	0.0659143	5.85665	0.133528	6.60157	0.125389	ATMG00570.1	Sec-independent periplasmic protein translocase	Sec-independent periplasmic protein translocase; FUNCTIONS IN: molecular_function unknown; INVOLVED IN: biological_process unknown; LOCATED IN: cellular_component unknown; CONTAINS InterPro DOMAIN/s: Sec-independent periplasmic protein translocase (InterPro:IPR002033), Twin arginine-targeting protein translocase, TatC (InterPro:IPR019822).
AT4G18950	4.95095	0.145088	3.18457	0.194806	2.4434	0.0713209	3.06931	0.168876	3.75474	0.323314	2.50507	0.0747927	2.42554	0.0538184	2.60782	0.206584	AT4G18950.1	Integrin-linked protein kinase family	Integrin-linked protein kinase family; FUNCTIONS IN: protein serine/threonine/tyrosine kinase activity, kinase activity; INVOLVED IN: regulation of signal transduction, protein amino acid phosphorylation; LOCATED IN: nucleus, cytoplasm; EXPRESSED IN: 25 plant structures; EXPRESSED DURING: 14 growth stages; CONTAINS InterPro DOMAIN/s: Protein kinase, catalytic domain (InterPro:IPR000719), Integrin…
AT4G20070	9.05845	0.106578	7.29655	0.0454918	7.74987	0.0283938	7.63078	0.0673047	8.79232	0.129005	7.09462	0.0880226	7.49612	0.104056	7.57177	0.136969	AT4G20070.1	allantoate amidohydrolase	allantoate amidohydrolase (AAH); CONTAINS InterPro DOMAIN/s: Peptidase M20 (InterPro:IPR002933), ArgE/DapE/ACY1/CPG2/YscS, conserved site (InterPro:IPR001261), Amidase, hydantoinase/carbamoylase (InterPro:IPR010158), Peptidase M20, dimerisation (InterPro:IPR011650); BEST Arabidopsis thaliana protein match is: ureidoglycolate amidohydrolase (TAIR:AT5G43600.1); Has 3541 Blast hits to 3529 proteins …
AT5G65530	6.36009	0.19091	4.62506	0.316722	4.36429	0.192083	4.57606	0.093318	6.41071	0.215281	4.42302	0.150303	4.30714	0.0980902	4.84683	0.242836	AT5G65530.1	Protein kinase superfamily protein	Protein kinase superfamily protein; FUNCTIONS IN: protein serine/threonine kinase activity, protein kinase activity, kinase activity, ATP binding; INVOLVED IN: protein amino acid phosphorylation; LOCATED IN: cellular_component unknown; EXPRESSED IN: 16 plant structures; EXPRESSED DURING: 8 growth stages; CONTAINS InterPro DOMAIN/s: Protein kinase, ATP binding site (InterPro:IPR017441), Serine/thr…
AT2G07732	5.43648	0.158858	3.7215	0.0915339	3.54049	0.0519603	3.9162	0.0910293	3.73028	0.167864	3.21849	0.0843812	3.11541	0.0705719	3.44667	0.0423701	AT2G07732.1	Ribulose bisphosphate carboxylase large chain, catalytic domain	Ribulose bisphosphate carboxylase large chain, catalytic domain; FUNCTIONS IN: ribulose-bisphosphate carboxylase activity, magnesium ion binding; INVOLVED IN: carbon fixation; LOCATED IN: plastid; CONTAINS InterPro DOMAIN/s: Ribulose bisphosphate carboxylase, large subunit, C-terminal (InterPro:IPR000685); BEST Arabidopsis thaliana protein match is: Ribulose bisphosphate carboxylase large chain, …
ATMG00280	5.43648	0.158858	3.7215	0.0915339	3.54049	0.0519603	3.9162	0.0910293	3.73028	0.167864	3.21849	0.0843812	3.11541	0.0705719	3.44667	0.0423701	ATMG00280.1	Ribulose bisphosphate carboxylase large chain, catalytic domain	Ribulose bisphosphate carboxylase large chain, catalytic domain; FUNCTIONS IN: ribulose-bisphosphate carboxylase activity, magnesium ion binding; INVOLVED IN: carbon fixation; LOCATED IN: plastid; CONTAINS InterPro DOMAIN/s: Ribulose bisphosphate carboxylase, large subunit, C-terminal (InterPro:IPR000685); BEST Arabidopsis thaliana protein match is: Ribulose bisphosphate carboxylase large chain, …
AT1G70360	8.22603	0.17539	6.52124	0.123971	5.73986	0.261665	6.75685	0.141053	7.61469	0.276118	5.97436	0.108383	6.13052	0.107321	6.80753	0.214172	AT1G70360.1	F-box family protein	F-box family protein; CONTAINS InterPro DOMAIN/s: F-box domain, cyclin-like (InterPro:IPR001810); BEST Arabidopsis thaliana protein match is: F-box family protein (TAIR:AT1G23780.1); Has 112 Blast hits to 112 proteins in 13 species: Archae - 0; Bacteria - 0; Metazoa - 0; Fungi - 0; Plants - 112; Viruses - 0; Other Eukaryotes - 0 (source: NCBI BLink).
AT2G05640	7.8337	0.153091	6.15221	0.236658	6.87063	0.326364	6.78832	0.170229	5.96144	0.223335	6.04105	0.422841	6.55556	0.535027	6.83835	0.56472	AT2G05640.1	transposable element gene	pseudogene, similar to putative helicase, low similarity to SP|Q9UUA2 DNA repair and recombination protein pif1, mitochondrial precursor {Schizosaccharomyces pombe}; blastp match of 45% identity and 0. P-value to GP|14140296|gb|AAK54302.1|AC034258_20|AC034258 putative helicase {Oryza sativa (japonica cultivar-group)}
AT1G29240	7.95376	0.0859051	6.27271	0.232001	6.05472	0.0873009	6.94606	0.0340914	8.02284	0.197331	6.64929	0.16745	7.1143	0.117536	7.27877	0.0729566	AT1G29240.1	Protein of unknown function (DUF688)	Protein of unknown function (DUF688); CONTAINS InterPro DOMAIN/s: Protein of unknown function DUF688 (InterPro:IPR007789); BEST Arabidopsis thaliana protein match is: Protein of unknown function (DUF688) (TAIR:AT2G34170.2); Has 97 Blast hits to 87 proteins in 12 species: Archae - 0; Bacteria - 2; Metazoa - 0; Fungi - 2; Plants - 93; Viruses - 0; Other Eukaryotes - 0 (source: NCBI BLink).
AT1G64660	5.6543	0.105799	3.98319	0.11057	4.71688	0.115566	4.25051	0.0438773	4.62008	0.250438	3.86558	0.281025	3.76253	0.0587524	4.13973	0.126592	AT1G64660.1	methionine gamma-lyase	methionine gamma-lyase (MGL); CONTAINS InterPro DOMAIN/s: Pyridoxal phosphate-dependent transferase, major domain (InterPro:IPR015424), Cys/Met metabolism, pyridoxal phosphate-dependent enzyme (InterPro:IPR000277), Pyridoxal phosphate-dependent transferase, major region, subdomain 1 (InterPro:IPR015421), Pyridoxal phosphate-dependent transferase, major region, subdomain 2 (InterPro:IPR015422); BE…
AT5G65910	9.13712	0.170502	7.46843	0.0955338	7.10498	0.255555	7.00238	0.166326	9.06044	0.104184	7.03234	0.210822	7.29575	0.188002	7.38766	0.0992185	AT5G65910.1	BSD domain-containing protein	BSD domain-containing protein; FUNCTIONS IN: molecular_function unknown; INVOLVED IN: biological_process unknown; LOCATED IN: cellular_component unknown; EXPRESSED IN: 23 plant structures; EXPRESSED DURING: 13 growth stages; CONTAINS InterPro DOMAIN/s: BSD (InterPro:IPR005607); BEST Arabidopsis thaliana protein match is: BSD domain-containing protein (TAIR:AT3G49800.1); Has 30201 Blast hits to 17…
AT5G62310	6.23166	0.144887	4.56574	0.183985	4.74016	0.299792	4.50825	0.0493866	3.61455	0.111927	3.07308	0.102089	3.54754	0.192523	3.68298	0.231448	AT5G62310.1	AGC (cAMP-dependent, cGMP-dependent and protein kinase C) kinase family protein	INCOMPLETE ROOT HAIR ELONGATION (IRE); CONTAINS InterPro DOMAIN/s: Protein kinase, catalytic domain (InterPro:IPR000719), Serine/threonine-protein kinase domain (InterPro:IPR002290), Serine/threonine-protein kinase-like domain (InterPro:IPR017442), AGC-kinase, C-terminal (InterPro:IPR000961), Protein kinase-like domain (InterPro:IPR011009), Serine/threonine-protein kinase, active site (InterPro:I…
AT4G12120	5.70113	0.216663	4.03646	0.207241	3.91502	0.039803	3.95475	0.0863774	3.84517	0.430723	3.79244	0.186983	3.57363	0.144944	4.1962	0.258515	AT4G12120.1	Sec1/munc18-like (SM) proteins superfamily	SEC1B; FUNCTIONS IN: protein transporter activity; INVOLVED IN: protein secretion, vesicle-mediated transport, vesicle docking involved in exocytosis; LOCATED IN: plasma membrane; EXPRESSED IN: 25 plant structures; EXPRESSED DURING: 15 growth stages; CONTAINS InterPro DOMAIN/s: Sec1-like protein (InterPro:IPR001619); BEST Arabidopsis thaliana protein match is: Sec1/munc18-like (SM) proteins super…
AT3G12300	11.1298	0.125324	9.47485	0.325164	8.75214	0.171513	9.55812	0.099268	10.7898	0.171775	9.83853	0.0743695	9.03379	0.083661	9.52396	0.158503	AT3G12300.1		unknown protein; FUNCTIONS IN: molecular_function unknown; INVOLVED IN: biological_process unknown; LOCATED IN: endomembrane system; EXPRESSED IN: 23 plant structures; EXPRESSED DURING: 15 growth stages; CONTAINS InterPro DOMAIN/s: Protein of unknown function DUF667 (InterPro:IPR007714); Has 373 Blast hits to 371 proteins in 116 species: Archae - 0; Bacteria - 0; Metazoa - 213; Fungi - 4; Plants …
AT1G13340	6.16313	0.1788	4.52823	0.152068	3.86302	0.128735	4.70605	0.127938	4.41039	0.19245	4.57051	0.281135	3.88526	0.148047	4.84315	0.116696	AT1G13340.1	Regulator of Vps4 activity in the MVB pathway protein	Regulator of Vps4 activity in the MVB pathway protein; CONTAINS InterPro DOMAIN/s: Protein of unknown function DUF292, eukaryotic (InterPro:IPR005061); BEST Arabidopsis thaliana protein match is: Regulator of Vps4 activity in the MVB pathway protein (TAIR:AT1G34220.2); Has 628 Blast hits to 628 proteins in 152 species: Archae - 0; Bacteria - 0; Metazoa - 164; Fungi - 130; Plants - 284; Viruses - …
AT3G61590	7.96146	0.219569	6.33275	0.317536	5.1695	0.233863	5.38367	0.10077	7.75242	0.106196	5.85856	0.0831442	5.19429	0.0555824	5.52132	0.0902476	AT3G61590.1	Galactose oxidase/kelch repeat superfamily protein	HAWAIIAN SKIRT (HWS); CONTAINS InterPro DOMAIN/s: F-box domain, cyclin-like (InterPro:IPR001810), F-box domain, Skp2-like (InterPro:IPR022364), Galactose oxidase/kelch, beta-propeller (InterPro:IPR011043), F-box associated interaction domain (InterPro:IPR017451); BEST Arabidopsis thaliana protein match is: Galactose oxidase/kelch repeat superfamily protein (TAIR:AT5G15710.1); Has 852 Blast hits t…
AT3G50910	7.07266	0.28997	5.44727	0.214233	5.04865	0.081949	5.08506	0.130218	6.40512	0.0725749	5.69691	0.0963854	5.26468	0.126997	5.3975	0.210657	AT3G50910.1		unknown protein; BEST Arabidopsis thaliana protein match is: unknown protein (TAIR:AT5G66480.1); Has 76 Blast hits to 75 proteins in 28 species: Archae - 0; Bacteria - 10; Metazoa - 7; Fungi - 2; Plants - 49; Viruses - 0; Other Eukaryotes - 8 (source: NCBI BLink).
AT2G46830	5.5984	0.206998	3.9876	0.12739	3.34268	0.173067	3.62262	0.132403	4.58019	0.318232	3.91398	0.0909368	3.07119	0.244119	3.22261	0.187758	AT2G46830.1	circadian clock associated 1	circadian clock associated 1 (CCA1); CONTAINS InterPro DOMAIN/s: SANT, DNA-binding (InterPro:IPR001005), Myb, DNA-binding (InterPro:IPR014778), Homeodomain-like (InterPro:IPR009057), Myb-like DNA-binding domain, SHAQKYF class (InterPro:IPR006447), HTH transcriptional regulator, Myb-type, DNA-binding (InterPro:IPR017930); BEST Arabidopsis thaliana protein match is: Homeodomain-like superfamily pro…
AT3G63060	6.60311	0.185132	4.99821	0.128784	4.39463	0.260802	5.07676	0.0463386	6.57893	0.316214	5.42683	0.0888766	5.81183	0.114448	6.60174	0.168455	AT3G63060.1	EID1-like 3	EID1-like 3 (EDL3); BEST Arabidopsis thaliana protein match is: EID1-like 1 (TAIR:AT5G15440.1); Has 30201 Blast hits to 17322 proteins in 780 species: Archae - 12; Bacteria - 1396; Metazoa - 17338; Fungi - 3422; Plants - 5037; Viruses - 0; Other Eukaryotes - 2996 (source: NCBI BLink).
AT3G63260	9.37812	0.192738	7.77664	0.054109	7.36077	0.12452	7.00411	0.086256	9.14038	0.0634731	7.66443	0.135243	7.14888	0.106771	7.3326	0.0405019	AT3G63260.1	Protein kinase superfamily protein	ATMRK1; FUNCTIONS IN: protein serine/threonine/tyrosine kinase activity, kinase activity; INVOLVED IN: protein amino acid phosphorylation; LOCATED IN: plasma membrane; EXPRESSED IN: 25 plant structures; EXPRESSED DURING: 13 growth stages; CONTAINS InterPro DOMAIN/s: Protein kinase, catalytic domain (InterPro:IPR000719), Serine-threonine/tyrosine-protein kinase (InterPro:IPR001245), Serine/threoni…
AT1G22610	8.44324	0.0940291	6.84847	0.0935658	6.99474	0.0609166	6.93498	0.048993	7.90322	0.282369	6.33162	0.0303141	6.51686	0.0706593	6.91826	0.0651942	AT1G22610.1	C2 calcium/lipid-binding plant phosphoribosyltransferase family protein	C2 calcium/lipid-binding plant phosphoribosyltransferase family protein; FUNCTIONS IN: molecular_function unknown; INVOLVED IN: biological_process unknown; LOCATED IN: chloroplast; EXPRESSED IN: 22 plant structures; EXPRESSED DURING: 13 growth stages; CONTAINS InterPro DOMAIN/s: C2 membrane targeting protein (InterPro:IPR018029), C2 calcium/lipid-binding domain, CaLB (InterPro:IPR008973), Phospho…
AT3G11050	8.42759	0.123967	6.83465	0.159463	7.49062	0.150895	8.33092	0.372914	8.57672	0.540289	7.44236	0.157447	7.77342	0.113109	8.70013	0.36467	AT3G11050.1	ferritin 2	ferritin 2 (FER2); FUNCTIONS IN: oxidoreductase activity, ferric iron binding, binding, transition metal ion binding; INVOLVED IN: response to oxidative stress, cellular iron ion homeostasis, response to abscisic acid stimulus, iron ion transport; LOCATED IN: chloroplast; EXPRESSED IN: 12 plant structures; EXPRESSED DURING: 7 growth stages; CONTAINS InterPro DOMAIN/s: Ferritin, N-terminal (InterP…
AT3G05260	6.74775	0.123013	5.15818	0.251759	4.7698	0.111073	4.87701	0.173318	5.53935	0.186732	4.27141	0.242706	4.30246	0.248565	4.44044	0.173641	AT3G05260.1	NAD(P)-binding Rossmann-fold superfamily protein	NAD(P)-binding Rossmann-fold superfamily protein; FUNCTIONS IN: oxidoreductase activity, binding, catalytic activity; INVOLVED IN: oxidation reduction, metabolic process; LOCATED IN: cellular_component unknown; EXPRESSED IN: seed; CONTAINS InterPro DOMAIN/s: Short-chain dehydrogenase/reductase, conserved site (InterPro:IPR020904), NAD(P)-binding domain (InterPro:IPR016040), Glucose/ribitol dehydr…
AT4G16160	8.61095	0.177405	7.02483	0.299533	6.38356	0.0969238	7.39487	0.131793	9.1704	0.230101	7.61885	0.0862662	6.98885	0.155775	7.54217	0.174356	AT4G16160.1	Mitochondrial import inner membrane translocase subunit Tim17/Tim22/Tim23 family protein	ATOEP16-2; FUNCTIONS IN: protein transporter activity, P-P-bond-hydrolysis-driven protein transmembrane transporter activity; INVOLVED IN: protein transport; LOCATED IN: plastid outer membrane, mitochondrial inner membrane presequence translocase complex; EXPRESSED IN: 6 plant structures; EXPRESSED DURING: 6 growth stages; CONTAINS InterPro DOMAIN/s: Mitochondrial inner membrane translocase compl…
AT1G69680	7.1337	0.160148	5.54882	0.241091	5.14103	0.103864	5.74683	0.140068	7.76194	0.144726	5.74913	0.110035	5.96086	0.131895	7.36241	0.150253	AT1G69680.1	Mog1/PsbP/DUF1795-like photosystem II reaction center PsbP family protein	Mog1/PsbP/DUF1795-like photosystem II reaction center PsbP family protein; CONTAINS InterPro DOMAIN/s: Mog1/PsbP/DUF1795, alpha/beta/alpha sandwich (InterPro:IPR016124), Ran-interacting Mog1 protein (InterPro:IPR007681), Mog1/PsbP, alpha/beta/alpha sandwich (InterPro:IPR016123); Has 275 Blast hits to 275 proteins in 139 species: Archae - 0; Bacteria - 0; Metazoa - 62; Fungi - 115; Plants - 49; Vi…
AT1G08490	6.488	0.260712	4.90334	0.334278	4.97849	0.100585	4.94068	0.238227	6.18681	0.0626892	5.61663	0.0775526	5.48411	0.146283	5.2958	0.12837	AT1G08490.1	chloroplastic NIFS-like cysteine desulfurase	chloroplastic NIFS-like cysteine desulfurase (CPNIFS); FUNCTIONS IN: transaminase activity, selenocysteine lyase activity, cysteine desulfurase activity; INVOLVED IN: iron incorporation into metallo-sulfur cluster, response to selenium ion, sulfur metabolic process, selenium metabolic process; LOCATED IN: chloroplast; EXPRESSED IN: 23 plant structures; EXPRESSED DURING: 13 growth stages; CONTAINS…
AT4G02920	5.13498	0.187407	3.56177	0.165862	3.34857	0.154079	3.80417	0.0299091	4.84336	0.129254	3.50085	0.167359	3.47806	0.136779	4.02119	0.184974	AT4G02920.1		unknown protein; BEST Arabidopsis thaliana protein match is: unknown protein (TAIR:AT1G03340.1); Has 41 Blast hits to 41 proteins in 12 species: Archae - 0; Bacteria - 0; Metazoa - 0; Fungi - 0; Plants - 41; Viruses - 0; Other Eukaryotes - 0 (source: NCBI BLink).
AT3G06000	6.42794	0.0814488	4.87385	0.141762	5.26278	0.135564	5.70054	0.105748	3.33083	0.204117	3.1222	0.120631	3.17671	0.1718	3.19363	0.156139	AT3G06000.1	RNI-like superfamily protein	RNI-like superfamily protein; BEST Arabidopsis thaliana protein match is: RAN GTPase activating protein 2 (TAIR:AT5G19320.1); Has 2389 Blast hits to 1517 proteins in 172 species: Archae - 0; Bacteria - 173; Metazoa - 1218; Fungi - 45; Plants - 294; Viruses - 0; Other Eukaryotes - 659 (source: NCBI BLink).
AT2G30160	7.22233	0.217063	5.66989	0.202515	5.00481	0.15154	5.52113	0.188078	7.52294	0.12036	6.39462	0.0803549	5.76768	0.0614656	5.9829	0.160151	AT2G30160.1	Mitochondrial substrate carrier family protein	Mitochondrial substrate carrier family protein; FUNCTIONS IN: transporter activity, binding; INVOLVED IN: transport, mitochondrial transport, transmembrane transport; LOCATED IN: mitochondrial inner membrane, membrane; EXPRESSED IN: 22 plant structures; EXPRESSED DURING: 15 growth stages; CONTAINS InterPro DOMAIN/s: Mitochondrial carrier protein (InterPro:IPR002067), Mitochondrial substrate carri…
AT1G07310	5.29745	0.216172	3.74898	0.242518	4.6365	0.259007	4.81496	0.235155	5.01738	0.217959	4.51624	0.120924	4.38828	0.284035	4.2374	0.235993	AT1G07310.1	Calcium-dependent lipid-binding (CaLB domain) family protein	Calcium-dependent lipid-binding (CaLB domain) family protein; CONTAINS InterPro DOMAIN/s: C2 membrane targeting protein (InterPro:IPR018029), C2 calcium/lipid-binding domain, CaLB (InterPro:IPR008973), C2 calcium-dependent membrane targeting (InterPro:IPR000008); BEST Arabidopsis thaliana protein match is: Calcium-dependent lipid-binding (CaLB domain) family protein (TAIR:AT5G23950.1); Has 16203 …
AT2G27380	8.38498	0.171256	6.83759	0.197686	6.90342	0.241152	7.96319	0.140776	5.28588	0.236362	4.78631	0.0906508	5.47037	0.499193	5.68446	0.168744	AT2G27380.1	extensin proline-rich 1	extensin proline-rich 1 (EPR1); FUNCTIONS IN: structural constituent of cell wall; INVOLVED IN: plant-type cell wall modification, seed germination; LOCATED IN: endomembrane system; EXPRESSED IN: micropylar endosperm; BEST Arabidopsis thaliana protein match is: Bifunctional inhibitor/lipid-transfer protein/seed storage 2S albumin superfamily protein (TAIR:AT3G22142.1); Has 687861 Blast hits to 76…
AT1G73880	5.96937	0.105546	4.42283	0.113161	4.45421	0.125703	4.66763	0.0725214	5.04617	0.126171	4.4311	0.152869	4.31731	0.0369036	4.51558	0.156579	AT1G73880.1	UDP-glucosyl transferase 89B1	UDP-glucosyl transferase 89B1 (UGT89B1); FUNCTIONS IN: in 7 functions; INVOLVED IN: metabolic process; LOCATED IN: cellular_component unknown; CONTAINS InterPro DOMAIN/s: UDP-glucuronosyl/UDP-glucosyltransferase (InterPro:IPR002213); BEST Arabidopsis thaliana protein match is: UDP-Glycosyltransferase superfamily protein (TAIR:AT1G51210.1); Has 6052 Blast hits to 5982 proteins in 308 species: Arch…
AT2G39580	8.08056	0.0352777	6.54647	0.280548	7.09165	0.0749015	7.18988	0.15704	8.0291	0.0951185	6.46878	0.0559999	6.78782	0.164183	6.87435	0.167691	AT2G39580.1		CONTAINS InterPro DOMAIN/s: Putative zinc-finger domain (InterPro:IPR019607); Has 249 Blast hits to 219 proteins in 85 species: Archae - 0; Bacteria - 144; Metazoa - 29; Fungi - 8; Plants - 50; Viruses - 0; Other Eukaryotes - 18 (source: NCBI BLink).
AT2G21800	6.8794	0.152818	5.34555	0.0632046	5.9847	0.376969	6.1802	0.0490303	6.05488	0.215998	6.34508	0.105409	5.74193	0.32151	6.01689	0.310533	AT2G21800.1	essential meiotic endonuclease 1A	essential meiotic endonuclease 1A (EME1A); CONTAINS InterPro DOMAIN/s: ERCC4 domain (InterPro:IPR006166); BEST Arabidopsis thaliana protein match is: essential meiotic endonuclease 1B (TAIR:AT2G22140.1); Has 2270 Blast hits to 1760 proteins in 250 species: Archae - 0; Bacteria - 114; Metazoa - 736; Fungi - 365; Plants - 159; Viruses - 22; Other Eukaryotes - 874 (source: NCBI BLink).
AT4G19191	7.74864	0.110278	6.23911	0.212569	6.49934	0.0961066	6.38049	0.0675483	8.23111	0.0765425	6.32461	0.0407361	6.40643	0.0758213	6.68625	0.0510771	AT4G19191.1	Tetratricopeptide repeat (TPR)-like superfamily protein	Tetratricopeptide repeat (TPR)-like superfamily protein; FUNCTIONS IN: molecular_function unknown; INVOLVED IN: biological_process unknown; LOCATED IN: mitochondrion; EXPRESSED IN: 13 plant structures; EXPRESSED DURING: 10 growth stages; CONTAINS InterPro DOMAIN/s: Pentatricopeptide repeat (InterPro:IPR002885); BEST Arabidopsis thaliana protein match is: Pentatricopeptide repeat (PPR) superfamily…
AT3G45640	8.44906	0.161008	6.94385	0.11088	6.49082	0.0957111	7.0882	0.194098	8.20867	0.143867	8.45738	0.39404	7.35546	0.109211	8.09148	0.320659	AT3G45640.1	mitogen-activated protein kinase 3	mitogen-activated protein kinase 3 (MPK3); CONTAINS InterPro DOMAIN/s: Protein kinase, ATP binding site (InterPro:IPR017441), Serine/threonine-protein kinase domain (InterPro:IPR002290), Serine/threonine-protein kinase-like domain (InterPro:IPR017442), Protein kinase-like domain (InterPro:IPR011009), Serine/threonine-protein kinase, active site (InterPro:IPR008271), MAP kinase, conserved site (In…
AT5G24870	5.29867	0.177321	3.79716	0.116109	4.41159	0.0575341	4.18877	0.0363962	4.17281	0.0819669	3.53276	0.10473	3.77654	0.1069	3.91824	0.14347	AT5G24870.1	RING/U-box superfamily protein	RING/U-box superfamily protein; FUNCTIONS IN: zinc ion binding; EXPRESSED IN: 20 plant structures; EXPRESSED DURING: 11 growth stages; CONTAINS InterPro DOMAIN/s: Zinc finger, RING-type (InterPro:IPR001841), Zinc finger, C3HC4 RING-type (InterPro:IPR018957); BEST Arabidopsis thaliana protein match is: RING/U-box superfamily protein (TAIR:AT5G10650.2); Has 13925 Blast hits to 9892 proteins in 386 …
AT2G07708	6.49396	0.172483	4.99829	0.151602	3.90639	0.169971	4.53162	0.164378	5.613	0.583149	4.32132	0.0848998	3.94942	0.164012	5.12968	0.148391	AT2G07708.1		unknown protein; BEST Arabidopsis thaliana protein match is: unknown protein (TAIR:ATMG00500.1); Has 9 Blast hits to 9 proteins in 2 species: Archae - 0; Bacteria - 0; Metazoa - 0; Fungi - 0; Plants - 9; Viruses - 0; Other Eukaryotes - 0 (source: NCBI BLink).
ATMG00490	6.49396	0.172483	4.99829	0.151602	3.90639	0.169971	4.53162	0.164378	5.613	0.583149	4.32132	0.0848998	3.94942	0.164012	5.12968	0.148391	ATMG00490.1	Mitovirus RNA-dependent RNA polymerase	Mitovirus RNA-dependent RNA polymerase; CONTAINS InterPro DOMAIN/s: RNA-dependent RNA polymerase, mitoviral (InterPro:IPR008686); BEST Arabidopsis thaliana protein match is: open reading frame 204 (TAIR:ATMG01410.1).
ATMG00500	6.49396	0.172483	4.99829	0.151602	3.90639	0.169971	4.53162	0.164378	5.613	0.583149	4.32132	0.0848998	3.94942	0.164012	5.12968	0.148391	ATMG00500.1		unknown protein; BEST Arabidopsis thaliana protein match is: unknown protein (TAIR:AT2G07708.1).
AT1G06840	5.35259	0.0845026	3.86516	0.128681	4.004	0.065415	4.48998	0.0961799	3.51005	0.254068	3.48036	0.214726	3.50139	0.146131	3.98693	0.101533	AT1G06840.1	Leucine-rich repeat protein kinase family protein	Leucine-rich repeat protein kinase family protein; FUNCTIONS IN: protein serine/threonine kinase activity, protein kinase activity, ATP binding; INVOLVED IN: transmembrane receptor protein tyrosine kinase signaling pathway, protein amino acid phosphorylation; LOCATED IN: plasma membrane, membrane; EXPRESSED IN: 20 plant structures; EXPRESSED DURING: 9 growth stages; CONTAINS InterPro DOMAIN/s: Pr…
AT4G31450	5.671	0.205603	4.18496	0.0652354	4.98782	0.0296894	4.62065	0.221212	4.68647	0.133805	4.02438	0.0549904	4.13027	0.142795	4.4004	0.218798	AT4G31450.1	RING/U-box superfamily protein	RING/U-box superfamily protein; FUNCTIONS IN: zinc ion binding; EXPRESSED IN: 22 plant structures; EXPRESSED DURING: 15 growth stages; CONTAINS InterPro DOMAIN/s: Zinc finger, RING-type (InterPro:IPR001841), Zinc finger, C3HC4 RING-type (InterPro:IPR018957); BEST Arabidopsis thaliana protein match is: RING/U-box superfamily protein (TAIR:AT5G24870.2); Has 30201 Blast hits to 17322 proteins in 780…
AT2G42280	8.19831	0.0169574	6.71592	0.0425132	6.66029	0.126937	6.43418	0.161117	7.87452	0.123567	6.42476	0.0804894	6.62242	0.115909	6.83357	0.0723955	AT2G42280.1	basic helix-loop-helix (bHLH) DNA-binding superfamily protein	basic helix-loop-helix (bHLH) DNA-binding superfamily protein; FUNCTIONS IN: DNA binding, sequence-specific DNA binding transcription factor activity; INVOLVED IN: regulation of transcription; LOCATED IN: nucleus; EXPRESSED IN: 16 plant structures; EXPRESSED DURING: 8 growth stages; CONTAINS InterPro DOMAIN/s: Helix-loop-helix DNA-binding domain (InterPro:IPR001092), Helix-loop-helix DNA-binding …
AT3G61740	8.09132	0.0748792	6.60951	0.152296	6.76089	0.0155077	6.85067	0.061888	7.47772	0.326801	6.19953	0.13821	5.9451	0.172018	6.15961	0.123931	AT3G61740.1	SET domain protein 14	SET domain protein 14 (SDG14); FUNCTIONS IN: DNA binding, zinc ion binding; INVOLVED IN: regulation of transcription, DNA-dependent; EXPRESSED IN: 19 plant structures; EXPRESSED DURING: 11 growth stages; CONTAINS InterPro DOMAIN/s: SET domain (InterPro:IPR001214), Zinc finger, PHD-type, conserved site (InterPro:IPR019786), Zinc finger, PHD-type (InterPro:IPR001965), Post-SET domain (InterPro:IPR0…
AT1G04830	8.31158	0.0922674	6.8351	0.0433095	7.05516	0.0595425	7.18852	0.0667773	7.61918	0.172518	6.58505	0.0677655	6.57414	0.0620073	7.00192	0.110526	AT1G04830.1	Ypt/Rab-GAP domain of gyp1p superfamily protein	Ypt/Rab-GAP domain of gyp1p superfamily protein; FUNCTIONS IN: RAB GTPase activator activity; INVOLVED IN: regulation of Rab GTPase activity; LOCATED IN: intracellular; EXPRESSED IN: 24 plant structures; EXPRESSED DURING: 15 growth stages; CONTAINS InterPro DOMAIN/s: RabGAP/TBC (InterPro:IPR000195); BEST Arabidopsis thaliana protein match is: Ypt/Rab-GAP domain of gyp1p superfamily protein (TAIR:…
AT1G01780	6.12376	0.119995	4.65152	0.180553	4.99908	0.277144	5.1614	0.174605	5.78924	0.205504	5.53799	0.18317	5.46526	0.47244	5.44632	0.227012	AT1G01780.1	GATA type zinc finger transcription factor family protein	GATA type zinc finger transcription factor family protein; FUNCTIONS IN: zinc ion binding; INVOLVED IN: biological_process unknown; LOCATED IN: cellular_component unknown; EXPRESSED IN: 23 plant structures; EXPRESSED DURING: 15 growth stages; CONTAINS InterPro DOMAIN/s: Zinc finger, LIM-type (InterPro:IPR001781); BEST Arabidopsis thaliana protein match is: GATA type zinc finger transcription fact…
AT1G16770	5.36067	0.165518	3.90043	0.225487	3.99614	0.14883	4.42794	0.100561	5.05144	0.330826	4.23183	0.0756045	4.43799	0.151647	4.80323	0.112046	AT1G16770.1		unknown protein; Has 109 Blast hits to 109 proteins in 52 species: Archae - 0; Bacteria - 4; Metazoa - 0; Fungi - 71; Plants - 32; Viruses - 0; Other Eukaryotes - 2 (source: NCBI BLink).
AT5G67470	7.12317	0.129693	5.66336	0.130816	5.66547	0.174712	5.49925	0.14115	5.6471	0.14424	4.74045	0.0603161	4.88108	0.192733	5.34562	0.181579	AT5G67470.1	formin homolog 6	formin homolog 6 (FH6); FUNCTIONS IN: actin binding; INVOLVED IN: cellular component organization, actin cytoskeleton organization; LOCATED IN: in 7 components; EXPRESSED IN: 23 plant structures; EXPRESSED DURING: 13 growth stages; CONTAINS InterPro DOMAIN/s: Actin-binding FH2/DRF autoregulatory (InterPro:IPR003104), Actin-binding FH2 (InterPro:IPR015425); BEST Arabidopsis thaliana protein match …
AT2G37520	8.32137	0.11463	6.87144	0.067704	6.86773	0.0943918	6.94128	0.0585181	8.06834	0.0986927	7.08078	0.0487631	6.80635	0.106948	6.93118	0.0552913	AT2G37520.1	Acyl-CoA N-acyltransferase with RING/FYVE/PHD-type zinc finger domain	Acyl-CoA N-acyltransferase with RING/FYVE/PHD-type zinc finger domain; FUNCTIONS IN: DNA binding, zinc ion binding; INVOLVED IN: regulation of transcription, DNA-dependent; LOCATED IN: nucleus; EXPRESSED IN: 23 plant structures; EXPRESSED DURING: 15 growth stages; CONTAINS InterPro DOMAIN/s: Zinc finger, PHD-type, conserved site (InterPro:IPR019786), Zinc finger, PHD-type (InterPro:IPR001965), Zi…
AT1G09250	7.20654	0.272877	5.75949	0.161483	5.93202	0.0710104	5.32202	0.129319	6.00569	0.129966	5.57418	0.0921632	5.36196	0.066151	5.48287	0.0527394	AT1G09250.1	basic helix-loop-helix (bHLH) DNA-binding superfamily protein	basic helix-loop-helix (bHLH) DNA-binding superfamily protein; FUNCTIONS IN: sequence-specific DNA binding transcription factor activity; INVOLVED IN: regulation of transcription; LOCATED IN: nucleus, chloroplast; EXPRESSED IN: 22 plant structures; EXPRESSED DURING: 13 growth stages; CONTAINS InterPro DOMAIN/s: Helix-loop-helix DNA-binding domain (InterPro:IPR001092), Helix-loop-helix DNA-binding…
AT5G54420	4.89925	0.23881	3.45352	0.187635	3.7645	0.195636	3.5714	0.170031	3.83929	0.29823	3.55789	0.0767747	3.92189	0.134082	3.54852	0.116953	AT5G54420.1	Protein of unknown function (DUF295)	Protein of unknown function (DUF295); CONTAINS InterPro DOMAIN/s: Protein of unknown function DUF295 (InterPro:IPR005174); BEST Arabidopsis thaliana protein match is: Protein of unknown function (DUF295) (TAIR:AT5G54450.1); Has 1807 Blast hits to 1807 proteins in 277 species: Archae - 0; Bacteria - 0; Metazoa - 736; Fungi - 347; Plants - 385; Viruses - 0; Other Eukaryotes - 339 (source: NCBI BLin…
AT3G57570	8.45713	0.13359	7.01731	0.120554	6.62288	0.231971	7.03285	0.0625191	7.5639	0.21777	7.26375	0.130047	6.80082	0.116612	7.241	0.121709	AT3G57570.1	ARM repeat superfamily protein	ARM repeat superfamily protein; FUNCTIONS IN: binding; INVOLVED IN: biological_process unknown; LOCATED IN: cellular_component unknown; EXPRESSED IN: 22 plant structures; EXPRESSED DURING: 11 growth stages; CONTAINS InterPro DOMAIN/s: Armadillo-type fold (InterPro:IPR016024); Has 48 Blast hits to 42 proteins in 22 species: Archae - 0; Bacteria - 2; Metazoa - 0; Fungi - 0; Plants - 35; Viruses - 0…
AT4G32830	8.06519	0.185148	6.6503	0.122495	6.38989	0.14528	6.27444	0.163497	5.67953	0.139406	4.93725	0.264459	4.96238	0.0579094	5.16126	0.201132	AT4G32830.1	ataurora1	ataurora1 (AUR1); CONTAINS InterPro DOMAIN/s: Spindle assembly checkpoint kinase (InterPro:IPR020663), Protein kinase, ATP binding site (InterPro:IPR017441), Protein kinase, catalytic domain (InterPro:IPR000719), Serine/threonine-protein kinase domain (InterPro:IPR002290), Calcium/calmodulin-dependent protein kinase-like (InterPro:IPR020636), Serine/threonine-protein kinase-like domain (InterPro:…
AT2G20920	7.93001	0.114193	6.51815	0.038845	6.83593	0.0332471	6.64947	0.0378442	7.87967	0.115494	6.21787	0.0554943	6.27006	0.0698729	6.48324	0.113997	AT2G20920.1	Protein of unknown function (DUF3353)	Protein of unknown function (DUF3353); LOCATED IN: membrane; EXPRESSED IN: 23 plant structures; EXPRESSED DURING: 15 growth stages; CONTAINS InterPro DOMAIN/s: Protein of unknown function DUF3353 (InterPro:IPR021788); BEST Arabidopsis thaliana protein match is: Protein of unknown function (DUF3353) (TAIR:AT5G23040.1); Has 244 Blast hits to 243 proteins in 75 species: Archae - 0; Bacteria - 107; M…
AT1G10650	5.9861	0.134471	4.58305	0.199171	4.35847	0.0665185	4.93692	0.0480785	5.2249	0.153973	4.35557	0.107752	3.96825	0.127983	4.54114	0.0654759	AT1G10650.1	SBP (S-ribonuclease binding protein) family protein	SBP (S-ribonuclease binding protein) family protein; FUNCTIONS IN: zinc ion binding; INVOLVED IN: biological_process unknown; LOCATED IN: cellular_component unknown; EXPRESSED IN: 24 plant structures; EXPRESSED DURING: 15 growth stages; CONTAINS InterPro DOMAIN/s: Zinc finger, RING-type (InterPro:IPR001841), S-ribonuclease binding protein, SBP1, pollen (InterPro:IPR017066); BEST Arabidopsis thali…
AT3G18100	6.90236	0.164649	5.50007	0.255435	5.06789	0.059866	4.99429	0.0798322	6.32637	0.0703111	5.35189	0.0436138	4.74783	0.212047	5.38032	0.184292	AT3G18100.1	myb domain protein 4r1	myb domain protein 4r1 (MYB4R1); CONTAINS InterPro DOMAIN/s: MYB-like (InterPro:IPR017877), SANT, DNA-binding (InterPro:IPR001005), Myb, DNA-binding (InterPro:IPR014778), Homeodomain-like (InterPro:IPR009057), Myb transcription factor (InterPro:IPR015495), Homeodomain-related (InterPro:IPR012287), HTH transcriptional regulator, Myb-type, DNA-binding (InterPro:IPR017930); BEST Arabidopsis thaliana…
AT2G01650	10.6412	0.170029	9.24318	0.31123	9.03888	0.169891	8.90484	0.160952	10.7662	0.145095	9.09329	0.0651416	8.85945	0.13258	9.03328	0.0503309	AT2G01650.1	plant UBX domain-containing protein 2	plant UBX domain-containing protein 2 (PUX2); CONTAINS InterPro DOMAIN/s: PUB domain (InterPro:IPR018997), UBX (InterPro:IPR001012), PUG domain (InterPro:IPR006567); BEST Arabidopsis thaliana protein match is: ubiquitin-associated (UBA)/TS-N domain-containing protein (TAIR:AT1G04850.1); Has 563 Blast hits to 563 proteins in 115 species: Archae - 0; Bacteria - 15; Metazoa - 269; Fungi - 22; Plants…
AT3G09350	10.1625	0.159506	8.76767	0.0539574	8.5866	0.333597	9.70971	0.214293	10.1878	0.170027	9.03795	0.0711152	9.55621	0.253321	11.2862	0.0902252	AT3G09350.1	Fes1A	Fes1A (Fes1A); CONTAINS InterPro DOMAIN/s: Armadillo-like helical (InterPro:IPR011989), Armadillo-type fold (InterPro:IPR016024); BEST Arabidopsis thaliana protein match is: Fes1C (TAIR:AT5G02150.1); Has 622 Blast hits to 617 proteins in 204 species: Archae - 0; Bacteria - 0; Metazoa - 202; Fungi - 158; Plants - 182; Viruses - 0; Other Eukaryotes - 80 (source: NCBI BLink).
AT1G12680	7.79044	0.171382	6.3978	0.0511142	6.63429	0.201542	6.5513	0.12719	7.46663	0.169846	6.12457	0.121164	5.93969	0.173801	6.33672	0.194165	AT1G12680.1	phosphoenolpyruvate carboxylase-related kinase 2	phosphoenolpyruvate carboxylase-related kinase 2 (PEPKR2); FUNCTIONS IN: protein serine/threonine kinase activity, protein kinase activity, kinase activity, ATP binding; INVOLVED IN: protein amino acid phosphorylation; EXPRESSED IN: 24 plant structures; EXPRESSED DURING: 15 growth stages; CONTAINS InterPro DOMAIN/s: Protein kinase, ATP binding site (InterPro:IPR017441), Protein kinase, catalytic …
AT1G33420	7.97611	0.173936	6.58562	0.212097	6.55358	0.187471	6.57744	0.0400409	7.61723	0.114126	6.666	0.12001	6.53335	0.141566	6.94982	0.142805	AT1G33420.1	RING/FYVE/PHD zinc finger superfamily protein	RING/FYVE/PHD zinc finger superfamily protein; FUNCTIONS IN: DNA binding, zinc ion binding; INVOLVED IN: regulation of transcription, DNA-dependent; EXPRESSED IN: 22 plant structures; EXPRESSED DURING: 13 growth stages; CONTAINS InterPro DOMAIN/s: Zinc finger, PHD-type, conserved site (InterPro:IPR019786), Zinc finger, PHD-type (InterPro:IPR001965), Zinc finger, FYVE/PHD-type (InterPro:IPR011011)…
AT3G10990	5.46765	0.100892	4.07927	0.226618	4.71639	0.147548	4.48495	0.33133	5.29377	0.333959	4.58549	0.0887116	4.68884	0.327848	3.93718	0.230821	AT3G10990.1	F-box associated ubiquitination effector family protein	F-box associated ubiquitination effector family protein; CONTAINS InterPro DOMAIN/s: F-box associated domain, type 3 (InterPro:IPR013187), F-box associated interaction domain (InterPro:IPR017451); BEST Arabidopsis thaliana protein match is: F-box and associated interaction domains-containing protein (TAIR:AT3G23960.1); Has 614 Blast hits to 600 proteins in 2 species: Archae - 0; Bacteria - 0; Met…
AT4G33770	6.53826	0.175901	5.15027	0.128616	5.57193	0.0897325	5.31402	0.065188	6.83957	0.434475	5.47825	0.0782516	5.6614	0.166162	5.59419	0.126057	AT4G33770.1	Inositol 1,3,4-trisphosphate 5/6-kinase family protein	Inositol 1,3,4-trisphosphate 5/6-kinase family protein; FUNCTIONS IN: inositol or phosphatidylinositol kinase activity, magnesium ion binding, inositol-1,3,4-trisphosphate 5/6-kinase activity, inositol tetrakisphosphate 1-kinase activity, ATP binding; INVOLVED IN: inositol trisphosphate metabolic process; LOCATED IN: intracellular; EXPRESSED IN: 21 plant structures; EXPRESSED DURING: 9 growth sta…
AT5G42000	7.87251	0.0938712	6.48609	0.215687	6.97739	0.111796	7.2677	0.0745933	7.60249	0.174135	6.87669	0.156063	7.18656	0.152942	7.96824	0.108686	AT5G42000.1	ORMDL family protein	ORMDL family protein; FUNCTIONS IN: molecular_function unknown; INVOLVED IN: protein folding; LOCATED IN: integral to membrane, endoplasmic reticulum; EXPRESSED IN: 24 plant structures; EXPRESSED DURING: 15 growth stages; CONTAINS InterPro DOMAIN/s: ORMDL (InterPro:IPR007203); BEST Arabidopsis thaliana protein match is: ORMDL family protein (TAIR:AT1G01230.1); Has 1807 Blast hits to 1807 proteins…
AT2G43760	10.9807	0.114556	9.59649	0.0799301	10.251	0.0451399	9.96238	0.0872126	10.2402	0.0816148	9.15942	0.0345152	9.46411	0.0541331	9.82666	0.0991151	AT2G43760.1	molybdopterin biosynthesis MoaE family protein	molybdopterin biosynthesis MoaE family protein; FUNCTIONS IN: molecular_function unknown; INVOLVED IN: Mo-molybdopterin cofactor biosynthetic process; LOCATED IN: cellular_component unknown; EXPRESSED IN: 22 plant structures; EXPRESSED DURING: 13 growth stages; CONTAINS InterPro DOMAIN/s: Molybdopterin biosynthesis MoaE (InterPro:IPR003448); Has 4667 Blast hits to 4667 proteins in 1622 species: A…
AT4G24690	8.90894	0.0547923	7.52491	0.070303	7.64265	0.143551	7.79338	0.0365068	8.23281	0.0939935	7.07269	0.155042	7.37046	0.0847322	7.49007	0.134813	AT4G24690.1	ubiquitin-associated (UBA)/TS-N domain-containing protein / octicosapeptide/Phox/Bemp1 (PB1) domain-containing protein	ubiquitin-associated (UBA)/TS-N domain-containing protein / octicosapeptide/Phox/Bemp1 (PB1) domain-containing protein; FUNCTIONS IN: zinc ion binding; INVOLVED IN: biological_process unknown; LOCATED IN: cytoplasm; EXPRESSED IN: 24 plant structures; EXPRESSED DURING: 15 growth stages; CONTAINS InterPro DOMAIN/s: Octicosapeptide/Phox/Bem1p (InterPro:IPR000270), Ubiquitin-associated/translation el…
AT1G63490	7.2071	0.128847	5.82888	0.303182	5.98625	0.337456	6.36248	0.104555	7.24792	0.166555	7.19125	0.163933	7.42744	0.00405298	7.63112	0.0482069	AT1G63490.1	transcription factor jumonji (jmjC) domain-containing protein	transcription factor jumonji (jmjC) domain-containing protein; FUNCTIONS IN: sequence-specific DNA binding transcription factor activity; LOCATED IN: nucleus; EXPRESSED IN: 21 plant structures; EXPRESSED DURING: 14 growth stages; CONTAINS InterPro DOMAIN/s: Transcription factor jumonji/aspartyl beta-hydroxylase (InterPro:IPR003347), PLU-1-like (InterPro:IPR013637), Zinc finger, PHD-type, conserve…
AT3G48070	8.78996	0.103301	7.41287	0.0269284	7.83398	0.0452371	7.68557	0.0382646	8.49218	0.204434	7.42689	0.107715	7.50173	0.0744874	7.60162	0.112211	AT3G48070.1	RING/U-box superfamily protein	RING/U-box superfamily protein; FUNCTIONS IN: zinc ion binding; LOCATED IN: chloroplast; EXPRESSED IN: 24 plant structures; EXPRESSED DURING: 15 growth stages; CONTAINS InterPro DOMAIN/s: Zinc finger, RING-type (InterPro:IPR001841); BEST Arabidopsis thaliana protein match is: RING/U-box superfamily protein (TAIR:AT5G62910.1); Has 516 Blast hits to 512 proteins in 181 species: Archae - 0; Bacteria…
AT5G59450	6.17117	0.0251655	4.79804	0.242957	4.90629	0.133755	5.01898	0.053142	6.06005	0.176928	4.8538	0.0955661	4.86711	0.0415153	5.26967	0.0904126	AT5G59450.1	GRAS family transcription factor	GRAS family transcription factor; CONTAINS InterPro DOMAIN/s: Transcription factor GRAS (InterPro:IPR005202); BEST Arabidopsis thaliana protein match is: GRAS family transcription factor (TAIR:AT3G46600.1); Has 1807 Blast hits to 1807 proteins in 277 species: Archae - 0; Bacteria - 0; Metazoa - 736; Fungi - 347; Plants - 385; Viruses - 0; Other Eukaryotes - 339 (source: NCBI BLink).
AT1G55060	10.7019	0.0915072	9.34528	0.066851	9.15905	0.0982149	9.17905	0.120151	10.291	0.16241	9.60641	0.0763552	9.35399	0.11699	9.55832	0.116143	AT1G55060.1	ubiquitin 12	ubiquitin 12 (UBQ12); CONTAINS InterPro DOMAIN/s: Ubiquitin subgroup (InterPro:IPR019956), Ubiquitin conserved site (InterPro:IPR019954), Ubiquitin (InterPro:IPR000626), Ubiquitin supergroup (InterPro:IPR019955); BEST Arabidopsis thaliana protein match is: polyubiquitin 3 (TAIR:AT5G03240.3); Has 19950 Blast hits to 7287 proteins in 722 species: Archae - 0; Bacteria - 57; Metazoa - 9247; Fungi - 2…
AT3G06660	9.16598	0.144907	7.80952	0.186554	8.02074	0.0715002	7.93452	0.188082	9.29978	0.0833114	8.0703	0.0747478	8.35875	0.0748155	8.84464	0.0981276	AT3G06660.1	PAPA-1-like family protein / zinc finger (HIT type) family protein	PAPA-1-like family protein / zinc finger (HIT type) family protein; LOCATED IN: chloroplast; EXPRESSED IN: 23 plant structures; EXPRESSED DURING: 14 growth stages; CONTAINS InterPro DOMAIN/s: Zinc finger, HIT-type (InterPro:IPR007529), PAPA-1-like conserved region (InterPro:IPR006880); BEST Arabidopsis thaliana protein match is: HIT zinc finger ;PAPA-1-like conserved region (TAIR:AT2G47350.1); Ha…
AT4G29190	9.66511	0.105107	8.31187	0.086671	7.793	0.208794	8.23976	0.0448793	9.09748	0.0654572	8.61029	0.0340036	7.92775	0.178224	8.40496	0.145194	AT4G29190.1	Zinc finger C-x8-C-x5-C-x3-H type family protein	Zinc finger C-x8-C-x5-C-x3-H type family protein; CONTAINS InterPro DOMAIN/s: Zinc finger, CCCH-type (InterPro:IPR000571); BEST Arabidopsis thaliana protein match is: CCCH-type zinc finger family protein (TAIR:AT2G19810.1); Has 726 Blast hits to 700 proteins in 125 species: Archae - 0; Bacteria - 0; Metazoa - 157; Fungi - 3; Plants - 406; Viruses - 0; Other Eukaryotes - 160 (source: NCBI BLink).
AT3G03180	6.96105	0.0685527	5.61141	0.0344671	5.83479	0.184976	5.80355	0.120991	5.75203	0.173264	4.96575	0.209019	5.12141	0.137163	5.42673	0.119178	AT3G03180.1	Got1/Sft2-like vescicle transport protein family	Got1/Sft2-like vescicle transport protein family; FUNCTIONS IN: molecular_function unknown; INVOLVED IN: vesicle-mediated transport; LOCATED IN: cellular_component unknown; EXPRESSED IN: 20 plant structures; EXPRESSED DURING: 13 growth stages; CONTAINS InterPro DOMAIN/s: Vesicle transport protein, Got1/SFT2-like (InterPro:IPR007305); BEST Arabidopsis thaliana protein match is: Got1/Sft2-like vesc…
AT3G26890	9.17951	0.173456	7.83073	0.191217	8.38275	0.111329	8.15215	0.158882	8.82438	0.202444	7.86965	0.112924	8.18069	0.177519	8.39881	0.13708	AT3G26890.1		unknown protein; BEST Arabidopsis thaliana protein match is: unknown protein (TAIR:AT5G41110.1); Has 393 Blast hits to 383 proteins in 134 species: Archae - 0; Bacteria - 61; Metazoa - 171; Fungi - 74; Plants - 80; Viruses - 0; Other Eukaryotes - 7 (source: NCBI BLink).
AT3G01650	6.31339	0.163695	4.96758	0.156891	5.06029	0.073723	5.04138	0.0163906	5.41969	0.114279	4.65926	0.112951	4.97568	0.115494	5.10996	0.0600427	AT3G01650.1	RING domain ligase1	RING domain ligase1 (RGLG1); FUNCTIONS IN: zinc ion binding; INVOLVED IN: N-terminal protein myristoylation, cytokinin metabolic process, auxin metabolic process; LOCATED IN: plasma membrane; EXPRESSED IN: 28 plant structures; EXPRESSED DURING: 15 growth stages; CONTAINS InterPro DOMAIN/s: Zinc finger, RING-type (InterPro:IPR001841), Copine (InterPro:IPR010734), von Willebrand factor, type A (Int…
AT4G17170	8.96388	0.124321	7.62345	0.122586	7.61538	0.0741993	7.47786	0.131177	8.51809	0.138368	7.44783	0.0503869	7.39727	0.12408	7.78087	0.134109	AT4G17170.1	RAB GTPase homolog B1C	RAB GTPase homolog B1C (RABB1C); FUNCTIONS IN: GTP binding, GTPase activity; INVOLVED IN: ER to Golgi vesicle-mediated transport, pollen sperm cell differentiation, cell growth; LOCATED IN: plasma membrane, vacuole, membrane; EXPRESSED IN: 26 plant structures; EXPRESSED DURING: 16 growth stages; CONTAINS InterPro DOMAIN/s: Ras GTPase (InterPro:IPR001806), Small GTP-binding protein (InterPro:IPR00…
AT5G08535	7.94246	0.0728372	6.60438	0.146025	6.67837	0.0381558	6.85567	0.130239	7.99378	0.101156	6.90647	0.14296	7.12444	0.174259	7.72956	0.0910287	AT5G08535.1	D111/G-patch domain-containing protein	D111/G-patch domain-containing protein; FUNCTIONS IN: nucleic acid binding; INVOLVED IN: biological_process unknown; LOCATED IN: intracellular, chloroplast; EXPRESSED IN: 24 plant structures; EXPRESSED DURING: 15 growth stages; CONTAINS InterPro DOMAIN/s: D111/G-patch (InterPro:IPR000467); BEST Arabidopsis thaliana protein match is: D111/G-patch domain-containing protein (TAIR:AT3G52350.1); Has 3…
AT5G35960	5.74067	0.230155	4.40367	0.190963	4.67855	0.0845392	4.82735	0.0767307	4.60688	0.126325	4.29125	0.212603	4.82696	0.0404375	5.7068	0.077046	AT5G35960.1	Protein kinase family protein	Protein kinase family protein; FUNCTIONS IN: protein serine/threonine kinase activity, protein kinase activity, kinase activity, ATP binding; INVOLVED IN: protein amino acid phosphorylation; LOCATED IN: cellular_component unknown; EXPRESSED IN: inflorescence meristem, hypocotyl, root, flower; EXPRESSED DURING: petal differentiation and expansion stage; CONTAINS InterPro DOMAIN/s: Protein kinase, …
AT4G01575	6.97727	0.100263	5.645	0.208695	6.15333	0.0239999	6.08382	0.186755	6.85002	0.0981421	5.61052	0.0304804	5.79182	0.136481	5.87567	0.0842422	AT4G01575.1	serine protease inhibitor, Kazal-type family protein	serine protease inhibitor, Kazal-type family protein; FUNCTIONS IN: serine-type endopeptidase inhibitor activity; INVOLVED IN: biological_process unknown; LOCATED IN: endomembrane system; EXPRESSED IN: 24 plant structures; EXPRESSED DURING: 15 growth stages; BEST Arabidopsis thaliana protein match is: serine protease inhibitor, Kazal-type family protein (TAIR:AT3G61980.1); Has 54 Blast hits to 54…
AT2G29700	7.92404	0.175437	6.59177	0.0836937	6.90897	0.103808	6.76066	0.0805337	7.66399	0.0967489	6.62413	0.0317066	6.98964	0.0869887	7.19588	0.176888	AT2G29700.1	pleckstrin homologue 1	pleckstrin homologue 1 (PH1); CONTAINS InterPro DOMAIN/s: Pleckstrin homology-type (InterPro:IPR011993), Pleckstrin homology (InterPro:IPR001849); BEST Arabidopsis thaliana protein match is: Pleckstrin homology (PH) domain superfamily protein (TAIR:AT5G05710.1); Has 2358 Blast hits to 2352 proteins in 131 species: Archae - 0; Bacteria - 0; Metazoa - 1854; Fungi - 32; Plants - 108; Viruses - 3; Ot…
AT5G40470	8.61787	0.0947556	7.28609	0.171275	7.33878	0.145081	7.35393	0.102319	8.42556	0.31371	7.02914	0.0770118	7.47286	0.246987	7.27221	0.0715514	AT5G40470.1	RNI-like superfamily protein	RNI-like superfamily protein; FUNCTIONS IN: molecular_function unknown; INVOLVED IN: biological_process unknown; LOCATED IN: chloroplast; EXPRESSED IN: 22 plant structures; EXPRESSED DURING: 13 growth stages; BEST Arabidopsis thaliana protein match is: F-box/RNI-like superfamily protein (TAIR:AT4G15475.1); Has 2544 Blast hits to 1647 proteins in 181 species: Archae - 0; Bacteria - 22; Metazoa - 1…
AT3G06190	6.37314	0.119813	5.04342	0.114344	5.36594	0.0618285	5.15927	0.100514	6.64821	0.23447	5.22751	0.0752858	5.27906	0.0225636	5.64859	0.0705394	AT3G06190.1	BTB-POZ and MATH domain 2	BTB-POZ and MATH domain 2 (BPM2); CONTAINS InterPro DOMAIN/s: TRAF-like (InterPro:IPR008974), MATH (InterPro:IPR002083), BTB/POZ fold (InterPro:IPR011333), BTB/POZ (InterPro:IPR013069), Kelch related (InterPro:IPR013089), BTB/POZ-like (InterPro:IPR000210), TRAF-type (InterPro:IPR013322); BEST Arabidopsis thaliana protein match is: BTB-POZ and MATH domain 1 (TAIR:AT5G19000.1); Has 5905 Blast hits …
AT5G24690	8.03392	0.0671107	6.70942	0.0901577	6.65935	0.0769507	6.40154	0.0575352	7.15203	0.0936331	6.67786	0.0257512	6.42029	0.0812348	6.46242	0.0577781	AT5G24690.1	Protein of unknown function (DUF3411)	INVOLVED IN: biological_process unknown; LOCATED IN: mitochondrion, chloroplast, plastid, chloroplast inner membrane, chloroplast envelope; EXPRESSED IN: 23 plant structures; EXPRESSED DURING: 13 growth stages; CONTAINS InterPro DOMAIN/s: Protein of unknown function DUF3411 (InterPro:IPR021825); BEST Arabidopsis thaliana protein match is: reticulata-related 1 (TAIR:AT5G22790.1); Has 30201 Blast h…
AT5G63370	7.26005	0.186651	5.9365	0.170394	6.00722	0.186162	5.87021	0.221562	6.92082	0.196045	5.62662	0.219901	4.97411	0.283494	5.079	0.329868	AT5G63370.1	Protein kinase superfamily protein	Protein kinase superfamily protein; FUNCTIONS IN: protein serine/threonine kinase activity, protein kinase activity, kinase activity, ATP binding; INVOLVED IN: protein amino acid phosphorylation; LOCATED IN: cellular_component unknown; EXPRESSED IN: 24 plant structures; EXPRESSED DURING: 15 growth stages; CONTAINS InterPro DOMAIN/s: Protein kinase, catalytic domain (InterPro:IPR000719), Serine/th…
AT5G37670	5.40573	0.226681	4.08334	0.142197	4.41941	0.164009	5.80926	0.0887006	5.03909	0.257769	4.05808	0.115906	4.85056	0.275805	7.03161	0.239952	AT5G37670.1	HSP20-like chaperones superfamily protein	HSP20-like chaperones superfamily protein; CONTAINS InterPro DOMAIN/s: Heat shock protein Hsp20 (InterPro:IPR002068), HSP20-like chaperone (InterPro:IPR008978); BEST Arabidopsis thaliana protein match is: HSP20-like chaperones superfamily protein (TAIR:AT1G59860.1); Has 1807 Blast hits to 1807 proteins in 277 species: Archae - 0; Bacteria - 0; Metazoa - 736; Fungi - 347; Plants - 385; Viruses - 0…
AT2G31510	8.63037	0.0817113	7.31118	0.106737	7.26185	0.0840057	7.35087	0.0803919	8.09233	0.157278	7.29514	0.0245944	7.15074	0.246587	7.16961	0.12505	AT2G31510.1	IBR domain-containing protein	ARIADNE 7 (ARI7); FUNCTIONS IN: zinc ion binding, nucleic acid binding; EXPRESSED IN: 23 plant structures; EXPRESSED DURING: 14 growth stages; CONTAINS InterPro DOMAIN/s: Zinc finger, C6HC-type (InterPro:IPR002867), Zinc finger, RING-type (InterPro:IPR001841), Zinc finger, CCHC-type (InterPro:IPR001878); BEST Arabidopsis thaliana protein match is: RING/U-box superfamily protein (TAIR:AT1G05890.1)…
AT1G10170	5.92385	0.151194	4.60703	0.234644	5.19456	0.171405	5.12288	0.167417	5.10559	0.123946	4.66158	0.115946	4.63682	0.0630304	4.52123	0.289427	AT1G10170.1	NF-X-like 1	NF-X-like 1 (NFXL1); FUNCTIONS IN: zinc ion binding, sequence-specific DNA binding transcription factor activity; INVOLVED IN: in 6 processes; LOCATED IN: nucleus; EXPRESSED IN: 27 plant structures; EXPRESSED DURING: 15 growth stages; CONTAINS InterPro DOMAIN/s: Zinc finger, NF-X1-type (InterPro:IPR000967), Zinc finger, PHD-type, conserved site (InterPro:IPR019786), Zinc finger, RING-type (InterP…
AT3G53680	8.73775	0.0767998	7.42453	0.104077	7.54173	0.0948497	7.66036	0.0514208	8.53332	0.0337594	7.60626	0.0860592	7.64942	0.0838715	7.59037	0.0871364	AT3G53680.1	Acyl-CoA N-acyltransferase with RING/FYVE/PHD-type zinc finger domain	Acyl-CoA N-acyltransferase with RING/FYVE/PHD-type zinc finger domain; FUNCTIONS IN: DNA binding, zinc ion binding; INVOLVED IN: regulation of transcription, DNA-dependent; LOCATED IN: nucleus; EXPRESSED IN: 15 plant structures; EXPRESSED DURING: 6 growth stages; CONTAINS InterPro DOMAIN/s: Zinc finger, PHD-type, conserved site (InterPro:IPR019786), Zinc finger, PHD-type (InterPro:IPR001965), Zin…
AT4G34100	10.361	0.14459	9.0558	0.0627955	9.64218	0.0707412	9.43256	0.047396	9.84692	0.107404	8.92695	0.11071	9.06172	0.11397	9.48456	0.133212	AT4G34100.1	RING/U-box superfamily protein	RING/U-box superfamily protein; FUNCTIONS IN: zinc ion binding; LOCATED IN: chloroplast; EXPRESSED IN: 24 plant structures; EXPRESSED DURING: 15 growth stages; CONTAINS InterPro DOMAIN/s: Zinc finger, C3HC4 RING-type (InterPro:IPR018957), Zinc finger, RING-CH-type (InterPro:IPR011016); BEST Arabidopsis thaliana protein match is: RING/FYVE/PHD zinc finger superfamily protein (TAIR:AT4G32670.1); Ha…
AT4G00050	5.73606	0.157126	4.4342	0.142903	4.68894	0.0981142	5.74271	0.232074	4.97553	0.195948	4.35446	0.08528	5.40807	0.260217	6.89276	0.0792311	AT4G00050.1	basic helix-loop-helix (bHLH) DNA-binding superfamily protein	unfertilized embryo sac 10 (UNE10); FUNCTIONS IN: DNA binding, sequence-specific DNA binding transcription factor activity; INVOLVED IN: double fertilization forming a zygote and endosperm, regulation of transcription; LOCATED IN: nucleus; EXPRESSED IN: 20 plant structures; EXPRESSED DURING: 13 growth stages; CONTAINS InterPro DOMAIN/s: Helix-loop-helix DNA-binding domain (InterPro:IPR001092), He…
AT3G49350	6.14354	0.146629	4.84825	0.0847075	5.72668	0.166693	5.38639	0.0728916	5.76344	0.160813	5.10307	0.078841	4.84082	0.220851	5.11356	0.260225	AT3G49350.1	Ypt/Rab-GAP domain of gyp1p superfamily protein	Ypt/Rab-GAP domain of gyp1p superfamily protein; FUNCTIONS IN: RAB GTPase activator activity; INVOLVED IN: regulation of Rab GTPase activity; LOCATED IN: intracellular, chloroplast; EXPRESSED IN: 22 plant structures; EXPRESSED DURING: 13 growth stages; CONTAINS InterPro DOMAIN/s: RabGAP/TBC (InterPro:IPR000195); BEST Arabidopsis thaliana protein match is: Ypt/Rab-GAP domain of gyp1p superfamily p…
AT5G20910	6.89191	0.180894	5.59783	0.249437	5.49167	0.120915	5.14173	0.0965999	6.65602	0.168961	5.84022	0.130917	5.2316	0.262057	5.77507	0.096671	AT5G20910.1	RING/U-box superfamily protein	RING/U-box superfamily protein; FUNCTIONS IN: zinc ion binding; LOCATED IN: nucleus; EXPRESSED IN: 22 plant structures; EXPRESSED DURING: 15 growth stages; CONTAINS InterPro DOMAIN/s: Zinc finger, RING-type (InterPro:IPR001841), Zinc finger, C3HC4 RING-type (InterPro:IPR018957); BEST Arabidopsis thaliana protein match is: RING/U-box superfamily protein (TAIR:AT5G15820.1); Has 9587 Blast hits to 9…
AT2G24130	7.16068	0.0978339	5.87088	0.292558	5.54729	0.352213	5.67195	0.190683	7.13051	0.175251	5.93791	0.152759	5.84978	0.298108	6.15404	0.121764	AT2G24130.1	Leucine-rich receptor-like protein kinase family protein	Leucine-rich receptor-like protein kinase family protein; FUNCTIONS IN: protein serine/threonine kinase activity, protein kinase activity, ATP binding; INVOLVED IN: transmembrane receptor protein tyrosine kinase signaling pathway, protein amino acid phosphorylation; LOCATED IN: endomembrane system; EXPRESSED IN: 15 plant structures; EXPRESSED DURING: 7 growth stages; CONTAINS InterPro DOMAIN/s: P…
AT1G02860	8.89024	0.045612	7.60172	0.214567	7.97796	0.110292	7.99845	0.0717928	8.35584	0.156781	7.39766	0.104268	7.84267	0.124434	8.04361	0.118781	AT1G02860.1	SPX (SYG1/Pho81/XPR1) domain-containing protein	nitrogen limitation adaptation (NLA); CONTAINS InterPro DOMAIN/s: Zinc finger, RING-type, conserved site (InterPro:IPR017907), Zinc finger, RING-type (InterPro:IPR001841), SPX, N-terminal (InterPro:IPR004331); BEST Arabidopsis thaliana protein match is: SPX (SYG1/Pho81/XPR1) domain-containing protein / zinc finger (C3HC4-type RING finger) protein-related (TAIR:AT2G38920.1); Has 2026 Blast hits to…
AT2G17730	7.2452	0.131869	5.95902	0.144388	5.61958	0.0512926	6.27011	0.243067	7.00952	0.250615	6.13302	0.0568269	6.01648	0.147736	6.12471	0.120295	AT2G17730.1	NEP-interacting protein 2	NEP-interacting protein 2 (NIP2); CONTAINS InterPro DOMAIN/s: Zinc finger, RING-type (InterPro:IPR001841); BEST Arabidopsis thaliana protein match is: RING/U-box superfamily protein (TAIR:AT4G35840.1); Has 9242 Blast hits to 9216 proteins in 266 species: Archae - 0; Bacteria - 2; Metazoa - 2260; Fungi - 688; Plants - 5081; Viruses - 18; Other Eukaryotes - 1193 (source: NCBI BLink).
AT3G05500	11.5787	0.0660771	10.2935	0.125027	9.76295	0.156877	9.45431	0.132896	11.0085	0.0923229	10.0184	0.0795911	9.27858	0.275129	9.94757	0.0637975	AT3G05500.1	Rubber elongation factor protein (REF)	Rubber elongation factor protein (REF); INVOLVED IN: biological_process unknown; LOCATED IN: vacuole; EXPRESSED IN: 24 plant structures; EXPRESSED DURING: 15 growth stages; CONTAINS InterPro DOMAIN/s: Rubber elongation factor (InterPro:IPR008802); BEST Arabidopsis thaliana protein match is: Rubber elongation factor protein (REF) (TAIR:AT2G47780.1); Has 129 Blast hits to 129 proteins in 22 species…
AT5G61590	9.69505	0.104362	8.41046	0.159023	8.52866	0.110056	8.15078	0.228861	8.8278	0.260155	7.78867	0.159741	8.66012	0.132451	8.37466	0.104107	AT5G61590.1	Integrase-type DNA-binding superfamily protein	Integrase-type DNA-binding superfamily protein; CONTAINS InterPro DOMAIN/s: DNA-binding, integrase-type (InterPro:IPR016177), Pathogenesis-related transcriptional factor/ERF, DNA-binding (InterPro:IPR001471); BEST Arabidopsis thaliana protein match is: Integrase-type DNA-binding superfamily protein (TAIR:AT5G07580.1); Has 1807 Blast hits to 1807 proteins in 277 species: Archae - 0; Bacteria - 0; …
AT2G13290	4.68259	0.0818678	3.39851	0.174589	3.27773	0.0276883	3.20419	0.0616669	3.71952	0.138767	3.57683	0.105265	3.25025	0.13333	3.41239	0.137927	AT2G13290.1	beta-1,4-N-acetylglucosaminyltransferase family protein	beta-1,4-N-acetylglucosaminyltransferase family protein; FUNCTIONS IN: transferase activity, transferring glycosyl groups, acetylglucosaminyltransferase activity; INVOLVED IN: protein amino acid N-linked glycosylation; LOCATED IN: endomembrane system, membrane; EXPRESSED IN: 14 plant structures; EXPRESSED DURING: 9 growth stages; CONTAINS InterPro DOMAIN/s: Glycosyl transferase, family 17 (InterP…
AT2G47800	6.82039	0.225756	5.54634	0.191307	6.06931	0.314903	5.7476	0.193474	4.7357	0.18359	4.36116	0.129721	4.31607	0.0800725	4.47244	0.199545	AT2G47800.1	multidrug resistance-associated protein 4	multidrug resistance-associated protein 4 (MRP4); FUNCTIONS IN: ATPase activity, coupled to transmembrane movement of substances, folic acid transporter activity; INVOLVED IN: response to water deprivation, drug transmembrane transport, response to wounding, response to nematode, stomatal movement; LOCATED IN: vacuolar membrane, plasma membrane, vacuole, plant-type vacuole; EXPRESSED IN: 27 plant…
AT5G10790	10.1462	0.0870169	8.87397	0.122311	8.43857	0.132816	8.49769	0.070234	9.76641	0.0356848	8.83121	0.0309238	8.60702	0.108505	8.79453	0.0461608	AT5G10790.1	ubiquitin-specific protease 22	ubiquitin-specific protease 22 (UBP22); FUNCTIONS IN: ubiquitin-specific protease activity, ubiquitin thiolesterase activity, zinc ion binding; INVOLVED IN: ubiquitin-dependent protein catabolic process; EXPRESSED IN: 24 plant structures; EXPRESSED DURING: 15 growth stages; CONTAINS InterPro DOMAIN/s: Zinc finger, UBP-type (InterPro:IPR001607), Peptidase C19, ubiquitin carboxyl-terminal hydrolase…
AT2G31890	8.2417	0.0395037	6.97139	0.14551	6.96116	0.0406809	6.80498	0.134028	7.94062	0.034022	7.28528	0.0701517	7.30524	0.0423739	7.00019	0.136579	AT2G31890.1	RAP	RAP; CONTAINS InterPro DOMAIN/s: RAP domain (InterPro:IPR013584); Has 766 Blast hits to 576 proteins in 113 species: Archae - 0; Bacteria - 46; Metazoa - 118; Fungi - 18; Plants - 194; Viruses - 0; Other Eukaryotes - 390 (source: NCBI BLink).
AT4G27800	6.87388	0.145865	5.60541	0.162678	5.51468	0.196552	5.74521	0.144005	6.92437	0.276758	5.91224	0.158162	6.18245	0.0648905	5.85605	0.172346	AT4G27800.1	thylakoid-associated phosphatase 38	thylakoid-associated phosphatase 38 (TAP38); FUNCTIONS IN: phosphatase activity, protein serine/threonine phosphatase activity; INVOLVED IN: photosynthetic electron transport chain, photosystem stoichiometry adjustment, dephosphorylation; LOCATED IN: in 7 components; EXPRESSED IN: 23 plant structures; EXPRESSED DURING: 13 growth stages; CONTAINS InterPro DOMAIN/s: Protein phosphatase 2C, manganes…
AT4G28230	6.45822	0.133102	5.1973	0.0937282	4.88201	0.136882	4.81279	0.0662596	5.56858	0.109025	4.79792	0.161809	5.21628	0.2142	5.22209	0.150679	AT4G28230.1		unknown protein; Has 444 Blast hits to 358 proteins in 107 species: Archae - 0; Bacteria - 20; Metazoa - 179; Fungi - 26; Plants - 38; Viruses - 2; Other Eukaryotes - 179 (source: NCBI BLink).
AT4G19460	7.08369	0.215766	5.82398	0.11173	5.82327	0.116029	5.72446	0.124906	5.12577	0.386278	5.73347	0.185781	5.44741	0.117797	5.38917	0.118373	AT4G19460.1	UDP-Glycosyltransferase superfamily protein	UDP-Glycosyltransferase superfamily protein; FUNCTIONS IN: transferase activity, transferring glycosyl groups; INVOLVED IN: biosynthetic process; LOCATED IN: cellular_component unknown; EXPRESSED IN: 10 plant structures; EXPRESSED DURING: 4 anthesis, C globular stage, petal differentiation and expansion stage; CONTAINS InterPro DOMAIN/s: Glycosyl transferase, group 1 (InterPro:IPR001296); BEST Ar…
AT4G31160	9.83406	0.204041	8.58022	0.113329	8.17428	0.125837	8.27384	0.0308278	8.5474	0.090197	8.07148	0.0291885	7.93297	0.0687128	8.12952	0.0649968	AT4G31160.1	DDB1-CUL4 associated factor 1	DDB1-CUL4 associated factor 1 (DCAF1); FUNCTIONS IN: nucleotide binding; INVOLVED IN: in 6 processes; LOCATED IN: nucleus, CUL4 RING ubiquitin ligase complex; EXPRESSED IN: 29 plant structures; EXPRESSED DURING: 14 growth stages; CONTAINS InterPro DOMAIN/s: WD40 repeat-like-containing domain (InterPro:IPR011046), LisH dimerisation motif, subgroup (InterPro:IPR013720), WD40-repeat-containing domai…
AT2G47720	3.97719	0.185358	2.73145	0.0650998	2.63849	0.116009	2.86908	0.118047	3.05737	0.293396	2.88042	0.114609	2.81407	0.075618	2.79515	0.109264	AT2G47720.1		FUNCTIONS IN: molecular_function unknown; INVOLVED IN: biological_process unknown; LOCATED IN: chloroplast; EXPRESSED IN: 7 plant structures; EXPRESSED DURING: 4 anthesis, F mature embryo stage, petal differentiation and expansion stage, E expanded cotyledon stage, D bilateral stage; BEST Arabidopsis thaliana protein match is: Transducin/WD40 repeat-like superfamily protein (TAIR:AT3G62770.1); Ha…
AT3G19920	7.97768	0.0516646	6.73285	0.13033	7.11515	0.0794926	7.50348	0.0946523	6.99615	0.179401	6.38559	0.0576018	7.01379	0.0943987	7.23444	0.116212	AT3G19920.1		unknown protein; BEST Arabidopsis thaliana protein match is: unknown protein (TAIR:AT5G64230.1); Has 217 Blast hits to 217 proteins in 16 species: Archae - 0; Bacteria - 2; Metazoa - 0; Fungi - 0; Plants - 215; Viruses - 0; Other Eukaryotes - 0 (source: NCBI BLink).
AT2G15620	10.6238	0.107773	9.38081	0.151009	8.54417	0.177605	9.13474	0.119733	10.2462	0.0610972	8.70177	0.150628	8.47575	0.188579	9.41039	0.116281	AT2G15620.1	nitrite reductase 1	nitrite reductase 1 (NIR1); FUNCTIONS IN: ferredoxin-nitrate reductase activity, nitrite reductase (NO-forming) activity; INVOLVED IN: response to salt stress, response to nitrate; LOCATED IN: mitochondrion, apoplast, chloroplast stroma, chloroplast, membrane; EXPRESSED IN: 24 plant structures; EXPRESSED DURING: 14 growth stages; CONTAINS InterPro DOMAIN/s: Nitrite/sulphite reductase iron-sulphur…
AT3G44980	8.88036	0.0896016	7.6401	0.171237	8.45049	0.301351	8.54098	0.0704772	6.19274	0.195186	5.94976	0.130816	6.35721	0.195705	6.48792	0.0865744	AT3G44980.1		unknown protein; BEST Arabidopsis thaliana protein match is: unknown protein (TAIR:AT2G07215.1); Has 2 Blast hits to 2 proteins in 1 species: Archae - 0; Bacteria - 0; Metazoa - 0; Fungi - 0; Plants - 2; Viruses - 0; Other Eukaryotes - 0 (source: NCBI BLink).
AT5G64270	10.2308	0.0979545	8.99263	0.162621	8.70466	0.208521	8.91404	0.147139	9.56895	0.116112	9.05294	0.0254145	8.70828	0.0732314	8.98329	0.090357	AT5G64270.1	splicing factor, putative	splicing factor, putative; FUNCTIONS IN: binding; INVOLVED IN: mRNA processing; LOCATED IN: chloroplast; EXPRESSED IN: 26 plant structures; EXPRESSED DURING: 15 growth stages; CONTAINS InterPro DOMAIN/s: HEAT (InterPro:IPR000357), Armadillo-like helical (InterPro:IPR011989), Splicing factor 3B subunit 1 (InterPro:IPR015016), HEAT, type 2 (InterPro:IPR021133), Armadillo-type fold (InterPro:IPR0160…
AT3G15450	7.88851	0.0652528	6.65313	0.104442	7.9114	0.082646	7.68404	0.0936313	8.89872	0.385848	7.23182	0.203478	7.94654	0.0852389	8.36071	0.189491	AT3G15450.1	Aluminium induced protein with YGL and LRDR motifs	Aluminium induced protein with YGL and LRDR motifs; FUNCTIONS IN: molecular_function unknown; EXPRESSED IN: 25 plant structures; EXPRESSED DURING: 13 growth stages; BEST Arabidopsis thaliana protein match is: Aluminium induced protein with YGL and LRDR motifs (TAIR:AT4G27450.1); Has 430 Blast hits to 430 proteins in 86 species: Archae - 0; Bacteria - 40; Metazoa - 2; Fungi - 2; Plants - 364; Viru…
AT1G30610	7.53311	0.085522	6.3058	0.196361	5.81561	0.213595	6.08347	0.0590991	6.94028	0.121868	6.40368	0.109649	5.90958	0.0458486	6.10901	0.20547	AT1G30610.1	pentatricopeptide (PPR) repeat-containing protein	EMBRYO DEFECTIVE 2279 (EMB2279); INVOLVED IN: suspensor development, embryo development ending in seed dormancy; LOCATED IN: cellular_component unknown; EXPRESSED IN: 22 plant structures; EXPRESSED DURING: 13 growth stages; CONTAINS InterPro DOMAIN/s: Pentatricopeptide repeat (InterPro:IPR002885); BEST Arabidopsis thaliana protein match is: Tetratricopeptide repeat (TPR)-like superfamily protein …
AT1G12710	7.7269	0.165962	6.50282	0.240568	6.46806	0.229168	6.34018	0.135272	7.85552	0.0812942	7.00865	0.154688	6.48628	0.104146	7.0491	0.212818	AT1G12710.1	phloem protein 2-A12	phloem protein 2-A12 (PP2-A12); CONTAINS InterPro DOMAIN/s: F-box domain, cyclin-like (InterPro:IPR001810); BEST Arabidopsis thaliana protein match is: phloem protein 2-A11 (TAIR:AT1G63090.1); Has 458 Blast hits to 452 proteins in 24 species: Archae - 0; Bacteria - 0; Metazoa - 0; Fungi - 2; Plants - 456; Viruses - 0; Other Eukaryotes - 0 (source: NCBI BLink).
AT4G22590	7.34862	0.218874	6.12593	0.211058	6.27642	0.0162273	6.31812	0.218455	6.72217	0.129472	6.33175	0.0475827	6.04799	0.28905	5.62209	0.144608	AT4G22590.1	Haloacid dehalogenase-like hydrolase (HAD) superfamily protein	Haloacid dehalogenase-like hydrolase (HAD) superfamily protein; FUNCTIONS IN: catalytic activity, trehalose-phosphatase activity; INVOLVED IN: trehalose biosynthetic process, metabolic process; LOCATED IN: chloroplast; EXPRESSED IN: sperm cell, male gametophyte, pollen tube; EXPRESSED DURING: L mature pollen stage, M germinated pollen stage; CONTAINS InterPro DOMAIN/s: HAD-superfamily hydrolase, …
AT4G22592	7.34862	0.218874	6.12593	0.211058	6.27642	0.0162273	6.31812	0.218455	6.72217	0.129472	6.33175	0.0475827	6.04799	0.28905	5.62209	0.144608	AT4G22592.1	conserved peptide upstream open reading frame 27	conserved peptide upstream open reading frame 27 (CPuORF27); Has 30201 Blast hits to 17322 proteins in 780 species: Archae - 12; Bacteria - 1396; Metazoa - 17338; Fungi - 3422; Plants - 5037; Viruses - 0; Other Eukaryotes - 2996 (source: NCBI BLink).
AT1G75830	6.62233	0.160643	5.40062	0.234867	5.71931	0.123844	5.28952	0.16319	6.87608	0.300826	5.61815	0.121829	6.30592	0.0563463	6.47166	0.107845	AT1G75830.1	low-molecular-weight cysteine-rich 67	low-molecular-weight cysteine-rich 67 (LCR67); FUNCTIONS IN: molecular_function unknown; INVOLVED IN: defense response; LOCATED IN: endomembrane system, cell wall; CONTAINS InterPro DOMAIN/s: Gamma thionin (InterPro:IPR008176), Knottin (InterPro:IPR003614); BEST Arabidopsis thaliana protein match is: plant defensin 1.3 (TAIR:AT2G26010.1); Has 172 Blast hits to 172 proteins in 42 species: Archae -…
AT1G77760	6.89481	0.184428	5.6753	0.078257	5.63384	0.166799	6.44749	0.0139753	5.4775	0.0924857	5.0092	0.166985	4.8223	0.135913	5.31206	0.123523	AT1G77760.1	nitrate reductase 1	nitrate reductase 1 (NIA1); FUNCTIONS IN: nitrate reductase activity, protein binding; INVOLVED IN: nitric oxide biosynthetic process, nitrate assimilation, response to light stimulus; LOCATED IN: cytosol; EXPRESSED IN: 24 plant structures; EXPRESSED DURING: 13 growth stages; CONTAINS InterPro DOMAIN/s: Cytochrome b5, heme-binding site (InterPro:IPR018506), Nitrate reductase NADH dependent (Inter…
AT1G71350	7.35388	0.0847469	6.13734	0.154477	6.4167	0.203379	6.84918	0.271322	6.10865	0.160457	6.08034	0.12012	6.28157	0.103122	6.35829	0.14126	AT1G71350.1	eukaryotic translation initiation factor SUI1 family protein	eukaryotic translation initiation factor SUI1 family protein; FUNCTIONS IN: RNA binding, translation initiation factor activity; INVOLVED IN: translational initiation; EXPRESSED IN: 24 plant structures; EXPRESSED DURING: 15 growth stages; CONTAINS InterPro DOMAIN/s: Pseudouridine synthase/archaeosine transglycosylase-like (InterPro:IPR015947), Translation initiation factor SUI1 (InterPro:IPR00195…
AT5G66810	4.6667	0.143002	3.45347	0.0411722	3.71917	0.0362558	3.78473	0.0785547	4.46515	0.305203	3.54125	0.119124	3.33653	0.130845	3.5514	0.0793025	AT5G66810.1		CONTAINS InterPro DOMAIN/s: CTLH, C-terminal LisH motif (InterPro:IPR006595); BEST Arabidopsis thaliana protein match is: LisH and RanBPM domains containing protein (TAIR:AT1G61150.1); Has 333 Blast hits to 242 proteins in 88 species: Archae - 0; Bacteria - 0; Metazoa - 104; Fungi - 47; Plants - 152; Viruses - 0; Other Eukaryotes - 30 (source: NCBI BLink).
AT1G20670	4.60974	0.0669824	3.40065	0.0886207	3.37998	0.153614	3.31923	0.173632	3.96028	0.080075	3.47202	0.0571386	3.15935	0.172808	3.47096	0.175518	AT1G20670.1	DNA-binding bromodomain-containing protein	DNA-binding bromodomain-containing protein; CONTAINS InterPro DOMAIN/s: Bromodomain, conserved site (InterPro:IPR018359), Bromodomain (InterPro:IPR001487); BEST Arabidopsis thaliana protein match is: DNA-binding bromodomain-containing protein (TAIR:AT1G76380.2); Has 11096 Blast hits to 8233 proteins in 323 species: Archae - 0; Bacteria - 121; Metazoa - 4363; Fungi - 1457; Plants - 677; Viruses - …
AT5G52640	8.22321	0.0636515	7.016	0.0283688	7.20188	0.0625603	8.12306	0.196806	7.68032	0.198556	6.43142	0.129365	7.36434	0.181568	9.30094	0.0815559	AT5G52640.1	heat shock protein 90.1	heat shock protein 90.1 (HSP90.1); FUNCTIONS IN: unfolded protein binding, ATP binding; INVOLVED IN: defense response to bacterium, response to heat, response to arsenic; LOCATED IN: cytosol, cell wall, plasma membrane; EXPRESSED IN: 25 plant structures; EXPRESSED DURING: 14 growth stages; CONTAINS InterPro DOMAIN/s: Chaperone protein htpG (InterPro:IPR001404), Heat shock protein Hsp90, conserved…
AT1G65350	6.87351	0.122789	5.66822	0.149343	5.11603	0.157516	4.80522	0.14869	6.36074	0.0962412	5.86488	0.0888018	5.01139	0.0779657	5.21556	0.155164	AT1G65350.1	ubiquitin 13	ubiquitin 13 (UBQ13); CONTAINS InterPro DOMAIN/s: Ubiquitin subgroup (InterPro:IPR019956), Ubiquitin conserved site (InterPro:IPR019954), Ubiquitin (InterPro:IPR000626), Ubiquitin supergroup (InterPro:IPR019955); BEST Arabidopsis thaliana protein match is: polyubiquitin 3 (TAIR:AT5G03240.3); Has 23178 Blast hits to 7252 proteins in 723 species: Archae - 0; Bacteria - 104; Metazoa - 10542; Fungi -…
AT1G20980	9.93227	0.17367	8.72706	0.0942806	8.7937	0.066562	8.71948	0.0734426	9.25897	0.159976	8.28698	0.154523	8.03276	0.0946735	8.20287	0.169819	AT1G20980.1	squamosa promoter binding protein-like 14	squamosa promoter binding protein-like 14 (SPL14); FUNCTIONS IN: DNA binding, transcription activator activity, sequence-specific DNA binding transcription factor activity; INVOLVED IN: defense response to bacterium, regulation of transcription; LOCATED IN: nucleus, plasma membrane; EXPRESSED IN: 23 plant structures; EXPRESSED DURING: 13 growth stages; CONTAINS InterPro DOMAIN/s: Transcription fa…
AT2G24500	10.0619	0.256684	8.85667	0.0861979	8.10048	0.115175	8.18512	0.0640573	9.36885	0.115521	8.66923	0.12511	8.3683	0.192147	8.75089	0.127679	AT2G24500.1	Zinc finger protein 622	FZF; FUNCTIONS IN: sequence-specific DNA binding transcription factor activity; INVOLVED IN: regulation of transcription; LOCATED IN: intracellular; EXPRESSED IN: 23 plant structures; EXPRESSED DURING: 13 growth stages; CONTAINS InterPro DOMAIN/s: Zinc finger, C2H2-like (InterPro:IPR015880), Zinc finger, C2H2-type (InterPro:IPR007087), Zinc finger, double-stranded RNA binding (InterPro:IPR022755)…
AT4G37330	8.9025	0.0738093	7.69761	0.0413988	6.71102	0.18108	7.27406	0.180121	4.96501	0.301805	5.42493	0.188993	4.69018	0.140311	4.38109	0.216291	AT4G37330.1	cytochrome P450, family 81, subfamily D, polypeptide 4	cytochrome P450, family 81, subfamily D, polypeptide 4 (CYP81D4); FUNCTIONS IN: electron carrier activity, monooxygenase activity, iron ion binding, oxygen binding, heme binding; INVOLVED IN: oxidation reduction; LOCATED IN: endoplasmic reticulum; EXPRESSED IN: 23 plant structures; EXPRESSED DURING: 13 growth stages; CONTAINS InterPro DOMAIN/s: Cytochrome P450 (InterPro:IPR001128), Cytochrome P45…
AT3G01490	6.04785	0.079935	4.85366	0.120569	4.97399	0.158765	4.79346	0.114423	6.11822	0.0455508	5.61418	0.0761591	6.14171	0.0457639	5.93783	0.114275	AT3G01490.1	Protein kinase superfamily protein	Protein kinase superfamily protein; FUNCTIONS IN: protein serine/threonine/tyrosine kinase activity, kinase activity; INVOLVED IN: protein amino acid phosphorylation; LOCATED IN: cellular_component unknown; EXPRESSED IN: 8 plant structures; EXPRESSED DURING: LP.06 six leaves visible, 4 anthesis, petal differentiation and expansion stage; CONTAINS InterPro DOMAIN/s: Protein kinase, catalytic domai…
AT1G49890	6.67013	0.137281	5.47681	0.0728074	5.73263	0.0365606	5.48884	0.210482	6.84448	0.144978	5.64845	0.01551	5.65023	0.0946456	5.68653	0.125595	AT1G49890.1	Family of unknown function (DUF566)	Family of unknown function (DUF566) ; LOCATED IN: chloroplast; EXPRESSED IN: 23 plant structures; EXPRESSED DURING: 13 growth stages; CONTAINS InterPro DOMAIN/s: Protein of unknown function DUF566 (InterPro:IPR007573); BEST Arabidopsis thaliana protein match is: Family of unknown function (DUF566) (TAIR:AT3G19570.2); Has 9198 Blast hits to 4153 proteins in 422 species: Archae - 34; Bacteria - 134…
AT2G43018	6.90722	0.167345	5.72036	0.10112	5.89851	0.0992218	5.79584	0.0996222	6.77714	0.19854	5.636	0.0952158	5.28561	0.060612	6.15168	0.232368	AT2G43018.1	conserved peptide upstream open reading frame 17	conserved peptide upstream open reading frame 17 (CPuORF17); LOCATED IN: endomembrane system; Has 30201 Blast hits to 17322 proteins in 780 species: Archae - 12; Bacteria - 1396; Metazoa - 17338; Fungi - 3422; Plants - 5037; Viruses - 0; Other Eukaryotes - 2996 (source: NCBI BLink).
AT2G43020	6.90722	0.167345	5.72036	0.10112	5.89851	0.0992218	5.79584	0.0996222	6.77714	0.19854	5.636	0.0952158	5.28561	0.060612	6.15168	0.232368	AT2G43020.1	polyamine oxidase 2	polyamine oxidase 2 (PAO2); FUNCTIONS IN: primary amine oxidase activity, oxidoreductase activity; INVOLVED IN: oxidation reduction; LOCATED IN: cellular_component unknown; EXPRESSED IN: sperm cell, male gametophyte, pollen tube; EXPRESSED DURING: L mature pollen stage, M germinated pollen stage; CONTAINS InterPro DOMAIN/s: Amine oxidase (InterPro:IPR002937), Flavin-containing amine oxidase (Inte…
AT5G58070	10.4408	0.131804	9.26237	0.114661	9.16394	0.0968096	9.65704	0.119706	9.60629	0.188134	8.77131	0.112523	9.13651	0.220424	10.4297	0.147351	AT5G58070.1	temperature-induced lipocalin	temperature-induced lipocalin (TIL); FUNCTIONS IN: binding, transporter activity; INVOLVED IN: transport, response to cold, response to light stimulus, response to heat; LOCATED IN: mitochondrion, endoplasmic reticulum, plasma membrane, vacuole; EXPRESSED IN: 26 plant structures; EXPRESSED DURING: 17 growth stages; CONTAINS InterPro DOMAIN/s: Lipocalin, bacterial (InterPro:IPR002446), Lipocalin, …
AT5G06560	10.3195	0.161621	9.14806	0.169688	9.10061	0.111688	8.87893	0.160776	10.4201	0.143317	8.8486	0.0800352	9.70494	0.0590624	9.64539	0.22914	AT5G06560.1	Protein of unknown function, DUF593	Protein of unknown function, DUF593; FUNCTIONS IN: molecular_function unknown; INVOLVED IN: biological_process unknown; LOCATED IN: cellular_component unknown; EXPRESSED IN: 24 plant structures; EXPRESSED DURING: 15 growth stages; CONTAINS InterPro DOMAIN/s: Protein of unknown function DUF593 (InterPro:IPR007656); BEST Arabidopsis thaliana protein match is: Protein of unknown function, DUF593 (TA…
AT3G03720	8.93985	0.185824	7.77265	0.104832	8.11399	0.158053	7.34298	0.0574012	8.211	0.116555	7.43765	0.0624853	6.91954	0.155911	7.18779	0.111974	AT3G03720.1	cationic amino acid transporter 4	cationic amino acid transporter 4 (CAT4); FUNCTIONS IN: cationic amino acid transmembrane transporter activity; INVOLVED IN: transport, amino acid transport, transmembrane transport; LOCATED IN: plasma membrane, vacuole; EXPRESSED IN: 24 plant structures; EXPRESSED DURING: 15 growth stages; CONTAINS InterPro DOMAIN/s: Cationic amino acid transporter (InterPro:IPR015606), Protein of unknown functi…
AT2G36240	7.50945	0.133139	6.34348	0.0774083	6.0321	0.0610088	6.35869	0.0686497	7.02859	0.09847	6.34045	0.253624	5.95888	0.123053	6.18686	0.0319123	AT2G36240.1	pentatricopeptide (PPR) repeat-containing protein	pentatricopeptide (PPR) repeat-containing protein; CONTAINS InterPro DOMAIN/s: Pentatricopeptide repeat (InterPro:IPR002885); BEST Arabidopsis thaliana protein match is: Pentatricopeptide repeat (PPR-like) superfamily protein (TAIR:AT1G09900.1); Has 43076 Blast hits to 12816 proteins in 267 species: Archae - 3; Bacteria - 25; Metazoa - 283; Fungi - 440; Plants - 41291; Viruses - 2; Other Eukaryot…
AT5G51130	7.07415	0.133881	5.91627	0.0445919	6.18391	0.105038	6.1038	0.150445	7.01479	0.167624	6.55278	0.141834	5.91597	0.147231	5.68746	0.188833	AT5G51130.1	S-adenosyl-L-methionine-dependent methyltransferases superfamily protein	S-adenosyl-L-methionine-dependent methyltransferases superfamily protein; FUNCTIONS IN: protein methyltransferase activity, methyltransferase activity; INVOLVED IN: protein amino acid methylation; LOCATED IN: cytoplasm; EXPRESSED IN: 22 plant structures; EXPRESSED DURING: 13 growth stages; CONTAINS InterPro DOMAIN/s: Ribosomal L11 methyltransferase, PrmA (InterPro:IPR010456), Bicoid-interacting 3…
AT4G29820	6.26903	0.0840925	5.11329	0.154653	5.41459	0.0991472	5.83417	0.113453	5.37063	0.167851	4.55806	0.156676	5.07667	0.159166	6.68409	0.260377	AT4G29820.1	homolog of CFIM-25	homolog of CFIM-25 (CFIM-25); CONTAINS InterPro DOMAIN/s: Cleavage/polyadenylation specificity factor, 25kDa subunit (InterPro:IPR016706); BEST Arabidopsis thaliana protein match is: Cleavage/polyadenylation specificity factor, 25kDa subunit (TAIR:AT4G25550.1); Has 30201 Blast hits to 17322 proteins in 780 species: Archae - 12; Bacteria - 1396; Metazoa - 17338; Fungi - 3422; Plants - 5037; Viruse…
AT1G72820	5.03509	0.0570923	3.88075	0.0687973	3.5785	0.151361	3.76252	0.0591122	5.04881	0.107039	4.2009	0.0785606	3.95446	0.0873412	4.37305	0.0387591	AT1G72820.1	Mitochondrial substrate carrier family protein	Mitochondrial substrate carrier family protein; FUNCTIONS IN: binding; INVOLVED IN: transport, mitochondrial transport, transmembrane transport; LOCATED IN: mitochondrial inner membrane, membrane; EXPRESSED IN: 23 plant structures; EXPRESSED DURING: 13 growth stages; CONTAINS InterPro DOMAIN/s: Mitochondrial carrier protein (InterPro:IPR002067), Mitochondrial substrate carrier (InterPro:IPR001993…
AT4G22220	9.95624	0.177657	8.80295	0.156844	8.09115	0.0921997	8.20446	0.13256	9.85504	0.114168	8.90668	0.065002	8.32979	0.143695	8.80386	0.0865082	AT4G22220.1	SufE/NifU family protein	ISU1; CONTAINS InterPro DOMAIN/s: NIF system FeS cluster assembly, NifU, N-terminal (InterPro:IPR002871), ISC system FeS cluster assembly, IscU scaffold (InterPro:IPR011339); BEST Arabidopsis thaliana protein match is: ISCU-like 3 (TAIR:AT4G04080.1); Has 5453 Blast hits to 5453 proteins in 1998 species: Archae - 110; Bacteria - 3654; Metazoa - 148; Fungi - 154; Plants - 89; Viruses - 0; Other Euk…
AT3G28460	8.69305	0.0892479	7.54062	0.17046	7.03134	0.0824227	7.09342	0.0651436	8.36739	0.11966	7.4083	0.0280941	7.22736	0.158789	7.36332	0.0861636	AT3G28460.1	methyltransferases	methyltransferases; FUNCTIONS IN: methyltransferase activity; INVOLVED IN: rRNA methylation; LOCATED IN: chloroplast; EXPRESSED IN: 21 plant structures; EXPRESSED DURING: 13 growth stages; CONTAINS InterPro DOMAIN/s: Conserved hypothetical protein CHP00095 (InterPro:IPR004398); Has 4869 Blast hits to 4869 proteins in 1755 species: Archae - 2; Bacteria - 3296; Metazoa - 0; Fungi - 0; Plants - 49; …
AT4G05320	12.5048	0.0874842	11.353	0.0707923	10.9652	0.0402296	11.3025	0.0894625	12.03	0.051478	11.4025	0.0714491	10.9407	0.0905826	11.105	0.0477648	AT4G05320.1	polyubiquitin 10	polyubiquitin 10 (UBQ10); INVOLVED IN: protein modification process, aging, response to salicylic acid stimulus; EXPRESSED IN: 25 plant structures; EXPRESSED DURING: 15 growth stages; CONTAINS InterPro DOMAIN/s: Ubiquitin subgroup (InterPro:IPR019956), Ubiquitin conserved site (InterPro:IPR019954), Ubiquitin (InterPro:IPR000626), Ubiquitin supergroup (InterPro:IPR019955); BEST Arabidopsis thalian…
AT1G03990	6.90996	0.0930317	5.75991	0.154052	5.33384	0.0646834	5.11943	0.161994	5.83329	0.134838	5.32863	0.0194785	5.76019	0.143055	5.63485	0.0930637	AT1G03990.1	Long-chain fatty alcohol dehydrogenase family protein	Long-chain fatty alcohol dehydrogenase family protein; FUNCTIONS IN: oxidoreductase activity, oxidoreductase activity, acting on CH-OH group of donors, FAD binding; CONTAINS InterPro DOMAIN/s: Glucose-methanol-choline oxidoreductase, N-terminal (InterPro:IPR000172), Glucose-methanol-choline oxidoreductase, C-terminal (InterPro:IPR007867), Long-chain fatty alcohol dehydrogenase (InterPro:IPR012400…
AT1G11020	9.25674	0.0845411	8.10859	0.0659985	8.15562	0.0172339	8.05107	0.057882	8.53987	0.0899601	7.23547	0.0885397	7.34362	0.154299	7.97016	0.0781917	AT1G11020.1	RING/FYVE/PHD zinc finger superfamily protein	RING/FYVE/PHD zinc finger superfamily protein; FUNCTIONS IN: zinc ion binding; EXPRESSED IN: 24 plant structures; EXPRESSED DURING: 15 growth stages; CONTAINS InterPro DOMAIN/s: Zinc finger, C3HC4 RING-type (InterPro:IPR018957), Zinc finger, RING-CH-type (InterPro:IPR011016); BEST Arabidopsis thaliana protein match is: RING/FYVE/PHD zinc finger superfamily protein (TAIR:AT2G22120.2); Has 1259 Bla…
AT5G10550	7.57244	0.164126	6.4248	0.0911846	6.0375	0.113578	6.1078	0.104275	6.89579	0.0641872	6.00238	0.0709467	5.37618	0.146809	5.60851	0.202791	AT5G10550.1	global transcription factor group E2	global transcription factor group E2 (GTE2); CONTAINS InterPro DOMAIN/s: Bromodomain (InterPro:IPR001487); BEST Arabidopsis thaliana protein match is: global transcription factor group E7 (TAIR:AT5G65630.1); Has 1807 Blast hits to 1807 proteins in 277 species: Archae - 0; Bacteria - 0; Metazoa - 736; Fungi - 347; Plants - 385; Viruses - 0; Other Eukaryotes - 339 (source: NCBI BLink).
AT4G38580	9.23533	0.202847	8.08816	0.126522	7.63457	0.07135	7.87158	0.0548314	8.71845	0.12637	7.49888	0.0196475	7.48754	0.14966	7.90096	0.104694	AT4G38580.1	farnesylated protein 6	farnesylated protein 6 (FP6); FUNCTIONS IN: metal ion binding; INVOLVED IN: heat acclimation; LOCATED IN: plasma membrane; EXPRESSED IN: 23 plant structures; EXPRESSED DURING: 13 growth stages; CONTAINS InterPro DOMAIN/s: Heavy metal transport/detoxification protein (InterPro:IPR006121); BEST Arabidopsis thaliana protein match is: Heavy metal transport/detoxification superfamily protein (TAIR:AT4…
AT5G44170	7.21185	0.152837	6.0688	0.0873585	5.86699	0.0447578	5.98692	0.0873934	8.07107	0.101451	7.0527	0.0459808	6.90166	0.156883	7.22203	0.0567464	AT5G44170.1	S-adenosyl-L-methionine-dependent methyltransferases superfamily protein	S-adenosyl-L-methionine-dependent methyltransferases superfamily protein; CONTAINS InterPro DOMAIN/s: Methyltransferase-16, putative (InterPro:IPR019410); BEST Arabidopsis thaliana protein match is: S-adenosyl-L-methionine-dependent methyltransferases superfamily protein (TAIR:AT1G08125.1); Has 872 Blast hits to 871 proteins in 146 species: Archae - 0; Bacteria - 8; Metazoa - 297; Fungi - 242; Pl…
AT1G64140	6.90158	0.0589398	5.76076	0.0583017	5.83281	0.0964308	5.59881	0.134989	6.07703	0.131795	5.65784	0.111419	5.72559	0.0446679	5.72292	0.0947654	AT1G64140.1		BEST Arabidopsis thaliana protein match is: loricrin-related (TAIR:AT5G64550.1); Has 3596 Blast hits to 2004 proteins in 150 species: Archae - 0; Bacteria - 54; Metazoa - 1597; Fungi - 38; Plants - 513; Viruses - 9; Other Eukaryotes - 1385 (source: NCBI BLink).
AT1G64142	6.90158	0.0589398	5.76076	0.0583017	5.83281	0.0964308	5.59881	0.134989	6.07703	0.131795	5.65784	0.111419	5.72559	0.0446679	5.72292	0.0947654	AT1G64142.1	conserved peptide upstream open reading frame 23	conserved peptide upstream open reading frame 23 (CPuORF23); Has 30201 Blast hits to 17322 proteins in 780 species: Archae - 12; Bacteria - 1396; Metazoa - 17338; Fungi - 3422; Plants - 5037; Viruses - 0; Other Eukaryotes - 2996 (source: NCBI BLink).
AT3G02450	8.88832	0.121335	7.7486	0.171185	7.21035	0.0415807	7.32935	0.0352985	8.39636	0.156543	7.62927	0.0535355	7.28847	0.1638	7.49853	0.0669326	AT3G02450.1	cell division protein ftsH, putative	cell division protein ftsH, putative; FUNCTIONS IN: in 6 functions; LOCATED IN: integral to membrane, chloroplast; EXPRESSED IN: 22 plant structures; EXPRESSED DURING: 13 growth stages; CONTAINS InterPro DOMAIN/s: ATPase, AAA+ type, core (InterPro:IPR003593), ATPase, AAA-type, core (InterPro:IPR003959), ATPase, AAA-type, conserved site (InterPro:IPR003960), Peptidase M41, FtsH extracellular (Inte…
AT2G39570	7.91434	0.211574	6.77647	0.137292	6.62087	0.0400217	7.03505	0.0438538	8.1814	0.172469	6.80299	0.123274	6.63293	0.226694	6.94097	0.190459	AT2G39570.1	ACT domain-containing protein	ACT domain-containing protein; FUNCTIONS IN: amino acid binding; INVOLVED IN: metabolic process; EXPRESSED IN: 24 plant structures; EXPRESSED DURING: 15 growth stages; CONTAINS InterPro DOMAIN/s: Amino acid-binding ACT (InterPro:IPR002912); BEST Arabidopsis thaliana protein match is: ACT-like superfamily protein (TAIR:AT2G36840.1); Has 465 Blast hits to 403 proteins in 46 species: Archae - 0; Bac…
AT5G12310	7.85831	0.155798	6.72347	0.168097	7.16401	0.11865	7.0925	0.227467	8.46259	0.298492	7.38657	0.0716317	8.2166	0.187147	8.56805	0.132323	AT5G12310.1	RING/U-box superfamily protein	RING/U-box superfamily protein; FUNCTIONS IN: zinc ion binding; EXPRESSED IN: 24 plant structures; EXPRESSED DURING: 15 growth stages; CONTAINS InterPro DOMAIN/s: Zinc finger, RING-type, conserved site (InterPro:IPR017907), Zinc finger, RING-type (InterPro:IPR001841), Zinc finger, C3HC4 RING-type (InterPro:IPR018957); BEST Arabidopsis thaliana protein match is: RING/U-box superfamily protein (TAI…
AT2G03890	7.58515	0.0865664	6.4506	0.0961276	7.06233	0.115237	7.0983	0.0926979	7.71722	0.170515	6.98875	0.204431	7.36639	0.0784241	7.69408	0.207402	AT2G03890.1	phosphoinositide 4-kinase gamma 7	phosphoinositide 4-kinase gamma 7 (PI4K GAMMA 7); FUNCTIONS IN: inositol or phosphatidylinositol kinase activity; LOCATED IN: cellular_component unknown; EXPRESSED IN: 23 plant structures; EXPRESSED DURING: 13 growth stages; CONTAINS InterPro DOMAIN/s: Phosphatidylinositol 3-/4-kinase, catalytic (InterPro:IPR000403); BEST Arabidopsis thaliana protein match is: Phosphatidylinositol 3- and 4-kinase…
AT1G43890	9.56423	0.0628223	8.43119	0.142924	8.28083	0.0362937	8.13289	0.139279	9.20005	0.0925961	8.1874	0.171687	8.2031	0.116588	8.59457	0.0435971	AT1G43890.1	RAB GTPASE HOMOLOG B18	RAB GTPASE HOMOLOG B18 (RAB18); FUNCTIONS IN: GTP binding; INVOLVED IN: protein transport, small GTPase mediated signal transduction; LOCATED IN: plasma membrane; EXPRESSED IN: 26 plant structures; EXPRESSED DURING: 15 growth stages; CONTAINS InterPro DOMAIN/s: Ras GTPase (InterPro:IPR001806), Small GTP-binding protein (InterPro:IPR005225), Small GTPase (InterPro:IPR020851), Ras (InterPro:IPR0137…
AT1G17080	9.57555	0.0648443	8.44331	0.141067	8.81894	0.154112	8.80891	0.0976227	8.74211	0.104607	7.93721	0.0612686	8.16817	0.140073	8.24924	0.154444	AT1G17080.1	Ribosomal protein L18ae family	Ribosomal protein L18ae family; BEST Arabidopsis thaliana protein match is: Ribosomal protein L18ae family (TAIR:AT1G53560.1); Has 119 Blast hits to 119 proteins in 14 species: Archae - 0; Bacteria - 0; Metazoa - 0; Fungi - 0; Plants - 119; Viruses - 0; Other Eukaryotes - 0 (source: NCBI BLink).
AT5G23340	8.74182	0.162313	7.61341	0.11893	7.9623	0.0650057	8.39945	0.166019	8.22933	0.127641	7.69625	0.100716	7.5347	0.188656	7.65806	0.0872567	AT5G23340.1	RNI-like superfamily protein	RNI-like superfamily protein; CONTAINS InterPro DOMAIN/s: Leucine-rich repeat, cysteine-containing subtype (InterPro:IPR006553); BEST Arabidopsis thaliana protein match is: F-box/RNI-like superfamily protein (TAIR:AT4G15475.1); Has 1807 Blast hits to 1807 proteins in 277 species: Archae - 0; Bacteria - 0; Metazoa - 736; Fungi - 347; Plants - 385; Viruses - 0; Other Eukaryotes - 339 (source: NCBI …
AT4G35500	8.59011	0.114954	7.46546	0.0415695	7.87337	0.0724289	7.89715	0.0458245	8.20768	0.256033	7.42962	0.121452	7.41146	0.0738757	7.72171	0.0619023	AT4G35500.1	Protein kinase superfamily protein	Protein kinase superfamily protein; FUNCTIONS IN: protein serine/threonine kinase activity, protein kinase activity, kinase activity, ATP binding; INVOLVED IN: protein amino acid phosphorylation; LOCATED IN: cellular_component unknown; EXPRESSED IN: 22 plant structures; EXPRESSED DURING: 14 growth stages; CONTAINS InterPro DOMAIN/s: Protein kinase, ATP binding site (InterPro:IPR017441), Protein k…
AT4G33060	9.30848	0.101305	8.18453	0.0492065	8.33847	0.143252	8.26975	0.130422	8.99461	0.163742	8.60149	0.133137	7.86169	0.116122	8.28628	0.14153	AT4G33060.1	Cyclophilin-like peptidyl-prolyl cis-trans isomerase family protein	Cyclophilin-like peptidyl-prolyl cis-trans isomerase family protein; FUNCTIONS IN: peptidyl-prolyl cis-trans isomerase activity; INVOLVED IN: protein folding; LOCATED IN: cellular_component unknown; CONTAINS InterPro DOMAIN/s: Cyclophilin-like (InterPro:IPR015891), Peptidyl-prolyl cis-trans isomerase, cyclophilin-type (InterPro:IPR002130), Peptidyl-prolyl cis-trans isomerase, cyclophilin-type, co…
AT1G74410	8.59682	0.132388	7.47636	0.0347392	8.0535	0.0372827	7.80702	0.0884527	8.47676	0.0972375	7.13625	0.0351421	7.23392	0.0371335	7.50838	0.128133	AT1G74410.1	RING/U-box superfamily protein	RING/U-box superfamily protein; FUNCTIONS IN: zinc ion binding; INVOLVED IN: response to chitin; EXPRESSED IN: 24 plant structures; EXPRESSED DURING: 15 growth stages; CONTAINS InterPro DOMAIN/s: Zinc finger, RING-type (InterPro:IPR001841), Zinc finger, C3HC4 RING-type (InterPro:IPR018957); BEST Arabidopsis thaliana protein match is: RING/U-box superfamily protein (TAIR:AT5G66070.1); Has 8249 Bla…
AT4G31750	9.82228	0.0823628	8.71168	0.0752005	8.91754	0.0862182	8.88535	0.0494017	9.04514	0.248375	8.32701	0.127316	8.20827	0.254552	8.39706	0.0646533	AT4G31750.1	HOPW1-1-interacting 2	HOPW1-1-interacting 2 (WIN2); FUNCTIONS IN: protein serine/threonine phosphatase activity; INVOLVED IN: protein amino acid dephosphorylation, defense response to bacterium; LOCATED IN: plasma membrane; EXPRESSED IN: 23 plant structures; EXPRESSED DURING: 15 growth stages; CONTAINS InterPro DOMAIN/s: Protein phosphatase 2C, manganese/magnesium aspartate binding site (InterPro:IPR000222), Protein p…
AT2G36680	8.00504	0.081758	6.9021	0.0516874	6.89511	0.0967153	6.73581	0.0829834	7.67561	0.150512	6.58043	0.0584241	5.95069	0.0687028	6.86841	0.112874	AT2G36680.1	Modifier of rudimentary (Mod(r)) protein	Modifier of rudimentary (Mod(r)) protein; CONTAINS InterPro DOMAIN/s: Modifier of rudimentary, Modr (InterPro:IPR009851); BEST Arabidopsis thaliana protein match is: Modifier of rudimentary (Mod(r)) protein (TAIR:AT3G53120.1); Has 35333 Blast hits to 34131 proteins in 2444 species: Archae - 798; Bacteria - 22429; Metazoa - 974; Fungi - 991; Plants - 531; Viruses - 0; Other Eukaryotes - 9610 (sour…
AT5G01450	8.1486	0.18803	7.04596	0.0634017	7.1428	0.10838	6.95239	0.112702	7.87841	0.211346	6.62343	0.0796962	6.28604	0.18135	6.97851	0.128769	AT5G01450.1	RING/U-box superfamily protein	RING/U-box superfamily protein; FUNCTIONS IN: zinc ion binding; INVOLVED IN: biological_process unknown; LOCATED IN: cellular_component unknown; EXPRESSED IN: 24 plant structures; EXPRESSED DURING: 11 growth stages; CONTAINS InterPro DOMAIN/s: Zinc finger, RING-type (InterPro:IPR001841); BEST Arabidopsis thaliana protein match is: RING/U-box superfamily protein (TAIR:AT2G38185.2); Has 1494 Blast …
AT3G63310	10.5655	0.142195	9.46663	0.110709	10.3749	0.102876	10.9121	0.0807915	9.62163	0.169389	9.10885	0.14083	9.26385	0.213039	11.084	0.138675	AT3G63310.1	Bax inhibitor-1 family protein	BRZ-INSENSITIVE-LONG HYPOCOTYLS 4 (BIL4); CONTAINS InterPro DOMAIN/s: Inhibitor of apoptosis-promoting Bax1 related (InterPro:IPR006214); BEST Arabidopsis thaliana protein match is: Bax inhibitor-1 family protein (TAIR:AT1G03070.2); Has 5145 Blast hits to 5145 proteins in 1455 species: Archae - 0; Bacteria - 2761; Metazoa - 841; Fungi - 142; Plants - 239; Viruses - 82; Other Eukaryotes - 1080 (so…
AT1G74310	7.21603	0.168144	6.11748	0.04765	6.50529	0.240388	8.11773	0.247	7.42272	0.159128	6.45122	0.115228	7.29538	0.177664	9.47613	0.15969	AT1G74310.1	heat shock protein 101	heat shock protein 101 (HSP101); FUNCTIONS IN: protein binding, ATPase activity, ATP binding; INVOLVED IN: response to high light intensity, response to hydrogen peroxide, response to heat, protein unfolding; EXPRESSED IN: 12 plant structures; EXPRESSED DURING: 6 growth stages; CONTAINS InterPro DOMAIN/s: Clp ATPase, C-terminal (InterPro:IPR019489), ATPase, AAA+ type, core (InterPro:IPR003593), A…
AT3G07274	6.87322	0.101929	5.77839	0.0465654	6.12952	0.0603433	6.00517	0.0759527	6.4787	0.0947395	5.54247	0.0568427	5.69778	0.0287609	5.94904	0.0769981	AT3G07274.1
AT1G24290	7.35453	0.193813	6.26064	0.108979	6.29934	0.154554	6.36695	0.0928855	7.87593	0.110301	6.68733	0.129211	6.62332	0.145942	6.93065	0.119243	AT1G24290.1	AAA-type ATPase family protein	AAA-type ATPase family protein; FUNCTIONS IN: nucleoside-triphosphatase activity, nucleotide binding, ATP binding; EXPRESSED IN: shoot apex, seed; EXPRESSED DURING: E expanded cotyledon stage; CONTAINS InterPro DOMAIN/s: ATPase, AAA+ type, core (InterPro:IPR003593), Ubiquitin-associated/translation elongation factor EF1B, N-terminal, eukaryote (InterPro:IPR015940), Ubiquitin-associated/translatio…
AT2G40000	9.45108	0.0662075	8.36427	0.135981	8.19049	0.0952892	8.67789	0.182642	8.19114	0.211471	7.7901	0.256927	7.03471	0.14921	8.20302	0.126334	AT2G40000.1	ortholog of sugar beet HS1 PRO-1 2	ortholog of sugar beet HS1 PRO-1 2 (HSPRO2); CONTAINS InterPro DOMAIN/s: Hs1pro-1, C-terminal (InterPro:IPR009743), Hs1pro-1, N-terminal (InterPro:IPR009869); BEST Arabidopsis thaliana protein match is: Hs1pro-1 protein (TAIR:AT3G55840.1); Has 71 Blast hits to 71 proteins in 18 species: Archae - 0; Bacteria - 0; Metazoa - 0; Fungi - 0; Plants - 60; Viruses - 0; Other Eukaryotes - 11 (source: NCBI…
AT1G80780	7.07383	0.0921595	5.99161	0.123344	6.49415	0.181217	6.941	0.212186	7.12218	0.157212	6.46974	0.105032	6.57754	0.167172	7.71827	0.19099	AT1G80780.1	Polynucleotidyl transferase, ribonuclease H-like superfamily protein	Polynucleotidyl transferase, ribonuclease H-like superfamily protein; FUNCTIONS IN: ribonuclease activity, nucleic acid binding; INVOLVED IN: RNA modification; LOCATED IN: nucleus; EXPRESSED IN: 24 plant structures; EXPRESSED DURING: 15 growth stages; CONTAINS InterPro DOMAIN/s: Ribonuclease CAF1 (InterPro:IPR006941), Polynucleotidyl transferase, ribonuclease H fold (InterPro:IPR012337); BEST Ara…
AT5G64560	8.71195	0.0921934	7.63085	0.117797	7.17169	0.216035	7.50718	0.0621587	8.48126	0.0757501	7.99635	0.0404649	7.54236	0.0801143	7.88819	0.0686378	AT5G64560.1	magnesium transporter 9	magnesium transporter 9 (MGT9); FUNCTIONS IN: magnesium ion transmembrane transporter activity, metal ion transmembrane transporter activity; INVOLVED IN: transmembrane transport, metal ion transport; LOCATED IN: membrane; EXPRESSED IN: 30 plant structures; EXPRESSED DURING: 13 growth stages; CONTAINS InterPro DOMAIN/s: Mg2+ transporter protein, CorA-like (InterPro:IPR002523); BEST Arabidopsis th…
ATMG00580	11.1455	0.24268	10.0674	0.140374	9.81048	0.248703	10.1917	0.130798	11.638	0.293011	10.312	0.205201	10.6601	0.108389	11.2778	0.111224	ATMG00580.1	NADH dehydrogenase subunit 4	NADH dehydrogenase subunit 4 (NAD4); CONTAINS InterPro DOMAIN/s: NADH-quinone oxidoreductase, chain M (InterPro:IPR010227), NADH:ubiquinone oxidoreductase, chain 4 (InterPro:IPR003918), NADH:ubiquinone/plastoquinone oxidoreductase (InterPro:IPR001750); BEST Arabidopsis thaliana protein match is: NADH-Ubiquinone/plastoquinone (complex I) protein (TAIR:ATCG01050.1).
AT4G32920	8.08125	0.0880145	7.01038	0.116305	8.22422	0.105009	7.25176	0.117616	7.66013	0.177908	6.97644	0.0494363	6.82979	0.0961077	6.97129	0.0706138	AT4G32920.1	glycine-rich protein	glycine-rich protein; FUNCTIONS IN: molecular_function unknown; INVOLVED IN: biological_process unknown; LOCATED IN: vacuole; EXPRESSED IN: 21 plant structures; EXPRESSED DURING: 11 growth stages; BEST Arabidopsis thaliana protein match is: unknown protein (TAIR:AT5G11700.1); Has 30201 Blast hits to 17322 proteins in 780 species: Archae - 12; Bacteria - 1396; Metazoa - 17338; Fungi - 3422; Plants…
AT3G19810	7.4863	0.0717475	6.41618	0.199546	5.83403	0.0499702	6.27441	0.0731461	6.66978	0.0833582	6.96026	0.10555	6.33614	0.0373149	6.15559	0.240861	AT3G19810.1	Protein of unknown function (DUF177)	Protein of unknown function (DUF177); FUNCTIONS IN: molecular_function unknown; INVOLVED IN: biological_process unknown; LOCATED IN: chloroplast; EXPRESSED IN: 22 plant structures; EXPRESSED DURING: 13 growth stages; CONTAINS InterPro DOMAIN/s: Protein of unknown function DUF177 (InterPro:IPR003772); Has 677 Blast hits to 677 proteins in 297 species: Archae - 0; Bacteria - 566; Metazoa - 0; Fungi…
AT2G07783	8.90745	0.133308	7.8391	0.0590211	7.35956	0.11316	7.56891	0.0798985	8.65393	0.389923	7.39536	0.197651	7.23684	0.114102	7.54368	0.0572728	AT2G07783.1		pseudogene, similar to Ccl1, blastp match of 86% identity and 6.4e-177 P-value to GP|1694629|dbj|BAA12329.1||D84373 Ccl1 {Brassica napus}
ATMG00830	8.90745	0.133308	7.8391	0.0590211	7.35956	0.11316	7.56891	0.0798985	8.65393	0.389923	7.39536	0.197651	7.23684	0.114102	7.54368	0.0572728	ATMG00830.1	cytochrome C biogenesis 382	cytochrome C biogenesis 382 (CCB382); FUNCTIONS IN: heme transporter activity; INVOLVED IN: cytochrome complex assembly, respiratory chain complex IV assembly, protein complex assembly, heme transport; LOCATED IN: endomembrane system, membrane; CONTAINS InterPro DOMAIN/s: Cytochrome c-type biogenesis protein (InterPro:IPR003567), Cytochrome c assembly protein (InterPro:IPR002541), Cytochrome c-ty…
AT2G36485	7.20016	0.0738663	6.1341	0.0971428	5.7865	0.239405	6.00933	0.0712706	6.85704	0.0974246	5.97887	0.0838146	5.42989	0.128083	6.05561	0.196275	AT2G36485.1	ENTH/VHS family protein	ENTH/VHS family protein; FUNCTIONS IN: molecular_function unknown; INVOLVED IN: biological_process unknown; LOCATED IN: chloroplast; EXPRESSED IN: 14 plant structures; EXPRESSED DURING: 6 growth stages; CONTAINS InterPro DOMAIN/s: RNA polymerase II, large subunit, CTD (InterPro:IPR006569), ENTH/VHS (InterPro:IPR008942); BEST Arabidopsis thaliana protein match is: PCF11P-similar protein 4 (TAIR:AT…
AT1G78380	9.44957	0.165502	8.38612	0.0701054	8.26772	0.0966113	8.43457	0.128925	9.01975	0.280152	8.08826	0.114774	8.50459	0.109191	8.79707	0.157579	AT1G78380.1	glutathione S-transferase TAU 19	glutathione S-transferase TAU 19 (GSTU19); FUNCTIONS IN: glutathione transferase activity, glutathione binding; INVOLVED IN: response to oxidative stress, response to cadmium ion, response to cyclopentenone, toxin catabolic process, cellular response to water deprivation; LOCATED IN: chloroplast, plasma membrane, chloroplast stroma, cytoplasm; EXPRESSED IN: 26 plant structures; EXPRESSED DURING: …
AT3G48990	8.88488	0.104653	7.82338	0.0724268	7.55208	0.0351121	7.6449	0.0912645	8.28446	0.0842234	7.65276	0.0935714	7.77186	0.120257	8.33591	0.0886327	AT3G48990.1	AMP-dependent synthetase and ligase family protein	AMP-dependent synthetase and ligase family protein; FUNCTIONS IN: catalytic activity, AMP binding; INVOLVED IN: response to cadmium ion; LOCATED IN: apoplast, chloroplast; EXPRESSED IN: 26 plant structures; EXPRESSED DURING: 15 growth stages; CONTAINS InterPro DOMAIN/s: AMP-binding, conserved site (InterPro:IPR020845), AMP-dependent synthetase/ligase (InterPro:IPR000873); BEST Arabidopsis thalian…
AT2G18440	9.28257	0.0738739	8.22247	0.15721	8.66658	0.0293433	8.75716	0.198911	8.81468	0.381117	7.86637	0.146916	9.10795	0.206426	9.39953	0.15882	AT2G18440.1	GUT15 (GENE WITH UNSTABLE TRANSCRIPT 15); other RNA
AT1G71250	7.85773	0.10018	6.8009	0.139541	7.46055	0.0291667	8.32516	0.134582	2.49599	0.0823291	2.26263	0.0460906	2.4473	0.243287	2.61125	0.106276	AT1G71250.1	GDSL-like Lipase/Acylhydrolase superfamily protein	GDSL-like Lipase/Acylhydrolase superfamily protein; FUNCTIONS IN: hydrolase activity, acting on ester bonds, lipase activity, carboxylesterase activity; INVOLVED IN: lipid metabolic process; LOCATED IN: endomembrane system; CONTAINS InterPro DOMAIN/s: Lipase, GDSL, active site (InterPro:IPR008265), Lipase, GDSL (InterPro:IPR001087); BEST Arabidopsis thaliana protein match is: GDSL-like Lipase/Acy…
AT1G10410	9.5177	0.0319107	8.46521	0.0783132	9.23704	0.0977684	9.52103	0.157447	8.15234	0.0664789	7.57048	0.118885	7.44532	0.124514	7.94281	0.0753337	AT1G10410.1	Protein of unknown function (DUF1336)	Protein of unknown function (DUF1336); INVOLVED IN: N-terminal protein myristoylation; LOCATED IN: chloroplast; EXPRESSED IN: 24 plant structures; EXPRESSED DURING: 15 growth stages; CONTAINS InterPro DOMAIN/s: Protein of unknown function DUF1336 (InterPro:IPR009769); BEST Arabidopsis thaliana protein match is: Protein of unknown function (DUF1336) (TAIR:AT1G59650.1); Has 292 Blast hits to 292 pr…
AT3G08510	7.29597	0.0859501	6.24506	0.166424	6.61041	0.0699368	6.61484	0.16169	7.08585	0.182196	6.61263	0.104271	6.29505	0.080417	6.5407	0.0564005	AT3G08510.1	phospholipase C 2	phospholipase C 2 (PLC2); FUNCTIONS IN: phospholipase C activity; INVOLVED IN: signal transduction, intracellular signaling pathway, lipid metabolic process; LOCATED IN: plasma membrane; EXPRESSED IN: 27 plant structures; EXPRESSED DURING: 15 growth stages; CONTAINS InterPro DOMAIN/s: Phospholipase C, phosphoinositol-specific, EF-hand-like (InterPro:IPR015359), Phospholipase C, phosphatidylinosit…
AT2G20770	6.9702	0.174092	5.92253	0.0724155	6.29499	0.0818361	6.67659	0.13851	6.66258	0.365391	5.82969	0.269928	5.41657	0.300574	5.75846	0.0957474	AT2G20770.1	GCR2-like 2	GCR2-like 2 (GCL2); FUNCTIONS IN: catalytic activity; INVOLVED IN: biological_process unknown; LOCATED IN: extrinsic to membrane; EXPRESSED IN: 15 plant structures; EXPRESSED DURING: 10 growth stages; CONTAINS InterPro DOMAIN/s: LanC-like protein, eukaryotic (InterPro:IPR020464), Six-hairpin glycosidase-like (InterPro:IPR008928), Lanthionine synthetase C-like (InterPro:IPR007822); BEST Arabidopsi…
AT2G43500	8.41593	0.177678	7.37272	0.0627271	7.54358	0.0895597	7.63975	0.13252	7.29978	0.0356112	6.47556	0.0910862	6.30038	0.206269	6.09064	0.0767682	AT2G43500.1	Plant regulator RWP-RK family protein	Plant regulator RWP-RK family protein; CONTAINS InterPro DOMAIN/s: Octicosapeptide/Phox/Bem1p (InterPro:IPR000270), Plant regulator RWP-RK (InterPro:IPR003035); BEST Arabidopsis thaliana protein match is: Plant regulator RWP-RK family protein (TAIR:AT3G59580.2); Has 665 Blast hits to 521 proteins in 81 species: Archae - 0; Bacteria - 147; Metazoa - 3; Fungi - 2; Plants - 476; Viruses - 0; Other E…
AT1G67340	7.66723	0.165985	6.62663	0.100956	6.30789	0.040589	6.81098	0.0619977	7.37244	0.216041	6.42195	0.133916	6.09258	0.236973	6.29739	0.181201	AT1G67340.1	HCP-like superfamily protein with MYND-type zinc finger	HCP-like superfamily protein with MYND-type zinc finger; FUNCTIONS IN: binding, zinc ion binding; INVOLVED IN: biological_process unknown; LOCATED IN: nucleus; EXPRESSED IN: 23 plant structures; EXPRESSED DURING: 13 growth stages; CONTAINS InterPro DOMAIN/s: Zinc finger, MYND-type (InterPro:IPR002893), Tetratricopeptide-like helical (InterPro:IPR011990), Sel1-like (InterPro:IPR006597); BEST Arabi…
AT2G17340	7.26021	0.0714549	6.23385	0.0707602	5.4963	0.428981	6.65214	0.0391814	7.41816	0.142617	7.02799	0.111631	6.68716	0.294906	7.0366	0.193269	AT2G17340.1	Uncharacterised conserved protein (UCP030210)	Uncharacterised conserved protein (UCP030210); CONTAINS InterPro DOMAIN/s: Domain of unknown function DUF89 (InterPro:IPR002791), Uncharacterised conserved protein UCP030210 (InterPro:IPR016949); BEST Arabidopsis thaliana protein match is: Uncharacterised conserved protein (UCP030210) (TAIR:AT4G35360.1); Has 357 Blast hits to 356 proteins in 130 species: Archae - 52; Bacteria - 55; Metazoa - 104;…
AT2G30870	8.17296	0.0756875	7.15274	0.151666	6.68521	0.10484	7.09366	0.129332	7.93481	0.0458198	8.24808	0.288385	9.1382	0.0440191	8.83979	0.417574	AT2G30870.1	glutathione S-transferase PHI 10	glutathione S-transferase PHI 10 (GSTF10); FUNCTIONS IN: glutathione transferase activity, copper ion binding, glutathione binding; INVOLVED IN: response to cadmium ion, response to water deprivation, toxin catabolic process; LOCATED IN: in 6 components; EXPRESSED IN: 25 plant structures; EXPRESSED DURING: 14 growth stages; CONTAINS InterPro DOMAIN/s: Thioredoxin fold (InterPro:IPR012335), Glutat…
AT3G13340	6.99765	0.176177	5.97786	0.034202	5.98013	0.188715	5.80783	0.0638645	7.85284	0.400264	5.7119	0.0990602	5.92103	0.157002	6.843	0.264689	AT3G13340.1	Transducin/WD40 repeat-like superfamily protein	Transducin/WD40 repeat-like superfamily protein; CONTAINS InterPro DOMAIN/s: WD40 repeat-like-containing domain (InterPro:IPR011046), WD40 repeat 2 (InterPro:IPR019782), WD40-repeat-containing domain (InterPro:IPR017986), WD40 repeat (InterPro:IPR001680), WD40/YVTN repeat-like-containing domain (InterPro:IPR015943), WD40 repeat, subgroup (InterPro:IPR019781); BEST Arabidopsis thaliana protein mat…
AT2G07798	7.96983	0.0772123	6.95836	0.160339	5.90566	0.20675	6.05775	0.108238	5.79913	0.322317	5.80417	0.0830161	4.81128	0.0891022	4.92542	0.14456	AT2G07798.1		unknown protein; FUNCTIONS IN: molecular_function unknown; INVOLVED IN: biological_process unknown; LOCATED IN: cellular_component unknown; BEST Arabidopsis thaliana protein match is: unknown protein (TAIR:ATMG01220.1); Has 3 Blast hits to 3 proteins in 1 species: Archae - 0; Bacteria - 0; Metazoa - 0; Fungi - 0; Plants - 3; Viruses - 0; Other Eukaryotes - 0 (source: NCBI BLink).
ATMG01220	7.96983	0.0772123	6.95836	0.160339	5.90566	0.20675	6.05775	0.108238	5.79913	0.322317	5.80417	0.0830161	4.81128	0.0891022	4.92542	0.14456	ATMG01220.1		unknown protein; BEST Arabidopsis thaliana protein match is: unknown protein (TAIR:AT2G07798.1).
AT2G04890	6.95058	0.0930308	5.94729	0.0685916	5.83422	0.0915966	6.11643	0.0891732	6.09666	0.0931064	5.7049	0.115898	5.58006	0.109993	6.16688	0.0593358	AT2G04890.1	SCARECROW-like 21	SCARECROW-like 21 (SCL21); CONTAINS InterPro DOMAIN/s: Transcription factor GRAS (InterPro:IPR005202); BEST Arabidopsis thaliana protein match is: GRAS family transcription factor (TAIR:AT5G48150.2); Has 2478 Blast hits to 2441 proteins in 302 species: Archae - 0; Bacteria - 4; Metazoa - 0; Fungi - 0; Plants - 2474; Viruses - 0; Other Eukaryotes - 0 (source: NCBI BLink).

## Sheet: CAP 11°Cvs18°C warm up
Supplemental Dataset 2 - Steinbrecher et al. (2025). Distinct molecular biomechanical mechanisms inhibit endosperm cell-wall weakening and seed germination at cold and warm non-optimal temperatures.
Lepidium sativum FR14 differentially expressed genes (DEGs; ≥2-fold) mean ± SEM transcript abundances: CAP 11ºC versus 18ºC (warm up-regulated)
Normalized, background-substracted, log base 2 transformed microarray intensity mean values ± SE (N=4) of CAP DEGs detected on the arrays are listed below.
The corresponding array data are deposited in ArrayExpress database (www.ebi.ac.uk/arrayexpress) under accession number E-MTAB-1811.
In the arrays, the temperatures 11°C, 18°C, 27°C and 32°C were compared in two seed compartments, CAP (micropylar endosperm) and RAD (radicle plus 1/3 lower hypocotyl) at 10 h.
Arabidopsis thaliana AGI numbers for the ATH1 array probes corresponding to Lepidium sativum putative orthologous genes are listed together with the TAIR10 description.
DEG number	CAP		CAP		CAP		CAP		RAD		RAD		RAD		RAD
443	11°C Cap		18°C Cap		27°C Cap		32°C Cap		11°C Rad		18°C Rad		27°C Rad		32°C Rad		TAIR10	TAIR10	TAIR10
AGI	Mean	SE	Mean	SE	Mean	SE	Mean	SE	Mean	SE	Mean	SE	Mean	SE	Mean	SE	Model_name	Short_description	Computational_description
AT1G23480	3.21539	0.105086	6.71302	0.216293	6.98936	0.134412	6.26808	0.220695	2.9584	0.022469	2.86059	0.115153	3.07313	0.253546	2.91123	0.12553	AT1G23480.1	cellulose synthase-like A3	cellulose synthase-like A3 (CSLA03); FUNCTIONS IN: cellulose synthase activity, transferase activity, transferring glycosyl groups; INVOLVED IN: biological_process unknown; LOCATED IN: endomembrane system; EXPRESSED IN: 19 plant structures; EXPRESSED DURING: 10 growth stages; CONTAINS InterPro DOMAIN/s: Glycosyl transferase, family 2 (InterPro:IPR001173); BEST Arabidopsis thaliana protein match i…
AT2G45790	5.59583	0.197342	8.53419	0.0985816	9.27722	0.112239	8.78604	0.110589	6.58424	0.351691	9.21378	0.138899	9.93226	0.09556	9.28184	0.147817	AT2G45790.1	phosphomannomutase	phosphomannomutase (PMM); FUNCTIONS IN: protein binding, phosphomannomutase activity; INVOLVED IN: L-ascorbic acid biosynthetic process, response to salt stress, mannose biosynthetic process; LOCATED IN: cytoplasm; EXPRESSED IN: 24 plant structures; EXPRESSED DURING: 13 growth stages; CONTAINS InterPro DOMAIN/s: Eukaryotic phosphomannomutase (InterPro:IPR005002), HAD-superfamily hydrolase, subfam…
AT3G14790	5.47434	0.155732	8.16505	0.240154	8.34988	0.1766	7.81657	0.135737	6.02862	0.314482	8.04264	0.0874311	7.46735	0.260139	7.13237	0.169312	AT3G14790.1	rhamnose biosynthesis 3	rhamnose biosynthesis 3 (RHM3); CONTAINS InterPro DOMAIN/s: NAD-dependent epimerase/dehydratase (InterPro:IPR001509), NAD(P)-binding domain (InterPro:IPR016040), dTDP-4-dehydrorhamnose reductase (InterPro:IPR005913); BEST Arabidopsis thaliana protein match is: NAD-dependent epimerase/dehydratase family protein (TAIR:AT1G53500.1); Has 53605 Blast hits to 53390 proteins in 3033 species: Archae - 94…
AT1G11545	5.97576	0.211776	8.3286	0.219615	7.63348	0.192273	7.20927	0.194293	6.26615	0.293528	8.56159	0.153183	8.36802	0.193756	7.80911	0.184414	AT1G11545.1	xyloglucan endotransglucosylase/hydrolase 8	xyloglucan endotransglucosylase/hydrolase 8 (XTH8); FUNCTIONS IN: hydrolase activity, acting on glycosyl bonds, xyloglucan:xyloglucosyl transferase activity, hydrolase activity, hydrolyzing O-glycosyl compounds; INVOLVED IN: carbohydrate metabolic process, cellular glucan metabolic process; LOCATED IN: endomembrane system, cell wall, apoplast; EXPRESSED IN: 21 plant structures; EXPRESSED DURING: …
AT1G22460	2.74028	0.0895887	5.02528	0.219202	4.3547	0.149147	4.95728	0.340254	2.69635	0.0551083	3.43184	0.150266	3.29902	0.117973	3.21903	0.0899706	AT1G22460.1	O-fucosyltransferase family protein	O-fucosyltransferase family protein; CONTAINS InterPro DOMAIN/s: GDP-fucose protein O-fucosyltransferase (InterPro:IPR019378); BEST Arabidopsis thaliana protein match is: O-fucosyltransferase family protein (TAIR:AT5G64600.1); Has 841 Blast hits to 817 proteins in 30 species: Archae - 0; Bacteria - 0; Metazoa - 0; Fungi - 0; Plants - 841; Viruses - 0; Other Eukaryotes - 0 (source: NCBI BLink).
AT5G15740	3.56429	0.197296	5.78293	0.189242	5.18888	0.159946	5.56644	0.298675	4.93598	0.42826	6.00826	0.228529	5.46155	0.392728	5.75187	0.260819	AT5G15740.1	O-fucosyltransferase family protein	O-fucosyltransferase family protein; CONTAINS InterPro DOMAIN/s: GDP-fucose protein O-fucosyltransferase (InterPro:IPR019378); BEST Arabidopsis thaliana protein match is: O-fucosyltransferase family protein (TAIR:AT3G02250.1); Has 822 Blast hits to 815 proteins in 30 species: Archae - 0; Bacteria - 0; Metazoa - 0; Fungi - 0; Plants - 822; Viruses - 0; Other Eukaryotes - 0 (source: NCBI BLink).
AT4G03210	3.01066	0.141565	5.11101	0.12033	4.95276	0.149688	5.25013	0.138744	2.84682	0.115844	5.98264	0.0846121	5.38481	0.0638885	5.25594	0.0968903	AT4G03210.1	xyloglucan endotransglucosylase/hydrolase 9	xyloglucan endotransglucosylase/hydrolase 9 (XTH9); FUNCTIONS IN: hydrolase activity, acting on glycosyl bonds, xyloglucan:xyloglucosyl transferase activity; INVOLVED IN: carbohydrate metabolic process, cellular glucan metabolic process; LOCATED IN: endomembrane system, apoplast, cell wall; EXPRESSED IN: 27 plant structures; EXPRESSED DURING: 13 growth stages; CONTAINS InterPro DOMAIN/s: Xylogluc…
AT3G23730	8.82082	0.397556	10.8923	0.193314	10.0961	0.0941441	10.244	0.0392922	8.5594	0.399951	10.4573	0.166679	9.9622	0.0885017	9.76584	0.11159	AT3G23730.1	xyloglucan endotransglucosylase/hydrolase 16	xyloglucan endotransglucosylase/hydrolase 16 (XTH16); FUNCTIONS IN: hydrolase activity, acting on glycosyl bonds, hydrolase activity, hydrolyzing O-glycosyl compounds, xyloglucan:xyloglucosyl transferase activity; INVOLVED IN: carbohydrate metabolic process, cellular glucan metabolic process; LOCATED IN: endomembrane system, cell wall, apoplast; EXPRESSED IN: 22 plant structures; EXPRESSED DURING…
AT2G44500	5.05714	0.312313	6.847	0.326619	6.29063	0.303524	6.40148	0.24905	5.17254	0.437614	7.25149	0.2357	5.93034	0.382244	6.16441	0.207247	AT2G44500.1	O-fucosyltransferase family protein	O-fucosyltransferase family protein; CONTAINS InterPro DOMAIN/s: GDP-fucose protein O-fucosyltransferase (InterPro:IPR019378); BEST Arabidopsis thaliana protein match is: O-fucosyltransferase family protein (TAIR:AT3G07900.1); Has 821 Blast hits to 820 proteins in 30 species: Archae - 0; Bacteria - 0; Metazoa - 0; Fungi - 0; Plants - 820; Viruses - 0; Other Eukaryotes - 1 (source: NCBI BLink).
AT1G70730	3.38279	0.119345	5.01981	0.0927172	5.63382	0.0752252	6.29748	0.0768379	3.91166	0.11841	5.71083	0.145037	6.20433	0.371338	5.60412	0.20905	AT1G70730.1	Phosphoglucomutase/phosphomannomutase family protein	Phosphoglucomutase/phosphomannomutase family protein; FUNCTIONS IN: intramolecular transferase activity, phosphotransferases, magnesium ion binding, phosphoglucomutase activity; INVOLVED IN: response to cadmium ion, carbohydrate metabolic process; LOCATED IN: cytosol, nucleus, plasma membrane; EXPRESSED IN: 27 plant structures; EXPRESSED DURING: 16 growth stages; CONTAINS InterPro DOMAIN/s: Alpha…
AT5G05290	9.5599	0.166303	11.1901	0.0725859	10.9004	0.1772	11.088	0.12622	4.77815	0.130774	4.99319	0.0800708	5.11291	0.341518	4.61849	0.123438	AT5G05290.1	expansin A2	expansin A2 (EXPA2); INVOLVED IN: plant-type cell wall modification involved in multidimensional cell growth, unidimensional cell growth, plant-type cell wall loosening; LOCATED IN: endomembrane system, extracellular region; CONTAINS InterPro DOMAIN/s: Barwin-related endoglucanase (InterPro:IPR009009), Pollen allergen, N-terminal (InterPro:IPR014734), Rare lipoprotein A (InterPro:IPR005132), Expa…
AT4G30270	3.72339	0.0801041	5.30766	0.155872	5.15206	0.0864586	4.99657	0.0970595	2.88204	0.0209837	3.10463	0.129629	3.5029	0.184419	3.46967	0.0508714	AT4G30270.1	xyloglucan endotransglucosylase/hydrolase 24	xyloglucan endotransglucosylase/hydrolase 24 (XTH24); FUNCTIONS IN: hydrolase activity, acting on glycosyl bonds, xyloglucan:xyloglucosyl transferase activity; INVOLVED IN: aging, response to gibberellin stimulus, gibberellic acid mediated signaling pathway, response to brassinosteroid stimulus, plant-type cell wall loosening; LOCATED IN: cell wall, plasma membrane, cytoplasm, plant-type cell wal…
AT1G10550	7.65492	0.123639	9.22236	0.134364	7.86115	0.0451927	7.58956	0.171199	6.13336	0.106807	6.58965	0.0832185	5.49168	0.498843	5.802	0.360597	AT1G10550.1	xyloglucan:xyloglucosyl transferase 33	xyloglucan:xyloglucosyl transferase 33 (XTH33); FUNCTIONS IN: hydrolase activity, acting on glycosyl bonds, hydrolase activity, hydrolyzing O-glycosyl compounds, xyloglucan:xyloglucosyl transferase activity; INVOLVED IN: plant-type cell wall modification involved in multidimensional cell growth; LOCATED IN: integral to plasma membrane; EXPRESSED IN: 14 plant structures; EXPRESSED DURING: 7 growth…
AT5G18590	4.99161	0.0920993	6.55222	0.0566581	6.31526	0.16611	6.22538	0.0658143	5.38351	0.237811	5.93581	0.110871	5.75831	0.202244	5.8277	0.0565468	AT5G18590.1	Galactose oxidase/kelch repeat superfamily protein	Galactose oxidase/kelch repeat superfamily protein; CONTAINS InterPro DOMAIN/s: Galactose oxidase/kelch, beta-propeller (InterPro:IPR011043), Kelch repeat type 1 (InterPro:IPR006652), Kelch repeat type 2 (InterPro:IPR011498), Kelch-type beta propeller (InterPro:IPR015915); BEST Arabidopsis thaliana protein match is: acyl-CoA binding protein 4 (TAIR:AT3G05420.1); Has 9365 Blast hits to 4668 protei…
AT1G67070	3.37606	0.0402077	4.90968	0.136516	4.92203	0.354089	4.71995	0.0816588	3.27154	0.145412	2.88247	0.0806864	3.02725	0.116532	3.01973	0.155637	AT1G67070.1	Mannose-6-phosphate isomerase, type I	DARK INDUCIBLE 9 (DIN9); CONTAINS InterPro DOMAIN/s: Mannose-6-phosphate isomerase (InterPro:IPR016305), Cupin, RmlC-type (InterPro:IPR011051), Mannose-6-phosphate isomerase, type I (InterPro:IPR001250), RmlC-like jelly roll fold (InterPro:IPR014710), Phosphomannose isomerase, type I, conserved site (InterPro:IPR018050); BEST Arabidopsis thaliana protein match is: Mannose-6-phosphate isomerase, t…
AT5G16510	6.53993	0.0804999	7.85842	0.115788	8.25217	0.0555404	8.09358	0.0562951	6.79942	0.267399	8.04598	0.0250632	8.30241	0.128002	7.97547	0.0864284	AT5G16510.1	Alpha-1,4-glucan-protein synthase family protein	Alpha-1,4-glucan-protein synthase family protein; FUNCTIONS IN: transferase activity, transferring hexosyl groups, glycogenin glucosyltransferase activity; INVOLVED IN: response to salt stress; LOCATED IN: Golgi apparatus, cell junction, plant-type cell wall; EXPRESSED IN: 26 plant structures; EXPRESSED DURING: 16 growth stages; CONTAINS InterPro DOMAIN/s: Alpha-1,4-glucan-protein synthase, UDP-f…
AT3G46970	5.29567	0.16565	6.56469	0.124063	6.15552	0.114867	6.52204	0.128478	6.363	0.0771622	7.1395	0.132133	6.89772	0.149648	6.77485	0.0453834	AT3G46970.1	alpha-glucan phosphorylase 2	alpha-glucan phosphorylase 2 (PHS2); FUNCTIONS IN: phosphorylase activity, transferase activity, transferring glycosyl groups; INVOLVED IN: response to cadmium ion, response to water deprivation; LOCATED IN: cytosol, chloroplast; EXPRESSED IN: 24 plant structures; EXPRESSED DURING: 14 growth stages; CONTAINS InterPro DOMAIN/s: Glycosyl transferase, family 35 (InterPro:IPR000811), Glycogen/starch/…
AT5G57560	7.60765	0.146917	8.84532	0.211075	7.79335	0.170241	8.05537	0.151546	7.82028	0.244943	8.37475	0.129911	8.21665	0.411412	8.15489	0.231592	AT5G57560.1	Xyloglucan endotransglucosylase/hydrolase family protein	Touch 4 (TCH4); CONTAINS InterPro DOMAIN/s: Xyloglucan endotransglucosylase/hydrolase (InterPro:IPR016455), Xyloglucan endo-transglycosylase, C-terminal (InterPro:IPR010713), Concanavalin A-like lectin/glucanase, subgroup (InterPro:IPR013320), Concanavalin A-like lectin/glucanase (InterPro:IPR008985), Glycoside hydrolase, family 16 (InterPro:IPR000757), Glycoside hydrolase, family 16, active site…
AT1G02640	2.80652	0.0394702	4.03646	0.186809	2.88793	0.189437	2.84498	0.14509	3.88077	0.325327	3.95159	0.211494	4.20972	0.587273	3.37053	0.415118	AT1G02640.1	beta-xylosidase 2	beta-xylosidase 2 (BXL2); FUNCTIONS IN: hydrolase activity, hydrolyzing O-glycosyl compounds; INVOLVED IN: carbohydrate metabolic process; LOCATED IN: plant-type cell wall; EXPRESSED IN: 23 plant structures; EXPRESSED DURING: 13 growth stages; CONTAINS InterPro DOMAIN/s: Glycoside hydrolase, family 3, N-terminal (InterPro:IPR001764), Glycoside hydrolase, family 3, C-terminal (InterPro:IPR002772),…
AT1G20270	9.15272	0.15842	10.3323	0.0380069	10.7097	0.0871781	10.0193	0.053998	8.30135	0.303176	9.71244	0.0520219	9.78712	0.256926	9.56227	0.100402	AT1G20270.1	2-oxoglutarate (2OG) and Fe(II)-dependent oxygenase superfamily protein	2-oxoglutarate (2OG) and Fe(II)-dependent oxygenase superfamily protein; FUNCTIONS IN: oxidoreductase activity, acting on paired donors, with incorporation or reduction of molecular oxygen, 2-oxoglutarate as one donor, and incorporation of one atom each of oxygen into both donors, oxidoreductase activity, oxidoreductase activity, acting on paired donors, with incorporation or reduction of molecul…
AT5G15230	5.95814	0.304109	7.78146	0.0880473	6.4747	0.122459	6.24645	0.0826	6.6515	0.190061	8.4762	0.192842	9.21297	0.289113	7.95361	0.433227	AT5G15230.1	GAST1 protein homolog 4	GAST1 protein homolog 4 (GASA4); FUNCTIONS IN: molecular_function unknown; INVOLVED IN: response to gibberellin stimulus, gibberellic acid mediated signaling pathway; LOCATED IN: endomembrane system; EXPRESSED IN: 23 plant structures; EXPRESSED DURING: 14 growth stages; CONTAINS InterPro DOMAIN/s: Gibberellin regulated protein (InterPro:IPR003854); BEST Arabidopsis thaliana protein match is: Gibb…
AT5G17330	4.00276	0.119577	6.26855	0.216011	6.97532	0.257685	6.21676	0.206873	3.91159	0.110699	4.86251	0.291651	5.33989	0.243497	5.06339	0.43805	AT5G17330.1	glutamate decarboxylase	glutamate decarboxylase (GAD); FUNCTIONS IN: calmodulin binding, glutamate decarboxylase activity; INVOLVED IN: response to cadmium ion; EXPRESSED IN: 13 plant structures; EXPRESSED DURING: 6 growth stages; CONTAINS InterPro DOMAIN/s: Pyridoxal phosphate-dependent transferase, major domain (InterPro:IPR015424), Pyridoxal phosphate-dependent decarboxylase (InterPro:IPR002129), Glutamate decarboxyl…
AT1G30135	3.45643	0.195707	5.25339	0.188849	3.27736	0.0480394	3.65456	0.212404	3.30157	0.187599	2.93712	0.189595	3.13731	0.236663	2.89695	0.163611	AT1G30135.1	jasmonate-zim-domain protein 8	jasmonate-zim-domain protein 8 (JAZ8); CONTAINS InterPro DOMAIN/s: Tify (InterPro:IPR010399), CCT domain-like (InterPro:IPR018467); BEST Arabidopsis thaliana protein match is: jasmonate-zim-domain protein 7 (TAIR:AT2G34600.1); Has 89 Blast hits to 89 proteins in 12 species: Archae - 0; Bacteria - 0; Metazoa - 0; Fungi - 0; Plants - 89; Viruses - 0; Other Eukaryotes - 0 (source: NCBI BLink).
AT5G67070	6.76892	0.302764	8.49235	0.0805638	8.30461	0.14146	8.18211	0.0553245	7.76448	0.332948	9.05238	0.0313741	9.24848	0.142212	8.8243	0.15296	AT5G67070.1	ralf-like 34	ralf-like 34 (RALFL34); CONTAINS InterPro DOMAIN/s: Rapid ALkalinization Factor (InterPro:IPR008801); BEST Arabidopsis thaliana protein match is: rapid alkalinization factor 23 (TAIR:AT3G16570.1); Has 1807 Blast hits to 1807 proteins in 277 species: Archae - 0; Bacteria - 0; Metazoa - 736; Fungi - 347; Plants - 385; Viruses - 0; Other Eukaryotes - 339 (source: NCBI BLink).
AT3G03840	3.44026	0.127602	4.82017	0.10581	5.72582	0.287518	4.44357	0.419219	3.07138	0.28718	3.56194	0.0876502	5.32809	0.757936	3.86254	0.480026	AT3G03840.1	SAUR-like auxin-responsive protein family	SAUR-like auxin-responsive protein family ; CONTAINS InterPro DOMAIN/s: Auxin responsive SAUR protein (InterPro:IPR003676); BEST Arabidopsis thaliana protein match is: SAUR-like auxin-responsive protein family (TAIR:AT3G03820.1); Has 1137 Blast hits to 1129 proteins in 28 species: Archae - 0; Bacteria - 0; Metazoa - 0; Fungi - 0; Plants - 1136; Viruses - 0; Other Eukaryotes - 1 (source: NCBI BLin…
AT5G60450	4.83824	0.103598	6.15726	0.211479	6.19032	0.133906	6.56064	0.188076	5.18186	0.202352	5.77319	0.168917	5.64446	0.236952	5.86439	0.0207667	AT5G60450.1	auxin response factor 4	auxin response factor 4 (ARF4); FUNCTIONS IN: sequence-specific DNA binding transcription factor activity; INVOLVED IN: vegetative phase change, regulation of transcription, DNA-dependent, abaxial cell fate specification; LOCATED IN: nucleus; EXPRESSED IN: 25 plant structures; EXPRESSED DURING: 12 growth stages; CONTAINS InterPro DOMAIN/s: Aux/IAA-ARF-dimerisation (InterPro:IPR011525), Transcript…
AT3G62600	4.25257	0.154867	5.74529	0.147502	6.88999	0.112227	7.21708	0.112074	4.21982	0.337363	5.85539	0.0684157	6.04988	0.131603	6.00211	0.141573	AT3G62600.1	DNAJ heat shock family protein	ATERDJ3B; FUNCTIONS IN: unfolded protein binding, heat shock protein binding; INVOLVED IN: protein folding, PAMP-induced immunity; LOCATED IN: plasma membrane, endoplasmic reticulum lumen; EXPRESSED IN: 23 plant structures; EXPRESSED DURING: 15 growth stages; CONTAINS InterPro DOMAIN/s: Molecular chaperone, heat shock protein, Hsp40, DnaJ (InterPro:IPR015609), HSP40/DnaJ peptide-binding (InterPro…
AT4G39150	3.5579	0.0862372	4.74443	0.0925836	4.93211	0.0900757	4.86177	0.069829	3.61097	0.186889	4.76642	0.0656005	4.92866	0.08533	4.77509	0.0809886	AT4G39150.1	DNAJ heat shock N-terminal domain-containing protein	DNAJ heat shock N-terminal domain-containing protein; FUNCTIONS IN: unfolded protein binding, heat shock protein binding; INVOLVED IN: protein folding; LOCATED IN: cellular_component unknown; EXPRESSED IN: 23 plant structures; EXPRESSED DURING: 14 growth stages; CONTAINS InterPro DOMAIN/s: Molecular chaperone, heat shock protein, Hsp40, DnaJ (InterPro:IPR015609), Heat shock protein DnaJ, N-termin…
AT1G77120	6.06784	0.201542	8.12281	0.202539	8.37367	0.0609761	8.12423	0.094813	5.80755	0.519817	7.81238	0.0875541	8.5975	0.20159	8.66414	0.063752	AT1G77120.1	alcohol dehydrogenase 1	alcohol dehydrogenase 1 (ADH1); FUNCTIONS IN: alcohol dehydrogenase (NAD) activity; INVOLVED IN: response to cadmium ion, cellular respiration, response to salt stress, response to hypoxia, response to osmotic stress; LOCATED IN: cytosol, plasma membrane; EXPRESSED IN: 24 plant structures; EXPRESSED DURING: 12 growth stages; CONTAINS InterPro DOMAIN/s: GroES-like (InterPro:IPR011032), Alcohol deh…
AT5G62360	4.25938	0.316865	7.2388	0.126624	6.36103	0.0903909	6.84586	0.0541644	5.43457	0.281653	7.06437	0.140507	7.3444	0.260857	7.20003	0.143878	AT5G62360.1	Plant invertase/pectin methylesterase inhibitor superfamily protein	Plant invertase/pectin methylesterase inhibitor superfamily protein; FUNCTIONS IN: enzyme inhibitor activity, pectinesterase inhibitor activity, pectinesterase activity; INVOLVED IN: biological_process unknown; LOCATED IN: cellular_component unknown; EXPRESSED IN: 22 plant structures; EXPRESSED DURING: 13 growth stages; CONTAINS InterPro DOMAIN/s: Pectinesterase inhibitor (InterPro:IPR006501); BE…
AT3G05910	3.11295	0.246116	5.60927	0.137307	6.68062	0.138249	7.2061	0.0803126	3.63128	0.122926	6.63364	0.0420647	7.35623	0.179734	6.82393	0.143947	AT3G05910.1	Pectinacetylesterase family protein	Pectinacetylesterase family protein; FUNCTIONS IN: carboxylesterase activity; INVOLVED IN: biological_process unknown; LOCATED IN: endomembrane system; EXPRESSED IN: 22 plant structures; EXPRESSED DURING: 13 growth stages; CONTAINS InterPro DOMAIN/s: Pectinacetylesterase (InterPro:IPR004963); BEST Arabidopsis thaliana protein match is: Pectinacetylesterase family protein (TAIR:AT5G26670.1); Has 5…
AT5G62350	7.10274	0.285344	9.59598	0.215863	9.46292	0.0220172	9.4771	0.0653994	7.10124	0.409472	9.22068	0.0262753	8.83602	0.319015	8.32781	0.117348	AT5G62350.1	Plant invertase/pectin methylesterase inhibitor superfamily protein	Plant invertase/pectin methylesterase inhibitor superfamily protein; FUNCTIONS IN: enzyme inhibitor activity, pectinesterase inhibitor activity, pectinesterase activity; INVOLVED IN: response to salt stress; LOCATED IN: endomembrane system; EXPRESSED IN: 22 plant structures; EXPRESSED DURING: 13 growth stages; CONTAINS InterPro DOMAIN/s: Pectinesterase inhibitor (InterPro:IPR006501); BEST Arabido…
AT4G12910	10.5052	0.2967	14.1822	0.175641	14.4712	0.0330774	14.018	0.0172409	3.94876	0.0810646	7.3686	0.110024	8.76116	0.184413	6.2492	0.31226	AT4G12910.1	serine carboxypeptidase-like 20	serine carboxypeptidase-like 20 (scpl20); FUNCTIONS IN: serine-type carboxypeptidase activity; INVOLVED IN: proteolysis; LOCATED IN: vacuole; EXPRESSED IN: 23 plant structures; EXPRESSED DURING: 13 growth stages; CONTAINS InterPro DOMAIN/s: Peptidase S10, serine carboxypeptidase (InterPro:IPR001563), Peptidase S10, serine carboxypeptidase, active site (InterPro:IPR018202); BEST Arabidopsis thalia…
AT3G07990	3.22519	0.202219	5.664	0.188888	5.65097	0.128596	6.15257	0.326751	4.2969	0.261183	7.32335	0.182668	7.26328	0.297609	6.80263	0.105531	AT3G07990.1	serine carboxypeptidase-like 27	serine carboxypeptidase-like 27 (SCPL27); FUNCTIONS IN: serine-type carboxypeptidase activity; INVOLVED IN: proteolysis; LOCATED IN: endomembrane system; EXPRESSED IN: 21 plant structures; EXPRESSED DURING: 13 growth stages; CONTAINS InterPro DOMAIN/s: Peptidase S10, serine carboxypeptidase (InterPro:IPR001563), Peptidase S10, serine carboxypeptidase, active site (InterPro:IPR018202); BEST Arabid…
AT1G01300	5.3465	0.333461	7.27412	0.14227	6.95474	0.10922	6.44292	0.209404	3.7894	0.24463	5.27863	0.0741779	4.98532	0.161047	4.51829	0.177352	AT1G01300.1	Eukaryotic aspartyl protease family protein	Eukaryotic aspartyl protease family protein; FUNCTIONS IN: aspartic-type endopeptidase activity; INVOLVED IN: proteolysis, response to karrikin; LOCATED IN: membrane, plant-type cell wall; EXPRESSED IN: 22 plant structures; EXPRESSED DURING: 13 growth stages; CONTAINS InterPro DOMAIN/s: Peptidase aspartic (InterPro:IPR021109), Peptidase aspartic, catalytic (InterPro:IPR009007), Peptidase A1 (Inte…
AT5G10770	4.52663	0.181555	6.21982	0.101651	5.46793	0.122077	5.34431	0.138529	3.2537	0.155051	3.5133	0.0880784	3.14838	0.166503	3.04483	0.131863	AT5G10770.1	Eukaryotic aspartyl protease family protein	Eukaryotic aspartyl protease family protein; FUNCTIONS IN: DNA binding, aspartic-type endopeptidase activity; INVOLVED IN: proteolysis; EXPRESSED IN: 12 plant structures; EXPRESSED DURING: 4 anthesis, C globular stage, petal differentiation and expansion stage, E expanded cotyledon stage; CONTAINS InterPro DOMAIN/s: Peptidase aspartic (InterPro:IPR021109), Peptidase aspartic, catalytic (InterPro:…
AT4G01610	5.91408	0.0560141	7.5659	0.161693	8.02639	0.0990802	7.64717	0.122844	6.39405	0.194958	7.90645	0.0364705	7.78836	0.188849	7.4718	0.0930466	AT4G01610.1	Cysteine proteinases superfamily protein	Cysteine proteinases superfamily protein; FUNCTIONS IN: cysteine-type endopeptidase activity, cysteine-type peptidase activity; INVOLVED IN: proteolysis, regulation of catalytic activity; LOCATED IN: vacuole; EXPRESSED IN: 22 plant structures; EXPRESSED DURING: 13 growth stages; CONTAINS InterPro DOMAIN/s: Peptidase C1A, papain (InterPro:IPR013128), Peptidase C1A, cathepsin B (InterPro:IPR015643)…
AT4G30810	7.64015	0.115703	9.25449	0.0535337	9.31145	0.0624231	9.3474	0.033113	8.19749	0.158158	9.23086	0.02578	9.23105	0.156373	9.14867	0.0680409	AT4G30810.1	serine carboxypeptidase-like 29	serine carboxypeptidase-like 29 (scpl29); FUNCTIONS IN: serine-type carboxypeptidase activity; INVOLVED IN: proteolysis; LOCATED IN: vacuole; EXPRESSED IN: 22 plant structures; EXPRESSED DURING: 13 growth stages; CONTAINS InterPro DOMAIN/s: Peptidase S10, serine carboxypeptidase (InterPro:IPR001563), Peptidase S10, serine carboxypeptidase, active site (InterPro:IPR018202); BEST Arabidopsis thalia…
AT3G18490	4.05401	0.253244	5.62703	0.251274	5.24037	0.154357	5.00809	0.150109	3.43045	0.0760167	3.76315	0.24709	3.45858	0.396768	3.67013	0.204813	AT3G18490.1	Eukaryotic aspartyl protease family protein	Eukaryotic aspartyl protease family protein; FUNCTIONS IN: aspartic-type endopeptidase activity; INVOLVED IN: proteolysis; EXPRESSED IN: 22 plant structures; EXPRESSED DURING: 14 growth stages; CONTAINS InterPro DOMAIN/s: Peptidase aspartic (InterPro:IPR021109), Peptidase aspartic, catalytic (InterPro:IPR009007), Peptidase A1 (InterPro:IPR001461), Peptidase aspartic, active site (InterPro:IPR0019…
AT5G64120	4.33407	0.307861	9.01622	0.271855	10.5344	0.150091	10.4561	0.188028	3.55812	0.297817	4.17815	0.477676	3.34124	0.333432	3.87753	0.383228	AT5G64120.1	Peroxidase superfamily protein	Peroxidase superfamily protein; FUNCTIONS IN: peroxidase activity; INVOLVED IN: defense response to fungus, N-terminal protein myristoylation, respiratory burst; LOCATED IN: apoplast, cell wall, membrane; EXPRESSED IN: 17 plant structures; EXPRESSED DURING: 10 growth stages; CONTAINS InterPro DOMAIN/s: Haem peroxidase (InterPro:IPR010255), Plant peroxidase (InterPro:IPR000823), Peroxidases heam-l…
AT1G07890	3.12597	0.121767	5.92164	0.208845	6.69624	0.241527	6.63378	0.136278	4.31813	0.275292	6.39838	0.056463	6.56135	0.264907	6.42247	0.105646	AT1G07890.1	ascorbate peroxidase 1	ascorbate peroxidase 1 (APX1); FUNCTIONS IN: L-ascorbate peroxidase activity; INVOLVED IN: in 6 processes; LOCATED IN: cytosol, cell wall, chloroplast, plasma membrane, chloroplast stroma; EXPRESSED IN: 27 plant structures; EXPRESSED DURING: 16 growth stages; CONTAINS InterPro DOMAIN/s: Haem peroxidase (InterPro:IPR010255), Plant ascorbate peroxidase (InterPro:IPR002207), Peroxidases heam-ligand …
AT5G57230	5.48608	0.13476	6.72849	0.0444472	6.57646	0.146638	6.73427	0.087486	5.76565	0.140895	7.22884	0.0115066	6.96088	0.128844	6.57617	0.0471417	AT5G57230.1	Thioredoxin superfamily protein	Thioredoxin superfamily protein; CONTAINS InterPro DOMAIN/s: Thioredoxin-like fold (InterPro:IPR012336); Has 37 Blast hits to 37 proteins in 15 species: Archae - 0; Bacteria - 0; Metazoa - 0; Fungi - 0; Plants - 35; Viruses - 0; Other Eukaryotes - 2 (source: NCBI BLink).
AT2G45880	6.80709	0.166432	8.31693	0.0791425	8.83542	0.104999	8.85588	0.0885663	6.29304	0.262145	7.60228	0.112198	7.88298	0.256205	8.03215	0.103948	AT2G45880.1	beta-amylase 7	beta-amylase 7 (BAM7); FUNCTIONS IN: cation binding, beta-amylase activity, catalytic activity; INVOLVED IN: cellulose biosynthetic process, carbohydrate metabolic process, polysaccharide catabolic process; LOCATED IN: cellular_component unknown; EXPRESSED IN: 19 plant structures; EXPRESSED DURING: 12 growth stages; CONTAINS InterPro DOMAIN/s: Glycoside hydrolase, family 14, conserved site (Inter…
AT1G69830	4.5775	0.0645126	5.96919	0.179419	6.01086	0.0808057	6.24582	0.103046	5.11312	0.10551	5.48635	0.0419114	5.81168	0.345235	5.6156	0.0988964	AT1G69830.1	alpha-amylase-like 3	alpha-amylase-like 3 (AMY3); FUNCTIONS IN: alpha-amylase activity; INVOLVED IN: circadian rhythm, starch catabolic process; LOCATED IN: chloroplast stroma, chloroplast; EXPRESSED IN: 24 plant structures; EXPRESSED DURING: 13 growth stages; CONTAINS InterPro DOMAIN/s: Glycoside hydrolase, catalytic core (InterPro:IPR017853), Glycoside hydrolase, subgroup, catalytic core (InterPro:IPR013781), Glyco…
AT1G72610	7.08205	0.405249	10.6967	0.256668	8.90464	0.167329	7.49977	0.427481	4.53551	0.336528	3.72501	0.0496663	3.72189	0.318616	3.14118	0.216654	AT1G72610.1	germin-like protein 1	germin-like protein 1 (GER1); INVOLVED IN: biological_process unknown; LOCATED IN: extracellular matrix; EXPRESSED IN: 23 plant structures; EXPRESSED DURING: 13 growth stages; CONTAINS InterPro DOMAIN/s: Cupin, RmlC-type (InterPro:IPR011051), Cupin 1 (InterPro:IPR006045), Germin (InterPro:IPR001929), RmlC-like jelly roll fold (InterPro:IPR014710), Germin, manganese binding site (InterPro:IPR01978…
AT5G19690	5.48269	0.154223	7.9572	0.109069	8.47612	0.0602008	8.36346	0.0994474	6.20728	0.292236	7.70202	0.0925589	8.18272	0.175601	7.80373	0.0733117	AT5G19690.1	staurosporin and temperature sensitive 3-like A	staurosporin and temperature sensitive 3-like A (STT3A); FUNCTIONS IN: oligosaccharyl transferase activity; INVOLVED IN: response to salt stress; LOCATED IN: endoplasmic reticulum, plasma membrane, membrane; EXPRESSED IN: 24 plant structures; EXPRESSED DURING: 13 growth stages; CONTAINS InterPro DOMAIN/s: Oligosaccharyl transferase, STT3 subunit (InterPro:IPR003674); BEST Arabidopsis thaliana pro…
AT2G24040	6.83169	0.114632	8.74968	0.173113	8.87002	0.074838	8.31293	0.132797	6.39733	0.133686	7.79972	0.394872	7.75828	0.112191	7.6404	0.409763	AT2G24040.1	Low temperature and salt responsive protein family	Low temperature and salt responsive protein family; INVOLVED IN: response to cold, hyperosmotic salinity response; LOCATED IN: endomembrane system, integral to membrane; EXPRESSED IN: 22 plant structures; EXPRESSED DURING: 13 growth stages; CONTAINS InterPro DOMAIN/s: Uncharacterised protein family UPF0057 (InterPro:IPR000612); BEST Arabidopsis thaliana protein match is: Low temperature and salt …
AT5G08640	4.80708	0.220997	6.47514	0.200958	7.19502	0.0709771	6.6577	0.222504	4.25726	0.155637	4.47651	0.00889595	4.7701	0.320716	4.31659	0.0845615	AT5G08640.1	flavonol synthase 1	flavonol synthase 1 (FLS1); CONTAINS InterPro DOMAIN/s: Oxoglutarate/iron-dependent oxygenase (InterPro:IPR005123); BEST Arabidopsis thaliana protein match is: flavonol synthase 3 (TAIR:AT5G63590.1); Has 8476 Blast hits to 8432 proteins in 992 species: Archae - 0; Bacteria - 1104; Metazoa - 92; Fungi - 925; Plants - 4948; Viruses - 0; Other Eukaryotes - 1407 (source: NCBI BLink).
AT1G20950	7.68645	0.106978	9.26069	0.0775921	9.9326	0.0403717	10.1198	0.0377153	9.16598	0.0653938	9.97265	0.106311	10.4854	0.160141	10.1422	0.0591171	AT1G20950.1	Phosphofructokinase family protein	Phosphofructokinase family protein; FUNCTIONS IN: diphosphate-fructose-6-phosphate 1-phosphotransferase activity; INVOLVED IN: response to fructose stimulus, response to sucrose stimulus, photosynthesis, response to glucose stimulus; LOCATED IN: pyrophosphate-dependent phosphofructokinase complex, alpha-subunit complex; EXPRESSED IN: 23 plant structures; EXPRESSED DURING: 13 growth stages; CONTAI…
AT3G51240	4.57594	0.0823947	5.95481	0.225021	5.82227	0.236097	5.35313	0.173812	4.40083	0.227383	4.82278	0.0572672	4.82477	0.252174	4.30224	0.172418	AT3G51240.1	flavanone 3-hydroxylase	flavanone 3-hydroxylase (F3H); FUNCTIONS IN: naringenin 3-dioxygenase activity; INVOLVED IN: response to UV-B, response to sucrose stimulus, flavonoid biosynthetic process; LOCATED IN: cellular_component unknown; EXPRESSED IN: 20 plant structures; EXPRESSED DURING: 13 growth stages; CONTAINS InterPro DOMAIN/s: Oxoglutarate/iron-dependent oxygenase (InterPro:IPR005123); BEST Arabidopsis thaliana p…
AT5G06300	3.76836	0.146291	5.06918	0.113692	4.49345	0.20817	4.29484	0.118866	3.66796	0.101294	4.52756	0.165619	3.93398	0.388906	3.67597	0.174815	AT5G06300.1	Putative lysine decarboxylase family protein	Putative lysine decarboxylase family protein; CONTAINS InterPro DOMAIN/s: Conserved hypothetical protein CHP00730 (InterPro:IPR005269); BEST Arabidopsis thaliana protein match is: lysine decarboxylase family protein (TAIR:AT2G37210.1); Has 5281 Blast hits to 5279 proteins in 1570 species: Archae - 23; Bacteria - 3686; Metazoa - 10; Fungi - 132; Plants - 400; Viruses - 0; Other Eukaryotes - 1030 (…
AT5G63960	5.67355	0.14491	6.85716	0.10782	7.38573	0.154552	7.43281	0.12073	5.22004	0.135817	6.89271	0.0767831	6.9309	0.346249	6.83555	0.230878	AT5G63960.1	DNA binding;nucleotide binding;nucleic acid binding;DNA-directed DNA polymerases;DNA-directed DNA polymerases	EMBRYO DEFECTIVE 2780 (EMB2780); FUNCTIONS IN: DNA-directed DNA polymerase activity, DNA binding, nucleotide binding, nucleic acid binding; INVOLVED IN: nucleobase, nucleoside, nucleotide and nucleic acid metabolic process, DNA replication; CONTAINS InterPro DOMAIN/s: DNA polymerase, family B (InterPro:IPR022762), DNA-directed DNA polymerase, family B, exonuclease domain (InterPro:IPR006133), DNA…
AT5G63410	3.35192	0.346934	7.69498	0.350409	6.86092	0.252596	7.46194	0.236497	4.09461	0.398732	4.8472	0.642354	5.55953	0.467917	4.64054	0.551852	AT5G63410.1	Leucine-rich repeat protein kinase family protein	Leucine-rich repeat protein kinase family protein; FUNCTIONS IN: protein serine/threonine kinase activity, protein kinase activity, ATP binding; INVOLVED IN: transmembrane receptor protein tyrosine kinase signaling pathway, protein amino acid phosphorylation; LOCATED IN: endomembrane system; EXPRESSED IN: 22 plant structures; EXPRESSED DURING: 13 growth stages; CONTAINS InterPro DOMAIN/s: Protein…
AT1G70410	4.39517	0.181723	8.18071	0.297037	10.0516	0.0593792	9.1454	0.0848932	3.8154	0.0779109	4.47936	0.168478	4.48116	0.302068	4.55761	0.144592	AT1G70410.1	beta carbonic anhydrase 4	beta carbonic anhydrase 4 (BCA4); FUNCTIONS IN: carbonate dehydratase activity, zinc ion binding; INVOLVED IN: response to carbon dioxide, carbon utilization, regulation of stomatal movement; LOCATED IN: plasma membrane, chloroplast envelope; EXPRESSED IN: 25 plant structures; EXPRESSED DURING: 12 growth stages; CONTAINS InterPro DOMAIN/s: Carbonic anhydrase, prokaryotic-like, conserved site (Int…
AT3G03780	6.14483	0.162933	9.59045	0.259812	10.1578	0.0698468	10.0493	0.150236	7.02669	0.537007	9.2683	0.158789	9.55972	0.412696	8.73087	0.110046	AT3G03780.1	methionine synthase 2	methionine synthase 2 (MS2); FUNCTIONS IN: 5-methyltetrahydropteroyltriglutamate-homocysteine S-methyltransferase activity, methionine synthase activity; INVOLVED IN: response to cadmium ion, response to salt stress, methionine biosynthetic process; LOCATED IN: cytosol, apoplast, plasma membrane, chloroplast, chloroplast envelope; EXPRESSED IN: 8 plant structures; EXPRESSED DURING: L mature polle…
AT5G17920	6.14483	0.162933	9.59045	0.259812	10.1578	0.0698468	10.0493	0.150236	7.02669	0.537007	9.2683	0.158789	9.55972	0.412696	8.73087	0.110046	AT5G17920.1	Cobalamin-independent synthase family protein	ATMS1; FUNCTIONS IN: 5-methyltetrahydropteroyltriglutamate-homocysteine S-methyltransferase activity, copper ion binding, methionine synthase activity; INVOLVED IN: response to cadmium ion, response to zinc ion, response to salt stress, methionine biosynthetic process; LOCATED IN: in 7 components; EXPRESSED IN: 12 plant structures; EXPRESSED DURING: seedling growth, seed development stages; CONTA…
AT3G62760	2.44184	0.125025	5.79295	0.74587	5.08487	0.213412	6.20813	0.139175	2.77389	0.201469	8.02802	0.133076	5.42866	0.278597	5.98088	0.364581	AT3G62760.1	Glutathione S-transferase family protein	ATGSTF13; CONTAINS InterPro DOMAIN/s: Thioredoxin fold (InterPro:IPR012335), Glutathione S-transferase, C-terminal (InterPro:IPR004046), Glutathione S-transferase, C-terminal-like (InterPro:IPR010987), Glutathione S-transferase/chloride channel, C-terminal (InterPro:IPR017933), Glutathione S-transferase, N-terminal (InterPro:IPR004045), Thioredoxin-like fold (InterPro:IPR012336); BEST Arabidopsis…
AT2G16430	6.18816	0.248108	9.52304	0.139338	9.98858	0.0873162	9.28941	0.168364	7.52289	0.348326	9.61548	0.104064	9.33967	0.226506	8.87395	0.246553	AT2G16430.1	purple acid phosphatase 10	purple acid phosphatase 10 (PAP10); FUNCTIONS IN: protein serine/threonine phosphatase activity, acid phosphatase activity; INVOLVED IN: biological_process unknown; LOCATED IN: cell wall, plant-type cell wall; EXPRESSED IN: 25 plant structures; EXPRESSED DURING: 15 growth stages; CONTAINS InterPro DOMAIN/s: Purple acid phosphatase, N-terminal (InterPro:IPR015914), Metallophosphoesterase (InterPro…
AT5G56580	4.3236	0.168127	7.6478	0.0916859	8.47607	0.0443099	8.4306	0.0460446	4.47404	0.063784	6.03736	0.150212	6.69493	0.0813057	7.10379	0.082793	AT5G56580.1	MAP kinase kinase 6	MAP kinase kinase 6 (MKK6); FUNCTIONS IN: MAP kinase kinase activity, kinase activity; INVOLVED IN: protein amino acid phosphorylation; EXPRESSED IN: 18 plant structures; EXPRESSED DURING: 12 growth stages; CONTAINS InterPro DOMAIN/s: Protein kinase, ATP binding site (InterPro:IPR017441), Protein kinase, catalytic domain (InterPro:IPR000719), Serine/threonine-protein kinase domain (InterPro:IPR00…
AT1G14780	6.19922	0.22558	9.45184	0.0855974	9.75805	0.141371	9.92419	0.428395	5.55078	0.150656	6.16234	0.365086	5.73639	0.510992	5.83581	0.300205	AT1G14780.1	MAC/Perforin domain-containing protein	MAC/Perforin domain-containing protein; CONTAINS InterPro DOMAIN/s: Membrane attack complex component/perforin (MACPF) domain (InterPro:IPR020864); BEST Arabidopsis thaliana protein match is: MAC/Perforin domain-containing protein (TAIR:AT4G24290.2); Has 221 Blast hits to 220 proteins in 25 species: Archae - 0; Bacteria - 0; Metazoa - 19; Fungi - 0; Plants - 202; Viruses - 0; Other Eukaryotes - 0…
AT4G33070	3.94137	0.0770564	7.08082	0.168153	6.95133	0.088177	6.37061	0.0892792	4.73313	0.388743	7.02285	0.0198411	7.75836	0.332752	7.49274	0.0891504	AT4G33070.1	Thiamine pyrophosphate dependent pyruvate decarboxylase family protein	Thiamine pyrophosphate dependent pyruvate decarboxylase family protein; FUNCTIONS IN: in 6 functions; LOCATED IN: membrane; EXPRESSED IN: 11 plant structures; EXPRESSED DURING: 4 anthesis, C globular stage, F mature embryo stage, petal differentiation and expansion stage, E expanded cotyledon stage; CONTAINS InterPro DOMAIN/s: TPP-binding enzyme, conserved site (InterPro:IPR000399), Thiamine pyro…
AT5G52920	5.64687	0.141565	8.60165	0.0508963	8.64259	0.0907097	8.65705	0.0902315	6.90059	0.151861	8.77263	0.045383	9.04466	0.309814	8.71433	0.0721943	AT5G52920.1	plastidic pyruvate kinase beta subunit 1	plastidic pyruvate kinase beta subunit 1 (PKP-BETA1); FUNCTIONS IN: pyruvate kinase activity; INVOLVED IN: response to cadmium ion, glycolysis, seed development, fatty acid biosynthetic process, lipid metabolic process; LOCATED IN: mitochondrion, chloroplast, chloroplast stroma; EXPRESSED IN: 24 plant structures; EXPRESSED DURING: 15 growth stages; CONTAINS InterPro DOMAIN/s: Pyruvate kinase, C-t…
AT5G14430	3.53002	0.145428	6.4671	0.0291988	6.86825	0.101148	7.22695	0.168764	4.52398	0.274216	7.21512	0.1588	7.63841	0.221436	7.25619	0.0718847	AT5G14430.1	S-adenosyl-L-methionine-dependent methyltransferases superfamily protein	S-adenosyl-L-methionine-dependent methyltransferases superfamily protein; LOCATED IN: Golgi apparatus, plasma membrane, plant-type cell wall; EXPRESSED IN: 23 plant structures; EXPRESSED DURING: 13 growth stages; CONTAINS InterPro DOMAIN/s: Protein of unknown function DUF248, methyltransferase putative (InterPro:IPR004159); BEST Arabidopsis thaliana protein match is: S-adenosyl-L-methionine-depen…
AT5G51550	6.65605	0.143972	9.508	0.324978	9.873	0.104904	9.66031	0.1242	5.5678	0.264517	7.76475	0.111696	7.64248	0.222615	7.7261	0.143129	AT5G51550.1	EXORDIUM like 3	EXORDIUM like 3 (EXL3); CONTAINS InterPro DOMAIN/s: Phosphate-induced protein 1 (InterPro:IPR006766); BEST Arabidopsis thaliana protein match is: EXORDIUM like 5 (TAIR:AT2G17230.1); Has 398 Blast hits to 397 proteins in 23 species: Archae - 0; Bacteria - 2; Metazoa - 0; Fungi - 0; Plants - 396; Viruses - 0; Other Eukaryotes - 0 (source: NCBI BLink).
AT2G29980	3.25374	0.0660569	6.09259	0.29939	5.97366	0.185142	5.88151	0.253064	3.95216	0.212083	5.34706	0.148346	4.55489	0.14567	3.86269	0.247929	AT2G29980.1	fatty acid desaturase 3	fatty acid desaturase 3 (FAD3); CONTAINS InterPro DOMAIN/s: Protein of unknown function DUF3474 (InterPro:IPR021863), Fatty acid desaturase, type 1 (InterPro:IPR005804); BEST Arabidopsis thaliana protein match is: fatty acid desaturase 8 (TAIR:AT5G05580.1); Has 2578 Blast hits to 2575 proteins in 659 species: Archae - 0; Bacteria - 965; Metazoa - 19; Fungi - 262; Plants - 918; Viruses - 0; Other …
AT4G16620	3.85478	0.183345	6.69107	0.109887	4.98083	0.334488	4.73391	0.165385	4.05828	0.124675	4.54174	0.229771	4.02986	0.328753	4.48112	0.153653	AT4G16620.1	nodulin MtN21 /EamA-like transporter family protein	nodulin MtN21 /EamA-like transporter family protein; CONTAINS InterPro DOMAIN/s: Protein of unknown function DUF6, transmembrane (InterPro:IPR000620); BEST Arabidopsis thaliana protein match is: Nodulin MtN21 /EamA-like transporter family protein (TAIR:AT5G47470.1); Has 2049 Blast hits to 2044 proteins in 373 species: Archae - 4; Bacteria - 835; Metazoa - 2; Fungi - 3; Plants - 1166; Viruses - 0;…
AT1G09210	4.38235	0.0862159	7.19538	0.167333	9.2494	0.0399218	9.46054	0.116857	5.48042	0.233946	8.12128	0.0745506	8.48837	0.264823	7.98893	0.121174	AT1G09210.1	calreticulin 1b	calreticulin 1b (CRT1b); FUNCTIONS IN: unfolded protein binding, calcium ion binding; INVOLVED IN: response to oxidative stress, response to salt stress; LOCATED IN: mitochondrion, endoplasmic reticulum, vacuole; EXPRESSED IN: 26 plant structures; EXPRESSED DURING: 14 growth stages; CONTAINS InterPro DOMAIN/s: Calreticulin/calnexin, P (InterPro:IPR009033), Calreticulin/calnexin (InterPro:IPR00158…
AT1G34020	4.40515	0.143026	7.20956	0.0722926	7.35466	0.0431293	6.84014	0.188476	5.68264	0.418418	7.64414	0.0270476	7.59534	0.367199	6.98533	0.118088	AT1G34020.1	Nucleotide-sugar transporter family protein	Nucleotide-sugar transporter family protein; LOCATED IN: plasma membrane, membrane; EXPRESSED IN: 22 plant structures; EXPRESSED DURING: 13 growth stages; CONTAINS InterPro DOMAIN/s: Protein of unknown function DUF250 (InterPro:IPR004853); BEST Arabidopsis thaliana protein match is: Nucleotide-sugar transporter family protein (TAIR:AT4G09810.1); Has 1634 Blast hits to 1631 proteins in 184 species…
AT2G44210	3.70421	0.207744	6.48319	0.213238	8.11114	0.108334	7.76588	0.0835691	3.06162	0.200322	4.68529	0.158257	5.73696	0.170515	5.26682	0.24095	AT2G44210.1	Protein of Unknown Function (DUF239)	Protein of Unknown Function (DUF239); INVOLVED IN: biological_process unknown; LOCATED IN: endomembrane system; EXPRESSED IN: 22 plant structures; EXPRESSED DURING: 14 growth stages; CONTAINS InterPro DOMAIN/s: Protein of unknown function DUF239, plant (InterPro:IPR004314); BEST Arabidopsis thaliana protein match is: Protein of Unknown Function (DUF239) (TAIR:AT1G55360.1); Has 745 Blast hits to 6…
AT1G64650	6.18556	0.0937881	8.9386	0.156489	10.0763	0.13014	9.60424	0.130786	6.5816	0.188998	9.1091	0.0778035	9.49746	0.322151	8.83528	0.117698	AT1G64650.1	Major facilitator superfamily protein	Major facilitator superfamily protein; LOCATED IN: plasma membrane; EXPRESSED IN: 23 plant structures; EXPRESSED DURING: 13 growth stages; CONTAINS InterPro DOMAIN/s: Protein of unknown function DUF791 (InterPro:IPR008509), Major facilitator superfamily, general substrate transporter (InterPro:IPR016196); BEST Arabidopsis thaliana protein match is: Major facilitator superfamily protein (TAIR:AT4G…
AT1G30120	6.44663	0.121931	9.18737	0.186934	9.33073	0.128873	8.96407	0.147147	7.14504	0.218753	9.68946	0.130663	9.66548	0.258284	8.91485	0.0581984	AT1G30120.1	pyruvate dehydrogenase E1 beta	pyruvate dehydrogenase E1 beta (PDH-E1 BETA); FUNCTIONS IN: pyruvate dehydrogenase (acetyl-transferring) activity; INVOLVED IN: fatty acid biosynthetic process; LOCATED IN: plastid pyruvate dehydrogenase complex, chloroplast, chloroplast envelope; EXPRESSED IN: 23 plant structures; EXPRESSED DURING: 15 growth stages; CONTAINS InterPro DOMAIN/s: Transketolase, C-terminal (InterPro:IPR005476), Tran…
AT3G52450	4.53465	0.174457	7.23676	0.455955	6.56949	0.238499	7.20272	0.742051	4.69308	0.160943	6.47266	0.640542	5.26306	0.265489	5.40126	0.629378	AT3G52450.1	plant U-box 22	plant U-box 22 (PUB22); CONTAINS InterPro DOMAIN/s: U box domain (InterPro:IPR003613), Armadillo-type fold (InterPro:IPR016024); BEST Arabidopsis thaliana protein match is: plant U-box 23 (TAIR:AT2G35930.1); Has 2414 Blast hits to 2402 proteins in 185 species: Archae - 0; Bacteria - 30; Metazoa - 243; Fungi - 90; Plants - 1816; Viruses - 3; Other Eukaryotes - 232 (source: NCBI BLink).
AT5G39340	5.46226	0.130178	8.13886	0.077625	8.83771	0.146503	9.12132	0.179114	4.91744	0.589673	7.66271	0.202061	9.21747	0.400059	7.90531	0.275602	AT5G39340.1	histidine-containing phosphotransmitter 3	histidine-containing phosphotransmitter 3 (AHP3); CONTAINS InterPro DOMAIN/s: Signal transduction histidine kinase, phosphotransfer (Hpt) domain (InterPro:IPR008207); BEST Arabidopsis thaliana protein match is: histidine-containing phosphotransmitter 2 (TAIR:AT3G29350.1); Has 358 Blast hits to 357 proteins in 69 species: Archae - 2; Bacteria - 65; Metazoa - 0; Fungi - 23; Plants - 266; Viruses - …
AT3G20820	4.69505	0.193805	7.37075	0.322126	7.90095	0.207487	6.60215	0.205914	5.43335	0.175734	7.41932	0.152471	7.3403	0.29295	6.50385	0.156699	AT3G20820.1	Leucine-rich repeat (LRR) family protein	Leucine-rich repeat (LRR) family protein; INVOLVED IN: signal transduction, defense response; LOCATED IN: apoplast, cell wall, chloroplast, membrane; EXPRESSED IN: 23 plant structures; EXPRESSED DURING: 13 growth stages; CONTAINS InterPro DOMAIN/s: Leucine-rich repeat-containing N-terminal domain, type 2 (InterPro:IPR013210), Leucine-rich repeat (InterPro:IPR001611); BEST Arabidopsis thaliana pro…
AT5G35080	4.99453	0.130219	7.65846	0.0487604	8.31156	0.0999347	8.2857	0.0976806	6.14908	0.103653	7.18517	0.0392348	7.60488	0.169474	7.38285	0.141043	AT5G35080.1		INVOLVED IN: biological_process unknown; LOCATED IN: endomembrane system; EXPRESSED IN: 22 plant structures; EXPRESSED DURING: 13 growth stages; CONTAINS InterPro DOMAIN/s: Mannose-6-phosphate receptor, binding (InterPro:IPR009011), Glucosidase II beta subunit-like (InterPro:IPR012913); Has 30201 Blast hits to 17322 proteins in 780 species: Archae - 12; Bacteria - 1396; Metazoa - 17338; Fungi - 3…
AT3G14990	5.55324	0.399979	8.19533	0.222546	8.99787	0.164472	8.05786	0.128339	3.68494	0.852777	4.0259	0.225683	4.7168	0.226241	5.6457	0.404657	AT3G14990.1	Class I glutamine amidotransferase-like superfamily protein	Class I glutamine amidotransferase-like superfamily protein; FUNCTIONS IN: catalytic activity; INVOLVED IN: response to cadmium ion, thiamin biosynthetic process; LOCATED IN: plasma membrane, vacuole; EXPRESSED IN: 24 plant structures; EXPRESSED DURING: 15 growth stages; CONTAINS InterPro DOMAIN/s: DJ-1 (InterPro:IPR006287), ThiJ/PfpI (InterPro:IPR002818); BEST Arabidopsis thaliana protein match …
AT4G35250	4.89248	0.14324	7.51648	0.170197	7.38973	0.0935178	6.10671	0.101887	4.03754	0.139033	5.94837	0.106726	6.35859	0.190081	5.12364	0.237244	AT4G35250.1	NAD(P)-binding Rossmann-fold superfamily protein	NAD(P)-binding Rossmann-fold superfamily protein; FUNCTIONS IN: binding, catalytic activity; INVOLVED IN: metabolic process; LOCATED IN: chloroplast; EXPRESSED IN: 21 plant structures; EXPRESSED DURING: 13 growth stages; CONTAINS InterPro DOMAIN/s: NAD(P)-binding domain (InterPro:IPR016040), NmrA-like (InterPro:IPR008030); BEST Arabidopsis thaliana protein match is: NAD(P)-binding Rossmann-fold s…
AT1G20840	6.00785	0.126092	8.61341	0.207087	7.76561	0.0996912	7.31687	0.0365994	6.95112	0.36504	10.0226	0.119909	8.76516	0.273147	7.96899	0.230315	AT1G20840.1	tonoplast monosaccharide transporter1	tonoplast monosaccharide transporter1 (TMT1); FUNCTIONS IN: carbohydrate transmembrane transporter activity, sugar:hydrogen symporter activity, nucleoside transmembrane transporter activity; INVOLVED IN: in 6 processes; LOCATED IN: plant-type vacuole membrane, plasma membrane, vacuole, membrane; EXPRESSED IN: 30 plant structures; EXPRESSED DURING: 15 growth stages; CONTAINS InterPro DOMAIN/s: Sug…
AT1G69420	3.87882	0.122736	6.46657	0.0700298	6.31043	0.136272	6.05372	0.164071	4.62991	0.344946	6.96572	0.174726	6.57588	0.160463	6.12991	0.160973	AT1G69420.1	DHHC-type zinc finger family protein	DHHC-type zinc finger family protein; FUNCTIONS IN: zinc ion binding; INVOLVED IN: biological_process unknown; LOCATED IN: endomembrane system; EXPRESSED IN: 22 plant structures; EXPRESSED DURING: 13 growth stages; CONTAINS InterPro DOMAIN/s: Zinc finger, DHHC-type (InterPro:IPR001594); BEST Arabidopsis thaliana protein match is: DHHC-type zinc finger family protein (TAIR:AT4G15080.1); Has 4875 B…
AT1G10630	5.55587	0.0728922	8.13475	0.181824	8.87762	0.020714	8.57447	0.0423146	6.28471	0.239787	8.2633	0.0822437	8.7826	0.0488101	8.30367	0.124114	AT1G10630.1	ADP-ribosylation factor A1F	ADP-ribosylation factor A1F (ARFA1F); FUNCTIONS IN: phospholipase activator activity, GTP binding, copper ion binding; INVOLVED IN: N-terminal protein myristoylation; LOCATED IN: plasma membrane, membrane; EXPRESSED IN: 26 plant structures; EXPRESSED DURING: 15 growth stages; CONTAINS InterPro DOMAIN/s: ADP-ribosylation factor (InterPro:IPR006688), Small GTP-binding protein (InterPro:IPR005225), …
AT4G24190	6.03575	0.103483	8.59542	0.0838715	10.6804	0.0823014	11.0011	0.063217	6.37776	0.211722	8.26275	0.0511894	9.40527	0.296062	9.2636	0.108566	AT4G24190.1	Chaperone protein htpG family protein	SHEPHERD (SHD); FUNCTIONS IN: unfolded protein binding, ATP binding; INVOLVED IN: in 8 processes; LOCATED IN: in 7 components; EXPRESSED IN: 25 plant structures; EXPRESSED DURING: 16 growth stages; CONTAINS InterPro DOMAIN/s: Chaperone protein htpG (InterPro:IPR001404), Heat shock protein Hsp90, C-terminal (InterPro:IPR020576), Heat shock protein Hsp90, N-terminal (InterPro:IPR020575), Molecular …
AT1G66200	6.55293	0.142214	9.08433	0.11862	10.7989	0.0921714	9.05801	0.0572642	6.61145	0.133657	7.75389	0.152737	8.17612	0.259781	7.66353	0.155498	AT1G66200.1	glutamine synthase clone F11	glutamine synthase clone F11 (GSR2); FUNCTIONS IN: glutamate-ammonia ligase activity, copper ion binding; INVOLVED IN: nitrate assimilation, response to fructose stimulus, response to salt stress, response to sucrose stimulus, response to glucose stimulus; LOCATED IN: cytosol, cytosolic ribosome, apoplast, vacuole, chloroplast envelope; EXPRESSED IN: 24 plant structures; EXPRESSED DURING: 14 grow…
AT2G45180	7.11074	0.183444	9.63366	0.214688	8.2486	0.154538	7.54149	0.0869582	7.21591	0.227914	9.84865	0.0855827	9.12217	0.108243	8.42401	0.244652	AT2G45180.1	Bifunctional inhibitor/lipid-transfer protein/seed storage 2S albumin superfamily protein	Bifunctional inhibitor/lipid-transfer protein/seed storage 2S albumin superfamily protein; FUNCTIONS IN: lipid binding; INVOLVED IN: lipid transport; LOCATED IN: chloroplast thylakoid membrane; EXPRESSED IN: 22 plant structures; EXPRESSED DURING: 13 growth stages; CONTAINS InterPro DOMAIN/s: Bifunctional inhibitor/plant lipid transfer protein/seed storage (InterPro:IPR016140), Plant lipid transfe…
AT5G01600	7.65345	0.0522728	10.1504	0.228338	10.7114	0.316515	11.2603	0.0528525	9.28442	0.344881	12.4421	0.05667	12.5759	0.374717	12.4199	0.0689958	AT5G01600.1	ferretin 1	ferretin 1 (FER1); FUNCTIONS IN: ferric iron binding, iron ion binding; INVOLVED IN: in 12 processes; LOCATED IN: thylakoid, chloroplast thylakoid membrane, chloroplast stroma, chloroplast, membrane; EXPRESSED IN: 25 plant structures; EXPRESSED DURING: 15 growth stages; CONTAINS InterPro DOMAIN/s: Ferritin, N-terminal (InterPro:IPR001519), Ferritin-related (InterPro:IPR012347), Ferritin-like (Int…
AT1G04820	9.29758	0.0262528	11.7926	0.17672	12.568	0.121229	12.1556	0.152716	11.1234	0.271301	12.5512	0.0894369	12.3703	0.236097	11.6941	0.142315	AT1G04820.1	tubulin alpha-4 chain	tubulin alpha-4 chain (TUA4); FUNCTIONS IN: structural constituent of cytoskeleton; INVOLVED IN: response to cadmium ion, microtubule-based process, cellular response to gravity; LOCATED IN: tubulin complex, cytosol, cell wall, plasma membrane, chloroplast; EXPRESSED IN: 29 plant structures; EXPRESSED DURING: 15 growth stages; CONTAINS InterPro DOMAIN/s: Alpha tubulin (InterPro:IPR002452), Tubuli…
AT5G51460	3.18551	0.106196	5.66326	0.284506	5.61927	0.338959	4.64997	0.259862	3.46575	0.100575	4.62259	0.480231	3.87899	0.129313	3.5972	0.235979	AT5G51460.1	Haloacid dehalogenase-like hydrolase (HAD) superfamily protein	ATTPPA; FUNCTIONS IN: trehalose-phosphatase activity; INVOLVED IN: trehalose biosynthetic process; LOCATED IN: chloroplast; EXPRESSED IN: 23 plant structures; EXPRESSED DURING: 16 growth stages; CONTAINS InterPro DOMAIN/s: HAD-superfamily hydrolase, subfamily IIB (InterPro:IPR006379), Trehalose-phosphatase (InterPro:IPR003337); BEST Arabidopsis thaliana protein match is: Haloacid dehalogenase-lik…
AT5G61790	6.99301	0.0783917	9.46228	0.212502	11.0495	0.185041	11.0606	0.0303104	7.6334	0.187617	9.07133	0.0439322	9.57814	0.274256	9.36788	0.0697262	AT5G61790.1	calnexin 1	calnexin 1 (CNX1); FUNCTIONS IN: unfolded protein binding, calcium ion binding; INVOLVED IN: protein folding; LOCATED IN: in 8 components; EXPRESSED IN: 26 plant structures; EXPRESSED DURING: 15 growth stages; CONTAINS InterPro DOMAIN/s: Calreticulin/calnexin, P (InterPro:IPR009033), Calreticulin/calnexin (InterPro:IPR001580), Calreticulin/calnexin, conserved site (InterPro:IPR018124), Concanaval…
AT2G20290	2.98572	0.140006	5.43265	0.172117	4.46278	0.169002	4.80005	0.157065	3.77	0.139369	4.62785	0.133121	4.23573	0.189121	4.65111	0.0669987	AT2G20290.1	myosin-like protein XIG	myosin-like protein XIG (XIG); FUNCTIONS IN: motor activity; INVOLVED IN: actin filament-based movement; LOCATED IN: endomembrane system, myosin complex; EXPRESSED IN: 23 plant structures; EXPRESSED DURING: 13 growth stages; CONTAINS InterPro DOMAIN/s: Dil domain (InterPro:IPR018444), Dilute (InterPro:IPR002710), Myosin, N-terminal, SH3-like (InterPro:IPR004009), Myosin head, motor domain (InterP…
AT4G17050	3.55626	0.155649	6.00133	0.0824553	4.65197	0.362535	6.39019	0.183314	3.77166	0.267254	5.21801	0.313194	5.9879	0.350448	6.2872	0.144381	AT4G17050.1	ureidoglycine aminohydrolase	ureidoglycine aminohydrolase (UGLYAH); FUNCTIONS IN: ureidoglycine aminohydrolase activity, sequence-specific DNA binding transcription factor activity; INVOLVED IN: allantoin catabolic process, regulation of transcription; LOCATED IN: endomembrane system; CONTAINS InterPro DOMAIN/s: Cupin 2, conserved barrel (InterPro:IPR013096), Cupin, RmlC-type (InterPro:IPR011051), RmlC-like jelly roll fold (…
AT5G62630	3.17945	0.172373	5.59327	0.333485	7.80625	0.117443	6.81537	0.10485	2.78482	0.0915127	2.89514	0.0553213	2.98318	0.155578	3.07659	0.17174	AT5G62630.1	hipl2 protein precursor	hipl2 protein precursor (HIPL2); FUNCTIONS IN: catalytic activity; INVOLVED IN: biological_process unknown; LOCATED IN: anchored to plasma membrane, plasma membrane, anchored to membrane; EXPRESSED IN: 17 plant structures; EXPRESSED DURING: 11 growth stages; CONTAINS InterPro DOMAIN/s: Soluble quinoprotein glucose/sorbosone dehydrogenase (InterPro:IPR011041), Folate receptor, conserved region (In…
AT2G39410	3.23142	0.147429	5.64025	0.0789856	6.37586	0.13612	6.28386	0.0359326	2.83282	0.198425	2.49958	0.114742	2.38219	0.313406	2.55359	0.179751	AT2G39410.1	alpha/beta-Hydrolases superfamily protein	alpha/beta-Hydrolases superfamily protein; BEST Arabidopsis thaliana protein match is: alpha/beta-Hydrolases superfamily protein (TAIR:AT2G39420.1); Has 1121 Blast hits to 1121 proteins in 359 species: Archae - 4; Bacteria - 510; Metazoa - 98; Fungi - 0; Plants - 370; Viruses - 30; Other Eukaryotes - 109 (source: NCBI BLink).
AT5G15910	6.59725	0.0680461	9.00585	0.182102	9.44369	0.0528311	8.75734	0.128342	5.68212	0.210624	8.73981	0.0305066	8.2586	0.116772	6.81755	0.263602	AT5G15910.1	NAD(P)-binding Rossmann-fold superfamily protein	NAD(P)-binding Rossmann-fold superfamily protein; FUNCTIONS IN: coenzyme binding, binding, catalytic activity; INVOLVED IN: cellular metabolic process, metabolic process; EXPRESSED IN: 26 plant structures; EXPRESSED DURING: 15 growth stages; CONTAINS InterPro DOMAIN/s: NAD-dependent epimerase/dehydratase (InterPro:IPR001509), NAD(P)-binding domain (InterPro:IPR016040); BEST Arabidopsis thaliana p…
AT1G73430	4.6337	0.208206	7.03209	0.174933	7.46418	0.277934	7.3176	0.152435	5.4318	0.120182	6.27338	0.319	6.84451	0.280916	6.63015	0.0878235	AT1G73430.1	sec34-like family protein	sec34-like family protein; FUNCTIONS IN: molecular_function unknown; INVOLVED IN: intracellular protein transport; LOCATED IN: chloroplast, membrane, cis-Golgi network; EXPRESSED IN: 21 plant structures; EXPRESSED DURING: 13 growth stages; CONTAINS InterPro DOMAIN/s: Sec34-like protein (InterPro:IPR007265); Has 353 Blast hits to 340 proteins in 172 species: Archae - 0; Bacteria - 4; Metazoa - 117…
AT5G08370	2.90172	0.166752	5.25743	0.286553	6.07864	0.0631237	4.55995	0.243219	2.73726	0.172522	3.16257	0.137178	3.55924	0.356013	3.17631	0.0759584	AT5G08370.1	alpha-galactosidase 2	alpha-galactosidase 2 (AGAL2); FUNCTIONS IN: alpha-galactosidase activity, hydrolase activity, hydrolyzing O-glycosyl compounds, catalytic activity; INVOLVED IN: positive regulation of flower development, leaf morphogenesis; LOCATED IN: plant-type cell wall; EXPRESSED IN: 22 plant structures; EXPRESSED DURING: 13 growth stages; CONTAINS InterPro DOMAIN/s: Aldolase-type TIM barrel (InterPro:IPR013…
AT1G29310	4.75917	0.304532	7.10661	0.128224	7.73722	0.0795351	7.50426	0.0986899	3.97707	0.166005	6.57971	0.131821	6.95325	0.239682	6.55082	0.137566	AT1G29310.1	SecY protein transport family protein	SecY protein transport family protein; FUNCTIONS IN: P-P-bond-hydrolysis-driven protein transmembrane transporter activity; INVOLVED IN: protein secretion, protein transport; LOCATED IN: mitochondrion, plasma membrane, membrane; EXPRESSED IN: 24 plant structures; EXPRESSED DURING: 15 growth stages; CONTAINS InterPro DOMAIN/s: SecY protein (InterPro:IPR002208), Translocon Sec61/SecY, plug domain (…
AT5G16590	5.39653	0.397694	7.74249	0.208483	7.47721	0.0665267	6.765	0.11882	6.13086	0.0789384	7.98127	0.0477607	7.85101	0.385886	7.42891	0.107545	AT5G16590.1	Leucine-rich repeat protein kinase family protein	Leucine-rich repeat protein kinase family protein; FUNCTIONS IN: protein serine/threonine kinase activity, kinase activity, ATP binding; INVOLVED IN: protein amino acid phosphorylation, transmembrane receptor protein tyrosine kinase signaling pathway, response to symbiotic fungus; LOCATED IN: plasma membrane, membrane, plant-type cell wall; EXPRESSED IN: 24 plant structures; EXPRESSED DURING: 13 …
AT4G23060	3.85602	0.144148	6.17246	0.213277	5.68709	0.11916	5.95228	0.112715	4.50746	0.325723	5.50936	0.23748	5.50606	0.354094	5.41291	0.325866	AT4G23060.1	IQ-domain 22	IQ-domain 22 (IQD22); CONTAINS InterPro DOMAIN/s: IQ calmodulin-binding region (InterPro:IPR000048); BEST Arabidopsis thaliana protein match is: IQ-domain 26 (TAIR:AT3G16490.1); Has 890 Blast hits to 763 proteins in 40 species: Archae - 0; Bacteria - 0; Metazoa - 31; Fungi - 3; Plants - 728; Viruses - 0; Other Eukaryotes - 128 (source: NCBI BLink).
AT2G34020	4.46496	0.281486	6.75008	0.290182	6.50749	0.274481	5.96562	0.301375	4.8819	0.559408	8.05286	0.213182	7.39571	0.475772	7.14765	0.200983	AT2G34020.1	Calcium-binding EF-hand family protein	Calcium-binding EF-hand family protein; FUNCTIONS IN: calcium ion binding; INVOLVED IN: biological_process unknown; EXPRESSED IN: root; CONTAINS InterPro DOMAIN/s: EF-Hand 1, calcium-binding site (InterPro:IPR018247), EF-HAND 2 (InterPro:IPR018249), EF-hand-like domain (InterPro:IPR011992), Calcium-binding EF-hand (InterPro:IPR002048); BEST Arabidopsis thaliana protein match is: Calcium-binding E…
AT1G72240	3.13331	0.13798	5.41681	0.305783	3.40147	0.0503076	4.47658	0.398903	3.22981	0.176062	5.21485	0.406612	3.37298	0.103824	4.08133	0.540959	AT1G72240.1		unknown protein; BEST Arabidopsis thaliana protein match is: unknown protein (TAIR:AT1G22470.1); Has 65 Blast hits to 63 proteins in 13 species: Archae - 0; Bacteria - 0; Metazoa - 1; Fungi - 0; Plants - 64; Viruses - 0; Other Eukaryotes - 0 (source: NCBI BLink).
AT3G58620	3.52206	0.150155	5.79603	0.103372	4.63249	0.183778	4.98738	0.21697	3.59011	0.287526	5.70849	0.15603	5.84469	0.224671	5.54421	0.135997	AT3G58620.1	tetratricopetide-repeat thioredoxin-like 4	tetratricopetide-repeat thioredoxin-like 4 (TTL4); FUNCTIONS IN: binding; INVOLVED IN: cell redox homeostasis; LOCATED IN: cellular_component unknown; EXPRESSED IN: 22 plant structures; EXPRESSED DURING: 13 growth stages; CONTAINS InterPro DOMAIN/s: Molecular chaperone, heat shock protein, Hsp40, DnaJ (InterPro:IPR015609), Tetratricopeptide TPR-1 (InterPro:IPR001440), Thioredoxin fold (InterPro:I…
AT2G25710	7.09778	0.112863	9.3465	0.0902161	10.8507	0.0812094	10.3108	0.0272691	7.63418	0.158734	9.59934	0.0684363	10.2867	0.243915	10.2609	0.107718	AT2G25710.1	holocarboxylase synthase 1	holocarboxylase synthase 1 (HCS1); FUNCTIONS IN: biotin-[acetyl-CoA-carboxylase] ligase activity, catalytic activity; INVOLVED IN: protein modification process; EXPRESSED IN: 22 plant structures; EXPRESSED DURING: 13 growth stages; CONTAINS InterPro DOMAIN/s: Biotin protein ligase, C-terminal (InterPro:IPR003142), Biotin/lipoate A/B protein ligase (InterPro:IPR004143), Biotin--acetyl-CoA-carboxyl…
AT2G31730	2.6157	0.16257	4.86433	0.208342	4.57383	0.147005	4.80152	0.108957	2.47595	0.167314	3.11651	0.264899	3.92896	0.198088	4.07609	0.212692	AT2G31730.1	basic helix-loop-helix (bHLH) DNA-binding superfamily protein	basic helix-loop-helix (bHLH) DNA-binding superfamily protein; FUNCTIONS IN: sequence-specific DNA binding transcription factor activity; INVOLVED IN: response to ethylene stimulus, response to gibberellin stimulus; LOCATED IN: nucleus; EXPRESSED IN: 20 plant structures; EXPRESSED DURING: 13 growth stages; CONTAINS InterPro DOMAIN/s: Helix-loop-helix DNA-binding domain (InterPro:IPR001092), Helix…
AT5G62390	5.30846	0.286685	7.53456	0.0661468	7.83285	0.114651	8.32737	0.0878218	6.93056	0.192065	8.31909	0.0786787	8.41098	0.0524379	8.50229	0.0918547	AT5G62390.1	BCL-2-associated athanogene 7	BCL-2-associated athanogene 7 (BAG7); FUNCTIONS IN: protein binding, calmodulin binding; INVOLVED IN: protein folding, cellular response to unfolded protein, cellular response to cold, cellular response to heat; LOCATED IN: endoplasmic reticulum, plasma membrane; EXPRESSED IN: 25 plant structures; EXPRESSED DURING: 13 growth stages; CONTAINS InterPro DOMAIN/s: IQ calmodulin-binding region (InterP…
AT1G44900	3.05439	0.154925	5.27389	0.170233	5.99706	0.078958	6.61197	0.124089	3.1443	0.136458	6.74789	0.0405921	6.47997	0.163517	6.20343	0.139186	AT1G44900.1	minichromosome maintenance (MCM2/3/5) family protein	MINICHROMOSOME MAINTENANCE 2 (MCM2); FUNCTIONS IN: DNA-dependent ATPase activity, DNA binding, ATP binding; INVOLVED IN: in 7 processes; LOCATED IN: nuclear chromatin; EXPRESSED IN: 22 plant structures; EXPRESSED DURING: 12 growth stages; CONTAINS InterPro DOMAIN/s: Nucleic acid-binding, OB-fold-like (InterPro:IPR016027), Nucleic acid-binding, OB-fold (InterPro:IPR012340), DNA-dependent ATPase MC…
AT3G56950	6.68806	0.133896	8.90669	0.0983631	9.77973	0.0458504	9.06375	0.0676463	7.39908	0.224595	9.05402	0.0468338	9.46294	0.165263	8.99183	0.0465683	AT3G56950.1	small and basic intrinsic protein 2;1	small and basic intrinsic protein 2;1 (SIP2;1); FUNCTIONS IN: transporter activity; INVOLVED IN: transport; LOCATED IN: endoplasmic reticulum, membrane; EXPRESSED IN: 27 plant structures; EXPRESSED DURING: 15 growth stages; CONTAINS InterPro DOMAIN/s: Major intrinsic protein (InterPro:IPR000425); BEST Arabidopsis thaliana protein match is: Aquaporin-like superfamily protein (TAIR:AT5G18290.2); Ha…
AT5G56260	4.76627	0.0790265	6.98061	0.178245	8.30012	0.0644276	7.81321	0.0545941	4.47683	0.244046	6.55129	0.107535	7.28126	0.307965	6.86471	0.0485597	AT5G56260.1	Ribonuclease E inhibitor RraA/Dimethylmenaquinone methyltransferase	Ribonuclease E inhibitor RraA/Dimethylmenaquinone methyltransferase; FUNCTIONS IN: ribonuclease inhibitor activity; INVOLVED IN: regulation of RNA metabolic process; LOCATED IN: cellular_component unknown; EXPRESSED IN: 23 plant structures; EXPRESSED DURING: 13 growth stages; CONTAINS InterPro DOMAIN/s: Ribonuclease E inhibitor RraA/Dimethylmenaquinone methyltransferase (InterPro:IPR005493), Ribo…
AT3G51670	4.81329	0.203539	7.02119	0.480931	7.46851	0.349644	6.8442	0.185227	6.77954	0.515327	9.21181	0.0858974	8.77165	0.280461	8.58005	0.143616	AT3G51670.1	SEC14 cytosolic factor family protein / phosphoglyceride transfer family protein	SEC14 cytosolic factor family protein / phosphoglyceride transfer family protein; FUNCTIONS IN: transporter activity; INVOLVED IN: transport; LOCATED IN: plasma membrane; EXPRESSED IN: 23 plant structures; EXPRESSED DURING: 13 growth stages; CONTAINS InterPro DOMAIN/s: Cellular retinaldehyde-binding/triple function, C-terminal (InterPro:IPR001251), Cellular retinaldehyde-binding/triple function, …
AT3G09820	6.25899	0.0694166	8.46034	0.0652281	9.12519	0.155443	9.2681	0.061968	8.13588	0.146309	9.38195	0.0348469	9.5196	0.214676	9.09703	0.202653	AT3G09820.1	adenosine kinase 1	adenosine kinase 1 (ADK1); FUNCTIONS IN: adenosine kinase activity, copper ion binding; INVOLVED IN: response to cadmium ion, response to trehalose-6-phosphate stimulus, adenosine salvage; LOCATED IN: cytosol, apoplast, plasma membrane, chloroplast, membrane; EXPRESSED IN: 33 plant structures; EXPRESSED DURING: 17 growth stages; CONTAINS InterPro DOMAIN/s: Carbohydrate/purine kinase (InterPro:IPR…
AT1G22060	3.90226	0.188661	6.0917	0.124921	6.57822	0.20549	6.16135	0.122652	3.84093	0.394702	6.32157	0.0479531	6.22361	0.353262	5.73454	0.319451	AT1G22060.1		LOCATED IN: vacuole; EXPRESSED IN: 23 plant structures; EXPRESSED DURING: 13 growth stages; BEST Arabidopsis thaliana protein match is: FBD, F-box and Leucine Rich Repeat domains containing protein (TAIR:AT1G22000.1); Has 84739 Blast hits to 38714 proteins in 2257 species: Archae - 1436; Bacteria - 11314; Metazoa - 40747; Fungi - 7706; Plants - 4675; Viruses - 308; Other Eukaryotes - 18553 (sourc…
AT3G23810	5.98494	0.0942885	8.17084	0.216102	7.91531	0.017662	7.76871	0.193733	7.01987	0.243901	9.06632	0.0516059	8.93148	0.149939	8.14819	0.190789	AT3G23810.1	S-adenosyl-l-homocysteine (SAH) hydrolase 2	S-adenosyl-l-homocysteine (SAH) hydrolase 2 (SAHH2); FUNCTIONS IN: adenosylhomocysteinase activity; INVOLVED IN: one-carbon metabolic process; LOCATED IN: plasma membrane, vacuole, membrane; EXPRESSED IN: 33 plant structures; EXPRESSED DURING: 15 growth stages; CONTAINS InterPro DOMAIN/s: S-adenosyl-L-homocysteine hydrolase (InterPro:IPR000043), S-adenosyl-L-homocysteine hydrolase, conserved site…
AT4G39460	4.78377	0.385089	6.92183	0.159998	4.50469	0.390261	5.17693	0.51512	6.34175	0.272827	6.65898	0.0790719	6.69385	0.327458	6.29182	0.0964497	AT4G39460.1	S-adenosylmethionine carrier 1	S-adenosylmethionine carrier 1 (SAMC1); FUNCTIONS IN: S-adenosylmethionine transmembrane transporter activity, binding; INVOLVED IN: transport, chloroplast organization, mitochondrial transport, S-adenosylmethionine transport; LOCATED IN: mitochondrion, mitochondrial inner membrane, chloroplast, plastid, chloroplast envelope; EXPRESSED IN: 24 plant structures; EXPRESSED DURING: 14 growth stages; …
AT1G64640	4.39286	0.31906	6.52636	0.0639782	5.89902	0.0803612	5.24854	0.0141152	4.6981	0.38206	7.38181	0.0949832	7.7062	0.27757	6.7618	0.153142	AT1G64640.1	early nodulin-like protein 8	early nodulin-like protein 8 (ENODL8); FUNCTIONS IN: electron carrier activity, copper ion binding; LOCATED IN: anchored to membrane; EXPRESSED IN: 18 plant structures; EXPRESSED DURING: 13 growth stages; CONTAINS InterPro DOMAIN/s: Plastocyanin-like (InterPro:IPR003245), Cupredoxin (InterPro:IPR008972); BEST Arabidopsis thaliana protein match is: early nodulin-like protein 3 (TAIR:AT4G28365.1); …
AT5G55940	5.684	0.173651	7.81723	0.099262	8.13333	0.169611	7.4293	0.142888	7.00294	0.204462	8.38144	0.101887	8.3971	0.15912	8.11344	0.0562036	AT5G55940.1	Uncharacterised protein family (UPF0172)	embryo defective 2731 (emb2731); FUNCTIONS IN: molecular_function unknown; INVOLVED IN: embryo development ending in seed dormancy; LOCATED IN: endoplasmic reticulum; EXPRESSED IN: 23 plant structures; EXPRESSED DURING: 13 growth stages; CONTAINS InterPro DOMAIN/s: Uncharacterised protein family UPF0172 (InterPro:IPR005366); BEST Arabidopsis thaliana protein match is: Uncharacterised protein fami…
AT1G26210	3.48212	0.208707	5.61231	0.20784	4.63676	0.130161	5.1137	0.0396427	2.55962	0.0535364	2.52479	0.110743	2.50411	0.151478	2.49019	0.0715885	AT1G26210.1	SOB five-like 1	SOB five-like 1 (SOFL1); BEST Arabidopsis thaliana protein match is: SOB five-like 2 (TAIR:AT1G68870.1); Has 495 Blast hits to 457 proteins in 104 species: Archae - 0; Bacteria - 20; Metazoa - 127; Fungi - 76; Plants - 112; Viruses - 7; Other Eukaryotes - 153 (source: NCBI BLink).
AT3G16500	9.88319	0.123558	12.0044	0.277052	12.6007	0.17722	12.4462	0.0625504	7.78713	0.0939477	8.59565	0.0853948	8.88556	0.177566	8.6147	0.118203	AT3G16500.1	phytochrome-associated protein 1	phytochrome-associated protein 1 (PAP1); FUNCTIONS IN: sequence-specific DNA binding transcription factor activity; INVOLVED IN: response to auxin stimulus; LOCATED IN: nucleus; EXPRESSED IN: 22 plant structures; EXPRESSED DURING: 13 growth stages; CONTAINS InterPro DOMAIN/s: Aux/IAA-ARF-dimerisation (InterPro:IPR011525), AUX/IAA protein (InterPro:IPR003311); BEST Arabidopsis thaliana protein mat…
AT4G40030	7.3095	0.0782502	9.4259	0.156174	9.30607	0.193401	9.13238	0.0895751	7.41056	0.207001	9.36287	0.0344838	9.15153	0.400083	8.66479	0.145858	AT4G40030.1	Histone superfamily protein	Histone superfamily protein; FUNCTIONS IN: DNA binding; INVOLVED IN: nucleosome assembly; LOCATED IN: nucleosome; EXPRESSED IN: 25 plant structures; EXPRESSED DURING: 16 growth stages; CONTAINS InterPro DOMAIN/s: Histone H3 (InterPro:IPR000164), Histone-fold (InterPro:IPR009072), Histone core (InterPro:IPR007125); BEST Arabidopsis thaliana protein match is: Histone superfamily protein (TAIR:AT5G1…
AT5G08415	5.37458	0.0502957	7.48884	0.162499	7.06439	0.138038	6.52528	0.125267	6.00216	0.139408	6.98249	0.10774	6.27099	0.19073	5.8134	0.152072	AT5G08415.1	Radical SAM superfamily protein	Radical SAM superfamily protein; FUNCTIONS IN: 4 iron, 4 sulfur cluster binding, lipoic acid synthase activity, iron-sulfur cluster binding, lipoate synthase activity, catalytic activity; INVOLVED IN: lipoic acid biosynthetic process, lipoate biosynthetic process, metabolic process; LOCATED IN: chloroplast; EXPRESSED IN: 24 plant structures; EXPRESSED DURING: 15 growth stages; CONTAINS InterPro D…
AT5G54160	5.84215	0.343857	7.92554	0.149057	8.18496	0.0836408	7.96547	0.141623	6.71084	0.323748	7.9473	0.0821902	7.54082	0.142624	7.4901	0.229735	AT5G54160.1	O-methyltransferase 1	O-methyltransferase 1 (OMT1); FUNCTIONS IN: myricetin 3'-O-methyltransferase activity, quercetin 3-O-methyltransferase activity, caffeate O-methyltransferase activity; INVOLVED IN: lignin biosynthetic process, flavonol biosynthetic process; LOCATED IN: cytosol, nucleus, plasma membrane, cytoplasm; EXPRESSED IN: 23 plant structures; EXPRESSED DURING: 14 growth stages; CONTAINS InterPro DOMAIN/s: W…
AT5G58760	4.40488	0.193988	6.4852	0.0998991	5.56476	0.27038	5.61423	0.0570238	3.7352	0.13413	5.37945	0.180274	4.33512	0.516972	4.20994	0.192351	AT5G58760.1	damaged DNA binding 2	damaged DNA binding 2 (DDB2); FUNCTIONS IN: nucleotide binding, zinc ion binding, nucleic acid binding; INVOLVED IN: DNA repair, response to UV-B; LOCATED IN: nucleus, CUL4 RING ubiquitin ligase complex; EXPRESSED IN: 23 plant structures; EXPRESSED DURING: 11 growth stages; CONTAINS InterPro DOMAIN/s: WD40 repeat 2 (InterPro:IPR019782), WD40 repeat, conserved site (InterPro:IPR019775), WD40 repea…
AT5G59130	4.24055	0.208083	6.30883	0.187927	4.66278	0.267113	4.49715	0.578278	7.57203	0.396166	9.57539	0.11708	9.55524	0.34863	8.53786	0.113883	AT5G59130.1	Subtilase family protein	Subtilase family protein; FUNCTIONS IN: identical protein binding, serine-type endopeptidase activity; INVOLVED IN: proteolysis, negative regulation of catalytic activity; LOCATED IN: endomembrane system; EXPRESSED IN: 17 plant structures; EXPRESSED DURING: 13 growth stages; CONTAINS InterPro DOMAIN/s: Protease-associated PA (InterPro:IPR003137), Peptidase S8/S53, subtilisin/kexin/sedolisin (Inte…
AT4G32915	4.19155	0.339001	6.25651	0.137846	6.82622	0.0730782	6.81416	0.184004	5.24199	0.286921	6.66325	0.162239	6.92158	0.458847	6.76206	0.1268	AT4G32915.1		FUNCTIONS IN: molecular_function unknown; INVOLVED IN: regulation of translational fidelity; LOCATED IN: chloroplast; EXPRESSED IN: 22 plant structures; EXPRESSED DURING: 13 growth stages; CONTAINS InterPro DOMAIN/s: Glu-tRNAGln amidotransferase, C subunit (InterPro:IPR003837); Has 30201 Blast hits to 17322 proteins in 780 species: Archae - 12; Bacteria - 1396; Metazoa - 17338; Fungi - 3422; Plan…
AT3G28900	7.93223	0.162863	9.98278	0.108384	9.30389	0.057838	9.43454	0.0257774	8.72928	0.249807	10.4641	0.0517603	9.91879	0.23302	9.75131	0.139553	AT3G28900.1	Ribosomal protein L34e superfamily protein	Ribosomal protein L34e superfamily protein; FUNCTIONS IN: structural constituent of ribosome; INVOLVED IN: translation, ribosome biogenesis; LOCATED IN: cytosolic ribosome, ribosome, cytosolic large ribosomal subunit; EXPRESSED IN: 22 plant structures; EXPRESSED DURING: 13 growth stages; CONTAINS InterPro DOMAIN/s: Ribosomal protein L34e, conserved site (InterPro:IPR018065), Ribosomal protein L34…
AT1G32210	5.74377	0.373467	7.79135	0.0541107	7.86169	0.229009	8.52453	0.184482	6.4351	0.129336	7.92401	0.0420629	8.14276	0.399258	8.07592	0.187618	AT1G32210.1	Defender against death (DAD family) protein	DEFENDER AGAINST APOPTOTIC DEATH 1 (ATDAD1); FUNCTIONS IN: molecular_function unknown; INVOLVED IN: anti-apoptosis; LOCATED IN: endoplasmic reticulum, membrane; EXPRESSED IN: 26 plant structures; EXPRESSED DURING: 14 growth stages; CONTAINS InterPro DOMAIN/s: Defender against death DAD protein (InterPro:IPR003038); BEST Arabidopsis thaliana protein match is: Defender against death (DAD family) pr…
AT3G06650	6.26013	0.0682284	8.30437	0.105414	8.64055	0.0568245	8.6208	0.153308	5.80428	0.317549	8.32776	0.0675326	8.63077	0.118769	8.50852	0.0725371	AT3G06650.1	ATP-citrate lyase B-1	ATP-citrate lyase B-1 (ACLB-1); FUNCTIONS IN: ATP citrate synthase activity; INVOLVED IN: acetyl-CoA biosynthetic process; LOCATED IN: citrate lyase complex, membrane; EXPRESSED IN: 23 plant structures; EXPRESSED DURING: 14 growth stages; CONTAINS InterPro DOMAIN/s: Succinyl-CoA synthetase, beta subunit, conserved site (InterPro:IPR017866), Citrate synthase-like, small alpha subdomain (InterPro:I…
AT4G02060	4.46853	0.310863	6.50697	0.227173	7.60311	0.12102	8.14307	0.236951	3.69952	0.288171	7.58767	0.0872354	8.19344	0.36634	7.38754	0.133131	AT4G02060.1	Minichromosome maintenance (MCM2/3/5) family protein	PROLIFERA (PRL); FUNCTIONS IN: protein binding, DNA-dependent ATPase activity, DNA binding, ATP binding; INVOLVED IN: sugar mediated signaling pathway, cell proliferation, DNA-dependent DNA replication initiation, DNA unwinding involved in replication; LOCATED IN: nuclear chromatin, nucleus, cytoplasm; EXPRESSED IN: 25 plant structures; EXPRESSED DURING: 16 growth stages; CONTAINS InterPro DOMAIN…
AT3G66658	3.98747	0.139788	6.02183	0.129588	7.08912	0.179601	6.60059	0.130727	4.39377	0.256712	7.03371	0.135307	7.19954	0.136074	6.81844	0.100243	AT3G66658.1	aldehyde dehydrogenase 22A1	aldehyde dehydrogenase 22A1 (ALDH22A1); FUNCTIONS IN: 3-chloroallyl aldehyde dehydrogenase activity, oxidoreductase activity; INVOLVED IN: oxidation reduction, metabolic process; LOCATED IN: endoplasmic reticulum; EXPRESSED IN: 23 plant structures; EXPRESSED DURING: 13 growth stages; CONTAINS InterPro DOMAIN/s: Aldehyde/histidinol dehydrogenase (InterPro:IPR016161), Aldehyde dehydrogenase (InterP…
AT1G73680	6.97157	0.175551	9.00106	0.0514194	8.87405	0.0881616	8.67533	0.0682168	5.97522	0.187905	7.66183	0.125418	7.88902	0.432211	7.2554	0.153799	AT1G73680.1	alpha dioxygenase	alpha dioxygenase (ALPHA DOX2); CONTAINS InterPro DOMAIN/s: Haem peroxidase (InterPro:IPR010255), Haem peroxidase, animal (InterPro:IPR002007); BEST Arabidopsis thaliana protein match is: Peroxidase superfamily protein (TAIR:AT3G01420.1); Has 1634 Blast hits to 1495 proteins in 223 species: Archae - 0; Bacteria - 102; Metazoa - 1237; Fungi - 165; Plants - 68; Viruses - 3; Other Eukaryotes - 59 (s…
AT2G30200	5.38924	0.105139	7.41099	0.0406125	7.53095	0.0952391	7.6777	0.0879931	7.03289	0.0895733	7.95291	0.153525	8.4445	0.292847	7.67893	0.0837301	AT2G30200.1	catalytics;transferases;[acyl-carrier-protein] S-malonyltransferases;binding	catalytics;transferases;[acyl-carrier-protein] S-malonyltransferases;binding; FUNCTIONS IN: binding, transferase activity, [acyl-carrier-protein] S-malonyltransferase activity, catalytic activity; INVOLVED IN: fatty acid biosynthetic process, metabolic process; LOCATED IN: chloroplast, chloroplast stroma; EXPRESSED IN: 23 plant structures; EXPRESSED DURING: 14 growth stages; CONTAINS InterPro DOM…
AT5G57330	8.34971	0.0938397	10.3676	0.0985428	11.0844	0.129601	11.1349	0.112837	9.0339	0.0910777	10.0992	0.0609259	10.7764	0.28542	10.7833	0.0905656	AT5G57330.1	Galactose mutarotase-like superfamily protein	Galactose mutarotase-like superfamily protein; FUNCTIONS IN: isomerase activity, carbohydrate binding, aldose 1-epimerase activity, catalytic activity; INVOLVED IN: galactose metabolic process, carbohydrate metabolic process; LOCATED IN: cellular_component unknown; EXPRESSED IN: 26 plant structures; EXPRESSED DURING: 15 growth stages; CONTAINS InterPro DOMAIN/s: Glycoside hydrolase-type carbohydr…
AT5G40780	7.08586	0.0760096	9.09354	0.128152	9.39784	0.217573	8.52366	0.423227	4.88875	0.169396	6.34972	0.163188	4.83596	0.390542	4.80366	0.271814	AT5G40780.1	lysine histidine transporter 1	lysine histidine transporter 1 (LHT1); FUNCTIONS IN: amino acid transmembrane transporter activity; INVOLVED IN: amino acid transport, response to karrikin, amino acid import; LOCATED IN: plasma membrane, membrane; EXPRESSED IN: 22 plant structures; EXPRESSED DURING: 11 growth stages; CONTAINS InterPro DOMAIN/s: Amino acid transporter, transmembrane (InterPro:IPR013057); BEST Arabidopsis thaliana…
AT4G16845	3.00487	0.155733	5.00834	0.113978	6.20706	0.115703	5.95723	0.125162	3.34338	0.174818	4.97136	0.269767	5.92364	0.309048	4.95136	0.356429	AT4G16845.1	VEFS-Box of polycomb protein	REDUCED VERNALIZATION RESPONSE 2 (VRN2); CONTAINS InterPro DOMAIN/s: Polycomb protein, VEFS-Box (InterPro:IPR019135); BEST Arabidopsis thaliana protein match is: VEFS-Box of polycomb protein (TAIR:AT5G51230.1); Has 30201 Blast hits to 17322 proteins in 780 species: Archae - 12; Bacteria - 1396; Metazoa - 17338; Fungi - 3422; Plants - 5037; Viruses - 0; Other Eukaryotes - 2996 (source: NCBI BLink).
AT1G50010	9.87511	0.15976	11.8773	0.125903	11.9865	0.210113	12.1148	0.0755977	11.4898	0.220726	12.2012	0.0219423	12.2353	0.221193	12.1892	0.138078	AT1G50010.1	tubulin alpha-2 chain	tubulin alpha-2 chain (TUA2); FUNCTIONS IN: structural constituent of cytoskeleton; INVOLVED IN: microtubule-based process, response to salt stress; LOCATED IN: tubulin complex, cytosol, cell wall, membrane; EXPRESSED IN: 26 plant structures; EXPRESSED DURING: 15 growth stages; CONTAINS InterPro DOMAIN/s: Alpha tubulin (InterPro:IPR002452), Tubulin (InterPro:IPR000217), Tubulin/FtsZ, GTPase domai…
AT4G18030	6.63481	0.187859	8.63623	0.149692	8.24705	0.13059	8.5711	0.0292828	7.59098	0.233025	8.83582	0.125877	8.9024	0.11182	8.98124	0.094071	AT4G18030.1	S-adenosyl-L-methionine-dependent methyltransferases superfamily protein	S-adenosyl-L-methionine-dependent methyltransferases superfamily protein; INVOLVED IN: biological_process unknown; LOCATED IN: Golgi apparatus, plasma membrane, plant-type cell wall; EXPRESSED IN: 24 plant structures; EXPRESSED DURING: 14 growth stages; CONTAINS InterPro DOMAIN/s: Protein of unknown function DUF248, methyltransferase putative (InterPro:IPR004159); BEST Arabidopsis thaliana protei…
AT4G23440	5.02058	0.162398	7.01643	0.12742	7.53955	0.147012	6.89911	0.271962	5.94667	0.279901	6.69171	0.0662771	6.70068	0.216847	6.46677	0.0861064	AT4G23440.1	Disease resistance protein (TIR-NBS class)	Disease resistance protein (TIR-NBS class); FUNCTIONS IN: transmembrane receptor activity, nucleoside-triphosphatase activity, nucleotide binding, ATP binding; INVOLVED IN: signal transduction, apoptosis, innate immune response; LOCATED IN: plasma membrane; EXPRESSED IN: 22 plant structures; EXPRESSED DURING: 13 growth stages; CONTAINS InterPro DOMAIN/s: ATPase, AAA+ type, core (InterPro:IPR00359…
AT1G68650	4.16182	0.147326	6.14826	0.254051	6.22053	0.0969734	5.73548	0.132914	4.08501	0.205422	6.02503	0.0606361	5.65853	0.281194	5.36239	0.142208	AT1G68650.1	Uncharacterized protein family (UPF0016)	Uncharacterized protein family (UPF0016); FUNCTIONS IN: molecular_function unknown; INVOLVED IN: biological_process unknown; LOCATED IN: membrane; EXPRESSED IN: 22 plant structures; EXPRESSED DURING: 13 growth stages; CONTAINS InterPro DOMAIN/s: Uncharacterised protein family UPF0016 (InterPro:IPR001727); BEST Arabidopsis thaliana protein match is: Uncharacterized protein family (UPF0016) (TAIR:A…
AT1G20010	6.10196	0.170278	8.08453	0.170181	7.83114	0.140091	7.60167	0.0899965	5.95319	0.280155	7.78016	0.0546388	7.18191	0.174703	6.36823	0.296711	AT1G20010.1	tubulin beta-5 chain	tubulin beta-5 chain (TUB5); FUNCTIONS IN: structural constituent of cytoskeleton; INVOLVED IN: microtubule-based process; LOCATED IN: tubulin complex, cell wall, plasma membrane, chloroplast, membrane; EXPRESSED IN: 24 plant structures; EXPRESSED DURING: 13 growth stages; CONTAINS InterPro DOMAIN/s: Beta tubulin (InterPro:IPR002453), Tubulin (InterPro:IPR000217), Tubulin/FtsZ, GTPase domain (Int…
AT3G10930	3.92786	0.257641	5.90846	0.346756	3.1887	0.21615	5.67949	0.195429	2.60502	0.143878	4.53774	0.864503	2.8809	0.454667	4.48597	1.01864	AT3G10930.1		unknown protein; FUNCTIONS IN: molecular_function unknown; INVOLVED IN: biological_process unknown; LOCATED IN: mitochondrion; EXPRESSED IN: 18 plant structures; EXPRESSED DURING: 9 growth stages; Has 1 Blast hits to 1 proteins in 1 species: Archae - 0; Bacteria - 0; Metazoa - 0; Fungi - 0; Plants - 1; Viruses - 0; Other Eukaryotes - 0 (source: NCBI BLink).
AT2G28590	6.42724	0.27962	8.4059	0.100771	7.48662	0.0360832	7.55181	0.160757	5.02905	0.223478	6.27472	0.168681	7.11156	0.386572	7.8446	0.226687	AT2G28590.1	Protein kinase superfamily protein	Protein kinase superfamily protein; FUNCTIONS IN: protein serine/threonine kinase activity, protein kinase activity, kinase activity, ATP binding; INVOLVED IN: protein amino acid phosphorylation; LOCATED IN: cellular_component unknown; EXPRESSED IN: 21 plant structures; EXPRESSED DURING: 14 growth stages; CONTAINS InterPro DOMAIN/s: Protein kinase, ATP binding site (InterPro:IPR017441), Protein k…
AT3G22790	3.30266	0.190501	5.26911	0.104246	5.13003	0.11072	5.32423	0.0345131	4.04569	0.140127	5.97164	0.0513253	6.20986	0.328696	5.78385	0.163385	AT3G22790.1	Kinase interacting (KIP1-like) family protein	Kinase interacting (KIP1-like) family protein; FUNCTIONS IN: molecular_function unknown; INVOLVED IN: biological_process unknown; LOCATED IN: plasma membrane; EXPRESSED IN: 20 plant structures; EXPRESSED DURING: 13 growth stages; CONTAINS InterPro DOMAIN/s: KIP1-like (InterPro:IPR011684); BEST Arabidopsis thaliana protein match is: kinase interacting (KIP1-like) family protein (TAIR:AT4G14760.1);…
AT3G13690	3.59407	0.247984	5.55532	0.0948776	5.37469	0.238358	5.37378	0.289972	3.32152	0.135259	4.59385	0.0619708	3.94431	0.11858	3.91421	0.26215	AT3G13690.1	Protein kinase protein with adenine nucleotide alpha hydrolases-like domain	Protein kinase protein with adenine nucleotide alpha hydrolases-like domain; FUNCTIONS IN: protein tyrosine kinase activity, protein kinase activity, kinase activity, ATP binding; INVOLVED IN: protein amino acid phosphorylation; LOCATED IN: cellular_component unknown; EXPRESSED IN: 23 plant structures; EXPRESSED DURING: 13 growth stages; CONTAINS InterPro DOMAIN/s: Protein kinase, catalytic domai…
AT2G45200	5.43063	0.251157	7.3891	0.106212	7.03708	0.184726	6.92338	0.23904	6.24992	0.148054	7.63411	0.102711	7.34433	0.29202	7.08513	0.0926341	AT2G45200.1	golgi snare 12	golgi snare 12 (GOS12); FUNCTIONS IN: SNARE binding; INVOLVED IN: cellular membrane fusion, intra-Golgi vesicle-mediated transport; LOCATED IN: cytosol, integral to membrane, vacuole; EXPRESSED IN: 25 plant structures; EXPRESSED DURING: 15 growth stages; BEST Arabidopsis thaliana protein match is: golgi snare 11 (TAIR:AT1G15880.1); Has 416 Blast hits to 416 proteins in 175 species: Archae - 0; Ba…
AT1G60070	4.7268	0.0890316	6.68356	0.17405	7.26524	0.180759	6.89058	0.07076	5.37746	0.327404	7.00077	0.0963897	6.8603	0.19068	6.38351	0.072797	AT1G60070.1	Adaptor protein complex AP-1, gamma subunit	Adaptor protein complex AP-1, gamma subunit; FUNCTIONS IN: protein transporter activity, clathrin binding, binding; INVOLVED IN: intracellular protein transport, vesicle-mediated transport, protein transport; LOCATED IN: membrane coat, Golgi apparatus part, Golgi apparatus, clathrin adaptor complex; EXPRESSED IN: 22 plant structures; EXPRESSED DURING: 13 growth stages; CONTAINS InterPro DOMAIN/s:…
AT1G23490	7.07735	0.0761285	9.03246	0.156011	9.29308	0.0330128	9.0422	0.0747692	8.00157	0.216299	8.89663	0.177279	9.08034	0.0588994	8.90985	0.116899	AT1G23490.1	ADP-ribosylation factor 1	ADP-ribosylation factor 1 (ARF1); FUNCTIONS IN: protein binding, phospholipase activator activity, GTP binding; INVOLVED IN: response to cadmium ion, N-terminal protein myristoylation; LOCATED IN: intracellular; EXPRESSED IN: 24 plant structures; EXPRESSED DURING: 16 growth stages; CONTAINS InterPro DOMAIN/s: ADP-ribosylation factor (InterPro:IPR006688), Small GTP-binding protein (InterPro:IPR005…
AT5G22370	4.9855	0.270542	6.93934	0.162357	6.635	0.136908	6.67785	0.0987728	5.18601	0.209075	6.41715	0.223941	6.27102	0.497781	6.12725	0.0463943	AT5G22370.1	P-loop containing nucleoside triphosphate hydrolases superfamily protein	QUATRE-QUART 1 (QQT1); FUNCTIONS IN: nucleotide binding, ATP binding; INVOLVED IN: embryo development, cell division, embryo development ending in seed dormancy; LOCATED IN: microtubule; EXPRESSED IN: 29 plant structures; EXPRESSED DURING: 14 growth stages; CONTAINS InterPro DOMAIN/s: Protein of unknown function, ATP binding (InterPro:IPR004130); BEST Arabidopsis thaliana protein match is: P-loop…
AT2G34840	5.32787	0.182708	7.27889	0.0590874	7.6014	0.132956	7.33122	0.085139	5.05424	0.347799	6.79466	0.184285	6.40689	0.236213	6.34088	0.0439226	AT2G34840.1	Coatomer epsilon subunit	Coatomer epsilon subunit; FUNCTIONS IN: protein transporter activity, structural molecule activity, binding; INVOLVED IN: retrograde vesicle-mediated transport, Golgi to ER; LOCATED IN: COPI vesicle coat; EXPRESSED IN: 22 plant structures; EXPRESSED DURING: 13 growth stages; CONTAINS InterPro DOMAIN/s: Tetratricopeptide-like helical (InterPro:IPR011990), Coatomer, epsilon subunit (InterPro:IPR006…
AT2G37770	7.27005	0.127273	9.20378	0.103724	9.58262	0.129836	9.20436	0.080359	7.64373	0.144686	9.3894	0.155214	9.55954	0.213352	9.16951	0.0879479	AT2G37770.1	NAD(P)-linked oxidoreductase superfamily protein	NAD(P)-linked oxidoreductase superfamily protein; FUNCTIONS IN: oxidoreductase activity; INVOLVED IN: oxidation reduction; EXPRESSED IN: 12 plant structures; EXPRESSED DURING: LP.04 four leaves visible, 4 anthesis, petal differentiation and expansion stage; CONTAINS InterPro DOMAIN/s: Aldo/keto reductase (InterPro:IPR001395), Aldo/keto reductase subgroup (InterPro:IPR020471), Aldo/keto reductase,…
AT2G13810	6.74387	0.177458	8.67549	0.192345	8.55858	0.215561	8.58717	0.133162	5.9812	0.213703	4.91957	0.310928	5.56794	0.515128	5.31077	0.430564	AT2G13810.1	AGD2-like defense response protein 1	AGD2-like defense response protein 1 (ALD1); FUNCTIONS IN: transferase activity, transferring nitrogenous groups, pyridoxal phosphate binding, transaminase activity, catalytic activity; INVOLVED IN: asparagine catabolic process, biosynthetic process, glutamate catabolic process to oxaloacetate, aspartate transamidation; LOCATED IN: chloroplast; EXPRESSED IN: sepal, root, stamen; EXPRESSED DURING:…
AT1G74340	7.61986	0.0703889	9.54569	0.149659	9.34574	0.229297	9.1494	0.14148	6.18254	0.722252	9.15011	0.173383	8.2721	0.249256	7.15963	0.170671	AT1G74340.1	dolichol phosphate-mannose biosynthesis regulatory protein-related	dolichol phosphate-mannose biosynthesis regulatory protein-related; FUNCTIONS IN: molecular_function unknown; INVOLVED IN: macromolecule biosynthetic process; LOCATED IN: integral to endoplasmic reticulum membrane, endomembrane system; EXPRESSED IN: 23 plant structures; EXPRESSED DURING: 13 growth stages; CONTAINS InterPro DOMAIN/s: Dolichol phosphate-mannose biosynthesis regulatory (InterPro:IPR…
AT5G11260	5.25791	0.0692356	7.16521	0.156484	6.92675	0.0790855	6.32055	0.0994846	5.58261	0.16933	6.78151	0.0522672	6.67914	0.331361	6.06766	0.10422	AT5G11260.1	Basic-leucine zipper (bZIP) transcription factor family protein	ELONGATED HYPOCOTYL 5 (HY5); FUNCTIONS IN: double-stranded DNA binding, DNA binding, sequence-specific DNA binding transcription factor activity; INVOLVED IN: in 13 processes; LOCATED IN: nucleus; EXPRESSED IN: 23 plant structures; EXPRESSED DURING: 13 growth stages; CONTAINS InterPro DOMAIN/s: Basic-leucine zipper (bZIP) transcription factor (InterPro:IPR004827), bZIP transcription factor, bZIP-…
AT1G15690	8.72317	0.070543	10.6217	0.056009	11.051	0.0832058	10.9169	0.106575	8.94627	0.21571	10.5071	0.0475775	10.5322	0.18478	10.2235	0.0129533	AT1G15690.1	Inorganic H pyrophosphatase family protein	AVP1; FUNCTIONS IN: hydrogen-translocating pyrophosphatase activity; INVOLVED IN: response to water deprivation, response to salt stress, establishment or maintenance of transmembrane electrochemical gradient, leaf development, auxin polar transport; LOCATED IN: in 10 components; EXPRESSED IN: 28 plant structures; EXPRESSED DURING: 16 growth stages; CONTAINS InterPro DOMAIN/s: Inorganic H+ pyroph…
AT2G34300	6.83782	0.266104	8.7363	0.147433	9.30251	0.0630079	9.56866	0.0408784	7.06402	0.222798	8.94361	0.0522721	9.15977	0.14851	9.17347	0.0750694	AT2G34300.1	S-adenosyl-L-methionine-dependent methyltransferases superfamily protein	S-adenosyl-L-methionine-dependent methyltransferases superfamily protein; CONTAINS InterPro DOMAIN/s: Protein of unknown function DUF248, methyltransferase putative (InterPro:IPR004159); BEST Arabidopsis thaliana protein match is: S-adenosyl-L-methionine-dependent methyltransferases superfamily protein (TAIR:AT1G29470.2); Has 54799 Blast hits to 24520 proteins in 1584 species: Archae - 172; Bacte…
AT2G03840	7.21217	0.215596	9.11048	0.150757	9.43609	0.109783	9.40299	0.115475	6.34274	0.359329	8.33985	0.0809983	9.72147	0.235636	9.72072	0.138689	AT2G03840.1	tetraspanin13	tetraspanin13 (TET13); FUNCTIONS IN: molecular_function unknown; INVOLVED IN: aging; LOCATED IN: integral to membrane; EXPRESSED IN: 11 plant structures; EXPRESSED DURING: 8 growth stages; CONTAINS InterPro DOMAIN/s: Tetraspanin (InterPro:IPR018499); BEST Arabidopsis thaliana protein match is: tetraspanin8 (TAIR:AT2G23810.1); Has 414 Blast hits to 412 proteins in 22 species: Archae - 0; Bacteria …
AT4G11010	6.49151	0.123725	8.37191	0.187721	9.01938	0.178892	9.48961	0.144621	8.29817	0.175535	9.89045	0.0612172	10.4568	0.39247	10.3059	0.150276	AT4G11010.1	nucleoside diphosphate kinase 3	nucleoside diphosphate kinase 3 (NDPK3); FUNCTIONS IN: nucleoside diphosphate kinase activity, cobalt ion binding, zinc ion binding, ATP binding; INVOLVED IN: response to oxidative stress; LOCATED IN: mitochondrion, mitochondrial inner membrane, plastid; EXPRESSED IN: 27 plant structures; EXPRESSED DURING: 13 growth stages; CONTAINS InterPro DOMAIN/s: Nucleoside diphosphate kinase, core (InterPro…
AT4G27260	5.6379	0.160321	7.47893	0.302632	7.86871	0.277081	7.68845	0.0815184	5.23364	0.236471	5.77137	0.121359	5.61531	0.293792	5.55581	0.169828	AT4G27260.1	Auxin-responsive GH3 family protein	WES1; CONTAINS InterPro DOMAIN/s: GH3 auxin-responsive promoter (InterPro:IPR004993); BEST Arabidopsis thaliana protein match is: Auxin-responsive GH3 family protein (TAIR:AT5G54510.1); Has 1807 Blast hits to 1807 proteins in 277 species: Archae - 0; Bacteria - 0; Metazoa - 736; Fungi - 347; Plants - 385; Viruses - 0; Other Eukaryotes - 339 (source: NCBI BLink).
AT3G13650	3.89125	0.0953757	5.72875	0.268515	4.87914	0.0834045	5.02137	0.237368	3.85868	0.0781865	5.76124	0.520046	4.45138	0.143618	4.56589	0.607498	AT3G13650.1	Disease resistance-responsive (dirigent-like protein) family protein	Disease resistance-responsive (dirigent-like protein) family protein; FUNCTIONS IN: molecular_function unknown; INVOLVED IN: lignan biosynthetic process, defense response; LOCATED IN: endomembrane system; EXPRESSED IN: 20 plant structures; EXPRESSED DURING: 11 growth stages; CONTAINS InterPro DOMAIN/s: Plant disease resistance response protein (InterPro:IPR004265); BEST Arabidopsis thaliana prote…
AT1G09200	2.99329	0.365283	4.83032	0.171844	5.14201	0.18432	5.1333	0.166368	2.80072	0.287657	4.87729	0.165136	5.37171	0.318797	5.10041	0.150975	AT1G09200.1	Histone superfamily protein	Histone superfamily protein; FUNCTIONS IN: DNA binding; INVOLVED IN: nucleosome assembly; LOCATED IN: chloroplast, nucleosome; EXPRESSED IN: 24 plant structures; EXPRESSED DURING: 15 growth stages; CONTAINS InterPro DOMAIN/s: Histone H3 (InterPro:IPR000164), Histone-fold (InterPro:IPR009072), Histone core (InterPro:IPR007125); BEST Arabidopsis thaliana protein match is: Histone superfamily protei…
AT3G13040	4.70072	0.319647	6.53531	0.15891	6.87162	0.249329	6.84904	0.0939226	3.80833	0.395265	5.07823	0.253243	4.45305	0.587428	4.20725	0.346477	AT3G13040.1	myb-like HTH transcriptional regulator family protein	myb-like HTH transcriptional regulator family protein; CONTAINS InterPro DOMAIN/s: Homeodomain-like (InterPro:IPR009057), Myb, DNA-binding (InterPro:IPR014778), HTH transcriptional regulator, Myb-type, DNA-binding (InterPro:IPR017930), Myb-like DNA-binding domain, SHAQKYF class (InterPro:IPR006447), Homeodomain-related (InterPro:IPR012287); BEST Arabidopsis thaliana protein match is: phosphate st…
AT4G20860	3.3975	0.0764406	5.22745	0.41298	5.36451	0.0696927	5.75539	0.429077	3.27476	0.198188	3.91423	0.294428	3.36266	0.291387	3.60691	0.435329	AT4G20860.1	FAD-binding Berberine family protein	FAD-binding Berberine family protein; FUNCTIONS IN: electron carrier activity, oxidoreductase activity, FAD binding, catalytic activity; INVOLVED IN: response to cyclopentenone; LOCATED IN: endomembrane system; EXPRESSED IN: 10 plant structures; EXPRESSED DURING: LP.06 six leaves visible, LP.04 four leaves visible, 4 anthesis, LP.10 ten leaves visible, LP.08 eight leaves visible; CONTAINS InterPr…
AT1G53990	4.18503	0.184271	6.0079	0.276534	6.17927	0.267643	6.45933	0.251793	2.61238	0.26347	2.90539	0.255833	3.11113	0.187864	3.74888	0.768743	AT1G53990.1	GDSL-motif lipase 3	GDSL-motif lipase 3 (GLIP3); FUNCTIONS IN: lipase activity, carboxylesterase activity; INVOLVED IN: glycerol biosynthetic process, lipid metabolic process; LOCATED IN: endomembrane system; EXPRESSED IN: root; CONTAINS InterPro DOMAIN/s: Lipase, GDSL, active site (InterPro:IPR008265), Lipase, GDSL (InterPro:IPR001087), Esterase, SGNH hydrolase-type (InterPro:IPR013830); BEST Arabidopsis thaliana p…
AT3G14840	4.75416	0.0590271	6.56817	0.0949449	6.84336	0.102519	6.51608	0.196969	4.38968	0.11783	5.11165	0.206653	5.55077	0.42068	4.87307	0.121811	AT3G14840.1	Leucine-rich repeat transmembrane protein kinase	Leucine-rich repeat transmembrane protein kinase; FUNCTIONS IN: protein kinase activity, ATP binding; INVOLVED IN: protein amino acid phosphorylation; LOCATED IN: plasma membrane; EXPRESSED IN: 25 plant structures; EXPRESSED DURING: 14 growth stages; BEST Arabidopsis thaliana protein match is: Leucine-rich repeat transmembrane protein kinase (TAIR:AT1G07650.1); Has 83 Blast hits to 83 proteins in…
AT4G32130	4.9763	0.183858	6.77832	0.227807	7.04743	0.152449	6.97714	0.122134	5.14879	0.237482	6.962	0.128708	6.53488	0.396152	6.19996	0.199766	AT4G32130.1	Protein of unknown function (DUF2012)	FUNCTIONS IN: carbohydrate binding; INVOLVED IN: biological_process unknown; LOCATED IN: endoplasmic reticulum; EXPRESSED IN: male gametophyte, callus, pollen tube; EXPRESSED DURING: L mature pollen stage, M germinated pollen stage; CONTAINS InterPro DOMAIN/s: Carbohydrate-binding-like fold (InterPro:IPR013784), Protein of unknown function DUF2012 (InterPro:IPR019008); BEST Arabidopsis thaliana p…
AT1G74960	5.17562	0.0348216	6.9774	0.121593	6.88613	0.0442554	6.70145	0.145937	5.09826	0.0800541	6.36171	0.0519888	6.43241	0.119552	6.20414	0.149345	AT1G74960.1	fatty acid biosynthesis 1	fatty acid biosynthesis 1 (FAB1); FUNCTIONS IN: 3-oxoacyl-[acyl-carrier-protein] synthase activity, fatty acid synthase activity; INVOLVED IN: fatty acid biosynthetic process, unsaturated fatty acid biosynthetic process; LOCATED IN: chloroplast, plastid; EXPRESSED IN: 24 plant structures; EXPRESSED DURING: 15 growth stages; CONTAINS InterPro DOMAIN/s: Beta-ketoacyl synthase (InterPro:IPR000794), …
AT1G51940	3.87356	0.344327	5.66801	0.0422423	4.84079	0.123655	5.00926	0.0512496	5.25203	0.114241	6.2899	0.127339	6.18921	0.378076	6.25082	0.261245	AT1G51940.1	protein kinase family protein / peptidoglycan-binding LysM domain-containing protein	protein kinase family protein / peptidoglycan-binding LysM domain-containing protein; FUNCTIONS IN: kinase activity; INVOLVED IN: protein amino acid phosphorylation, cell wall macromolecule catabolic process; LOCATED IN: endomembrane system; EXPRESSED IN: 22 plant structures; EXPRESSED DURING: 13 growth stages; CONTAINS InterPro DOMAIN/s: Protein kinase, ATP binding site (InterPro:IPR017441), Pep…
AT3G13050	2.91779	0.168842	4.70794	0.428934	4.28792	0.428786	4.82637	0.180362	3.42488	0.380396	3.74938	0.212351	3.80255	0.277213	3.80933	0.370955	AT3G13050.1	Major facilitator superfamily protein	Major facilitator superfamily protein; FUNCTIONS IN: carbohydrate transmembrane transporter activity, transporter activity, sugar:hydrogen symporter activity; INVOLVED IN: transport, transmembrane transport; LOCATED IN: integral to membrane, membrane; EXPRESSED IN: 9 plant structures; EXPRESSED DURING: L mature pollen stage, M germinated pollen stage, 4 anthesis, petal differentiation and expansi…
AT3G07340	3.63544	0.237397	5.4111	0.119423	5.39739	0.0960552	4.91961	0.0270616	3.76211	0.318007	4.37939	0.14509	3.93812	0.313229	3.83461	0.158664	AT3G07340.1	basic helix-loop-helix (bHLH) DNA-binding superfamily protein	basic helix-loop-helix (bHLH) DNA-binding superfamily protein; FUNCTIONS IN: DNA binding, sequence-specific DNA binding transcription factor activity; INVOLVED IN: regulation of transcription; LOCATED IN: nucleus, chloroplast; EXPRESSED IN: 22 plant structures; EXPRESSED DURING: 11 growth stages; CONTAINS InterPro DOMAIN/s: Helix-loop-helix DNA-binding domain (InterPro:IPR001092), Helix-loop-heli…
AT5G05170	8.06702	0.109132	9.83987	0.101701	10.2388	0.0428351	9.94426	0.068672	8.61586	0.179752	9.736	0.103809	9.748	0.137537	9.55323	0.0452496	AT5G05170.1	Cellulose synthase family protein	CONSTITUTIVE EXPRESSION OF VSP 1 (CEV1); FUNCTIONS IN: cellulose synthase activity, transferase activity, transferring glycosyl groups; INVOLVED IN: primary cell wall biogenesis, cellulose biosynthetic process, defense response; LOCATED IN: Golgi apparatus, plasma membrane; EXPRESSED IN: 27 plant structures; EXPRESSED DURING: 14 growth stages; CONTAINS InterPro DOMAIN/s: Cellulose synthase (Inter…
AT3G27240	8.3146	0.144216	10.0852	0.0662911	10.178	0.133773	9.99657	0.138943	8.95494	0.0834156	10.1119	0.053476	10.0299	0.179417	9.95611	0.0494743	AT3G27240.1	Cytochrome C1 family	Cytochrome C1 family; FUNCTIONS IN: electron carrier activity, iron ion binding, heme binding, electron transporter, transferring electrons within CoQH2-cytochrome c reductase complex activity; LOCATED IN: in 6 components; EXPRESSED IN: 26 plant structures; EXPRESSED DURING: 15 growth stages; CONTAINS InterPro DOMAIN/s: Cytochrome c1 (InterPro:IPR002326), Cytochrome c1, transmembrane anchor, C-te…
AT1G30300	5.61416	0.31746	7.37908	0.105795	8.1731	0.0928727	8.47688	0.0236041	6.58754	0.231819	8.23794	0.103928	8.14044	0.248231	8.36243	0.0676699	AT1G30300.1	Metallo-hydrolase/oxidoreductase superfamily protein	Metallo-hydrolase/oxidoreductase superfamily protein; BEST Arabidopsis thaliana protein match is: Metallo-hydrolase/oxidoreductase superfamily protein (TAIR:AT4G03610.1); Has 2065 Blast hits to 2048 proteins in 545 species: Archae - 22; Bacteria - 934; Metazoa - 0; Fungi - 23; Plants - 103; Viruses - 0; Other Eukaryotes - 983 (source: NCBI BLink).
AT5G49280	4.62116	0.217352	6.38547	0.0499429	5.54681	0.0930536	6.17833	0.101839	4.08776	0.222669	6.26925	0.0553274	5.80777	0.13062	5.89505	0.189851	AT5G49280.1	hydroxyproline-rich glycoprotein family protein	hydroxyproline-rich glycoprotein family protein; Has 30201 Blast hits to 17322 proteins in 780 species: Archae - 12; Bacteria - 1396; Metazoa - 17338; Fungi - 3422; Plants - 5037; Viruses - 0; Other Eukaryotes - 2996 (source: NCBI BLink).
AT3G54960	6.01444	0.210147	7.77818	0.0757118	9.48225	0.158032	10.0188	0.0327722	5.96785	0.163135	7.46309	0.0553379	8.34444	0.14771	8.44584	0.106724	AT3G54960.1	PDI-like 1-3	PDI-like 1-3 (PDIL1-3); FUNCTIONS IN: protein disulfide isomerase activity; INVOLVED IN: response to endoplasmic reticulum stress; LOCATED IN: endoplasmic reticulum, plasma membrane, chloroplast; EXPRESSED IN: 27 plant structures; EXPRESSED DURING: 13 growth stages; CONTAINS InterPro DOMAIN/s: Thioredoxin fold (InterPro:IPR012335), Disulphide isomerase (InterPro:IPR005788), Thioredoxin domain (In…
AT3G13674	3.23689	0.0462454	4.99725	0.125607	4.84123	0.17453	4.78102	0.050654	3.98112	0.155572	5.35941	0.140086	5.0643	0.177148	5.05461	0.101829	AT3G13674.1		unknown protein; FUNCTIONS IN: molecular_function unknown; INVOLVED IN: biological_process unknown; LOCATED IN: chloroplast; EXPRESSED IN: 17 plant structures; EXPRESSED DURING: 11 growth stages; BEST Arabidopsis thaliana protein match is: unknown protein (TAIR:AT1G55205.1); Has 76 Blast hits to 76 proteins in 10 species: Archae - 0; Bacteria - 0; Metazoa - 0; Fungi - 0; Plants - 76; Viruses - 0;…
AT3G29970	4.32143	0.160806	6.08048	0.162764	8.30511	0.147333	8.26026	0.237674	4.6518	0.373357	6.13523	0.136644	7.86383	0.173929	7.67994	0.255536	AT3G29970.1	B12D protein	B12D protein; FUNCTIONS IN: molecular_function unknown; INVOLVED IN: biological_process unknown; LOCATED IN: endomembrane system; EXPRESSED IN: 8 plant structures; EXPRESSED DURING: F mature embryo stage, 4 leaf senescence stage, petal differentiation and expansion stage, E expanded cotyledon stage, D bilateral stage; CONTAINS InterPro DOMAIN/s: B12D (InterPro:IPR010530); BEST Arabidopsis thalian…
AT3G58640	6.93501	0.263943	8.6912	0.0841882	8.60232	0.234182	8.53174	0.0745004	7.05223	0.254358	7.40388	0.0858281	7.70941	0.104698	7.69618	0.0321325	AT3G58640.1	Mitogen activated protein kinase kinase kinase-related	Mitogen activated protein kinase kinase kinase-related; FUNCTIONS IN: protein serine/threonine kinase activity, protein kinase activity, kinase activity, ATP binding; INVOLVED IN: protein amino acid phosphorylation; LOCATED IN: cellular_component unknown; EXPRESSED IN: 23 plant structures; EXPRESSED DURING: 13 growth stages; CONTAINS InterPro DOMAIN/s: Protein kinase, ATP binding site (InterPro:I…
AT5G38480	5.09886	0.347771	6.84952	0.23902	6.84291	0.0925179	7.01677	0.187252	5.5141	0.118839	6.7448	0.190561	7.04571	0.27348	6.89555	0.294812	AT5G38480.1	general regulatory factor 3	general regulatory factor 3 (GRF3); FUNCTIONS IN: protein phosphorylated amino acid binding, ATP binding; LOCATED IN: mitochondrion, cell wall, chloroplast, plasma membrane, vacuole; EXPRESSED IN: 25 plant structures; EXPRESSED DURING: 16 growth stages; CONTAINS InterPro DOMAIN/s: 14-3-3 protein (InterPro:IPR000308); BEST Arabidopsis thaliana protein match is: general regulatory factor 7 (TAIR:AT…
AT4G32330	6.13015	0.0972488	7.87581	0.141034	7.85798	0.178906	8.39899	0.135028	6.41552	0.219801	8.20937	0.119813	8.57843	0.478896	8.31841	0.0335906	AT4G32330.1	TPX2 (targeting protein for Xklp2) protein family	TPX2 (targeting protein for Xklp2) protein family; FUNCTIONS IN: molecular_function unknown; INVOLVED IN: biological_process unknown; LOCATED IN: cellular_component unknown; EXPRESSED IN: 23 plant structures; EXPRESSED DURING: 13 growth stages; CONTAINS InterPro DOMAIN/s: Xklp2 targeting protein (InterPro:IPR009675); BEST Arabidopsis thaliana protein match is: TPX2 (targeting protein for Xklp2) p…
AT5G08160	6.46315	0.146629	8.20536	0.122176	8.57331	0.114831	8.15935	0.0422629	7.50223	0.251482	8.4957	0.0724266	8.34221	0.119341	8.14417	0.138744	AT5G08160.1	serine/threonine protein kinase 3	serine/threonine protein kinase 3 (PK3); FUNCTIONS IN: protein serine/threonine kinase activity, protein kinase activity, kinase activity, ATP binding; INVOLVED IN: protein amino acid phosphorylation, N-terminal protein myristoylation; LOCATED IN: cellular_component unknown; EXPRESSED IN: 23 plant structures; EXPRESSED DURING: 15 growth stages; CONTAINS InterPro DOMAIN/s: Protein kinase, ATP bind…
AT5G64440	5.0317	0.30428	6.76669	0.259554	7.44746	0.118468	7.11439	0.156803	3.51237	0.242923	4.34667	0.623612	5.19505	0.633551	4.90073	0.253336	AT5G64440.1	fatty acid amide hydrolase	fatty acid amide hydrolase (FAAH); FUNCTIONS IN: N-(long-chain-acyl)ethanolamine deacylase activity, amidase activity; INVOLVED IN: defense response to bacterium; LOCATED IN: endoplasmic reticulum, plasma membrane, vacuole; EXPRESSED IN: 25 plant structures; EXPRESSED DURING: 14 growth stages; CONTAINS InterPro DOMAIN/s: Amidase, conserved site (InterPro:IPR020556), Amidase (InterPro:IPR000120); …
AT1G66240	7.87824	0.0553769	9.61312	0.138919	9.94157	0.0755381	9.46013	0.147723	7.2036	0.249977	8.37569	0.14498	8.8264	0.258098	8.40491	0.142996	AT1G66240.1	homolog of anti-oxidant 1	homolog of anti-oxidant 1 (ATX1); FUNCTIONS IN: metal ion binding; INVOLVED IN: metal ion transport; LOCATED IN: endomembrane system; EXPRESSED IN: 22 plant structures; EXPRESSED DURING: 13 growth stages; CONTAINS InterPro DOMAIN/s: Heavy metal transport/detoxification protein (InterPro:IPR006121); BEST Arabidopsis thaliana protein match is: copper chaperone (TAIR:AT3G56240.1); Has 1720 Blast hit…
AT1G08750	4.93044	0.347796	6.66042	0.134012	7.7801	0.20955	7.3945	0.0741175	5.53021	0.338324	6.87228	0.105684	7.2976	0.202407	7.08898	0.134964	AT1G08750.1	Peptidase C13 family	Peptidase C13 family; FUNCTIONS IN: GPI-anchor transamidase activity, cysteine-type endopeptidase activity; INVOLVED IN: proteolysis; LOCATED IN: endomembrane system; EXPRESSED IN: 23 plant structures; EXPRESSED DURING: 13 growth stages; CONTAINS InterPro DOMAIN/s: Peptidase C13, legumain (InterPro:IPR001096); BEST Arabidopsis thaliana protein match is: alpha-vacuolar processing enzyme (TAIR:AT2G…
AT4G02500	5.19964	0.193982	6.92817	0.210175	7.1715	0.102845	7.38604	0.0595112	6.62318	0.259811	8.05721	0.123078	7.90821	0.136899	7.6712	0.0902575	AT4G02500.1	UDP-xylosyltransferase 2	UDP-xylosyltransferase 2 (XT2); FUNCTIONS IN: xyloglucan 6-xylosyltransferase activity, UDP-xylosyltransferase activity, transferase activity, transferring glycosyl groups, transferase activity; INVOLVED IN: polysaccharide biosynthetic process, xyloglucan biosynthetic process, root hair elongation; LOCATED IN: mitochondrion, integral to membrane; EXPRESSED IN: 22 plant structures; EXPRESSED DURIN…
AT3G17900	6.5161	0.1292	8.23731	0.0767623	8.23097	0.145425	7.85046	0.17617	6.91863	0.275732	7.74882	0.113768	7.77326	0.672975	7.06152	0.197734	AT3G17900.1		unknown protein; FUNCTIONS IN: molecular_function unknown; INVOLVED IN: biological_process unknown; LOCATED IN: cellular_component unknown; EXPRESSED IN: 23 plant structures; EXPRESSED DURING: 13 growth stages; Has 45 Blast hits to 44 proteins in 14 species: Archae - 0; Bacteria - 0; Metazoa - 2; Fungi - 2; Plants - 39; Viruses - 0; Other Eukaryotes - 2 (source: NCBI BLink).
AT3G12110	6.5885	0.0641168	8.30846	0.250967	7.59522	0.064007	7.33961	0.107557	6.14036	0.143976	7.03684	0.0603798	6.48475	0.0675302	6.33611	0.139035	AT3G12110.1	actin-11	actin-11 (ACT11); FUNCTIONS IN: structural constituent of cytoskeleton; INVOLVED IN: response to cyclopentenone, actin cytoskeleton organization; LOCATED IN: mitochondrion, cytoskeleton, plasma membrane; EXPRESSED IN: 28 plant structures; EXPRESSED DURING: 15 growth stages; CONTAINS InterPro DOMAIN/s: Actin, conserved site (InterPro:IPR004001), Actin/actin-like (InterPro:IPR004000), Actin/actin-l…
AT1G60160	4.0327	0.210333	5.74607	0.14204	5.74879	0.137048	5.64084	0.188332	4.46787	0.25909	7.38906	0.0391263	6.87846	0.427897	6.47618	0.107261	AT1G60160.1	Potassium transporter family protein	Potassium transporter family protein; FUNCTIONS IN: potassium ion transmembrane transporter activity; INVOLVED IN: potassium ion transport; LOCATED IN: chloroplast; EXPRESSED IN: 21 plant structures; EXPRESSED DURING: 13 growth stages; CONTAINS InterPro DOMAIN/s: Potassium uptake protein, kup (InterPro:IPR018519), K+ potassium transporter (InterPro:IPR003855); BEST Arabidopsis thaliana protein ma…
AT4G39300	7.32176	0.16255	9.03194	0.0499426	8.79892	0.0871697	8.65223	0.05555	8.58508	0.198727	9.72897	0.1423	9.25808	0.183142	9.04164	0.0704756	AT4G39300.1		unknown protein; FUNCTIONS IN: molecular_function unknown; INVOLVED IN: biological_process unknown; LOCATED IN: chloroplast; EXPRESSED IN: 22 plant structures; EXPRESSED DURING: 13 growth stages; Has 30201 Blast hits to 17322 proteins in 780 species: Archae - 12; Bacteria - 1396; Metazoa - 17338; Fungi - 3422; Plants - 5037; Viruses - 0; Other Eukaryotes - 2996 (source: NCBI BLink).
AT3G23740	4.61831	0.136157	6.32192	0.251228	6.857	0.137583	7.07298	0.0663016	4.94049	0.169426	7.19933	0.186744	7.36195	0.553486	6.95057	0.10045	AT3G23740.1		unknown protein; FUNCTIONS IN: molecular_function unknown; INVOLVED IN: biological_process unknown; LOCATED IN: chloroplast; EXPRESSED IN: 9 plant structures; EXPRESSED DURING: C globular stage, F mature embryo stage, petal differentiation and expansion stage, E expanded cotyledon stage, D bilateral stage; BEST Arabidopsis thaliana protein match is: unknown protein (TAIR:AT4G14120.1); Has 155 Bla…
AT5G54440	4.86641	0.139243	6.56955	0.0403293	6.79787	0.127499	6.78437	0.161959	5.27067	0.0809487	6.35596	0.0193542	6.55389	0.279577	6.30895	0.0604097	AT5G54440.1	CLUB	CLUB (CLUB); CONTAINS InterPro DOMAIN/s: Protein of unknown function DUF3758 (InterPro:IPR022233); Has 362 Blast hits to 266 proteins in 127 species: Archae - 0; Bacteria - 0; Metazoa - 146; Fungi - 118; Plants - 63; Viruses - 0; Other Eukaryotes - 35 (source: NCBI BLink).
AT5G12250	4.70738	0.0687678	6.40913	0.15785	6.97523	0.0355887	7.21135	0.120339	5.93062	0.151477	7.17337	0.0270497	7.79842	0.184131	7.55014	0.0694225	AT5G12250.1	beta-6 tubulin	beta-6 tubulin (TUB6); FUNCTIONS IN: structural constituent of cytoskeleton; INVOLVED IN: microtubule-based process, response to salt stress, response to cold; LOCATED IN: microtubule cytoskeleton, plasma membrane; EXPRESSED IN: 23 plant structures; EXPRESSED DURING: 13 growth stages; CONTAINS InterPro DOMAIN/s: Beta tubulin (InterPro:IPR002453), Tubulin (InterPro:IPR000217), Tubulin/FtsZ, GTPase…
AT5G03650	3.77213	0.241463	5.47188	0.122784	5.62276	0.1697	6.12714	0.0435922	4.12051	0.134892	5.30344	0.101401	4.83761	0.538891	5.34607	0.197705	AT5G03650.1	starch branching enzyme 2.2	starch branching enzyme 2.2 (SBE2.2); FUNCTIONS IN: 1,4-alpha-glucan branching enzyme activity; INVOLVED IN: amylopectin biosynthetic process, starch metabolic process; LOCATED IN: chloroplast, chloroplast stroma; EXPRESSED IN: 25 plant structures; EXPRESSED DURING: 15 growth stages; CONTAINS InterPro DOMAIN/s: Glycoside hydrolase, family 13, N-terminal (InterPro:IPR004193), Immunoglobulin E-set …
AT2G43140	6.0501	0.135242	7.7434	0.0994652	8.54786	0.0888493	7.79946	0.086599	5.05819	0.244196	5.96414	0.157558	6.70874	0.55087	5.81449	0.19581	AT2G43140.1	basic helix-loop-helix (bHLH) DNA-binding superfamily protein	basic helix-loop-helix (bHLH) DNA-binding superfamily protein; FUNCTIONS IN: DNA binding, sequence-specific DNA binding transcription factor activity; INVOLVED IN: regulation of transcription; LOCATED IN: nucleus; EXPRESSED IN: root; CONTAINS InterPro DOMAIN/s: Helix-loop-helix DNA-binding domain (InterPro:IPR001092), Helix-loop-helix DNA-binding (InterPro:IPR011598); BEST Arabidopsis thaliana pr…
AT1G27970	8.34088	0.139526	10.0277	0.0603944	10.5077	0.0706992	9.88191	0.0397826	8.49837	0.13635	9.67918	0.028872	9.98001	0.12005	9.70655	0.0468314	AT1G27970.1	nuclear transport factor 2B	nuclear transport factor 2B (NTF2B); FUNCTIONS IN: protein transporter activity, Ran GTPase binding; INVOLVED IN: nucleocytoplasmic transport, protein import into nucleus; LOCATED IN: nuclear envelope, intracellular, nucleus, plasma membrane; EXPRESSED IN: 26 plant structures; EXPRESSED DURING: 15 growth stages; CONTAINS InterPro DOMAIN/s: Nuclear transport factor 2 (InterPro:IPR002075), Nuclear …
AT3G52200	4.11674	0.31048	5.79202	0.145704	6.08512	0.227367	5.74061	0.162424	3.51865	0.346344	5.49364	0.120346	5.06563	0.106159	5.07318	0.240711	AT3G52200.1	Dihydrolipoamide acetyltransferase, long form protein	LTA3; FUNCTIONS IN: dihydrolipoyllysine-residue acetyltransferase activity, ATP binding; INVOLVED IN: pyruvate metabolic process, metabolic process, acetyl-CoA biosynthetic process from pyruvate; LOCATED IN: mitochondrion; EXPRESSED IN: 25 plant structures; EXPRESSED DURING: 14 growth stages; CONTAINS InterPro DOMAIN/s: 2-oxo acid dehydrogenase, lipoyl-binding site (InterPro:IPR003016), Dihydroli…
AT4G26660	2.91164	0.0453778	4.57749	0.194599	4.00533	0.264813	4.10743	0.217865	4.38798	0.252629	4.74785	0.114077	4.97672	0.270881	4.89386	0.0905233	AT4G26660.1		INVOLVED IN: biological_process unknown; LOCATED IN: chloroplast; EXPRESSED IN: 13 plant structures; EXPRESSED DURING: 7 growth stages; CONTAINS InterPro DOMAIN/s: Kinesin-related protein (InterPro:IPR010544); BEST Arabidopsis thaliana protein match is: unknown protein (TAIR:AT5G55520.2); Has 1807 Blast hits to 1807 proteins in 277 species: Archae - 0; Bacteria - 0; Metazoa - 736; Fungi - 347; Pl…
AT3G20390	2.92065	0.146474	4.58554	0.226326	4.7812	0.167672	5.5003	0.0525165	4.20236	0.181351	5.73208	0.0447216	6.34296	0.240005	5.86056	0.0997037	AT3G20390.1	endoribonuclease L-PSP family protein	endoribonuclease L-PSP family protein; FUNCTIONS IN: endoribonuclease activity; INVOLVED IN: response to cadmium ion; LOCATED IN: thylakoid, mitochondrion, chloroplast, plastid, vacuole; EXPRESSED IN: 27 plant structures; EXPRESSED DURING: 16 growth stages; CONTAINS InterPro DOMAIN/s: Endoribonuclease L-PSP (InterPro:IPR006175), YjgF-like protein, conserved site (InterPro:IPR019897), Endoribonucl…
AT1G30630	5.8334	0.40733	7.48752	0.0786727	7.44787	0.0319789	7.43624	0.0821388	5.86128	0.33814	7.41891	0.0410052	7.18073	0.268461	7.28742	0.0796796	AT1G30630.1	Coatomer epsilon subunit	Coatomer epsilon subunit; FUNCTIONS IN: protein transporter activity, structural molecule activity, binding; INVOLVED IN: retrograde vesicle-mediated transport, Golgi to ER; LOCATED IN: plasma membrane; EXPRESSED IN: 24 plant structures; EXPRESSED DURING: 13 growth stages; CONTAINS InterPro DOMAIN/s: Tetratricopeptide-like helical (InterPro:IPR011990), Coatomer, epsilon subunit (InterPro:IPR00682…
AT2G28840	6.90198	0.0645835	8.55532	0.108122	9.98052	0.10875	9.36043	0.0588133	7.6766	0.123719	8.6205	0.107615	9.48825	0.200712	9.06218	0.0726198	AT2G28840.1	XB3 ortholog 1 in Arabidopsis thaliana	XB3 ortholog 1 in Arabidopsis thaliana (XBAT31); FUNCTIONS IN: zinc ion binding; EXPRESSED IN: 24 plant structures; EXPRESSED DURING: 15 growth stages; CONTAINS InterPro DOMAIN/s: Zinc finger, RING-type (InterPro:IPR001841), Ankyrin repeat-containing domain (InterPro:IPR020683), Ankyrin repeat (InterPro:IPR002110); BEST Arabidopsis thaliana protein match is: XB3 ortholog 3 in Arabidopsis thaliana…
AT2G05990	4.97164	0.0476033	6.62321	0.0788393	7.34561	0.12218	7.31923	0.120093	5.34725	0.0847047	7.09186	0.166384	6.90009	0.189337	6.44216	0.138536	AT2G05990.1	NAD(P)-binding Rossmann-fold superfamily protein	MOSAIC DEATH 1 (MOD1); FUNCTIONS IN: enoyl-[acyl-carrier-protein] reductase (NADH) activity, oxidoreductase activity, enoyl-[acyl-carrier-protein] reductase activity, copper ion binding; INVOLVED IN: fatty acid biosynthetic process; LOCATED IN: fatty acid synthase complex, thylakoid, chloroplast stroma, chloroplast, chloroplast envelope; EXPRESSED IN: 24 plant structures; EXPRESSED DURING: 15 gro…
AT5G53900	3.91977	0.259598	5.56907	0.0932093	6.13511	0.0653043	5.89145	0.0607477	4.4288	0.0531956	4.98607	0.238017	4.98571	0.402501	5.34967	0.137667	AT5G53900.1	Serine/threonine-protein kinase WNK (With No Lysine)-related	Serine/threonine-protein kinase WNK (With No Lysine)-related; BEST Arabidopsis thaliana protein match is: Serine/threonine-protein kinase WNK (With No Lysine)-related (TAIR:AT3G15240.2); Has 145 Blast hits to 145 proteins in 15 species: Archae - 0; Bacteria - 0; Metazoa - 2; Fungi - 0; Plants - 143; Viruses - 0; Other Eukaryotes - 0 (source: NCBI BLink).
AT5G50370	5.29391	0.114145	6.93677	0.113399	7.23562	0.11098	7.10606	0.0637589	6.03828	0.171144	7.23651	0.0441604	7.59446	0.100284	7.43604	0.0996597	AT5G50370.1	Adenylate kinase family protein	Adenylate kinase family protein; FUNCTIONS IN: copper ion binding, adenylate kinase activity; INVOLVED IN: nucleobase, nucleoside, nucleotide and nucleic acid metabolic process, anaerobic respiration, nucleotide metabolic process; LOCATED IN: mitochondrion, plasma membrane; EXPRESSED IN: 25 plant structures; EXPRESSED DURING: 14 growth stages; CONTAINS InterPro DOMAIN/s: Adenylate kinase, active …
AT2G03350	5.0609	0.0866445	6.70265	0.0814202	6.72452	0.0557119	6.66883	0.065317	5.36589	0.133889	6.78947	0.0876479	6.91408	0.147974	6.58309	0.0281971	AT2G03350.1	Protein of unknown function, DUF538	Protein of unknown function, DUF538; CONTAINS InterPro DOMAIN/s: Protein of unknown function DUF538 (InterPro:IPR007493); BEST Arabidopsis thaliana protein match is: Protein of unknown function, DUF538 (TAIR:AT3G08890.2); Has 544 Blast hits to 544 proteins in 26 species: Archae - 0; Bacteria - 0; Metazoa - 0; Fungi - 0; Plants - 543; Viruses - 0; Other Eukaryotes - 1 (source: NCBI BLink).
AT5G51400	7.03496	0.137048	8.67431	0.143686	8.8692	0.0529619	9.01098	0.109829	7.50114	0.144273	8.651	0.220677	8.50238	0.291388	8.47457	0.138773	AT5G51400.1	PLAC8 family protein	PLAC8 family protein; CONTAINS InterPro DOMAIN/s: Protein of unknown function Cys-rich (InterPro:IPR006461); BEST Arabidopsis thaliana protein match is: PLAC8 family protein (TAIR:AT2G45010.1); Has 30201 Blast hits to 17322 proteins in 780 species: Archae - 12; Bacteria - 1396; Metazoa - 17338; Fungi - 3422; Plants - 5037; Viruses - 0; Other Eukaryotes - 2996 (source: NCBI BLink).
AT1G19850	3.03147	0.107776	4.66094	0.248788	4.72191	0.0771672	4.71984	0.116251	3.70698	0.240429	5.05434	0.207806	5.0658	0.293624	5.28567	0.126493	AT1G19850.1	Transcriptional factor B3 family protein / auxin-responsive factor AUX/IAA-related	MONOPTEROS (MP); FUNCTIONS IN: sequence-specific DNA binding transcription factor activity, promoter binding; INVOLVED IN: in 8 processes; LOCATED IN: nucleus, membrane; EXPRESSED IN: 21 plant structures; EXPRESSED DURING: 11 growth stages; CONTAINS InterPro DOMAIN/s: Aux/IAA-ARF-dimerisation (InterPro:IPR011525), Transcriptional factor B3 (InterPro:IPR003340), AUX/IAA protein (InterPro:IPR003311…
AT1G79580	6.02515	0.0759748	7.65144	0.243459	7.83854	0.203843	7.85462	0.16601	6.82884	0.171923	6.35141	0.0271398	5.61551	0.209375	6.33531	0.12499	AT1G79580.1	NAC (No Apical Meristem) domain transcriptional regulator superfamily protein	SOMBRERO (SMB); CONTAINS InterPro DOMAIN/s: No apical meristem (NAM) protein (InterPro:IPR003441); BEST Arabidopsis thaliana protein match is: NAC domain containing protein 70 (TAIR:AT4G10350.1); Has 5042 Blast hits to 4339 proteins in 312 species: Archae - 0; Bacteria - 299; Metazoa - 1017; Fungi - 76; Plants - 3059; Viruses - 0; Other Eukaryotes - 591 (source: NCBI BLink).
AT3G21190	7.28253	0.111977	8.90874	0.158961	9.24794	0.0449757	8.97371	0.0762945	7.54801	0.366506	9.44628	0.0868354	9.17912	0.223134	8.58523	0.0936727	AT3G21190.1	O-fucosyltransferase family protein	O-fucosyltransferase family protein; CONTAINS InterPro DOMAIN/s: GDP-fucose protein O-fucosyltransferase (InterPro:IPR019378); BEST Arabidopsis thaliana protein match is: O-fucosyltransferase family protein (TAIR:AT1G51630.1); Has 760 Blast hits to 758 proteins in 27 species: Archae - 0; Bacteria - 0; Metazoa - 0; Fungi - 0; Plants - 760; Viruses - 0; Other Eukaryotes - 0 (source: NCBI BLink).
AT5G47180	5.29974	0.0944583	6.92532	0.11748	7.06603	0.0472751	6.44517	0.11723	4.84428	0.241713	5.59393	0.135005	5.32114	0.0738333	5.55381	0.131596	AT5G47180.1	Plant VAMP (vesicle-associated membrane protein) family protein	Plant VAMP (vesicle-associated membrane protein) family protein; FUNCTIONS IN: structural molecule activity; LOCATED IN: plasma membrane; EXPRESSED IN: 24 plant structures; EXPRESSED DURING: 15 growth stages; CONTAINS InterPro DOMAIN/s: PapD-like (InterPro:IPR008962), Major sperm protein (InterPro:IPR000535), Vesicle-associated membrane protein (InterPro:IPR016763); BEST Arabidopsis thaliana prot…
AT3G60540	6.56857	0.223122	8.19285	0.115574	9.26141	0.10337	9.4839	0.0699145	6.48451	0.099474	7.9591	0.11563	8.43586	0.0694459	8.35973	0.185305	AT3G60540.1	Preprotein translocase Sec, Sec61-beta subunit protein	Preprotein translocase Sec, Sec61-beta subunit protein; CONTAINS InterPro DOMAIN/s: Preprotein translocase Sec, Sec61-beta subunit, eukarya (InterPro:IPR016482), Preprotein translocase Sec, Sec61-beta subunit (InterPro:IPR005609); BEST Arabidopsis thaliana protein match is: Preprotein translocase Sec, Sec61-beta subunit protein (TAIR:AT2G45070.4); Has 393 Blast hits to 393 proteins in 149 species…
AT3G60660	6.25738	0.158723	7.8813	0.147475	8.14095	0.186607	7.50368	0.183209	6.08984	0.116909	8.01997	0.0902908	8.01812	0.140179	7.48664	0.147953	AT3G60660.1		unknown protein; CONTAINS InterPro DOMAIN/s: Protein of unknown function DUF1395 (InterPro:IPR009829); Has 131 Blast hits to 131 proteins in 44 species: Archae - 0; Bacteria - 0; Metazoa - 83; Fungi - 0; Plants - 45; Viruses - 0; Other Eukaryotes - 3 (source: NCBI BLink).
AT1G52360	7.30971	0.0843121	8.93326	0.119316	9.16776	0.0967897	8.87868	0.057706	7.12504	0.123543	8.69132	0.0765161	8.59077	0.211985	8.37919	0.0903015	AT1G52360.1	Coatomer, beta' subunit	Coatomer, beta' subunit; FUNCTIONS IN: structural molecule activity; INVOLVED IN: intracellular protein transport, vesicle-mediated transport; LOCATED IN: membrane coat, COPI vesicle coat; EXPRESSED IN: 24 plant structures; EXPRESSED DURING: 13 growth stages; CONTAINS InterPro DOMAIN/s: WD40 repeat 2 (InterPro:IPR019782), Coatomer, WD associated region (InterPro:IPR006692), Cytochrome cd1-nitrite…
AT3G53520	6.30661	0.0649341	7.92232	0.0757513	7.90469	0.104699	7.58355	0.124542	6.6961	0.199448	7.66867	0.0355202	7.48933	0.0978093	7.00726	0.128549	AT3G53520.1	UDP-glucuronic acid decarboxylase 1	UDP-glucuronic acid decarboxylase 1 (UXS1); FUNCTIONS IN: UDP-glucuronate decarboxylase activity, catalytic activity; INVOLVED IN: nucleotide-sugar metabolic process, D-xylose metabolic process; LOCATED IN: Golgi apparatus, membrane; EXPRESSED IN: 25 plant structures; EXPRESSED DURING: 14 growth stages; CONTAINS InterPro DOMAIN/s: NAD-dependent epimerase/dehydratase (InterPro:IPR001509), NAD(P)-b…
AT1G79500	7.43423	0.0423953	9.04425	0.0770491	8.89653	0.151414	9.28403	0.0548995	7.53189	0.120868	8.94618	0.107059	9.34333	0.0834151	9.12267	0.0699849	AT1G79500.1	Aldolase-type TIM barrel family protein	AtkdsA1; FUNCTIONS IN: 3-deoxy-8-phosphooctulonate synthase activity; INVOLVED IN: metabolic process, rhamnogalacturonan II biosynthetic process; LOCATED IN: endomembrane system, cytoplasm; EXPRESSED IN: 22 plant structures; EXPRESSED DURING: 13 growth stages; CONTAINS InterPro DOMAIN/s: DAHP synthetase I/KDSA (InterPro:IPR006218), Aldolase-type TIM barrel (InterPro:IPR013785), 3-deoxy-8-phosphoo…
AT2G46780	5.77238	0.11171	7.38091	0.100184	7.78704	0.140245	7.16016	0.101341	5.65728	0.417517	6.96002	0.207646	6.18557	0.831705	5.44525	0.113062	AT2G46780.1	RNA-binding (RRM/RBD/RNP motifs) family protein	RNA-binding (RRM/RBD/RNP motifs) family protein; FUNCTIONS IN: RNA binding, nucleotide binding, nucleic acid binding; INVOLVED IN: biological_process unknown; LOCATED IN: cellular_component unknown; EXPRESSED IN: 22 plant structures; EXPRESSED DURING: 13 growth stages; CONTAINS InterPro DOMAIN/s: RNA recognition motif, RNP-1 (InterPro:IPR000504), Nucleotide-binding, alpha-beta plait (InterPro:IPR…
AT2G46420	2.79398	0.108414	4.39477	0.0858248	4.78287	0.161568	5.02368	0.226342	3.16269	0.091034	5.99472	0.0317395	6.50386	0.342259	6.46102	0.0774798	AT2G46420.1	Plant protein 1589 of unknown function	Plant protein 1589 of unknown function; CONTAINS InterPro DOMAIN/s: Conserved hypothetical protein CHP01589, plant (InterPro:IPR006476); BEST Arabidopsis thaliana protein match is: Plant protein 1589 of unknown function (TAIR:AT3G61700.1); Has 251 Blast hits to 249 proteins in 29 species: Archae - 0; Bacteria - 0; Metazoa - 6; Fungi - 0; Plants - 223; Viruses - 0; Other Eukaryotes - 22 (source: N…
AT5G45670	3.56779	0.0892751	5.16409	0.288344	4.6427	0.0596643	4.2381	0.151359	4.17868	0.183423	5.45192	0.171706	5.48872	0.237896	4.88956	0.233654	AT5G45670.1	GDSL-like Lipase/Acylhydrolase superfamily protein	GDSL-like Lipase/Acylhydrolase superfamily protein; FUNCTIONS IN: hydrolase activity, acting on ester bonds, carboxylesterase activity; INVOLVED IN: lipid metabolic process; LOCATED IN: endomembrane system; EXPRESSED IN: 19 plant structures; EXPRESSED DURING: 13 growth stages; CONTAINS InterPro DOMAIN/s: Lipase, GDSL (InterPro:IPR001087); BEST Arabidopsis thaliana protein match is: GDSL-like Lipa…
AT4G29680	5.74311	0.247106	7.3369	0.101963	6.68808	0.0778114	7.14953	0.0744115	6.69757	0.0643239	7.38599	0.0668882	7.10859	0.118617	6.7249	0.103497	AT4G29680.1	Alkaline-phosphatase-like family protein	Alkaline-phosphatase-like family protein; FUNCTIONS IN: hydrolase activity, catalytic activity; INVOLVED IN: metabolic process, nucleotide metabolic process; LOCATED IN: vacuole; EXPRESSED IN: 23 plant structures; EXPRESSED DURING: 13 growth stages; CONTAINS InterPro DOMAIN/s: Alkaline phosphatase-like, alpha/beta/alpha (InterPro:IPR017849), Type I phosphodiesterase/nucleotide pyrophosphatase/pho…
AT2G25830	4.86425	0.150215	6.45654	0.120923	6.2058	0.153668	6.26445	0.0512469	5.66517	0.111794	7.27268	0.120232	6.71662	0.288678	6.25347	0.075898	AT2G25830.1	YebC-related	YebC-related; LOCATED IN: chloroplast; EXPRESSED IN: 23 plant structures; EXPRESSED DURING: 13 growth stages; CONTAINS InterPro DOMAIN/s: Protein of unknown function DUF28 (InterPro:IPR002876), Integrase, N-terminal zinc-binding domain-like (InterPro:IPR017856); Has 8692 Blast hits to 8692 proteins in 2830 species: Archae - 0; Bacteria - 6166; Metazoa - 76; Fungi - 120; Plants - 47; Viruses - 0; …
AT3G02580	4.59044	0.277083	6.18158	0.212212	5.97753	0.202813	5.60027	0.181467	4.11294	0.17328	6.89318	0.0889268	6.6888	0.375485	6.34603	0.154414	AT3G02580.1	sterol 1	sterol 1 (STE1); FUNCTIONS IN: C-5 sterol desaturase activity; INVOLVED IN: sterol biosynthetic process, unidimensional cell growth, brassinosteroid biosynthetic process; LOCATED IN: endoplasmic reticulum; EXPRESSED IN: 23 plant structures; EXPRESSED DURING: 13 growth stages; CONTAINS InterPro DOMAIN/s: Fatty acid hydroxylase (InterPro:IPR006694); BEST Arabidopsis thaliana protein match is: Fatty…
AT1G60810	6.46134	0.0289308	8.04618	0.0718206	8.30474	0.179345	8.18279	0.124898	7.50834	0.23181	8.84885	0.076912	8.99246	0.223035	8.58039	0.078486	AT1G60810.1	ATP-citrate lyase A-2	ATP-citrate lyase A-2 (ACLA-2); CONTAINS InterPro DOMAIN/s: ATP-grasp fold, subdomain 2 (InterPro:IPR013816), ATP-grasp fold, succinyl-CoA synthetase-type (InterPro:IPR013650), Succinyl-CoA synthetase-like (InterPro:IPR016102); BEST Arabidopsis thaliana protein match is: ATP-citrate lyase A-1 (TAIR:AT1G10670.4); Has 5556 Blast hits to 5555 proteins in 1577 species: Archae - 133; Bacteria - 3078; …
AT3G13870	5.23635	0.172937	6.81807	0.188485	7.39551	0.171653	7.16326	0.117336	5.03426	0.280593	6.67206	0.0190895	6.68111	0.316278	6.58446	0.0590396	AT3G13870.1	Root hair defective 3 GTP-binding protein (RHD3)	ROOT HAIR DEFECTIVE 3 (RHD3); FUNCTIONS IN: GTP binding; INVOLVED IN: root epidermal cell differentiation, plant-type cell wall biogenesis, ER to Golgi vesicle-mediated transport, actin cytoskeleton organization, cell tip growth; LOCATED IN: endoplasmic reticulum, plasma membrane, cytoplasm; EXPRESSED IN: 25 plant structures; EXPRESSED DURING: 14 growth stages; CONTAINS InterPro DOMAIN/s: Root ha…
AT5G65010	8.34848	0.0282878	9.92732	0.161363	9.12012	0.109387	8.55986	0.192768	8.67726	0.336816	9.66677	0.128924	9.1838	0.13634	8.8189	0.0909885	AT5G65010.1	asparagine synthetase 2	asparagine synthetase 2 (ASN2); FUNCTIONS IN: asparagine synthase (glutamine-hydrolyzing) activity; INVOLVED IN: asparagine biosynthetic process; EXPRESSED IN: 23 plant structures; EXPRESSED DURING: 13 growth stages; CONTAINS InterPro DOMAIN/s: Rossmann-like alpha/beta/alpha sandwich fold (InterPro:IPR014729), Asparagine synthase (InterPro:IPR001962), Asparagine synthase, glutamine-hydrolyzing (I…
AT1G17500	6.91363	0.0990622	8.49147	0.0998587	9.08528	0.103673	8.90461	0.0683219	5.92492	0.230195	6.99274	0.101068	6.71405	0.390876	6.59404	0.142022	AT1G17500.1	ATPase E1-E2 type family protein / haloacid dehalogenase-like hydrolase family protein	ATPase E1-E2 type family protein / haloacid dehalogenase-like hydrolase family protein; FUNCTIONS IN: ATPase activity, coupled to transmembrane movement of ions, phosphorylative mechanism; INVOLVED IN: metabolic process, ATP biosynthetic process, phospholipid transport; LOCATED IN: integral to membrane, membrane; EXPRESSED IN: 23 plant structures; EXPRESSED DURING: 13 growth stages; CONTAINS Inte…
AT1G63770	8.49637	0.0620617	10.0672	0.0854085	10.3941	0.119807	10.0376	0.0764023	8.94686	0.1351	10.2529	0.0542068	10.2261	0.150437	9.69327	0.0785376	AT1G63770.1	Peptidase M1 family protein	Peptidase M1 family protein; FUNCTIONS IN: metallopeptidase activity, zinc ion binding; INVOLVED IN: response to cadmium ion, proteolysis; LOCATED IN: in 6 components; EXPRESSED IN: 26 plant structures; EXPRESSED DURING: 15 growth stages; CONTAINS InterPro DOMAIN/s: Peptidase M1, membrane alanine aminopeptidase (InterPro:IPR001930), Peptidase M1, membrane alanine aminopeptidase, N-terminal (Inter…
AT4G27180	3.98436	0.128406	5.55512	0.0911225	5.66914	0.0425345	5.75957	0.128391	5.0617	0.217381	6.15193	0.0868255	5.96699	0.264803	5.7307	0.120049	AT4G27180.1	kinesin 2	kinesin 2 (ATK2); FUNCTIONS IN: microtubule binding, microtubule motor activity; INVOLVED IN: microtubule-based movement; LOCATED IN: kinesin complex; EXPRESSED IN: 22 plant structures; EXPRESSED DURING: 13 growth stages; CONTAINS InterPro DOMAIN/s: Kinesin, motor region, conserved site (InterPro:IPR019821), Kinesin, motor domain (InterPro:IPR001752); BEST Arabidopsis thaliana protein match is: k…
AT1G50710	5.08651	0.174851	6.64979	0.112493	7.62154	0.279188	7.24742	0.162007	6.11696	0.141382	7.25173	0.0803977	7.25049	0.40907	7.27325	0.189695	AT1G50710.1		unknown protein; Has 109 Blast hits to 109 proteins in 44 species: Archae - 0; Bacteria - 2; Metazoa - 61; Fungi - 8; Plants - 36; Viruses - 0; Other Eukaryotes - 2 (source: NCBI BLink).
AT5G45510	4.39138	0.301373	5.95126	0.13882	5.98108	0.133297	6.01532	0.133352	4.94325	0.493991	5.50542	0.0999163	5.64342	0.458153	5.95225	0.319546	AT5G45510.1	Leucine-rich repeat (LRR) family protein	Leucine-rich repeat (LRR) family protein; INVOLVED IN: defense response; LOCATED IN: cytosol; EXPRESSED IN: 22 plant structures; EXPRESSED DURING: 13 growth stages; CONTAINS InterPro DOMAIN/s: Disease resistance protein (InterPro:IPR000767); BEST Arabidopsis thaliana protein match is: NB-ARC domain-containing disease resistance protein (TAIR:AT4G19050.1); Has 30201 Blast hits to 17322 proteins in…
AT3G56090	5.4849	0.0571924	7.04074	0.0560288	6.62921	0.133758	6.75573	0.113051	5.94763	0.269189	6.91418	0.123131	6.69469	0.428616	6.54896	0.173867	AT3G56090.1	ferritin 3	ferritin 3 (FER3); FUNCTIONS IN: oxidoreductase activity, ferric iron binding, binding, transition metal ion binding; INVOLVED IN: in 8 processes; LOCATED IN: chloroplast, membrane, chloroplast envelope; EXPRESSED IN: 23 plant structures; EXPRESSED DURING: 14 growth stages; CONTAINS InterPro DOMAIN/s: Ferritin, N-terminal (InterPro:IPR001519), Ferritin-related (InterPro:IPR012347), Ferritin-like …
AT5G16450	4.61256	0.228796	6.16772	0.177518	6.10462	0.136043	6.5249	0.118712	4.81432	0.10893	6.9027	0.144286	7.57348	0.53688	7.93182	0.0974675	AT5G16450.1	Ribonuclease E inhibitor RraA/Dimethylmenaquinone methyltransferase	Ribonuclease E inhibitor RraA/Dimethylmenaquinone methyltransferase; FUNCTIONS IN: ribonuclease inhibitor activity; INVOLVED IN: regulation of RNA metabolic process; LOCATED IN: cellular_component unknown; EXPRESSED IN: 24 plant structures; EXPRESSED DURING: 13 growth stages; CONTAINS InterPro DOMAIN/s: Ribonuclease E inhibitor RraA/Dimethylmenaquinone methyltransferase (InterPro:IPR005493), Ribo…
AT1G75420	3.75354	0.157395	5.30852	0.0861284	5.60887	0.1993	5.33042	0.463407	4.10595	0.0918614	5.88298	0.123028	5.85319	0.240844	5.14444	0.171167	AT1G75420.1	UDP-Glycosyltransferase superfamily protein	UDP-Glycosyltransferase superfamily protein; FUNCTIONS IN: transferase activity, transferring glycosyl groups; INVOLVED IN: biosynthetic process; LOCATED IN: cellular_component unknown; EXPRESSED IN: 22 plant structures; EXPRESSED DURING: 13 growth stages; CONTAINS InterPro DOMAIN/s: Glycosyl transferase, group 1 (InterPro:IPR001296); BEST Arabidopsis thaliana protein match is: UDP-Glycosyltransf…
AT1G13440	10.6243	0.11218	12.1785	0.19334	12.067	0.0776643	12.0449	0.147923	11.3571	0.136003	12.331	0.146332	12.5052	0.350565	12.2867	0.0200072	AT1G13440.1	glyceraldehyde-3-phosphate dehydrogenase C2	glyceraldehyde-3-phosphate dehydrogenase C2 (GAPC2); FUNCTIONS IN: copper ion binding, glyceraldehyde-3-phosphate dehydrogenase activity, zinc ion binding; INVOLVED IN: response to oxidative stress, response to cadmium ion, gluconeogenesis, defense response to bacterium, glycolysis; LOCATED IN: in 8 components; EXPRESSED IN: 27 plant structures; EXPRESSED DURING: 15 growth stages; CONTAINS InterP…
AT5G43750	3.45304	0.0764124	5.0052	0.0582574	3.47457	0.163396	3.28094	0.0886907	3.57097	0.0345731	4.02144	0.0653753	4.14093	0.286846	3.84649	0.0923425	AT5G43750.1	NAD(P)H dehydrogenase 18	NAD(P)H dehydrogenase 18 (NDH18); FUNCTIONS IN: molecular_function unknown; INVOLVED IN: response to oxidative stress; LOCATED IN: chloroplast thylakoid membrane, chloroplast; EXPRESSED IN: 22 plant structures; EXPRESSED DURING: 13 growth stages; Has 30201 Blast hits to 17322 proteins in 780 species: Archae - 12; Bacteria - 1396; Metazoa - 17338; Fungi - 3422; Plants - 5037; Viruses - 0; Other Eu…
AT5G17310	7.34321	0.0574043	8.89278	0.0772336	9.15706	0.0689189	8.87288	0.0139955	7.25618	0.415037	8.78562	0.0904501	9.04457	0.0766927	8.67423	0.0712021	AT5G17310.1	UDP-glucose pyrophosphorylase 2	UDP-glucose pyrophosphorylase 2 (UGP2); FUNCTIONS IN: UTP:glucose-1-phosphate uridylyltransferase activity, nucleotidyltransferase activity; INVOLVED IN: response to cadmium ion, callose deposition in cell wall, response to salt stress, metabolic process, pollen development; LOCATED IN: plasma membrane; EXPRESSED IN: 27 plant structures; EXPRESSED DURING: 17 growth stages; CONTAINS InterPro DOMAI…
AT4G38510	4.17407	0.124682	5.7236	0.139349	6.15894	0.072924	5.85889	0.227839	4.5187	0.295634	6.16564	0.160319	6.36534	0.303168	5.61439	0.110955	AT4G38510.1	ATPase, V1 complex, subunit B protein	ATPase, V1 complex, subunit B protein; FUNCTIONS IN: hydrogen ion transporting ATP synthase activity, rotational mechanism, hydrolase activity, acting on acid anhydrides, catalyzing transmembrane movement of substances, proton-transporting ATPase activity, rotational mechanism, ATP binding; INVOLVED IN: proton transport, ATP metabolic process, ATP synthesis coupled proton transport; LOCATED IN: p…
AT4G21150	6.41046	0.0942903	7.95663	0.133872	8.59906	0.150669	8.38909	0.143508	7.08816	0.228764	7.91021	0.0828052	8.25406	0.411946	7.86587	0.0652842	AT4G21150.1	ribophorin II (RPN2) family protein	HAPLESS 6 (HAP6); FUNCTIONS IN: dolichyl-diphosphooligosaccharide-protein glycotransferase activity; INVOLVED IN: response to cold, protein amino acid terminal N-glycosylation; LOCATED IN: in 6 components; EXPRESSED IN: 25 plant structures; EXPRESSED DURING: 14 growth stages; CONTAINS InterPro DOMAIN/s: Ribophorin II (InterPro:IPR008814); Has 30201 Blast hits to 17322 proteins in 780 species: Arc…
AT4G30996	6.98231	0.127857	8.52549	0.154488	8.74716	0.040913	8.66536	0.0568555	7.79359	0.173634	8.59011	0.0776031	8.85049	0.156211	8.87206	0.112324	AT4G30996.1	Protein of unknown function (DUF1068)	Protein of unknown function (DUF1068); FUNCTIONS IN: molecular_function unknown; INVOLVED IN: biological_process unknown; LOCATED IN: endomembrane system; EXPRESSED IN: 22 plant structures; EXPRESSED DURING: 13 growth stages; CONTAINS InterPro DOMAIN/s: Protein of unknown function DUF1068 (InterPro:IPR010471); BEST Arabidopsis thaliana protein match is: Protein of unknown function (DUF1068) (TAIR…
AT3G55440	8.46435	0.0450919	10.0069	0.153412	10.6842	0.0465244	10.5852	0.0288437	8.45398	0.15175	10.1288	0.0479788	10.5594	0.0522989	10.4547	0.0359917	AT3G55440.1	triosephosphate isomerase	triosephosphate isomerase (TPI); FUNCTIONS IN: triose-phosphate isomerase activity, copper ion binding; INVOLVED IN: in 7 processes; LOCATED IN: in 8 components; EXPRESSED IN: 27 plant structures; EXPRESSED DURING: 15 growth stages; CONTAINS InterPro DOMAIN/s: Triosephosphate isomerase, active site (InterPro:IPR020861), Aldolase-type TIM barrel (InterPro:IPR013785), Triosephosphate isomerase (Int…
AT5G64130	5.8222	0.157111	7.36197	0.0634625	8.0369	0.0463771	7.74474	0.0194735	6.94399	0.118914	7.41194	0.0780566	7.91679	0.149695	7.832	0.0842542	AT5G64130.1	cAMP-regulated phosphoprotein 19-related protein	cAMP-regulated phosphoprotein 19-related protein; FUNCTIONS IN: molecular_function unknown; INVOLVED IN: biological_process unknown; LOCATED IN: plasma membrane; EXPRESSED IN: 24 plant structures; EXPRESSED DURING: 15 growth stages; CONTAINS InterPro DOMAIN/s: cAMP-regulated phosphoprotein/endosulphine conserved region (InterPro:IPR006760); BEST Arabidopsis thaliana protein match is: cAMP-regulat…
AT5G17770	7.2206	0.0495373	8.75825	0.0243641	9.35228	0.0802299	9.10332	0.0279887	7.93542	0.136976	9.14339	0.0181361	9.27466	0.0552696	9.01818	0.0769885	AT5G17770.1	NADH:cytochrome B5 reductase 1	NADH:cytochrome B5 reductase 1 (CBR); FUNCTIONS IN: cytochrome-b5 reductase activity; INVOLVED IN: electron transport chain; LOCATED IN: endoplasmic reticulum, plasma membrane, plant-type cell wall; EXPRESSED IN: 25 plant structures; EXPRESSED DURING: 15 growth stages; CONTAINS InterPro DOMAIN/s: Oxidoreductase FAD/NAD(P)-binding (InterPro:IPR001433), Ferredoxin reductase-type FAD-binding domain …
AT5G18840	6.14023	0.17536	7.67759	0.138011	6.97112	0.122577	6.73783	0.169626	7.48576	0.205152	7.89814	0.168321	7.82789	0.156878	7.59833	0.15678	AT5G18840.1	Major facilitator superfamily protein	Major facilitator superfamily protein; FUNCTIONS IN: carbohydrate transmembrane transporter activity, sugar:hydrogen symporter activity; INVOLVED IN: transport, transmembrane transport; LOCATED IN: integral to membrane, membrane; EXPRESSED IN: 17 plant structures; EXPRESSED DURING: 7 growth stages; CONTAINS InterPro DOMAIN/s: Major facilitator superfamily (InterPro:IPR020846), General substrate t…
AT3G07320	5.14501	0.116957	6.68115	0.116578	6.05684	0.135412	5.60544	0.0809366	4.95713	0.0934174	5.91582	0.0602626	5.36998	0.0536924	5.34693	0.0807234	AT3G07320.1	O-Glycosyl hydrolases family 17 protein	O-Glycosyl hydrolases family 17 protein; FUNCTIONS IN: cation binding, hydrolase activity, hydrolyzing O-glycosyl compounds, catalytic activity; INVOLVED IN: carbohydrate metabolic process; LOCATED IN: plant-type cell wall; EXPRESSED IN: 24 plant structures; EXPRESSED DURING: 15 growth stages; CONTAINS InterPro DOMAIN/s: X8 (InterPro:IPR012946), Glycoside hydrolase, catalytic core (InterPro:IPR01…
AT4G00370	5.79012	0.117658	7.32205	0.136459	7.6762	0.138334	7.07674	0.0551983	5.67372	0.032708	6.92012	0.0760138	7.18416	0.209355	6.62846	0.122146	AT4G00370.1	Major facilitator superfamily protein	ANTR2; FUNCTIONS IN: organic anion transmembrane transporter activity, inorganic phosphate transmembrane transporter activity; INVOLVED IN: transmembrane transport; LOCATED IN: chloroplast, plastid; EXPRESSED IN: 23 plant structures; EXPRESSED DURING: 13 growth stages; CONTAINS InterPro DOMAIN/s: Major facilitator superfamily (InterPro:IPR020846), Major facilitator superfamily MFS-1 (InterPro:IPR…
AT3G20050	5.3027	0.157265	6.82428	0.122723	6.98611	0.0833073	6.96484	0.110383	6.6567	0.0818616	7.34524	0.0424964	7.92485	0.281376	7.83309	0.103528	AT3G20050.1	T-complex protein 1 alpha subunit	T-complex protein 1 alpha subunit (TCP-1); FUNCTIONS IN: unfolded protein binding, ATP binding; INVOLVED IN: protein folding, cellular protein metabolic process; LOCATED IN: cellular_component unknown; EXPRESSED IN: 24 plant structures; EXPRESSED DURING: 13 growth stages; CONTAINS InterPro DOMAIN/s: Chaperonin Cpn60/TCP-1 (InterPro:IPR002423), Chaperone, tailless complex polypeptide 1 (InterPro:I…
AT1G22300	4.23205	0.28012	5.75282	0.0509821	5.8979	0.117104	5.73958	0.125747	4.46467	0.26742	5.96847	0.049209	6.06626	0.0492834	5.87594	0.138378	AT1G22300.1	general regulatory factor 10	general regulatory factor 10 (GRF10); FUNCTIONS IN: protein phosphorylated amino acid binding, ATP binding; INVOLVED IN: brassinosteroid mediated signaling pathway; LOCATED IN: mitochondrion, chloroplast stroma, plasma membrane, cytoplasm; EXPRESSED IN: 24 plant structures; EXPRESSED DURING: 17 growth stages; CONTAINS InterPro DOMAIN/s: 14-3-3 protein (InterPro:IPR000308); BEST Arabidopsis thalia…
AT5G41080	3.99542	0.0529594	5.50731	0.179098	5.59523	0.185941	5.21843	0.0763011	3.71401	0.151664	3.91354	0.23864	3.54185	0.292796	3.73246	0.292163	AT5G41080.1	PLC-like phosphodiesterases superfamily protein	PLC-like phosphodiesterases superfamily protein; FUNCTIONS IN: phosphoric diester hydrolase activity, glycerophosphodiester phosphodiesterase activity; INVOLVED IN: glycerol metabolic process, lipid metabolic process; EXPRESSED IN: 23 plant structures; EXPRESSED DURING: 14 growth stages; CONTAINS InterPro DOMAIN/s: PLC-like phosphodiesterase, TIM beta/alpha-barrel domain (InterPro:IPR017946), Gly…
AT1G63050	7.73003	0.181039	9.24062	0.036253	9.47652	0.124334	9.10614	0.0653012	8.56532	0.142229	9.65001	0.0521288	9.45449	0.24622	9.38189	0.107466	AT1G63050.1	MBOAT (membrane bound O-acyl transferase) family protein	MBOAT (membrane bound O-acyl transferase) family protein; FUNCTIONS IN: acyltransferase activity; INVOLVED IN: biological_process unknown; LOCATED IN: endomembrane system, membrane; EXPRESSED IN: 23 plant structures; EXPRESSED DURING: 12 growth stages; CONTAINS InterPro DOMAIN/s: Membrane bound O-acyl transferase, MBOAT (InterPro:IPR004299); BEST Arabidopsis thaliana protein match is: MBOAT (memb…
AT1G24170	8.33519	0.119981	9.83592	0.15263	9.11399	0.0845768	9.05923	0.122828	8.03674	0.150742	9.0639	0.0605059	8.70979	0.188266	8.50958	0.0998296	AT1G24170.1	Nucleotide-diphospho-sugar transferases superfamily protein	LGT9; FUNCTIONS IN: transferase activity, transferring hexosyl groups, polygalacturonate 4-alpha-galacturonosyltransferase activity, transferase activity, transferring glycosyl groups; INVOLVED IN: carbohydrate biosynthetic process; LOCATED IN: endomembrane system; EXPRESSED IN: 23 plant structures; EXPRESSED DURING: 13 growth stages; CONTAINS InterPro DOMAIN/s: Glycosyl transferase, family 8 (In…
AT1G21670	3.51817	0.252726	5.01573	0.173037	4.91601	0.134015	4.30191	0.251196	3.74702	0.224685	4.21998	0.0666617	4.52213	0.445826	4.46454	0.458293	AT1G21670.1		LOCATED IN: cell wall, plant-type cell wall; EXPRESSED IN: 23 plant structures; EXPRESSED DURING: 14 growth stages; CONTAINS InterPro DOMAIN/s: WD40-like Beta Propeller (InterPro:IPR011659), Six-bladed beta-propeller, TolB-like (InterPro:IPR011042); BEST Arabidopsis thaliana protein match is: DPP6 N-terminal domain-like protein (TAIR:AT1G21680.1); Has 8461 Blast hits to 5060 proteins in 1257 spec…
AT3G17820	7.07433	0.0966282	8.57101	0.0740806	8.79199	0.157815	8.45521	0.0802367	7.48445	0.0439899	8.55678	0.110135	8.9105	0.124137	8.59802	0.054756	AT3G17820.1	glutamine synthetase 1.3	glutamine synthetase 1.3 (GLN1.3); FUNCTIONS IN: glutamate-ammonia ligase activity, copper ion binding; INVOLVED IN: in 6 processes; LOCATED IN: cytosol, cytosolic ribosome, chloroplast, plasma membrane; EXPRESSED IN: 24 plant structures; EXPRESSED DURING: 17 growth stages; CONTAINS InterPro DOMAIN/s: Glutamine synthetase, catalytic domain (InterPro:IPR008146), Glutamine synthetase, beta-Grasp (I…
AT5G67130	3.36291	0.201779	4.85686	0.112533	4.85571	0.0295454	4.98949	0.192515	4.28118	0.129185	5.39355	0.139307	5.20023	0.42019	5.26549	0.0759776	AT5G67130.1	PLC-like phosphodiesterases superfamily protein	PLC-like phosphodiesterases superfamily protein; FUNCTIONS IN: phospholipase C activity, phosphoric diester hydrolase activity; INVOLVED IN: intracellular signaling pathway, lipid metabolic process; LOCATED IN: anchored to plasma membrane, plasma membrane; EXPRESSED IN: 23 plant structures; EXPRESSED DURING: 13 growth stages; CONTAINS InterPro DOMAIN/s: Phospholipase C, phosphatidylinositol-speci…
AT2G42570	5.60873	0.195922	7.09862	0.247724	6.85923	0.175383	6.77339	0.0577533	6.98059	0.210618	9.10561	0.0661023	8.73459	0.314548	8.15257	0.180995	AT2G42570.1	TRICHOME BIREFRINGENCE-LIKE 39	TRICHOME BIREFRINGENCE-LIKE 39 (TBL39); INVOLVED IN: biological_process unknown; LOCATED IN: vacuole; EXPRESSED IN: 21 plant structures; EXPRESSED DURING: 12 growth stages; CONTAINS InterPro DOMAIN/s: Protein of unknown function DUF231, plant (InterPro:IPR004253); BEST Arabidopsis thaliana protein match is: Plant protein of unknown function (DUF828) (TAIR:AT2G31110.2); Has 1331 Blast hits to 1312…
AT3G14350	3.43458	0.173051	4.92263	0.0950271	4.45275	0.104335	4.4422	0.0713332	3.53793	0.0755398	4.66074	0.0968388	4.37246	0.279552	4.43321	0.156618	AT3G14350.1	STRUBBELIG-receptor family 7	STRUBBELIG-receptor family 7 (SRF7); FUNCTIONS IN: protein serine/threonine kinase activity, protein kinase activity, ATP binding; INVOLVED IN: transmembrane receptor protein tyrosine kinase signaling pathway, protein amino acid phosphorylation; LOCATED IN: cytosol, nucleus, plasma membrane; EXPRESSED IN: 23 plant structures; EXPRESSED DURING: 13 growth stages; CONTAINS InterPro DOMAIN/s: Protein…
AT5G42860	3.19893	0.185379	4.686	0.129501	4.58539	0.134685	4.54467	0.0949861	4.36101	0.151668	5.03702	0.183412	5.35061	0.302174	5.24111	0.213993	AT5G42860.1		unknown protein; FUNCTIONS IN: molecular_function unknown; INVOLVED IN: biological_process unknown; LOCATED IN: plasma membrane; EXPRESSED IN: 19 plant structures; EXPRESSED DURING: 11 growth stages; BEST Arabidopsis thaliana protein match is: unknown protein (TAIR:AT1G45688.1); Has 1807 Blast hits to 1807 proteins in 277 species: Archae - 0; Bacteria - 0; Metazoa - 736; Fungi - 347; Plants - 385…
AT5G19760	8.32486	0.10496	9.80996	0.0449237	10.1272	0.0874889	9.86761	0.0576498	9.20444	0.182078	9.7744	0.0442855	9.90295	0.13284	9.75015	0.0976758	AT5G19760.1	Mitochondrial substrate carrier family protein	Mitochondrial substrate carrier family protein; FUNCTIONS IN: oxidative phosphorylation uncoupler activity, binding; INVOLVED IN: transport, mitochondrial transport, transmembrane transport; LOCATED IN: in 6 components; EXPRESSED IN: 27 plant structures; EXPRESSED DURING: 16 growth stages; CONTAINS InterPro DOMAIN/s: Mitochondrial carrier protein (InterPro:IPR002067), Mitochondrial substrate carr…
AT3G51820	5.93806	0.149261	7.42077	0.120129	7.71194	0.0950161	7.75451	0.111664	5.64099	0.177291	6.28334	0.28723	7.79422	0.183515	7.91057	0.0538616	AT3G51820.1	UbiA prenyltransferase family protein	G4; FUNCTIONS IN: chlorophyll synthetase activity; INVOLVED IN: chlorophyll biosynthetic process; LOCATED IN: chloroplast thylakoid membrane, chloroplast; EXPRESSED IN: 25 plant structures; EXPRESSED DURING: 15 growth stages; CONTAINS InterPro DOMAIN/s: Bacteriochlorophyll/chlorophyll synthetase (InterPro:IPR006372), Chlorophyll synthase, ChlG (InterPro:IPR011799), UbiA prenyltransferase (InterPr…
AT4G08390	6.85318	0.0810062	8.33393	0.0723927	8.9584	0.126783	9.31602	0.0496845	7.66456	0.232099	8.89183	0.0805399	9.14348	0.180955	8.82567	0.0280406	AT4G08390.1	stromal ascorbate peroxidase	stromal ascorbate peroxidase (SAPX); FUNCTIONS IN: L-ascorbate peroxidase activity; INVOLVED IN: response to oxidative stress, oxidation reduction; LOCATED IN: mitochondrion, chloroplast stroma, chloroplast, membrane; EXPRESSED IN: 22 plant structures; EXPRESSED DURING: 15 growth stages; CONTAINS InterPro DOMAIN/s: Haem peroxidase (InterPro:IPR010255), Plant ascorbate peroxidase (InterPro:IPR0022…
AT4G34265	4.61696	0.25457	6.09763	0.154819	5.84833	0.0530187	5.90351	0.0708353	5.85006	0.0537457	6.52296	0.205375	6.18249	0.314662	6.20112	0.172558	AT4G34265.1		unknown protein; FUNCTIONS IN: molecular_function unknown; INVOLVED IN: biological_process unknown; LOCATED IN: chloroplast; EXPRESSED IN: 22 plant structures; EXPRESSED DURING: 13 growth stages; BEST Arabidopsis thaliana protein match is: unknown protein (TAIR:AT2G15000.3); Has 76 Blast hits to 76 proteins in 9 species: Archae - 0; Bacteria - 0; Metazoa - 0; Fungi - 0; Plants - 76; Viruses - 0; …
AT1G07910	2.97484	0.0985304	4.4504	0.234747	4.46713	0.116835	4.55101	0.495659	3.55144	0.196948	2.65032	0.00269825	3.10299	0.342717	4.24601	0.221398	AT1G07910.1	RNAligase	RNAligase (RNL); CONTAINS InterPro DOMAIN/s: tRNA ligase, phosphodiesterase, fungi (InterPro:IPR015965); Has 209 Blast hits to 196 proteins in 23 species: Archae - 0; Bacteria - 0; Metazoa - 0; Fungi - 3; Plants - 200; Viruses - 0; Other Eukaryotes - 6 (source: NCBI BLink).
AT1G53650	5.63007	0.0659327	7.10561	0.147566	7.6156	0.120793	7.22847	0.0898212	5.35571	0.24609	6.98499	0.109368	7.23093	0.613254	7.75635	0.087152	AT1G53650.1	CTC-interacting domain 8	CTC-interacting domain 8 (CID8); CONTAINS InterPro DOMAIN/s: RNA recognition motif, RNP-1 (InterPro:IPR000504), Nucleotide-binding, alpha-beta plait (InterPro:IPR012677), Ataxin-2, C-terminal (InterPro:IPR009818); BEST Arabidopsis thaliana protein match is: CTC-interacting domain 9 (TAIR:AT3G14450.1); Has 4564 Blast hits to 3628 proteins in 293 species: Archae - 0; Bacteria - 0; Metazoa - 2619; F…
AT2G40280	5.52399	0.244035	6.99582	0.142927	7.03299	0.090934	7.10313	0.078183	5.68575	0.25542	6.79959	0.0378819	6.11194	0.456383	6.46632	0.113475	AT2G40280.1	S-adenosyl-L-methionine-dependent methyltransferases superfamily protein	S-adenosyl-L-methionine-dependent methyltransferases superfamily protein; CONTAINS InterPro DOMAIN/s: Protein of unknown function DUF248, methyltransferase putative (InterPro:IPR004159); BEST Arabidopsis thaliana protein match is: S-adenosyl-L-methionine-dependent methyltransferases superfamily protein (TAIR:AT3G56080.1); Has 1258 Blast hits to 1230 proteins in 178 species: Archae - 2; Bacteria -…
AT1G63830	6.94983	0.123581	8.40974	0.0550483	8.45359	0.140014	8.49838	0.100424	7.36336	0.178943	8.51706	0.0528335	8.89749	0.0860861	8.61359	0.0955144	AT1G63830.1	PLAC8 family protein	PLAC8 family protein; LOCATED IN: plasma membrane, membrane; EXPRESSED IN: 24 plant structures; EXPRESSED DURING: 15 growth stages; CONTAINS InterPro DOMAIN/s: Protein of unknown function Cys-rich (InterPro:IPR006461); BEST Arabidopsis thaliana protein match is: PLAC8 family protein (TAIR:AT5G41390.1); Has 476 Blast hits to 386 proteins in 125 species: Archae - 0; Bacteria - 22; Metazoa - 109; Fu…
AT2G43710	3.44079	0.0308809	4.89914	0.100608	5.05112	0.19678	4.79744	0.0785631	3.37273	0.155187	5.09449	0.101421	4.92029	0.209496	4.59315	0.0899764	AT2G43710.1	Plant stearoyl-acyl-carrier-protein desaturase family protein	SSI2; FUNCTIONS IN: acyl-[acyl-carrier-protein] desaturase activity, stearoyl-CoA 9-desaturase activity; INVOLVED IN: in 10 processes; LOCATED IN: chloroplast, chloroplast stroma, plastid; EXPRESSED IN: 22 plant structures; EXPRESSED DURING: 15 growth stages; CONTAINS InterPro DOMAIN/s: Ribonucleotide reductase-related (InterPro:IPR012348), Ferritin/ribonucleotide reductase-like (InterPro:IPR0090…
AT5G20250	3.36373	0.0408884	4.82044	0.118148	5.61857	0.196238	4.5081	0.249936	3.7089	0.158616	5.77086	0.145367	6.29088	0.485423	4.94724	0.446055	AT5G20250.1	Raffinose synthase family protein	DARK INDUCIBLE 10 (DIN10); FUNCTIONS IN: hydrolase activity, hydrolyzing O-glycosyl compounds; INVOLVED IN: response to karrikin, aging, response to light stimulus, response to cold, response to sucrose stimulus; LOCATED IN: chloroplast; EXPRESSED IN: 25 plant structures; EXPRESSED DURING: 14 growth stages; CONTAINS InterPro DOMAIN/s: Glycoside hydrolase, catalytic core (InterPro:IPR017853), Raff…
AT2G40550	4.61553	0.173813	6.0678	0.240265	6.29897	0.162862	6.79411	0.147136	4.32361	0.0915032	6.87541	0.119586	6.7418	0.38271	6.36433	0.0874665	AT2G40550.1	E2F target gene 1	E2F target gene 1 (ETG1); FUNCTIONS IN: molecular_function unknown; INVOLVED IN: sister chromatid cohesion, postreplication repair, DNA replication; LOCATED IN: nuclear replisome, nucleus, chloroplast envelope, MCM complex; EXPRESSED IN: 24 plant structures; EXPRESSED DURING: 15 growth stages; CONTAINS InterPro DOMAIN/s: Protein of unknown function DUF2044, membrane (InterPro:IPR019140); Has 3533…
AT2G29550	9.24415	0.0450529	10.6963	0.151994	10.6174	0.0682031	10.334	0.045113	9.66909	0.159188	10.4629	0.0606397	10.3643	0.0872368	9.94512	0.0266012	AT2G29550.1	tubulin beta-7 chain	tubulin beta-7 chain (TUB7); FUNCTIONS IN: structural constituent of cytoskeleton; INVOLVED IN: response to cadmium ion, microtubule-based process, response to salt stress; LOCATED IN: tubulin complex, cell wall, plasma membrane, vacuole; EXPRESSED IN: 26 plant structures; EXPRESSED DURING: 16 growth stages; CONTAINS InterPro DOMAIN/s: Beta tubulin (InterPro:IPR002453), Tubulin (InterPro:IPR00021…
AT1G32900	5.83909	0.191804	7.29127	0.0881779	6.349	0.138144	6.6089	0.0684128	6.52846	0.104154	6.87218	0.0638293	6.39359	0.222373	6.34982	0.216285	AT1G32900.1	UDP-Glycosyltransferase superfamily protein	UDP-Glycosyltransferase superfamily protein; FUNCTIONS IN: protein binding, transferase activity, transferring glycosyl groups; INVOLVED IN: biosynthetic process, glucan biosynthetic process; LOCATED IN: chloroplast; EXPRESSED IN: 21 plant structures; EXPRESSED DURING: 13 growth stages; CONTAINS InterPro DOMAIN/s: Glycogen/starch synthases, ADP-glucose type (InterPro:IPR011835), Starch synthase, …
AT4G20930	6.27723	0.173552	7.72769	0.201496	7.68865	0.0982322	7.67756	0.0702485	5.4917	0.0523723	5.74351	0.170108	6.31179	0.236863	6.55531	0.144032	AT4G20930.1	6-phosphogluconate dehydrogenase family protein	6-phosphogluconate dehydrogenase family protein; FUNCTIONS IN: in 7 functions; INVOLVED IN: oxidation reduction, pentose-phosphate shunt, valine metabolic process, valine catabolic process, metabolic process; EXPRESSED IN: 22 plant structures; EXPRESSED DURING: 13 growth stages; CONTAINS InterPro DOMAIN/s: 6-phosphogluconate dehydrogenase, NAD-binding (InterPro:IPR006115), 6-phosphogluconate dehy…
AT1G10120	4.24361	0.211488	5.69138	0.167984	4.7509	0.193547	4.65129	0.131294	4.86019	0.105103	5.62667	0.215469	4.94388	0.27325	4.61896	0.145577	AT1G10120.1	basic helix-loop-helix (bHLH) DNA-binding superfamily protein	basic helix-loop-helix (bHLH) DNA-binding superfamily protein; FUNCTIONS IN: DNA binding, sequence-specific DNA binding transcription factor activity; INVOLVED IN: regulation of transcription; LOCATED IN: nucleus; EXPRESSED IN: 22 plant structures; EXPRESSED DURING: 13 growth stages; CONTAINS InterPro DOMAIN/s: Helix-loop-helix DNA-binding domain (InterPro:IPR001092), Helix-loop-helix DNA-binding…
AT3G25530	5.04836	0.0789852	6.48719	0.0415062	6.65273	0.133498	6.92297	0.0912714	5.75994	0.110421	6.7374	0.0563226	7.60364	0.294695	7.33932	0.0865928	AT3G25530.1	glyoxylate reductase 1	glyoxylate reductase 1 (GLYR1); FUNCTIONS IN: 3-hydroxybutyrate dehydrogenase activity, phosphogluconate dehydrogenase (decarboxylating) activity; INVOLVED IN: response to oxidative stress; LOCATED IN: cytosol; EXPRESSED IN: 23 plant structures; EXPRESSED DURING: 15 growth stages; CONTAINS InterPro DOMAIN/s: 6-phosphogluconate dehydrogenase, NAD-binding (InterPro:IPR006115), 6-phosphogluconate de…
AT5G32450	5.77087	0.0652627	7.20901	0.0739076	7.25993	0.0525012	6.89015	0.0623192	5.86687	0.164885	6.86367	0.0587831	6.63558	0.142789	6.51867	0.0557684	AT5G32450.1	RNA binding (RRM/RBD/RNP motifs) family protein	RNA binding (RRM/RBD/RNP motifs) family protein; FUNCTIONS IN: oxidoreductase activity, nucleotide binding, nucleic acid binding; INVOLVED IN: oxidation reduction; EXPRESSED IN: 22 plant structures; EXPRESSED DURING: 13 growth stages; CONTAINS InterPro DOMAIN/s: Aldo/keto reductase (InterPro:IPR001395), RNA recognition motif, RNP-1 (InterPro:IPR000504), Nucleotide-binding, alpha-beta plait (Inter…
AT3G21465	3.97709	0.102815	5.41396	0.0852856	5.21446	0.162459	5.09188	0.189745	4.26474	0.44996	5.8825	0.336908	5.58905	0.573619	5.4946	0.0444631	AT3G21465.1		unknown protein; BEST Arabidopsis thaliana protein match is: unknown protein (TAIR:AT4G15640.1); Has 38 Blast hits to 38 proteins in 14 species: Archae - 0; Bacteria - 0; Metazoa - 0; Fungi - 0; Plants - 38; Viruses - 0; Other Eukaryotes - 0 (source: NCBI BLink).
AT5G18280	5.07149	0.165805	6.50613	0.0349706	6.5763	0.236713	6.5241	0.0529442	5.43491	0.140114	6.58491	0.146648	6.28018	0.0912511	6.12677	0.114902	AT5G18280.1	apyrase 2	apyrase 2 (APY2); CONTAINS InterPro DOMAIN/s: Nucleoside phosphatase GDA1/CD39 (InterPro:IPR000407); BEST Arabidopsis thaliana protein match is: apyrase 1 (TAIR:AT3G04080.1); Has 1437 Blast hits to 1429 proteins in 222 species: Archae - 0; Bacteria - 35; Metazoa - 609; Fungi - 299; Plants - 361; Viruses - 0; Other Eukaryotes - 133 (source: NCBI BLink).
AT5G06930	3.7223	0.150699	5.15247	0.160915	5.87692	0.0917245	5.07078	0.4452	3.5669	0.217158	4.74732	0.129531	4.65453	0.346736	4.39066	0.160593	AT5G06930.1		LOCATED IN: chloroplast; EXPRESSED IN: 15 plant structures; EXPRESSED DURING: 7 growth stages; BEST Arabidopsis thaliana protein match is: nucleolar protein gar2-related (TAIR:AT2G42320.2); Has 3369 Blast hits to 1526 proteins in 313 species: Archae - 2; Bacteria - 910; Metazoa - 754; Fungi - 336; Plants - 137; Viruses - 11; Other Eukaryotes - 1219 (source: NCBI BLink).
AT2G32920	7.65652	0.151092	9.08519	0.102943	9.82329	0.0905799	9.92607	0.0845435	7.23867	0.228505	8.83553	0.0684606	9.43711	0.0606004	9.37034	0.092145	AT2G32920.1	PDI-like 2-3	PDI-like 2-3 (PDIL2-3); FUNCTIONS IN: protein disulfide isomerase activity; INVOLVED IN: response to endoplasmic reticulum stress; LOCATED IN: endoplasmic reticulum, plasma membrane, vacuole; EXPRESSED IN: 25 plant structures; EXPRESSED DURING: 15 growth stages; CONTAINS InterPro DOMAIN/s: Thioredoxin fold (InterPro:IPR012335), Disulphide isomerase (InterPro:IPR005788), Thioredoxin domain (InterP…
AT1G52600	7.71478	0.0525054	9.14267	0.126225	9.51371	0.0665828	9.63647	0.0573062	7.97121	0.163204	9.25012	0.0744764	9.30771	0.218146	9.00597	0.0948121	AT1G52600.1	Peptidase S24/S26A/S26B/S26C family protein	Peptidase S24/S26A/S26B/S26C family protein; FUNCTIONS IN: peptidase activity; INVOLVED IN: proteolysis, signal peptide processing; LOCATED IN: endoplasmic reticulum, plasma membrane, membrane; EXPRESSED IN: 26 plant structures; EXPRESSED DURING: 14 growth stages; CONTAINS InterPro DOMAIN/s: Peptidase S24/S26A/S26B, conserved region (InterPro:IPR019759), Peptidase S26B, eukaryotic signal peptidas…
AT1G20050	5.0897	0.188885	6.51455	0.0823766	6.49811	0.124699	6.44545	0.182414	5.30837	0.227024	6.23482	0.209382	6.19637	0.40104	6.26821	0.147224	AT1G20050.1	C-8,7 sterol isomerase	HYDRA1 (HYD1); FUNCTIONS IN: C-8 sterol isomerase activity; INVOLVED IN: sterol biosynthetic process; LOCATED IN: plasma membrane; EXPRESSED IN: 22 plant structures; EXPRESSED DURING: 13 growth stages; CONTAINS InterPro DOMAIN/s: Emopamil-binding (InterPro:IPR007905); Has 377 Blast hits to 377 proteins in 112 species: Archae - 0; Bacteria - 0; Metazoa - 119; Fungi - 175; Plants - 59; Viruses - 0;…
AT3G24450	4.61459	0.108154	6.03817	0.103823	5.05209	0.291011	5.0643	0.156844	3.91676	0.391747	5.51391	0.050539	5.55683	0.532809	5.50002	0.0884953	AT3G24450.1	Heavy metal transport/detoxification superfamily protein	Heavy metal transport/detoxification superfamily protein ; FUNCTIONS IN: copper ion binding, metal ion binding; INVOLVED IN: copper ion transport, metal ion transport; LOCATED IN: endomembrane system; EXPRESSED IN: 15 plant structures; EXPRESSED DURING: 8 growth stages; CONTAINS InterPro DOMAIN/s: Heavy metal transport/detoxification protein (InterPro:IPR006121); BEST Arabidopsis thaliana protein…
AT1G35140	4.62071	0.120435	6.04328	0.158666	4.93402	0.223329	5.38439	0.146743	4.18637	0.128479	4.62602	0.144816	4.05121	0.275882	4.47309	0.164608	AT1G35140.1	Phosphate-responsive 1 family protein	PHOSPHATE-INDUCED 1 (PHI-1); CONTAINS InterPro DOMAIN/s: Phosphate-induced protein 1 (InterPro:IPR006766); BEST Arabidopsis thaliana protein match is: Phosphate-responsive 1 family protein (TAIR:AT4G08950.1); Has 400 Blast hits to 400 proteins in 24 species: Archae - 0; Bacteria - 2; Metazoa - 0; Fungi - 0; Plants - 398; Viruses - 0; Other Eukaryotes - 0 (source: NCBI BLink).
AT1G16350	4.78106	0.191029	6.20023	0.0985786	6.16908	0.140897	6.17453	0.153949	5.63151	0.295743	7.32411	0.0744796	6.67096	0.152096	6.48296	0.0960397	AT1G16350.1	Aldolase-type TIM barrel family protein	Aldolase-type TIM barrel family protein; FUNCTIONS IN: IMP dehydrogenase activity, oxidoreductase activity, catalytic activity; INVOLVED IN: oxidation reduction, GMP biosynthetic process, metabolic process; LOCATED IN: cellular_component unknown; EXPRESSED IN: 24 plant structures; EXPRESSED DURING: 13 growth stages; CONTAINS InterPro DOMAIN/s: IMP dehydrogenase (InterPro:IPR005990), IMP dehydroge…
AT1G04430	7.62368	0.119323	9.03903	0.144841	8.11037	0.155045	8.38728	0.044142	7.4541	0.161581	8.55477	0.131581	8.35862	0.0932298	8.17053	0.198215	AT1G04430.1	S-adenosyl-L-methionine-dependent methyltransferases superfamily protein	S-adenosyl-L-methionine-dependent methyltransferases superfamily protein; INVOLVED IN: biological_process unknown; LOCATED IN: Golgi apparatus, plasma membrane; EXPRESSED IN: 26 plant structures; EXPRESSED DURING: 15 growth stages; CONTAINS InterPro DOMAIN/s: Protein of unknown function DUF248, methyltransferase putative (InterPro:IPR004159); BEST Arabidopsis thaliana protein match is: S-adenosyl…
AT3G25040	4.65257	0.21893	6.06762	0.101385	5.87098	0.0951688	5.8073	0.260166	4.24853	0.143129	6.25496	0.27906	5.96652	0.407859	5.87033	0.168482	AT3G25040.1	endoplasmic reticulum retention defective 2B	endoplasmic reticulum retention defective 2B (ERD2B); FUNCTIONS IN: ER retention sequence binding, receptor activity; INVOLVED IN: defense response signaling pathway, resistance gene-independent, protein transport; LOCATED IN: integral to membrane, Golgi apparatus; EXPRESSED IN: 23 plant structures; EXPRESSED DURING: 15 growth stages; CONTAINS InterPro DOMAIN/s: ER lumen protein retaining recepto…
AT5G39320	6.25506	0.0846019	7.669	0.023278	7.75491	0.0587635	7.34894	0.072846	6.45895	0.296479	8.21466	0.0521166	8.11847	0.0833039	7.64257	0.162184	AT5G39320.1	UDP-glucose 6-dehydrogenase family protein	UDP-glucose 6-dehydrogenase family protein; FUNCTIONS IN: in 6 functions; INVOLVED IN: oxidation reduction, metabolic process; LOCATED IN: cytosol, nucleus; EXPRESSED IN: 24 plant structures; EXPRESSED DURING: 15 growth stages; CONTAINS InterPro DOMAIN/s: UDP-glucose/GDP-mannose dehydrogenase, N-terminal (InterPro:IPR001732), 6-phosphogluconate dehydrogenase, C-terminal-like (InterPro:IPR008927),…
AT5G62530	6.66086	0.0589416	8.07195	0.0942635	8.00057	0.194938	8.5242	0.0207628	6.29957	0.113476	7.31128	0.10085	7.26095	0.163612	7.1723	0.0843333	AT5G62530.1	aldehyde dehydrogenase 12A1	aldehyde dehydrogenase 12A1 (ALDH12A1); FUNCTIONS IN: 3-chloroallyl aldehyde dehydrogenase activity, cobalt ion binding, zinc ion binding, 1-pyrroline-5-carboxylate dehydrogenase activity; INVOLVED IN: oxygen and reactive oxygen species metabolic process, response to salt stress, proline catabolic process to glutamate, proline metabolic process; LOCATED IN: mitochondrion, chloroplast; EXPRESSED I…
AT4G01480	4.64114	0.209046	6.04894	0.177771	4.88849	0.091836	4.87436	0.086206	4.2912	0.291812	3.86958	0.242342	4.12855	0.32191	4.34219	0.174878	AT4G01480.1	pyrophosphorylase 5	pyrophosphorylase 5 (PPa5); FUNCTIONS IN: inorganic diphosphatase activity, pyrophosphatase activity; INVOLVED IN: phosphate metabolic process, metabolic process; LOCATED IN: membrane, cytoplasm; EXPRESSED IN: 23 plant structures; EXPRESSED DURING: 15 growth stages; CONTAINS InterPro DOMAIN/s: Inorganic pyrophosphatase (InterPro:IPR008162); BEST Arabidopsis thaliana protein match is: pyrophosphor…
AT3G17790	7.69275	0.0315745	9.09643	0.0711328	10.0446	0.168753	8.61571	0.0993703	9.51487	0.0847857	10.4968	0.0800941	11.2141	0.101702	10.0148	0.145581	AT3G17790.1	purple acid phosphatase 17	purple acid phosphatase 17 (PAP17); CONTAINS InterPro DOMAIN/s: Metallophosphoesterase (InterPro:IPR004843); BEST Arabidopsis thaliana protein match is: purple acid phosphatase 3 (TAIR:AT1G14700.1); Has 1229 Blast hits to 1218 proteins in 312 species: Archae - 4; Bacteria - 345; Metazoa - 336; Fungi - 8; Plants - 191; Viruses - 0; Other Eukaryotes - 345 (source: NCBI BLink).
AT4G19490	3.47112	0.167431	4.87449	0.0589572	5.17885	0.250442	4.9062	0.0425942	3.45899	0.169246	4.43031	0.0866655	4.35198	0.449617	3.99076	0.0799604	AT4G19490.1	VPS54	VPS54; INVOLVED IN: retrograde transport, endosome to Golgi; LOCATED IN: chloroplast; EXPRESSED IN: male gametophyte; EXPRESSED DURING: L mature pollen stage; CONTAINS InterPro DOMAIN/s: Vacuolar protein sorting-associated protein 54 (InterPro:IPR019515), Vps54-like (InterPro:IPR012501); Has 30201 Blast hits to 17322 proteins in 780 species: Archae - 12; Bacteria - 1396; Metazoa - 17338; Fungi - …
AT3G45600	3.78381	0.0882976	5.17992	0.105603	5.71306	0.256531	5.33358	0.197702	3.88543	0.120143	4.17856	0.180298	4.22096	0.154495	3.94648	0.135928	AT3G45600.1	tetraspanin3	tetraspanin3 (TET3); FUNCTIONS IN: molecular_function unknown; INVOLVED IN: aging; LOCATED IN: plasma membrane; EXPRESSED IN: 23 plant structures; EXPRESSED DURING: 13 growth stages; CONTAINS InterPro DOMAIN/s: Tetraspanin (InterPro:IPR018499), Tetraspanin, subgroup (InterPro:IPR000301); BEST Arabidopsis thaliana protein match is: tetraspanin4 (TAIR:AT5G60220.1); Has 665 Blast hits to 663 protein…
AT5G06750	5.04634	0.121484	6.44044	0.214393	6.26082	0.133108	6.48128	0.161501	5.06905	0.175394	5.58199	0.0629166	5.34657	0.0984865	5.5174	0.05223	AT5G06750.1	Protein phosphatase 2C family protein	Protein phosphatase 2C family protein; FUNCTIONS IN: protein serine/threonine phosphatase activity, catalytic activity; INVOLVED IN: protein amino acid dephosphorylation; LOCATED IN: mitochondrion, protein serine/threonine phosphatase complex; EXPRESSED IN: 22 plant structures; EXPRESSED DURING: 13 growth stages; CONTAINS InterPro DOMAIN/s: Protein phosphatase 2C, manganese/magnesium aspartate bi…
AT3G26520	4.99281	0.130898	6.38365	0.0698996	7.90884	0.0881406	6.8254	0.0493568	5.6078	0.0907102	7.93736	0.124001	8.46062	0.297763	7.16297	0.0929358	AT3G26520.1	tonoplast intrinsic protein 2	tonoplast intrinsic protein 2 (TIP2); FUNCTIONS IN: water channel activity; INVOLVED IN: response to salt stress, transport, defense response to bacterium, hydrogen peroxide transmembrane transport, water homeostasis; LOCATED IN: in 6 components; EXPRESSED IN: 25 plant structures; EXPRESSED DURING: 14 growth stages; CONTAINS InterPro DOMAIN/s: Major intrinsic protein, conserved site (InterPro:IPR…
AT4G02130	8.04755	0.0733587	9.43634	0.133072	8.79046	0.148426	8.66714	0.0563184	8.60453	0.157125	9.40645	0.0721864	9.1773	0.115081	8.80176	0.0568566	AT4G02130.1	galacturonosyltransferase 6	galacturonosyltransferase 6 (GATL6); FUNCTIONS IN: transferase activity, transferring hexosyl groups, polygalacturonate 4-alpha-galacturonosyltransferase activity, transferase activity, transferring glycosyl groups; INVOLVED IN: carbohydrate biosynthetic process; LOCATED IN: endomembrane system; EXPRESSED IN: 22 plant structures; EXPRESSED DURING: 13 growth stages; CONTAINS InterPro DOMAIN/s: Gly…
AT5G13100	8.32564	0.0519428	9.71337	0.118794	9.43366	0.0506241	8.90421	0.104262	8.79877	0.291104	9.89894	0.00688034	10.0901	0.0748243	9.54173	0.11658	AT5G13100.1		unknown protein; Has 1807 Blast hits to 1807 proteins in 277 species: Archae - 0; Bacteria - 0; Metazoa - 736; Fungi - 347; Plants - 385; Viruses - 0; Other Eukaryotes - 339 (source: NCBI BLink).
AT1G59870	8.42492	0.132211	9.81117	0.110175	10.4343	0.0548523	10.4803	0.332128	5.62317	0.368852	7.3327	0.392797	7.43988	0.508925	7.38728	0.33488	AT1G59870.1	ABC-2 and Plant PDR ABC-type transporter family protein	PENETRATION 3 (PEN3); FUNCTIONS IN: ATPase activity, coupled to transmembrane movement of substances, cadmium ion transmembrane transporter activity; INVOLVED IN: in 9 processes; LOCATED IN: mitochondrion, plasma membrane, chloroplast, membrane, chloroplast envelope; EXPRESSED IN: 29 plant structures; EXPRESSED DURING: 13 growth stages; CONTAINS InterPro DOMAIN/s: ATPase, AAA+ type, core (InterPr…
AT3G09150	2.80891	0.184707	4.18999	0.221582	4.26482	0.388142	5.18258	0.210962	3.47802	0.220869	6.13363	0.0361161	6.28388	0.132856	6.29093	0.203473	AT3G09150.1	phytochromobilin:ferredoxin oxidoreductase, chloroplast / phytochromobilin synthase (HY2)	ELONGATED HYPOCOTYL 2 (HY2); CONTAINS InterPro DOMAIN/s: Ferredoxin-dependent bilin reductase (InterPro:IPR009249); Has 403 Blast hits to 403 proteins in 61 species: Archae - 0; Bacteria - 184; Metazoa - 0; Fungi - 0; Plants - 48; Viruses - 0; Other Eukaryotes - 171 (source: NCBI BLink).
AT4G32690	6.51272	0.0612397	7.89301	0.0844648	8.0885	0.0725347	7.71219	0.0609161	6.92974	0.167331	7.78404	0.0264815	7.99777	0.135784	7.81006	0.124165	AT4G32690.1	hemoglobin 3	hemoglobin 3 (GLB3); CONTAINS InterPro DOMAIN/s: Globin, truncated bacterial-like (InterPro:IPR001486), Globin-like (InterPro:IPR009050), Globin (InterPro:IPR012292); Has 30201 Blast hits to 17322 proteins in 780 species: Archae - 12; Bacteria - 1396; Metazoa - 17338; Fungi - 3422; Plants - 5037; Viruses - 0; Other Eukaryotes - 2996 (source: NCBI BLink).
AT5G13050	6.89754	0.178392	8.27713	0.0995689	8.64701	0.0447099	8.6003	0.066842	6.87909	0.175536	8.06316	0.0551571	8.4891	0.198186	8.37342	0.0626255	AT5G13050.1	5-formyltetrahydrofolate cycloligase	5-formyltetrahydrofolate cycloligase (5-FCL); CONTAINS InterPro DOMAIN/s: 5-formyltetrahydrofolate cyclo-ligase (InterPro:IPR002698); Has 30201 Blast hits to 17322 proteins in 780 species: Archae - 12; Bacteria - 1396; Metazoa - 17338; Fungi - 3422; Plants - 5037; Viruses - 0; Other Eukaryotes - 2996 (source: NCBI BLink).
AT5G52280	2.95086	0.254949	4.32668	0.044877	3.74077	0.0274693	4.0052	0.144163	2.63107	0.12161	4.30463	0.0541971	3.92036	0.359409	3.84379	0.0512758	AT5G52280.1	Myosin heavy chain-related protein	Myosin heavy chain-related protein; FUNCTIONS IN: molecular_function unknown; INVOLVED IN: biological_process unknown; LOCATED IN: chloroplast; EXPRESSED IN: 22 plant structures; EXPRESSED DURING: 13 growth stages; BEST Arabidopsis thaliana protein match is: Myosin heavy chain-related protein (TAIR:AT1G63300.1); Has 217843 Blast hits to 105430 proteins in 3541 species: Archae - 2871; Bacteria - 4…
AT1G21750	5.07588	0.108616	6.45055	0.0876915	7.44206	0.0750318	7.60773	0.121998	5.25633	0.328136	5.88948	0.0642766	6.35505	0.266242	6.20407	0.0550717	AT1G21750.1	PDI-like 1-1	PDI-like 1-1 (PDIL1-1); FUNCTIONS IN: protein disulfide isomerase activity; INVOLVED IN: in 6 processes; LOCATED IN: in 8 components; EXPRESSED IN: 29 plant structures; EXPRESSED DURING: 16 growth stages; CONTAINS InterPro DOMAIN/s: Disulphide isomerase (InterPro:IPR005788), Thioredoxin fold (InterPro:IPR012335), Thioredoxin domain (InterPro:IPR013766), Thioredoxin, conserved site (InterPro:IPR01…
AT4G33250	7.12813	0.0395758	8.50218	0.0852839	8.4542	0.167197	8.06734	0.141251	7.82156	0.0315212	9.27111	0.0326578	8.96724	0.151094	8.6566	0.0713374	AT4G33250.1	eukaryotic translation initiation factor 3K	eukaryotic translation initiation factor 3K (EIF3K); FUNCTIONS IN: translation initiation factor activity; INVOLVED IN: translational initiation, regulation of translational initiation; LOCATED IN: eukaryotic translation initiation factor 3 complex; EXPRESSED IN: 23 plant structures; EXPRESSED DURING: 13 growth stages; CONTAINS InterPro DOMAIN/s: Winged helix-turn-helix transcription repressor DN…
AT3G08890	6.11128	0.191217	7.48167	0.119805	6.68157	0.0742512	7.00425	0.108287	6.19632	0.237684	7.19439	0.0130422	6.67878	0.244711	6.86373	0.169576	AT3G08890.1	Protein of unknown function, DUF538	Protein of unknown function, DUF538; CONTAINS InterPro DOMAIN/s: Protein of unknown function DUF538 (InterPro:IPR007493); BEST Arabidopsis thaliana protein match is: Protein of unknown function, DUF538 (TAIR:AT5G37070.1); Has 520 Blast hits to 520 proteins in 25 species: Archae - 0; Bacteria - 0; Metazoa - 0; Fungi - 0; Plants - 520; Viruses - 0; Other Eukaryotes - 0 (source: NCBI BLink).
AT1G29900	6.41484	0.170164	7.7811	0.200425	7.28793	0.135759	7.40867	0.0882065	7.6742	0.129879	8.55509	0.0482073	8.21559	0.365803	8.22839	0.14779	AT1G29900.1	carbamoyl phosphate synthetase B	carbamoyl phosphate synthetase B (CARB); FUNCTIONS IN: catalytic activity, ATP binding; INVOLVED IN: cellular response to phosphate starvation, arginine biosynthetic process; LOCATED IN: chloroplast stroma, chloroplast, membrane; EXPRESSED IN: 24 plant structures; EXPRESSED DURING: 13 growth stages; CONTAINS InterPro DOMAIN/s: Carbamoyl phosphate synthase, large subunit, N-terminal (InterPro:IPR0…
AT2G19880	5.24965	0.167546	6.60756	0.127578	6.63415	0.122783	5.95094	0.0543649	5.12852	0.182039	6.67379	0.118707	6.27811	0.154534	5.76527	0.0890192	AT2G19880.1	Nucleotide-diphospho-sugar transferases superfamily protein	Nucleotide-diphospho-sugar transferases superfamily protein; FUNCTIONS IN: ceramide glucosyltransferase activity; INVOLVED IN: biological_process unknown; LOCATED IN: endomembrane system; EXPRESSED IN: 24 plant structures; EXPRESSED DURING: 15 growth stages; CONTAINS InterPro DOMAIN/s: Glycosyl transferase, family 2 (InterPro:IPR001173); Has 235 Blast hits to 233 proteins in 112 species: Archae -…
AT5G08260	7.6195	0.2163	8.97419	0.140685	9.32902	0.111505	8.98876	0.0738088	9.75037	0.064347	10.4813	0.0329731	10.7798	0.0949545	10.3415	0.0443903	AT5G08260.1	serine carboxypeptidase-like 35	serine carboxypeptidase-like 35 (scpl35); FUNCTIONS IN: serine-type carboxypeptidase activity; INVOLVED IN: proteolysis; LOCATED IN: endomembrane system; EXPRESSED IN: 22 plant structures; EXPRESSED DURING: 13 growth stages; CONTAINS InterPro DOMAIN/s: Peptidase S10, serine carboxypeptidase (InterPro:IPR001563), Peptidase S10, serine carboxypeptidase, active site (InterPro:IPR018202); BEST Arabid…
AT1G60960	5.21073	0.170894	6.56492	0.190811	7.32371	0.084671	6.92096	0.0757931	5.25493	0.132811	5.0712	0.0698416	5.76849	0.128779	5.46931	0.0914508	AT1G60960.1	iron regulated transporter 3	iron regulated transporter 3 (IRT3); FUNCTIONS IN: cation transmembrane transporter activity, zinc ion transmembrane transporter activity, metal ion transmembrane transporter activity, iron ion transmembrane transporter activity; INVOLVED IN: cation transport, zinc ion transport, response to nematode, iron ion transport, metal ion transport; LOCATED IN: plasma membrane, membrane; EXPRESSED IN: 22…
AT1G53000	4.38185	0.144484	5.73516	0.0960412	5.7684	0.0738904	6.16964	0.0420193	4.93199	0.324704	6.14229	0.148615	6.56971	0.0532616	6.38387	0.0968295	AT1G53000.1	Nucleotide-diphospho-sugar transferases superfamily protein	KDSB; FUNCTIONS IN: 3-deoxy-manno-octulosonate cytidylyltransferase activity, nucleotidyltransferase activity; INVOLVED IN: lipopolysaccharide biosynthetic process; LOCATED IN: mitochondrion; EXPRESSED IN: 26 plant structures; EXPRESSED DURING: 13 growth stages; CONTAINS InterPro DOMAIN/s: 3-deoxy-D-manno-octulosonate cytidylyltransferase (InterPro:IPR004528), Acylneuraminate cytidylyltransferase…
AT1G54390	5.55826	0.129583	6.90897	0.0789227	6.82248	0.161364	6.69561	0.0942454	5.40502	0.174767	6.74286	0.0971481	6.61324	0.381126	6.51189	0.124063	AT1G54390.1	PHD finger protein-related	INHIBITOR OF GROWTH 2 (ING2); BEST Arabidopsis thaliana protein match is: RING/FYVE/PHD zinc finger superfamily protein (TAIR:AT3G24010.1); Has 1029 Blast hits to 893 proteins in 166 species: Archae - 2; Bacteria - 0; Metazoa - 705; Fungi - 173; Plants - 97; Viruses - 0; Other Eukaryotes - 52 (source: NCBI BLink).
AT5G18650	8.61241	0.0979157	9.96311	0.105698	10.1277	0.106901	9.56271	0.0549049	9.07381	0.0838805	9.04774	0.180384	9.6024	0.10794	9.28582	0.10601	AT5G18650.1	CHY-type/CTCHY-type/RING-type Zinc finger protein	CHY-type/CTCHY-type/RING-type Zinc finger protein; FUNCTIONS IN: zinc ion binding; EXPRESSED IN: 24 plant structures; EXPRESSED DURING: 15 growth stages; CONTAINS InterPro DOMAIN/s: Zinc finger, CTCHY-type (InterPro:IPR017921), Zinc finger, CHY-type (InterPro:IPR008913), Zinc finger, RING-type (InterPro:IPR001841), Zinc finger, C3HC4 RING-type (InterPro:IPR018957); BEST Arabidopsis thaliana prote…
AT1G14670	7.74812	0.0673407	9.09344	0.183366	8.98388	0.148077	8.53932	0.110827	8.35993	0.272794	8.89199	0.088171	8.58824	0.201893	7.92817	0.0869485	AT1G14670.1	Endomembrane protein 70 protein family	Endomembrane protein 70 protein family; INVOLVED IN: transport; LOCATED IN: integral to membrane, Golgi apparatus, membrane; EXPRESSED IN: 22 plant structures; EXPRESSED DURING: 14 growth stages; CONTAINS InterPro DOMAIN/s: Nonaspanin (TM9SF) (InterPro:IPR004240); BEST Arabidopsis thaliana protein match is: Endomembrane protein 70 protein family (TAIR:AT2G01970.1); Has 1574 Blast hits to 1525 pro…
AT1G53070	4.92271	0.0543487	6.26731	0.0885461	6.20466	0.162047	6.12155	0.180285	5.17639	0.223516	6.53828	0.0474555	6.06577	0.461756	6.09147	0.211092	AT1G53070.1	Legume lectin family protein	Legume lectin family protein; FUNCTIONS IN: carbohydrate binding, binding; INVOLVED IN: response to karrikin; LOCATED IN: cell wall, plant-type cell wall; EXPRESSED IN: 23 plant structures; EXPRESSED DURING: 13 growth stages; CONTAINS InterPro DOMAIN/s: Legume lectin, beta chain (InterPro:IPR001220), Concanavalin A-like lectin/glucanase, subgroup (InterPro:IPR013320), Concanavalin A-like lectin/g…
AT4G13570	5.00722	0.159873	6.35016	0.124108	6.42788	0.181216	6.37598	0.117755	5.01757	0.146875	5.67768	0.0314738	6.322	0.237586	5.94793	0.0680897	AT4G13570.1	histone H2A 4	histone H2A 4 (HTA4); FUNCTIONS IN: DNA binding; INVOLVED IN: nucleosome assembly; LOCATED IN: nucleus, nucleosome; EXPRESSED IN: stem, embryo, sepal, seed; EXPRESSED DURING: 4 anthesis, F mature embryo stage, E expanded cotyledon stage; CONTAINS InterPro DOMAIN/s: Histone H2A (InterPro:IPR002119), Histone-fold (InterPro:IPR009072), Histone core (InterPro:IPR007125); BEST Arabidopsis thaliana pro…
AT2G33150	8.11413	0.0655776	9.45519	0.128403	10.4286	0.106911	9.72833	0.0980475	8.16387	0.114538	9.34219	0.0377237	9.73547	0.14399	9.16349	0.0670567	AT2G33150.1	peroxisomal 3-ketoacyl-CoA thiolase 3	peroxisomal 3-ketoacyl-CoA thiolase 3 (PKT3); FUNCTIONS IN: acetyl-CoA C-acyltransferase activity; INVOLVED IN: fatty acid beta-oxidation, jasmonic acid biosynthetic process, response to wounding, fatty acid oxidation, glyoxysome organization; LOCATED IN: in 6 components; EXPRESSED IN: 26 plant structures; EXPRESSED DURING: 15 growth stages; CONTAINS InterPro DOMAIN/s: Thiolase (InterPro:IPR00215…
AT5G41560	4.95169	0.140936	6.29207	0.107746	6.71247	0.13839	6.01981	0.0540999	5.60154	0.339315	7.16004	0.107666	6.48461	0.182409	6.78342	0.132927	AT5G41560.1		FUNCTIONS IN: molecular_function unknown; INVOLVED IN: biological_process unknown; LOCATED IN: chloroplast; EXPRESSED IN: 24 plant structures; EXPRESSED DURING: 15 growth stages; CONTAINS InterPro DOMAIN/s: Ubiquitin ligase, Det1/DDB1-complexing (InterPro:IPR018276); Has 1807 Blast hits to 1807 proteins in 277 species: Archae - 0; Bacteria - 0; Metazoa - 736; Fungi - 347; Plants - 385; Viruses - …
AT2G40890	3.88529	0.18322	5.22374	0.197366	6.61494	0.106634	6.04815	0.177566	3.62652	0.038908	3.67717	0.110562	4.36346	0.169287	3.76631	0.163743	AT2G40890.1	cytochrome P450, family 98, subfamily A, polypeptide 3	cytochrome P450, family 98, subfamily A, polypeptide 3 (CYP98A3); FUNCTIONS IN: monooxygenase activity, p-coumarate 3-hydroxylase activity; INVOLVED IN: coumarin biosynthetic process, lignin biosynthetic process, phenylpropanoid biosynthetic process, flavonoid biosynthetic process; LOCATED IN: mitochondrion, endoplasmic reticulum, plasma membrane, microsome; EXPRESSED IN: 25 plant structures; EXP…
AT1G12230	4.02382	0.0674245	5.35638	0.069236	5.87734	0.0827341	5.83849	0.0949349	4.13137	0.218281	5.62775	0.122186	5.67371	0.137436	5.6264	0.187028	AT1G12230.1	Aldolase superfamily protein	Aldolase superfamily protein; FUNCTIONS IN: transaldolase activity, zinc ion binding; INVOLVED IN: glucose catabolic process to lactate and acetate, 5-phosphoribose 1-diphosphate biosynthetic process, carbohydrate metabolic process, metabolic process, pentose-phosphate shunt, non-oxidative branch; LOCATED IN: chloroplast; EXPRESSED IN: 23 plant structures; EXPRESSED DURING: 13 growth stages; CONT…
AT5G03300	4.09199	0.160525	5.42399	0.208842	5.41663	0.238492	5.19024	0.288648	4.42833	0.283614	5.83238	0.0972459	6.06954	0.218594	5.37338	0.220532	AT5G03300.1	adenosine kinase 2	adenosine kinase 2 (ADK2); FUNCTIONS IN: adenosine kinase activity, copper ion binding, kinase activity; INVOLVED IN: adenosine salvage; LOCATED IN: plasma membrane; EXPRESSED IN: 33 plant structures; EXPRESSED DURING: 16 growth stages; CONTAINS InterPro DOMAIN/s: Carbohydrate/purine kinase (InterPro:IPR011611), Carbohydrate/puine kinase, PfkB, conserved site (InterPro:IPR002173), Adenosine kinas…
AT5G35630	5.78814	0.145549	7.11955	0.0569662	7.5373	0.112276	8.01809	0.0687273	6.4525	0.163161	7.49285	0.0250056	8.12359	0.291048	7.51247	0.0838183	AT5G35630.1	glutamine synthetase 2	glutamine synthetase 2 (GS2); FUNCTIONS IN: glutamate-ammonia ligase activity; INVOLVED IN: in 8 processes; LOCATED IN: in 9 components; EXPRESSED IN: 25 plant structures; EXPRESSED DURING: 14 growth stages; CONTAINS InterPro DOMAIN/s: Glutamine synthetase, catalytic domain (InterPro:IPR008146), Glutamine synthetase, beta-Grasp (InterPro:IPR008147), Glutamine synthetase/guanido kinase, catalytic …
AT4G31810	4.33635	0.148501	5.66469	0.0695198	5.62657	0.0232868	5.54036	0.223224	4.98706	0.142209	5.88468	0.176161	5.90716	0.118249	5.72902	0.122044	AT4G31810.1	ATP-dependent caseinolytic (Clp) protease/crotonase family protein	ATP-dependent caseinolytic (Clp) protease/crotonase family protein; FUNCTIONS IN: 3-hydroxyisobutyryl-CoA hydrolase activity, catalytic activity; INVOLVED IN: fatty acid beta-oxidation, metabolic process; LOCATED IN: mitochondrion; EXPRESSED IN: 22 plant structures; EXPRESSED DURING: 12 growth stages; CONTAINS InterPro DOMAIN/s: Crotonase, core (InterPro:IPR001753); BEST Arabidopsis thaliana prot…
AT4G35060	5.49769	0.0923115	6.82503	0.0679446	6.91238	0.0251609	6.43262	0.118637	5.21443	0.0242311	4.86846	0.0389489	4.84436	0.269418	4.58368	0.142816	AT4G35060.1	Heavy metal transport/detoxification superfamily protein	Heavy metal transport/detoxification superfamily protein ; FUNCTIONS IN: metal ion binding; INVOLVED IN: metal ion transport; LOCATED IN: cellular_component unknown; EXPRESSED IN: 14 plant structures; EXPRESSED DURING: LP.06 six leaves visible, LP.04 four leaves visible, 4 anthesis, C globular stage, petal differentiation and expansion stage; CONTAINS InterPro DOMAIN/s: Heavy metal transport/deto…
AT3G48140	5.45235	0.135116	6.77537	0.0455825	7.65958	0.0915297	7.23294	0.0762342	5.25867	0.295205	6.79083	0.101436	7.231	0.358522	6.75816	0.116398	AT3G48140.1	B12D protein	B12D protein; CONTAINS InterPro DOMAIN/s: B12D (InterPro:IPR010530); BEST Arabidopsis thaliana protein match is: B12D protein (TAIR:AT3G29970.1); Has 143 Blast hits to 143 proteins in 25 species: Archae - 0; Bacteria - 0; Metazoa - 0; Fungi - 0; Plants - 143; Viruses - 0; Other Eukaryotes - 0 (source: NCBI BLink).
AT3G22630	6.55579	0.0740071	7.87521	0.0581332	7.57606	0.0426609	7.45246	0.0986608	7.29407	0.102336	8.06245	0.0613062	7.9018	0.254754	7.98241	0.0981891	AT3G22630.1	20S proteasome beta subunit D1	20S proteasome beta subunit D1 (PBD1); FUNCTIONS IN: peptidase activity, endopeptidase activity, threonine-type endopeptidase activity; INVOLVED IN: ubiquitin-dependent protein catabolic process; LOCATED IN: proteasome core complex, proteasome complex, apoplast, plasma membrane, vacuole; EXPRESSED IN: 23 plant structures; EXPRESSED DURING: 13 growth stages; CONTAINS InterPro DOMAIN/s: Proteasome,…
AT4G34870	6.57444	0.218843	7.88886	0.204993	8.04825	0.138338	8.35896	0.0481739	7.00731	0.172443	8.35572	0.203503	8.42858	0.50767	8.43781	0.0581986	AT4G34870.1	rotamase cyclophilin 5	rotamase cyclophilin 5 (ROC5); FUNCTIONS IN: peptidyl-prolyl cis-trans isomerase activity; INVOLVED IN: protein folding, signal transduction; LOCATED IN: cytosol, apoplast, chloroplast, plasma membrane; EXPRESSED IN: 27 plant structures; EXPRESSED DURING: 15 growth stages; CONTAINS InterPro DOMAIN/s: Cyclophilin-like (InterPro:IPR015891), Peptidyl-prolyl cis-trans isomerase, cyclophilin-type (Int…
AT3G08600	5.81811	0.174428	7.12806	0.204215	6.48266	0.104589	6.40714	0.0942472	5.46739	0.220283	6.4609	0.194776	5.96962	0.125176	5.77987	0.157291	AT3G08600.1	Protein of unknown function (DUF1191)	Protein of unknown function (DUF1191); FUNCTIONS IN: molecular_function unknown; INVOLVED IN: biological_process unknown; LOCATED IN: plasma membrane; EXPRESSED IN: 23 plant structures; EXPRESSED DURING: 13 growth stages; CONTAINS InterPro DOMAIN/s: Protein of unknown function DUF1191 (InterPro:IPR010605); BEST Arabidopsis thaliana protein match is: Protein of unknown function (DUF1191) (TAIR:AT4…
AT5G65990	4.5512	0.143385	5.85969	0.080861	5.89087	0.0962688	5.86891	0.156375	5.64543	0.251722	6.86021	0.0104715	6.43848	0.279517	6.64984	0.0906072	AT5G65990.1	Transmembrane amino acid transporter family protein	Transmembrane amino acid transporter family protein; CONTAINS InterPro DOMAIN/s: Amino acid transporter, transmembrane (InterPro:IPR013057); BEST Arabidopsis thaliana protein match is: Transmembrane amino acid transporter family protein (TAIR:AT2G42005.1); Has 1807 Blast hits to 1807 proteins in 277 species: Archae - 0; Bacteria - 0; Metazoa - 736; Fungi - 347; Plants - 385; Viruses - 0; Other Eu…
AT5G16070	7.43818	0.123201	8.74595	0.0908507	8.89111	0.120803	9.01824	0.0679186	8.30301	0.170371	9.7357	0.0548197	9.46277	0.326778	9.06016	0.0463225	AT5G16070.1	TCP-1/cpn60 chaperonin family protein	TCP-1/cpn60 chaperonin family protein; FUNCTIONS IN: unfolded protein binding, ATP binding; INVOLVED IN: protein folding, cellular protein metabolic process; LOCATED IN: cellular_component unknown; EXPRESSED IN: 23 plant structures; EXPRESSED DURING: 13 growth stages; CONTAINS InterPro DOMAIN/s: Chaperonin Cpn60/TCP-1 (InterPro:IPR002423), Chaperone, tailless complex polypeptide 1 (InterPro:IPR01…
AT2G24630	2.79137	0.146299	4.09811	0.196718	3.26068	0.21978	3.57685	0.218381	3.21064	0.31607	4.76171	0.136416	3.92686	0.396395	3.71506	0.150418	AT2G24630.1	Glycosyl transferase family 2 protein	ATCSLC08; CONTAINS InterPro DOMAIN/s: Glycosyl transferase, family 2 (InterPro:IPR001173); BEST Arabidopsis thaliana protein match is: Cellulose-synthase-like C5 (TAIR:AT4G31590.1); Has 5319 Blast hits to 5316 proteins in 1532 species: Archae - 206; Bacteria - 4134; Metazoa - 30; Fungi - 95; Plants - 510; Viruses - 14; Other Eukaryotes - 330 (source: NCBI BLink).
AT2G45010	7.86277	0.108673	9.16507	0.136022	9.68332	0.103383	9.11938	0.0780342	7.88479	0.161255	9.21906	0.0885371	9.50843	0.113345	9.11749	0.0886739	AT2G45010.1	PLAC8 family protein	PLAC8 family protein; CONTAINS InterPro DOMAIN/s: Protein of unknown function Cys-rich (InterPro:IPR006461); BEST Arabidopsis thaliana protein match is: PLAC8 family protein (TAIR:AT5G51400.1); Has 558 Blast hits to 557 proteins in 52 species: Archae - 0; Bacteria - 0; Metazoa - 9; Fungi - 22; Plants - 524; Viruses - 0; Other Eukaryotes - 3 (source: NCBI BLink).
AT3G29320	3.38214	0.0712983	4.68354	0.25485	4.21545	0.150079	4.86535	0.245726	3.77974	0.192507	4.49461	0.149441	4.52822	0.187844	4.06865	0.203195	AT3G29320.1	Glycosyl transferase, family 35	Glycosyl transferase, family 35; FUNCTIONS IN: phosphorylase activity, transferase activity, transferring glycosyl groups; INVOLVED IN: response to water deprivation, response to temperature stimulus; LOCATED IN: chloroplast stroma, chloroplast, plastid; EXPRESSED IN: 23 plant structures; EXPRESSED DURING: 13 growth stages; CONTAINS InterPro DOMAIN/s: Glycogen/starch/alpha-glucan phosphorylase (I…
AT2G40010	6.44472	0.0870904	7.74384	0.130676	7.83876	0.07169	7.41041	0.0685175	7.78108	0.324159	9.20689	0.079988	8.83822	0.258212	8.00889	0.0674918	AT2G40010.1	Ribosomal protein L10 family protein	Ribosomal protein L10 family protein; FUNCTIONS IN: structural constituent of ribosome; INVOLVED IN: translational elongation, translation, ribosome biogenesis; LOCATED IN: cytosolic ribosome, ribosome; EXPRESSED IN: 19 plant structures; EXPRESSED DURING: 13 growth stages; CONTAINS InterPro DOMAIN/s: Ribosomal protein 60S (InterPro:IPR001813), Ribosomal protein L10 (InterPro:IPR001790); BEST Arab…
AT1G56330	7.22342	0.0386604	8.51808	0.176856	8.28484	0.12894	8.88022	0.0578012	7.22212	0.0864426	8.68016	0.0712976	8.99483	0.111218	8.97432	0.147891	AT1G56330.1	secretion-associated RAS 1B	secretion-associated RAS 1B (SAR1B); FUNCTIONS IN: GTP binding; INVOLVED IN: ER to Golgi vesicle-mediated transport; LOCATED IN: cytosol, peripheral to membrane of membrane fraction, endoplasmic reticulum, plasma membrane; EXPRESSED IN: 25 plant structures; EXPRESSED DURING: 15 growth stages; CONTAINS InterPro DOMAIN/s: Small GTP-binding protein (InterPro:IPR005225), Small GTPase SAR1-type (Inter…
AT3G43300	7.99806	0.0329868	9.29142	0.173685	10.0422	0.107849	9.79517	0.0796807	7.68997	0.268602	8.84538	0.130189	9.22559	0.45568	8.89957	0.127204	AT3G43300.1	HOPM interactor 7	HOPM interactor 7 (ATMIN7); FUNCTIONS IN: protein binding, guanyl-nucleotide exchange factor activity; INVOLVED IN: defense response to bacterium, vesicle-mediated transport, growth; LOCATED IN: trans-Golgi network, early endosome; EXPRESSED IN: 24 plant structures; EXPRESSED DURING: 15 growth stages; CONTAINS InterPro DOMAIN/s: SEC7-like (InterPro:IPR000904), Armadillo-type fold (InterPro:IPR016…
AT4G39690	4.07049	0.111386	5.36251	0.140095	6.2133	0.113618	6.00005	0.113825	4.4051	0.101023	5.63724	0.100154	5.80128	0.138283	5.67079	0.0567772	AT4G39690.1		FUNCTIONS IN: molecular_function unknown; INVOLVED IN: biological_process unknown; LOCATED IN: mitochondrion; EXPRESSED IN: 26 plant structures; EXPRESSED DURING: 14 growth stages; CONTAINS InterPro DOMAIN/s: Mitochondrial inner membrane protein Mitofilin (InterPro:IPR019133); Has 30201 Blast hits to 17322 proteins in 780 species: Archae - 12; Bacteria - 1396; Metazoa - 17338; Fungi - 3422; Plant…
AT3G24503	5.9578	0.12423	7.24862	0.0973128	6.88268	0.258904	6.63991	0.245193	3.28239	0.201968	4.09939	0.0556216	4.20327	0.494079	4.11032	0.0975934	AT3G24503.1	aldehyde dehydrogenase 2C4	aldehyde dehydrogenase 2C4 (ALDH2C4); FUNCTIONS IN: 3-chloroallyl aldehyde dehydrogenase activity, coniferyl-aldehyde dehydrogenase activity, aldehyde dehydrogenase (NAD) activity; INVOLVED IN: phenylpropanoid biosynthetic process; EXPRESSED IN: 23 plant structures; EXPRESSED DURING: 13 growth stages; CONTAINS InterPro DOMAIN/s: Aldehyde/histidinol dehydrogenase (InterPro:IPR016161), Aldehyde deh…
AT3G07950	7.12046	0.0327535	8.4109	0.104673	8.84414	0.0467466	8.61273	0.0338016	7.78993	0.178398	8.81311	0.0315296	8.78789	0.128199	8.46048	0.0455961	AT3G07950.1	rhomboid protein-related	rhomboid protein-related; FUNCTIONS IN: molecular_function unknown; INVOLVED IN: biological_process unknown; LOCATED IN: endomembrane system; EXPRESSED IN: 24 plant structures; EXPRESSED DURING: 15 growth stages; CONTAINS InterPro DOMAIN/s: Protein of unknown function DUF1751, integral membrane, eukaryotic (InterPro:IPR013861); Has 573 Blast hits to 573 proteins in 252 species: Archae - 14; Bacte…
AT5G14030	8.94952	0.0539497	10.2391	0.174792	10.4077	0.0844445	10.3525	0.070758	9.59552	0.11855	10.229	0.0789625	10.2607	0.155495	10.0413	0.098475	AT5G14030.1	translocon-associated protein beta (TRAPB) family protein	translocon-associated protein beta (TRAPB) family protein; FUNCTIONS IN: molecular_function unknown; INVOLVED IN: biological_process unknown; LOCATED IN: plasma membrane; EXPRESSED IN: 25 plant structures; EXPRESSED DURING: 15 growth stages; CONTAINS InterPro DOMAIN/s: Translocon-associated beta (InterPro:IPR008856); Has 30201 Blast hits to 17322 proteins in 780 species: Archae - 12; Bacteria - 1…
AT5G09440	8.2625	0.0607475	9.55141	0.227654	8.52431	0.328646	9.05271	0.248429	7.6081	0.1624	8.46695	0.136625	7.96738	0.497994	8.1021	0.232659	AT5G09440.1	EXORDIUM like 4	EXORDIUM like 4 (EXL4); FUNCTIONS IN: molecular_function unknown; INVOLVED IN: biological_process unknown; LOCATED IN: membrane; EXPRESSED IN: 23 plant structures; EXPRESSED DURING: 13 growth stages; CONTAINS InterPro DOMAIN/s: Phosphate-induced protein 1 (InterPro:IPR006766); BEST Arabidopsis thaliana protein match is: EXORDIUM like 2 (TAIR:AT5G64260.1); Has 396 Blast hits to 396 proteins in 24 …
AT3G05710	4.77892	0.161985	6.06456	0.040824	6.02881	0.130692	5.94299	0.152446	5.2402	0.303704	6.36314	0.0878519	6.1708	0.104712	6.24572	0.0905233	AT3G05710.1	syntaxin of plants 43	syntaxin of plants 43 (SYP43); FUNCTIONS IN: SNAP receptor activity; INVOLVED IN: intracellular protein transport, cellular membrane fusion; LOCATED IN: membrane; EXPRESSED IN: 24 plant structures; EXPRESSED DURING: 15 growth stages; CONTAINS InterPro DOMAIN/s: Target SNARE coiled-coil domain (InterPro:IPR000727), t-SNARE (InterPro:IPR010989), Syntaxin/epimorphin, conserved site (InterPro:IPR0060…
AT2G32560	5.67736	0.0358263	6.96111	0.202808	6.96653	0.0986265	6.30728	0.198243	6.01013	0.149415	6.35449	0.019468	6.03098	0.434616	5.75751	0.216608	AT2G32560.1	F-box family protein	F-box family protein; FUNCTIONS IN: molecular_function unknown; INVOLVED IN: biological_process unknown; LOCATED IN: endomembrane system; EXPRESSED IN: 22 plant structures; EXPRESSED DURING: 13 growth stages; CONTAINS InterPro DOMAIN/s: F-box domain, cyclin-like (InterPro:IPR001810), F-box domain, Skp2-like (InterPro:IPR022364); BEST Arabidopsis thaliana protein match is: F-box family protein (TA…
AT5G48760	5.44277	0.076025	6.72361	0.130134	6.16452	0.137699	6.24165	0.14264	6.10454	0.167306	7.3242	0.183156	7.10597	0.247063	6.925	0.111205	AT5G48760.1	Ribosomal protein L13 family protein	Ribosomal protein L13 family protein; FUNCTIONS IN: structural constituent of ribosome; INVOLVED IN: translation; LOCATED IN: cytosolic ribosome, cytosolic large ribosomal subunit, large ribosomal subunit; EXPRESSED IN: 22 plant structures; EXPRESSED DURING: 13 growth stages; CONTAINS InterPro DOMAIN/s: Ribosomal protein L13 (InterPro:IPR005822), Ribosomal protein L13, eukaryotic/archaeal (InterP…
AT1G19920	6.13578	0.202148	7.41614	0.138646	7.32383	0.164253	8.04142	0.108038	7.94419	0.185483	8.9346	0.0977883	8.70021	0.190018	8.73122	0.0304122	AT1G19920.1	Pseudouridine synthase/archaeosine transglycosylase-like family protein	APS2; FUNCTIONS IN: sulfate adenylyltransferase (ATP) activity; INVOLVED IN: sulfate assimilation; LOCATED IN: chloroplast; EXPRESSED IN: 25 plant structures; EXPRESSED DURING: 13 growth stages; CONTAINS InterPro DOMAIN/s: Rossmann-like alpha/beta/alpha sandwich fold (InterPro:IPR014729), Pseudouridine synthase/archaeosine transglycosylase-like (InterPro:IPR015947), Sulphate adenylyltransferase (…
AT1G62510	6.73678	0.0293663	8.01711	0.0602851	8.28271	0.0792462	8.09029	0.141121	8.75004	0.11783	9.6259	0.0664984	10.0164	0.190968	10.202	0.103585	AT1G62510.1	Bifunctional inhibitor/lipid-transfer protein/seed storage 2S albumin superfamily protein	Bifunctional inhibitor/lipid-transfer protein/seed storage 2S albumin superfamily protein; FUNCTIONS IN: lipid binding; INVOLVED IN: lipid transport; LOCATED IN: endomembrane system; EXPRESSED IN: shoot, cotyledon, leaf whorl, leaf; EXPRESSED DURING: LP.04 four leaves visible, LP.02 two leaves visible; CONTAINS InterPro DOMAIN/s: Bifunctional inhibitor/plant lipid transfer protein/seed storage (I…
AT2G23420	2.78359	0.143615	4.06383	0.238837	4.86206	0.381286	5.01887	0.227296	2.96205	0.121288	4.23494	0.294446	3.69639	0.165705	4.21374	0.140562	AT2G23420.1	nicotinate phosphoribosyltransferase 2	nicotinate phosphoribosyltransferase 2 (NAPRT2); FUNCTIONS IN: nicotinate phosphoribosyltransferase activity; INVOLVED IN: pyridine nucleotide biosynthetic process, nicotinate nucleotide salvage; LOCATED IN: cellular_component unknown; EXPRESSED IN: 22 plant structures; EXPRESSED DURING: 13 growth stages; CONTAINS InterPro DOMAIN/s: Nicotinate phosphoribosyltransferase-related (InterPro:IPR007229…
AT1G32190	5.26663	0.23307	6.54626	0.0970002	6.2483	0.0670651	6.62849	0.0910981	5.97914	0.174024	7.25981	0.0632143	6.6466	0.170272	6.39313	0.158299	AT1G32190.1	alpha/beta-Hydrolases superfamily protein	alpha/beta-Hydrolases superfamily protein; FUNCTIONS IN: hydrolase activity; INVOLVED IN: N-terminal protein myristoylation; LOCATED IN: plasma membrane; EXPRESSED IN: 14 plant structures; EXPRESSED DURING: 8 growth stages; CONTAINS InterPro DOMAIN/s: Phospholipase/carboxylesterase (InterPro:IPR003140); BEST Arabidopsis thaliana protein match is: alpha/beta-Hydrolases superfamily protein (TAIR:AT…
AT2G01720	7.65465	0.029969	8.93378	0.0863324	9.47435	0.148005	9.69009	0.0558273	8.10288	0.0408195	9.06882	0.0512048	9.42449	0.0938691	9.51101	0.170799	AT2G01720.1	Ribophorin I	Ribophorin I; FUNCTIONS IN: oligosaccharyl transferase activity, dolichyl-diphosphooligosaccharide-protein glycotransferase activity; INVOLVED IN: protein amino acid glycosylation; LOCATED IN: endoplasmic reticulum, plasma membrane, plant-type cell wall; EXPRESSED IN: 25 plant structures; EXPRESSED DURING: 13 growth stages; CONTAINS InterPro DOMAIN/s: Ribophorin I (InterPro:IPR007676); BEST Arabi…
AT5G01200	3.3733	0.18687	4.64817	0.0977274	4.85796	0.0715263	4.68087	0.103361	4.48795	0.176718	4.75762	0.132246	4.62958	0.281192	4.63843	0.185491	AT5G01200.1	Duplicated homeodomain-like superfamily protein	Duplicated homeodomain-like superfamily protein; CONTAINS InterPro DOMAIN/s: Molecular chaperone, heat shock protein, Hsp40, DnaJ (InterPro:IPR015609), SANT, eukarya (InterPro:IPR017884), Myb-like DNA-binding domain, SHAQKYF class (InterPro:IPR006447), SANT, DNA-binding (InterPro:IPR001005), Myb, DNA-binding (InterPro:IPR014778), Homeodomain-like (InterPro:IPR009057), HTH transcriptional regulato…
AT5G20080	6.18955	0.133066	7.46354	0.0504429	7.81915	0.180359	7.85184	0.05174	7.27375	0.149192	8.02108	0.0658972	8.05081	0.124248	7.76429	0.0920228	AT5G20080.1	FAD/NAD(P)-binding oxidoreductase	FAD/NAD(P)-binding oxidoreductase; FUNCTIONS IN: cytochrome-b5 reductase activity, copper ion binding; INVOLVED IN: response to salt stress; LOCATED IN: mitochondrion, plant-type cell wall; EXPRESSED IN: 23 plant structures; EXPRESSED DURING: 14 growth stages; CONTAINS InterPro DOMAIN/s: Ferredoxin reductase-type FAD-binding domain (InterPro:IPR017927), Oxidoreductase FAD/NAD(P)-binding (InterPro…
AT3G57330	6.92821	0.0745157	8.20128	0.210394	8.43481	0.191707	8.32791	0.0928562	4.64531	0.269235	6.32089	0.291092	6.32145	0.476448	5.64323	0.236044	AT3G57330.1	autoinhibited Ca2+-ATPase 11	autoinhibited Ca2+-ATPase 11 (ACA11); FUNCTIONS IN: calcium-transporting ATPase activity, calmodulin binding; INVOLVED IN: defense response to bacterium, negative regulation of programmed cell death, anion homeostasis; LOCATED IN: plant-type vacuole membrane, chloroplast, plasma membrane, vacuole; EXPRESSED IN: 26 plant structures; EXPRESSED DURING: 15 growth stages; CONTAINS InterPro DOMAIN/s: A…
AT2G04280	7.2219	0.114552	8.49469	0.162532	8.73552	0.179523	9.08273	0.119959	8.2957	0.0880313	8.99763	0.0877714	9.42475	0.0741524	9.29395	0.0974472	AT2G04280.1		unknown protein; FUNCTIONS IN: molecular_function unknown; INVOLVED IN: biological_process unknown; EXPRESSED IN: 24 plant structures; EXPRESSED DURING: 13 growth stages; BEST Arabidopsis thaliana protein match is: unknown protein (TAIR:AT4G12700.1); Has 130 Blast hits to 130 proteins in 16 species: Archae - 0; Bacteria - 0; Metazoa - 0; Fungi - 0; Plants - 124; Viruses - 0; Other Eukaryotes - 6 …
AT3G51010	6.01704	0.140886	7.28902	0.0219657	7.26561	0.11905	7.22402	0.118477	6.83619	0.301394	7.50828	0.137504	7.53573	0.0948158	7.09508	0.248943	AT3G51010.1		unknown protein; FUNCTIONS IN: molecular_function unknown; INVOLVED IN: biological_process unknown; LOCATED IN: mitochondrion, plastid; EXPRESSED IN: 22 plant structures; EXPRESSED DURING: 13 growth stages; Has 24 Blast hits to 24 proteins in 9 species: Archae - 0; Bacteria - 0; Metazoa - 0; Fungi - 0; Plants - 24; Viruses - 0; Other Eukaryotes - 0 (source: NCBI BLink).
AT5G21090	7.55996	0.110397	8.82455	0.24023	8.9135	0.144246	9.26497	0.0436437	7.64004	0.213295	8.41459	0.0763439	8.45064	0.225258	8.55973	0.0499756	AT5G21090.1	Leucine-rich repeat (LRR) family protein	Leucine-rich repeat (LRR) family protein; INVOLVED IN: signal transduction; LOCATED IN: endomembrane system; EXPRESSED IN: 22 plant structures; EXPRESSED DURING: 13 growth stages; CONTAINS InterPro DOMAIN/s: Leucine-rich repeat-containing N-terminal domain, type 2 (InterPro:IPR013210), Leucine-rich repeat (InterPro:IPR001611); BEST Arabidopsis thaliana protein match is: Leucine-rich repeat (LRR) …
AT1G64090	5.05593	0.111796	6.31793	0.17275	5.4699	0.493235	5.47199	0.210081	5.54342	0.511187	8.0984	0.208495	7.86755	0.248454	7.3341	0.117837	AT1G64090.1	Reticulan like protein B3	Reticulan like protein B3 (RTNLB3); INVOLVED IN: biological_process unknown; LOCATED IN: endoplasmic reticulum, endoplasmic reticulum membrane; EXPRESSED IN: 26 plant structures; EXPRESSED DURING: 15 growth stages; CONTAINS InterPro DOMAIN/s: Reticulon (InterPro:IPR003388); BEST Arabidopsis thaliana protein match is: VIRB2-interacting protein 3 (TAIR:AT5G41600.1); Has 1238 Blast hits to 1236 prot…
AT4G34840	5.63387	0.136252	6.89561	0.0891842	7.41211	0.0479821	7.03097	0.0784726	5.49474	0.199558	7.33049	0.0938167	7.68289	0.242584	7.37079	0.07046	AT4G34840.1	Phosphorylase superfamily protein	Phosphorylase superfamily protein; CONTAINS InterPro DOMAIN/s: Nucleoside phosphorylase (InterPro:IPR000845), Nucleoside phosphorylase, family 1 (InterPro:IPR018017); BEST Arabidopsis thaliana protein match is: methylthioadenosine nucleosidase 1 (TAIR:AT4G38800.1); Has 2832 Blast hits to 2832 proteins in 1251 species: Archae - 0; Bacteria - 2704; Metazoa - 0; Fungi - 0; Plants - 81; Viruses - 0; …
AT5G48300	6.31721	0.0615143	7.57472	0.124026	7.59387	0.0581749	7.60269	0.0916319	6.90335	0.0570523	7.61429	0.0607596	7.59372	0.0957989	7.55201	0.0744672	AT5G48300.1	ADP glucose pyrophosphorylase 1	ADP glucose pyrophosphorylase 1 (ADG1); FUNCTIONS IN: glucose-1-phosphate adenylyltransferase activity; INVOLVED IN: photoperiodism, flowering, starch biosynthetic process; LOCATED IN: heterotetrameric ADPG pyrophosphorylase complex, apoplast, chloroplast, chloroplast stroma; EXPRESSED IN: 28 plant structures; EXPRESSED DURING: 14 growth stages; CONTAINS InterPro DOMAIN/s: Glucose-1-phosphate ade…
AT3G27180	3.02797	0.182761	4.28425	0.0589845	4.35052	0.10632	4.17339	0.0845491	3.51271	0.212534	4.68534	0.0531207	4.48261	0.226448	4.24867	0.0820614	AT3G27180.1	S-adenosyl-L-methionine-dependent methyltransferases superfamily protein	S-adenosyl-L-methionine-dependent methyltransferases superfamily protein; FUNCTIONS IN: methyltransferase activity; INVOLVED IN: rRNA methylation; LOCATED IN: chloroplast; CONTAINS InterPro DOMAIN/s: Conserved hypothetical protein CHP00095 (InterPro:IPR004398); Has 4717 Blast hits to 4707 proteins in 1568 species: Archae - 39; Bacteria - 4296; Metazoa - 92; Fungi - 26; Plants - 68; Viruses - 1; O…
AT2G17380	7.25663	0.104811	8.51282	0.0855019	8.32019	0.0531028	8.42179	0.155887	7.39756	0.126266	8.76134	0.0963348	8.7728	0.436089	8.6951	0.0848191	AT2G17380.1	associated protein 19	associated protein 19 (AP19); FUNCTIONS IN: protein transporter activity; INVOLVED IN: intracellular protein transport, transport, vesicle-mediated transport, protein transport; LOCATED IN: membrane coat, mitochondrion, clathrin vesicle coat, clathrin coat of trans-Golgi network vesicle, clathrin adaptor complex; EXPRESSED IN: 23 plant structures; EXPRESSED DURING: 15 growth stages; CONTAINS Inte…
AT5G23550	6.52026	0.116186	7.77603	0.116262	8.30511	0.0240578	8.20346	0.0388451	7.26697	0.173977	7.96537	0.0261752	8.02769	0.180884	7.97498	0.0467629	AT5G23550.1	Got1/Sft2-like vescicle transport protein family	Got1/Sft2-like vescicle transport protein family; FUNCTIONS IN: molecular_function unknown; INVOLVED IN: vesicle-mediated transport; LOCATED IN: cellular_component unknown; EXPRESSED IN: 22 plant structures; EXPRESSED DURING: 13 growth stages; CONTAINS InterPro DOMAIN/s: Vesicle transport protein, Got1/SFT2-like (InterPro:IPR007305), Vesicle transport protein, SFT2-like (InterPro:IPR011691); BEST…
AT1G78290	9.47433	0.0881685	10.7282	0.1534	10.8498	0.103586	10.5514	0.0209816	8.35985	0.140188	8.59365	0.100483	7.88987	0.0857701	7.85052	0.0501916	AT1G78290.2	Protein kinase superfamily protein	Protein kinase superfamily protein; FUNCTIONS IN: protein serine/threonine kinase activity, protein kinase activity, kinase activity, ATP binding; INVOLVED IN: response to karrikin; LOCATED IN: nucleus, cytoplasm; EXPRESSED IN: 22 plant structures; EXPRESSED DURING: 12 growth stages; CONTAINS InterPro DOMAIN/s: Protein kinase, ATP binding site (InterPro:IPR017441), Serine/threonine-protein kinase…
AT5G08300	8.31238	0.115518	9.56575	0.108888	9.62093	0.0723681	9.30455	0.0525094	8.73717	0.206911	9.81985	0.110347	9.61107	0.273124	9.29929	0.0381728	AT5G08300.1	Succinyl-CoA ligase, alpha subunit	Succinyl-CoA ligase, alpha subunit; FUNCTIONS IN: succinate-CoA ligase (GDP-forming) activity, copper ion binding, metal ion binding; INVOLVED IN: response to cadmium ion, metabolic process; LOCATED IN: mitochondrion, cell wall; EXPRESSED IN: 25 plant structures; EXPRESSED DURING: 14 growth stages; CONTAINS InterPro DOMAIN/s: Succinyl-CoA ligase, alpha subunit (InterPro:IPR005810), ATP-citrate ly…
AT1G18310	5.7835	0.176322	7.03176	0.153994	7.27484	0.150791	6.94374	0.0549519	5.38076	0.367489	6.88339	0.12957	6.84842	0.474927	6.94437	0.247626	AT1G18310.1	glycosyl hydrolase family 81 protein	glycosyl hydrolase family 81 protein; FUNCTIONS IN: hydrolase activity, acting on glycosyl bonds, endo-1,3(4)-beta-glucanase activity; INVOLVED IN: cell wall macromolecule catabolic process; CONTAINS InterPro DOMAIN/s: Glycoside hydrolase, family 81 (InterPro:IPR005200); BEST Arabidopsis thaliana protein match is: glycosyl hydrolase family 81 protein (TAIR:AT5G15870.1); Has 441 Blast hits to 435 …
AT4G34030	4.9148	0.201608	6.15975	0.050118	7.3127	0.0835692	7.23459	0.117966	5.1601	0.156552	6.65786	0.123385	7.34441	0.233129	6.72025	0.192088	AT4G34030.1	3-methylcrotonyl-CoA carboxylase	3-methylcrotonyl-CoA carboxylase (MCCB); FUNCTIONS IN: biotin carboxylase activity, cobalt ion binding, methylcrotonoyl-CoA carboxylase activity, zinc ion binding; INVOLVED IN: leucine catabolic process; LOCATED IN: mitochondrion, mitochondrial matrix; EXPRESSED IN: 23 plant structures; EXPRESSED DURING: 13 growth stages; CONTAINS InterPro DOMAIN/s: Acetyl-coenzyme A carboxyltransferase, N-termin…
AT4G35335	4.82507	0.0791692	6.06996	0.125867	5.88798	0.111811	5.75044	0.0944764	5.61913	0.142473	6.41817	0.127363	6.03232	0.0583138	5.7906	0.126365	AT4G35335.1	Nucleotide-sugar transporter family protein	Nucleotide-sugar transporter family protein; FUNCTIONS IN: nucleotide-sugar transmembrane transporter activity, sugar:hydrogen symporter activity; INVOLVED IN: carbohydrate transport, nucleotide-sugar transport; LOCATED IN: membrane; EXPRESSED IN: 22 plant structures; EXPRESSED DURING: 13 growth stages; CONTAINS InterPro DOMAIN/s: Nucleotide-sugar transporter (InterPro:IPR007271), UDP/CMP-sugar t…
AT4G16566	3.33544	0.161084	4.57858	0.149842	4.01687	0.0320876	4.05456	0.0816874	3.17623	0.183831	3.57569	0.296074	3.24295	0.344469	3.23921	0.109047	AT4G16566.1	histidine triad nucleotide-binding 4	histidine triad nucleotide-binding 4 (HINT4); FUNCTIONS IN: adenylylsulfatase activity, sulfate adenylyltransferase (ADP) activity, nucleotide binding; INVOLVED IN: sulfur metabolic process, purine ribonucleotide metabolic process, nucleotide metabolic process; LOCATED IN: peroxisome; EXPRESSED IN: 24 plant structures; EXPRESSED DURING: 15 growth stages; CONTAINS InterPro DOMAIN/s: Histidine tria…
AT5G65360	5.03642	0.0835644	6.27804	0.11355	6.35265	0.114179	6.51622	0.148323	5.50038	0.0580703	6.03664	0.0385324	6.28895	0.223275	6.03521	0.106188	AT5G65360.1	Histone superfamily protein	Histone superfamily protein; FUNCTIONS IN: DNA binding; INVOLVED IN: nucleosome assembly; LOCATED IN: chloroplast, nucleosome; EXPRESSED IN: 23 plant structures; EXPRESSED DURING: 14 growth stages; CONTAINS InterPro DOMAIN/s: Histone H3 (InterPro:IPR000164), Histone-fold (InterPro:IPR009072), Histone core (InterPro:IPR007125); BEST Arabidopsis thaliana protein match is: Histone superfamily protei…
AT3G46820	7.08559	0.152954	8.32309	0.0851713	8.03189	0.143648	7.62879	0.0360112	7.05886	0.156928	8.05766	0.0831827	7.90545	0.21335	7.44007	0.0672125	AT3G46820.1	type one serine/threonine protein phosphatase 5	type one serine/threonine protein phosphatase 5 (TOPP5); CONTAINS InterPro DOMAIN/s: Metallophosphoesterase (InterPro:IPR004843), Serine/threonine-specific protein phosphatase/bis(5-nucleosyl)-tetraphosphatase (InterPro:IPR006186); BEST Arabidopsis thaliana protein match is: type one serine/threonine protein phosphatase 2 (TAIR:AT5G59160.3); Has 7127 Blast hits to 6926 proteins in 615 species: Ar…
AT4G32410	10.8187	0.154135	12.0556	0.0693452	11.9545	0.19799	11.9224	0.112923	10.9685	0.117366	11.3653	0.0841894	11.4818	0.358536	11.3186	0.0627617	AT4G32410.1	cellulose synthase 1	cellulose synthase 1 (CESA1); FUNCTIONS IN: cellulose synthase activity, transferase activity, transferring glycosyl groups; INVOLVED IN: primary cell wall biogenesis, cellulose biosynthetic process, plant-type cell wall biogenesis, hyperosmotic salinity response; LOCATED IN: Golgi apparatus, plasma membrane; EXPRESSED IN: 26 plant structures; EXPRESSED DURING: 16 growth stages; CONTAINS InterPro…
AT4G03560	5.14541	0.0730261	6.37906	0.177599	7.99846	0.0518541	7.78843	0.021404	5.34163	0.154039	6.38153	0.148843	7.29884	0.187133	6.99038	0.07487	AT4G03560.1	two-pore channel 1	two-pore channel 1 (TPC1); FUNCTIONS IN: voltage-gated calcium channel activity, calcium channel activity; INVOLVED IN: regulation of jasmonic acid biosynthetic process, calcium ion transport, calcium-mediated signaling, seed germination, regulation of stomatal movement; LOCATED IN: vacuolar membrane, plasma membrane, vacuole, plant-type vacuole; EXPRESSED IN: 25 plant structures; EXPRESSED DURIN…
AT2G17630	6.98445	0.0921251	8.21654	0.0778438	8.10717	0.094417	8.09173	0.0780448	7.68671	0.124033	8.71899	0.0228621	8.56351	0.0861504	8.26444	0.0460997	AT2G17630.1	Pyridoxal phosphate (PLP)-dependent transferases superfamily protein	Pyridoxal phosphate (PLP)-dependent transferases superfamily protein; FUNCTIONS IN: pyridoxal phosphate binding, transaminase activity, catalytic activity, O-phospho-L-serine:2-oxoglutarate aminotransferase activity; INVOLVED IN: response to cadmium ion; LOCATED IN: chloroplast; EXPRESSED IN: 23 plant structures; EXPRESSED DURING: 13 growth stages; CONTAINS InterPro DOMAIN/s: Pyridoxal phosphate-…
AT3G24170	8.2534	0.0712159	9.48108	0.101225	9.9513	0.190888	10.1122	0.116677	8.09823	0.0724226	8.89834	0.0910518	9.73738	0.163954	9.92053	0.0392556	AT3G24170.1	glutathione-disulfide reductase	glutathione-disulfide reductase (GR1); FUNCTIONS IN: NADP or NADPH binding, glutathione-disulfide reductase activity, oxidoreductase activity, FAD binding; INVOLVED IN: oxidation reduction, glutathione metabolic process, cell redox homeostasis; LOCATED IN: peroxisome; EXPRESSED IN: 25 plant structures; EXPRESSED DURING: 14 growth stages; CONTAINS InterPro DOMAIN/s: FAD-dependent pyridine nucleoti…
AT5G40540	6.5525	0.13786	7.77902	0.18367	8.36369	0.151161	8.69413	0.0868328	5.15414	0.180036	6.1136	0.243255	6.00297	0.0698291	6.72638	0.106315	AT5G40540.1	Protein kinase superfamily protein	Protein kinase superfamily protein; FUNCTIONS IN: protein serine/threonine/tyrosine kinase activity, kinase activity; INVOLVED IN: protein amino acid phosphorylation; LOCATED IN: cellular_component unknown; EXPRESSED IN: 13 plant structures; EXPRESSED DURING: 7 growth stages; CONTAINS InterPro DOMAIN/s: Protein kinase, ATP binding site (InterPro:IPR017441), Protein kinase, catalytic domain (Inter…
AT5G45590	5.78917	0.0965751	7.01462	0.161439	7.14367	0.0396407	6.97829	0.104032	6.34858	0.100685	7.83055	0.118652	7.57409	0.0866421	7.17957	0.0491787	AT5G45590.1	Ribosomal protein L35	Ribosomal protein L35; FUNCTIONS IN: structural constituent of ribosome; INVOLVED IN: translation; LOCATED IN: ribosome, intracellular; EXPRESSED IN: 23 plant structures; EXPRESSED DURING: 13 growth stages; CONTAINS InterPro DOMAIN/s: Ribosomal protein L35 (InterPro:IPR021137); Has 30201 Blast hits to 17322 proteins in 780 species: Archae - 12; Bacteria - 1396; Metazoa - 17338; Fungi - 3422; Plan…
AT5G05010	6.67861	0.0917775	7.90193	0.130213	8.2856	0.0971422	7.92626	0.123934	6.71971	0.10464	8.10665	0.0788152	8.11905	0.137808	7.94048	0.165886	AT5G05010.1	clathrin adaptor complexes medium subunit family protein	clathrin adaptor complexes medium subunit family protein; INVOLVED IN: intracellular protein transport, transport, vesicle-mediated transport; LOCATED IN: membrane; EXPRESSED IN: 24 plant structures; EXPRESSED DURING: 14 growth stages; CONTAINS InterPro DOMAIN/s: Clathrin adaptor, mu subunit, C-terminal (InterPro:IPR008968), Longin-like (InterPro:IPR011012); Has 30201 Blast hits to 17322 proteins…
AT1G69410	4.76927	0.113582	5.99103	0.111081	6.26726	0.103399	5.86069	0.0893664	5.041	0.220632	5.66118	0.0759006	6.38663	0.244358	6.54409	0.117247	AT1G69410.1	eukaryotic elongation factor 5A-3	eukaryotic elongation factor 5A-3 (ELF5A-3); FUNCTIONS IN: ribosome binding, RNA binding, translation elongation factor activity, translation initiation factor activity; INVOLVED IN: translational initiation, translational frameshifting, positive regulation of translational termination, peptidyl-lysine modification to hypusine, positive regulation of translational elongation; LOCATED IN: cellular…
AT5G62850	5.31268	0.0664889	6.53379	0.183322	6.06686	0.141979	6.62159	0.233301	4.34532	0.237378	4.37419	0.0850039	4.49537	0.210252	5.02699	0.139329	AT5G62850.1	Nodulin MtN3 family protein	VEGETATIVE CELL EXPRESSED1 (AtVEX1); INVOLVED IN: biological_process unknown; LOCATED IN: integral to membrane, membrane; EXPRESSED IN: 8 plant structures; EXPRESSED DURING: L mature pollen stage, M germinated pollen stage, 4 anthesis, petal differentiation and expansion stage; CONTAINS InterPro DOMAIN/s: MtN3/saliva-related transmembrane protein, conserved region (InterPro:IPR018169), RAG1-activ…
AT1G08930	9.72472	0.0589216	10.9449	0.219145	11.0927	0.044052	11.3066	0.1525	6.78188	0.287743	10.3269	0.158411	9.98558	0.335281	9.54183	0.247158	AT1G08930.1	Major facilitator superfamily protein	EARLY RESPONSE TO DEHYDRATION 6 (ERD6); FUNCTIONS IN: carbohydrate transmembrane transporter activity, sugar:hydrogen symporter activity, sugar transmembrane transporter activity; INVOLVED IN: response to water deprivation, response to salt stress, response to cold, response to chitin, response to abscisic acid stimulus; LOCATED IN: integral to membrane, membrane; EXPRESSED IN: 30 plant structure…
AT1G30580	6.8156	0.167217	8.02734	0.0615547	8.05938	0.147684	8.02125	0.0576655	7.34583	0.162216	8.28882	0.0507051	8.35535	0.265432	8.14289	0.0676715	AT1G30580.1	GTP binding	GTP binding; FUNCTIONS IN: GTP binding; INVOLVED IN: response to cadmium ion; LOCATED IN: intracellular; EXPRESSED IN: 24 plant structures; EXPRESSED DURING: 15 growth stages; CONTAINS InterPro DOMAIN/s: Protein of unknown function DUF933 (InterPro:IPR013029), TGS-like (InterPro:IPR012676), GTP1/OBG (InterPro:IPR006073), Conserved hypothetical protein CHP00092 (InterPro:IPR004396), GTP-binding pr…
AT5G22740	4.41025	0.0882578	5.62037	0.0819178	6.14801	0.117292	6.6198	0.0889974	5.12146	0.32046	7.07248	0.104537	7.00974	0.129718	6.80599	0.214572	AT5G22740.1	cellulose synthase-like A02	cellulose synthase-like A02 (CSLA02); CONTAINS InterPro DOMAIN/s: Glycosyl transferase, family 2 (InterPro:IPR001173); BEST Arabidopsis thaliana protein match is: Nucleotide-diphospho-sugar transferases superfamily protein (TAIR:AT5G03760.1); Has 5133 Blast hits to 5129 proteins in 1484 species: Archae - 200; Bacteria - 4017; Metazoa - 35; Fungi - 91; Plants - 482; Viruses - 11; Other Eukaryotes …
AT2G37120	5.96955	0.114294	7.17936	0.110569	7.88083	0.11074	7.72131	0.0770814	6.51574	0.150933	7.45157	0.0845559	7.73765	0.268136	7.48617	0.117519	AT2G37120.1	S1FA-like DNA-binding protein	S1FA-like DNA-binding protein; FUNCTIONS IN: DNA binding; INVOLVED IN: regulation of transcription; LOCATED IN: endomembrane system, nucleus; EXPRESSED IN: 22 plant structures; EXPRESSED DURING: 13 growth stages; CONTAINS InterPro DOMAIN/s: DNA binding protein S1FA (InterPro:IPR006779); BEST Arabidopsis thaliana protein match is: S1FA-like DNA-binding protein (TAIR:AT3G53370.1); Has 76 Blast hits…
AT5G20890	8.29646	0.0200501	9.50451	0.085385	9.0849	0.10331	9.01623	0.0447352	8.81396	0.0902694	9.76236	0.131682	9.49892	0.295017	9.20867	0.124728	AT5G20890.1	TCP-1/cpn60 chaperonin family protein	TCP-1/cpn60 chaperonin family protein; FUNCTIONS IN: unfolded protein binding, ATP binding; INVOLVED IN: protein folding, cellular protein metabolic process; LOCATED IN: anchored to plasma membrane, cell wall; EXPRESSED IN: 24 plant structures; EXPRESSED DURING: 14 growth stages; CONTAINS InterPro DOMAIN/s: Chaperonin Cpn60/TCP-1 (InterPro:IPR002423), Chaperone, tailless complex polypeptide 1 (In…
AT4G29480	9.5636	0.099502	10.7703	0.0618397	10.7522	0.0862546	10.5234	0.127787	10.2651	0.157708	10.8625	0.0816347	11.2834	0.131426	11.0947	0.114348	AT4G29480.1	Mitochondrial ATP synthase subunit G protein	Mitochondrial ATP synthase subunit G protein; FUNCTIONS IN: hydrogen ion transmembrane transporter activity; INVOLVED IN: proton transport, ATP synthesis coupled proton transport; LOCATED IN: mitochondrion; EXPRESSED IN: 25 plant structures; EXPRESSED DURING: 13 growth stages; CONTAINS InterPro DOMAIN/s: ATPase, F0 complex, subunit G, mitochondrial (InterPro:IPR006808); BEST Arabidopsis thaliana …
AT5G64460	6.40727	0.154426	7.61396	0.148053	8.58416	0.14952	8.11167	0.127204	7.12933	0.135648	8.31934	0.088051	8.36775	0.149161	8.33658	0.0484521	AT5G64460.1	Phosphoglycerate mutase family protein	Phosphoglycerate mutase family protein; CONTAINS InterPro DOMAIN/s: Histidine phosphatase superfamily, clade-1 (InterPro:IPR013078); BEST Arabidopsis thaliana protein match is: Phosphoglycerate mutase family protein (TAIR:AT1G58280.1); Has 673 Blast hits to 673 proteins in 146 species: Archae - 0; Bacteria - 69; Metazoa - 2; Fungi - 310; Plants - 162; Viruses - 0; Other Eukaryotes - 130 (source: …
AT1G25490	7.24702	0.0866052	8.45046	0.106513	8.89955	0.127199	8.28849	0.116481	7.35597	0.112701	8.78511	0.0391206	8.39592	0.0986994	8.01974	0.0805306	AT1G25490.1	ARM repeat superfamily protein	ROOTS CURL IN NPA (RCN1); FUNCTIONS IN: protein phosphatase type 2A regulator activity; INVOLVED IN: response to ethylene stimulus, abscisic acid mediated signaling pathway, regulation of stomatal movement, positive regulation of abscisic acid mediated signaling pathway, auxin polar transport; LOCATED IN: cell wall, plasma membrane, protein phosphatase type 2A complex; EXPRESSED IN: 25 plant stru…
AT2G23350	6.95851	0.0717373	8.15946	0.112118	7.79455	0.100592	7.4697	0.0742155	7.49594	0.17283	8.7522	0.0374952	8.24484	0.121021	7.72432	0.0448037	AT2G23350.1	poly(A) binding protein 4	poly(A) binding protein 4 (PAB4); FUNCTIONS IN: RNA binding, translation initiation factor activity; INVOLVED IN: response to cadmium ion; EXPRESSED IN: 24 plant structures; EXPRESSED DURING: 14 growth stages; CONTAINS InterPro DOMAIN/s: Polyadenylate-binding protein/Hyperplastic disc protein (InterPro:IPR002004), RNA recognition motif, RNP-1 (InterPro:IPR000504), Polyadenylate binding protein, h…
AT3G58730	8.64571	0.0893643	9.84438	0.141687	9.96489	0.154574	9.67287	0.0665315	8.6376	0.183527	9.82834	0.0711812	9.65375	0.0455233	9.40426	0.0856619	AT3G58730.1	vacuolar ATP synthase subunit D (VATD) / V-ATPase D subunit / vacuolar proton pump D subunit (VATPD)	vacuolar ATP synthase subunit D (VATD) / V-ATPase D subunit / vacuolar proton pump D subunit (VATPD); FUNCTIONS IN: ATPase activity, coupled to transmembrane movement of substances, proton-transporting ATPase activity, rotational mechanism; INVOLVED IN: ATP synthesis coupled proton transport; LOCATED IN: vacuolar membrane, plasma membrane, vacuole, membrane, plant-type vacuole; EXPRESSED IN: 26 p…
AT3G23820	6.11581	0.119325	7.31418	0.162306	7.24469	0.0581648	7.00293	0.104553	4.3333	0.315621	6.53031	0.178898	6.45961	0.104117	5.94924	0.116823	AT3G23820.1	UDP-D-glucuronate 4-epimerase 6	UDP-D-glucuronate 4-epimerase 6 (GAE6); FUNCTIONS IN: UDP-glucuronate 4-epimerase activity, catalytic activity; INVOLVED IN: cellular metabolic process, carbohydrate metabolic process, nucleotide-sugar metabolic process, metabolic process; LOCATED IN: cellular_component unknown; EXPRESSED IN: 26 plant structures; EXPRESSED DURING: 15 growth stages; CONTAINS InterPro DOMAIN/s: NAD-dependent epimer…
AT1G04410	8.59302	0.0850859	9.78882	0.193857	10.1703	0.0903739	9.88261	0.0332214	8.42551	0.116025	9.38659	0.0806537	9.77215	0.178255	9.43411	0.0639657	AT1G04410.1	Lactate/malate dehydrogenase family protein	Lactate/malate dehydrogenase family protein; FUNCTIONS IN: in 6 functions; INVOLVED IN: response to cadmium ion, response to zinc ion, response to salt stress; LOCATED IN: in 7 components; EXPRESSED IN: 26 plant structures; EXPRESSED DURING: 15 growth stages; CONTAINS InterPro DOMAIN/s: Malate dehydrogenase, NAD-dependent, cytosolic (InterPro:IPR011274), Lactate/malate dehydrogenase, N-terminal (…
AT3G60450	8.58002	0.0796708	9.77563	0.163799	10.0121	0.0779813	9.98739	0.123559	8.92486	0.0634894	10.2804	0.0460511	10.5536	0.124854	10.2414	0.0986189	AT3G60450.1	Phosphoglycerate mutase family protein	Phosphoglycerate mutase family protein; CONTAINS InterPro DOMAIN/s: Histidine phosphatase superfamily, clade-1 (InterPro:IPR013078), PRIB5 (InterPro:IPR012398); BEST Arabidopsis thaliana protein match is: Phosphoglycerate mutase family protein (TAIR:AT3G60440.1); Has 301 Blast hits to 297 proteins in 123 species: Archae - 0; Bacteria - 109; Metazoa - 16; Fungi - 49; Plants - 68; Viruses - 0; Othe…
AT4G13940	10.9283	0.0638519	12.1185	0.10905	12.1975	0.0643384	12.1033	0.109672	11.4909	0.0953962	12.275	0.0501028	11.9598	0.177369	11.6105	0.0732843	AT4G13940.1	S-adenosyl-L-homocysteine hydrolase	MATERNAL EFFECT EMBRYO ARREST 58 (MEE58); FUNCTIONS IN: adenosylhomocysteinase activity, copper ion binding; INVOLVED IN: methylation-dependent chromatin silencing, one-carbon metabolic process, posttranscriptional gene silencing, embryo development ending in seed dormancy; LOCATED IN: plasma membrane, vacuole, membrane; EXPRESSED IN: 36 plant structures; EXPRESSED DURING: 16 growth stages; CONTA…
AT1G29470	8.2394	0.152738	9.42595	0.0714791	9.61234	0.0528074	9.43472	0.129874	8.08035	0.273862	8.93842	0.0832192	8.98249	0.135695	8.75331	0.0870646	AT1G29470.1	S-adenosyl-L-methionine-dependent methyltransferases superfamily protein	S-adenosyl-L-methionine-dependent methyltransferases superfamily protein; INVOLVED IN: biological_process unknown; LOCATED IN: Golgi apparatus; EXPRESSED IN: 25 plant structures; EXPRESSED DURING: 14 growth stages; CONTAINS InterPro DOMAIN/s: Protein of unknown function DUF248, methyltransferase putative (InterPro:IPR004159); BEST Arabidopsis thaliana protein match is: S-adenosyl-L-methionine-dep…
AT5G56280	7.95304	0.0608792	9.13342	0.0247044	9.42875	0.0432188	9.33996	0.0606741	8.60292	0.129676	9.23098	0.112158	9.35253	0.103706	9.24801	0.053406	AT5G56280.1	COP9 signalosome subunit 6A	COP9 signalosome subunit 6A (CSN6A); CONTAINS InterPro DOMAIN/s: Mov34/MPN/PAD-1 (InterPro:IPR000555); BEST Arabidopsis thaliana protein match is: COP9 signalosome subunit 6B (TAIR:AT4G26430.1); Has 30201 Blast hits to 17322 proteins in 780 species: Archae - 12; Bacteria - 1396; Metazoa - 17338; Fungi - 3422; Plants - 5037; Viruses - 0; Other Eukaryotes - 2996 (source: NCBI BLink).
AT4G08950	8.36436	0.0955589	9.52928	0.15175	8.52486	0.0627727	8.74776	0.0673675	8.39322	0.0956696	8.7257	0.0927163	8.29786	0.229078	8.34148	0.110273	AT4G08950.1	Phosphate-responsive 1 family protein	EXORDIUM (EXO); FUNCTIONS IN: molecular_function unknown; INVOLVED IN: response to brassinosteroid stimulus; LOCATED IN: cell wall, plant-type cell wall; EXPRESSED IN: 21 plant structures; EXPRESSED DURING: 13 growth stages; CONTAINS InterPro DOMAIN/s: Phosphate-induced protein 1 (InterPro:IPR006766); BEST Arabidopsis thaliana protein match is: Phosphate-responsive 1 family protein (TAIR:AT1G3514…
AT3G60770	7.52783	0.106139	8.69179	0.114925	8.67851	0.0295112	8.46215	0.139241	8.67202	0.102624	9.67662	0.0189057	9.45172	0.144704	9.01946	0.0605452	AT3G60770.1	Ribosomal protein S13/S15	Ribosomal protein S13/S15; FUNCTIONS IN: structural constituent of ribosome; INVOLVED IN: translation; LOCATED IN: cytosolic small ribosomal subunit, cytosolic ribosome, nucleolus, cell wall, chloroplast; EXPRESSED IN: 25 plant structures; EXPRESSED DURING: 15 growth stages; CONTAINS InterPro DOMAIN/s: Ribosomal protein S13/S15, N-terminal (InterPro:IPR012606), Ribosomal protein S15 (InterPro:IPR…
AT1G12500	9.02093	0.0913147	10.1842	0.180741	9.46868	0.0688282	9.27882	0.0920246	10.7907	0.149951	10.5219	0.08734	10.4047	0.148218	10.1076	0.0881273	AT1G12500.1	Nucleotide-sugar transporter family protein	Nucleotide-sugar transporter family protein; FUNCTIONS IN: organic anion transmembrane transporter activity; LOCATED IN: membrane; EXPRESSED IN: 22 plant structures; EXPRESSED DURING: 13 growth stages; CONTAINS InterPro DOMAIN/s: Protein of unknown function DUF6, transmembrane (InterPro:IPR000620), Protein of unknown function DUF250 (InterPro:IPR004853); BEST Arabidopsis thaliana protein match is…
AT1G72970	8.06124	0.13007	9.2229	0.113287	8.84057	0.163662	9.16253	0.068046	7.13681	0.16451	7.37859	0.108417	7.58555	0.0775567	7.22929	0.133356	AT1G72970.1	Glucose-methanol-choline (GMC) oxidoreductase family protein	HOTHEAD (HTH); CONTAINS InterPro DOMAIN/s: Glucose-methanol-choline oxidoreductase, N-terminal (InterPro:IPR000172), Glucose-methanol-choline oxidoreductase (InterPro:IPR012132), Glucose-methanol-choline oxidoreductase, C-terminal (InterPro:IPR007867); BEST Arabidopsis thaliana protein match is: Glucose-methanol-choline (GMC) oxidoreductase family protein (TAIR:AT1G12570.1); Has 10392 Blast hits …
AT3G49360	5.0207	0.0848693	6.17597	0.112128	6.89595	0.0901746	6.42066	0.202881	4.88489	0.24916	4.52934	0.0834624	4.74376	0.47063	4.64943	0.097979	AT3G49360.1	6-phosphogluconolactonase 2	6-phosphogluconolactonase 2 (PGL2); FUNCTIONS IN: 6-phosphogluconolactonase activity, catalytic activity; INVOLVED IN: pentose-phosphate shunt, carbohydrate metabolic process; LOCATED IN: plasma membrane; EXPRESSED IN: 24 plant structures; EXPRESSED DURING: 13 growth stages; CONTAINS InterPro DOMAIN/s: Glucosamine/galactosamine-6-phosphate isomerase (InterPro:IPR006148), 6-phosphogluconolactonase…
AT3G25140	8.88127	0.0698124	10.036	0.0682109	10.1114	0.0695781	10.1316	0.0858452	9.30973	0.132138	9.88552	0.110448	9.96615	0.222985	9.91946	0.0423757	AT3G25140.1	Nucleotide-diphospho-sugar transferases superfamily protein	QUASIMODO 1 (QUA1); FUNCTIONS IN: transferase activity, transferring hexosyl groups, polygalacturonate 4-alpha-galacturonosyltransferase activity, transferase activity, transferring glycosyl groups; INVOLVED IN: carbohydrate biosynthetic process, pectin biosynthetic process, homogalacturonan biosynthetic process; LOCATED IN: mitochondrion, Golgi apparatus; EXPRESSED IN: 25 plant structures; EXPRE…
[truncated: 54 more rows]

## Sheet: RAD 11°Cvs18°C cold up
Supplemental Dataset 2 - Steinbrecher et al. (2025). Distinct molecular biomechanical mechanisms inhibit endosperm cell-wall weakening and seed germination at cold and warm non-optimal temperatures.
Lepidium sativum FR14 differentially expressed genes (DEGs; ≥2-fold) mean ± SEM transcript abundances: RAD 11ºC versus 18ºC (cold up-regulated)
Normalized, background-substracted, log base 2 transformed microarray intensity mean values ± SE (N=4) of RAD DEGs detected on the arrays are listed below.
[truncated: 108 more rows]

## Sheet: RAD 11°Cvs18°C warm up
Supplemental Dataset 2 - Steinbrecher et al. (2025). Distinct molecular biomechanical mechanisms inhibit endosperm cell-wall weakening and seed germination at cold and warm non-optimal temperatures.
[truncated: 273 more rows]
