# Supplementary material for: Distinct Molecular Biomechanical Mechanisms Inhibit Endosperm Cell‐Wall Weakening and Seed Germination at Cold and Warm Nonoptimal Temperatures
Source: Plant Cell Environ. 2025 Aug 5;48(11):8047–67. doi: 10.1111/pce.70103 (PMC12502036; doi:10.1111/pce.70103)
Supplement: Supplementary file 4 — SI Dataset S3. Lepidium sativum DEGs: 11ºC versus 27ºC. [file PCE-48-8047-s002.xlsx]

## Sheet: CAP11°Cvs27°C cold up
Supplemental Dataset 3 - Steinbrecher et al. (2025). Distinct molecular biomechanical mechanisms inhibit endosperm cell-wall weakening and seed germination at cold and warm non-optimal temperatures.
Lepidium sativum FR14 differentially expressed genes (DEGs; ≥2-fold) mean ± SEM transcript abundances: CAP 11ºC versus 27ºC (cold up-regulated)
Normalized, background-substracted, log base 2 transformed microarray intensity mean values ± SE (N=4) of CAP DEGs detected on the arrays are listed below.
The corresponding array data are deposited in ArrayExpress database (www.ebi.ac.uk/arrayexpress) under accession number E-MTAB-1811.
In the arrays, the temperatures 11°C, 18°C, 27°C and 32°C were compared in two seed compartments, CAP (micropylar endosperm) and RAD (radicle plus 1/3 lower hypocotyl) at 10 h.
Arabidopsis thaliana AGI numbers for the ATH1 array probes corresponding to Lepidium sativum putative orthologous genes are listed together with the TAIR10 description.
DEG number	CAP		CAP		CAP		CAP		RAD		RAD		RAD		RAD
422	11°C		27°C		18°C		32°C		11°C		18°C		27°C		32°C		TAIR10	TAIR10	TAIR10
AGI	Mean	SE	Mean	SE	Mean	SE	Mean	SE	Mean	SE	Mean	SE	Mean	SE	Mean	SE	Model_name	Short_description	Computational_description
AT2G29090	4.57744	0.490987	2.40093	0.0656596	4.12345	0.0907509	2.97788	0.116405	3.94526	0.195537	2.91772	0.0857182	2.40488	0.0385549	2.51545	0.219579	AT2G29090.1	cytochrome P450, family 707, subfamily A, polypeptide 2	cytochrome P450, family 707, subfamily A, polypeptide 2 (CYP707A2); FUNCTIONS IN: oxygen binding, (+)-abscisic acid 8'-hydroxylase activity; INVOLVED IN: in 7 processes; LOCATED IN: endomembrane system; EXPRESSED IN: 22 plant structures; EXPRESSED DURING: 6 growth stages; CONTAINS InterPro DOMAIN/s: Cytochrome P450 (InterPro:IPR001128), Cytochrome P450, E-class, group I (InterPro:IPR002401), Cyto…
AT2G29380	5.56208	0.140532	3.76758	0.186586	3.87216	0.151077	4.40588	0.0748998	4.74093	0.158172	4.62367	0.0275056	3.60939	0.260083	4.25846	0.323784	AT2G29380.1	highly ABA-induced PP2C gene 3	highly ABA-induced PP2C gene 3 (HAI3); FUNCTIONS IN: protein serine/threonine phosphatase activity, catalytic activity; INVOLVED IN: protein amino acid dephosphorylation; LOCATED IN: protein serine/threonine phosphatase complex; CONTAINS InterPro DOMAIN/s: Protein phosphatase 2C, manganese/magnesium aspartate binding site (InterPro:IPR000222), Protein phosphatase 2C-related (InterPro:IPR001932), …
AT1G73190	9.59468	0.24448	6.8284	0.2991	7.1503	0.102731	8.12434	0.221382	9.59315	0.439525	7.54101	0.0825238	8.02045	0.236717	8.88489	0.196819	AT1G73190.1	Aquaporin-like superfamily protein	TIP3;1; FUNCTIONS IN: water channel activity; INVOLVED IN: autophagy, transport; LOCATED IN: plant-type vacuole membrane, protein storage vacuole, membrane, central vacuole; EXPRESSED IN: 6 plant structures; EXPRESSED DURING: seedling growth, E expanded cotyledon stage; CONTAINS InterPro DOMAIN/s: Major intrinsic protein, conserved site (InterPro:IPR022357), Aquaporin (InterPro:IPR012269), Major …
AT5G33290	9.19518	0.0260401	7.81714	0.0935651	7.81225	0.0345399	7.86873	0.0737443	7.31022	0.147363	5.63602	0.211328	5.75866	0.169082	6.33385	0.133426	AT5G33290.1	xylogalacturonan deficient 1	xylogalacturonan deficient 1 (XGD1); CONTAINS InterPro DOMAIN/s: Exostosin-like (InterPro:IPR004263); BEST Arabidopsis thaliana protein match is: Exostosin family protein (TAIR:AT3G42180.1); Has 35333 Blast hits to 34131 proteins in 2444 species: Archae - 798; Bacteria - 22429; Metazoa - 974; Fungi - 991; Plants - 531; Viruses - 0; Other Eukaryotes - 9610 (source: NCBI BLink).
AT5G10120	8.00161	0.0927677	6.84158	0.209901	6.57882	0.117442	7.87497	0.162313	7.07895	0.243584	5.46986	0.131669	6.41256	0.286581	6.92774	0.268799	AT5G10120.1	Ethylene insensitive 3 family protein	Ethylene insensitive 3 family protein; FUNCTIONS IN: sequence-specific DNA binding transcription factor activity; INVOLVED IN: response to karrikin, regulation of transcription; LOCATED IN: nucleus; EXPRESSED IN: stem, hypocotyl, root, flower, seed; EXPRESSED DURING: F mature embryo stage, petal differentiation and expansion stage; CONTAINS InterPro DOMAIN/s: Ethylene insensitive 3 (InterPro:IPR0…
AT5G56300	6.19813	0.0508901	3.04428	0.16759	2.88523	0.1046	3.32454	0.0417376	2.78349	0.146459	2.6442	0.0478753	2.56038	0.0915551	2.84179	0.121769	AT5G56300.1	gibberellic acid methyltransferase 2	gibberellic acid methyltransferase 2 (GAMT2); CONTAINS InterPro DOMAIN/s: SAM dependent carboxyl methyltransferase (InterPro:IPR005299); BEST Arabidopsis thaliana protein match is: S-adenosyl-L-methionine-dependent methyltransferases superfamily protein (TAIR:AT4G26420.1); Has 919 Blast hits to 907 proteins in 123 species: Archae - 0; Bacteria - 67; Metazoa - 9; Fungi - 5; Plants - 719; Viruses -…
AT2G34555	9.06111	0.0486379	6.7649	0.119004	8.74068	0.0602001	7.38519	0.0606207	5.3567	0.746672	8.08858	0.0348812	6.75341	0.193829	6.61371	0.107911	AT2G34555.1	gibberellin 2-oxidase 3	gibberellin 2-oxidase 3 (ATGA2OX3); CONTAINS InterPro DOMAIN/s: Oxoglutarate/iron-dependent oxygenase (InterPro:IPR005123); BEST Arabidopsis thaliana protein match is: gibberellin 2-oxidase (TAIR:AT1G30040.1); Has 8137 Blast hits to 8105 proteins in 983 species: Archae - 0; Bacteria - 1095; Metazoa - 80; Fungi - 810; Plants - 4851; Viruses - 0; Other Eukaryotes - 1301 (source: NCBI BLink).
AT1G22640	7.64621	0.0286219	6.62643	0.0304716	6.81191	0.0283525	6.17644	0.0453231	7.49776	0.0323696	7.3694	0.0249877	6.97543	0.136365	7.11288	0.200609	AT1G22640.1	myb domain protein 3	myb domain protein 3 (MYB3); CONTAINS InterPro DOMAIN/s: SANT, DNA-binding (InterPro:IPR001005), Homeodomain-like (InterPro:IPR009057), Myb, DNA-binding (InterPro:IPR014778), HTH transcriptional regulator, Myb-type, DNA-binding (InterPro:IPR017930), Homeodomain-related (InterPro:IPR012287), Myb transcription factor (InterPro:IPR015495); BEST Arabidopsis thaliana protein match is: myb domain prote…
AT2G13610	9.67323	0.174957	5.95665	0.21356	6.88367	0.036554	6.51828	0.23239	9.72357	0.18505	7.86375	0.0335411	7.09679	0.172395	8.07554	0.0731538	AT2G13610.1	ABC-2 type transporter family protein	ABC-2 type transporter family protein; FUNCTIONS IN: ATPase activity, coupled to transmembrane movement of substances; LOCATED IN: membrane; EXPRESSED IN: 22 plant structures; EXPRESSED DURING: 13 growth stages; CONTAINS InterPro DOMAIN/s: ATPase, AAA+ type, core (InterPro:IPR003593), ABC transporter-like (InterPro:IPR003439), ABC-2 type transporter (InterPro:IPR013525), ABC transporter, conserve…
AT4G36540	11.1466	0.186809	7.87987	0.0714696	8.71303	0.135671	7.99793	0.140888	4.99351	0.178636	3.03477	0.1877	2.58061	0.143383	2.87233	0.0925704	AT4G36540.1	BR enhanced expression 2	BR enhanced expression 2 (BEE2); FUNCTIONS IN: DNA binding, sequence-specific DNA binding transcription factor activity; INVOLVED IN: regulation of transcription; LOCATED IN: nucleus; EXPRESSED IN: 21 plant structures; EXPRESSED DURING: 13 growth stages; CONTAINS InterPro DOMAIN/s: Helix-loop-helix DNA-binding domain (InterPro:IPR001092), Helix-loop-helix DNA-binding (InterPro:IPR011598); BEST Ar…
AT3G25620	7.15907	0.219534	5.35061	0.196475	6.41708	0.0980608	5.73429	0.101571	6.86185	0.0763038	5.96618	0.20248	5.80665	0.113911	6.16373	0.137256	AT3G25620.1	ABC-2 type transporter family protein	ABC-2 type transporter family protein; FUNCTIONS IN: ATPase activity, coupled to transmembrane movement of substances; LOCATED IN: chloroplast; EXPRESSED IN: 17 plant structures; EXPRESSED DURING: 9 growth stages; CONTAINS InterPro DOMAIN/s: ATPase, AAA+ type, core (InterPro:IPR003593), ABC transporter-like (InterPro:IPR003439), ABC transporter, conserved site (InterPro:IPR017871); BEST Arabidops…
AT1G71870	7.01742	0.240168	5.51351	0.0650418	6.62903	0.11622	5.88509	0.0373582	6.26926	0.0645703	6.19297	0.0310464	5.27489	0.187097	5.48052	0.161827	AT1G71870.1	MATE efflux family protein	MATE efflux family protein; FUNCTIONS IN: antiporter activity, drug transmembrane transporter activity, transporter activity; INVOLVED IN: drug transmembrane transport, transmembrane transport; LOCATED IN: membrane; EXPRESSED IN: 16 plant structures; EXPRESSED DURING: 6 growth stages; CONTAINS InterPro DOMAIN/s: Multi antimicrobial extrusion protein MatE (InterPro:IPR002528); BEST Arabidopsis tha…
AT3G50980	9.10061	0.0755689	6.16301	0.156019	6.49321	0.120694	7.22076	0.126217	8.44561	0.305923	6.36587	0.118014	6.30917	0.0890406	6.99034	0.129509	AT3G50980.1	dehydrin xero 1	dehydrin xero 1 (XERO1); FUNCTIONS IN: molecular_function unknown; INVOLVED IN: response to water, response to stress; LOCATED IN: cellular_component unknown; EXPRESSED IN: shoot apex, inflorescence meristem, petal, leaf whorl, seed; EXPRESSED DURING: F mature embryo stage, petal differentiation and expansion stage, E expanded cotyledon stage; CONTAINS InterPro DOMAIN/s: Dehydrin (InterPro:IPR000…
AT1G76700	6.53434	0.138458	3.92057	0.199097	4.41364	0.196595	4.79473	0.164374	4.08966	0.15756	3.67361	0.0330427	3.30847	0.194612	4.03158	0.11276	AT1G76700.1	DNAJ heat shock N-terminal domain-containing protein	DNAJ heat shock N-terminal domain-containing protein; FUNCTIONS IN: unfolded protein binding, heat shock protein binding; INVOLVED IN: protein folding; LOCATED IN: cellular_component unknown; EXPRESSED IN: 24 plant structures; EXPRESSED DURING: 13 growth stages; CONTAINS InterPro DOMAIN/s: Molecular chaperone, heat shock protein, Hsp40, DnaJ (InterPro:IPR015609), Heat shock protein DnaJ, N-termin…
AT3G09440	9.23064	0.0375852	7.38026	0.0380707	8.71322	0.0637672	7.3155	0.092356	8.37487	0.0628993	8.01139	0.00433764	7.13368	0.0766276	7.54298	0.0054792	AT3G09440.1	Heat shock protein 70 (Hsp 70) family protein	Heat shock protein 70 (Hsp 70) family protein; FUNCTIONS IN: ATP binding; INVOLVED IN: protein folding, response to cadmium ion, response to karrikin, response to heat; LOCATED IN: in 7 components; EXPRESSED IN: 25 plant structures; EXPRESSED DURING: 14 growth stages; CONTAINS InterPro DOMAIN/s: Heat shock protein 70, conserved site (InterPro:IPR018181), Heat shock protein Hsp70 (InterPro:IPR0010…
AT3G15670	4.60818	0.167049	2.76945	0.0337766	3.04	0.0839565	3.73158	0.191921	5.31623	0.392312	3.6676	0.0939545	3.05946	0.192308	4.2004	0.201095	AT3G15670.1	Late embryogenesis abundant protein (LEA) family protein	Late embryogenesis abundant protein (LEA) family protein; FUNCTIONS IN: molecular_function unknown; INVOLVED IN: embryo development ending in seed dormancy; LOCATED IN: nucleus; EXPRESSED DURING: dry seed stage; BEST Arabidopsis thaliana protein match is: Late embryogenesis abundant protein (LEA) family protein (TAIR:AT1G52690.2); Has 12897 Blast hits to 6829 proteins in 1482 species: Archae - 30…
AT1G10090	6.7094	0.131329	4.99381	0.0751073	5.30242	0.276894	5.21426	0.191471	4.79425	0.116451	4.00737	0.153241	4.37247	0.108709	4.329	0.215733	AT1G10090.1	Early-responsive to dehydration stress protein (ERD4)	Early-responsive to dehydration stress protein (ERD4); FUNCTIONS IN: molecular_function unknown; INVOLVED IN: biological_process unknown; LOCATED IN: endomembrane system, membrane; EXPRESSED IN: 24 plant structures; EXPRESSED DURING: 14 growth stages; CONTAINS InterPro DOMAIN/s: Protein of unknown function DUF221 (InterPro:IPR003864); BEST Arabidopsis thaliana protein match is: lipases;hydrolases…
AT2G32120	6.04968	0.184359	4.37075	0.134521	4.08273	0.157609	5.9775	0.103365	5.45202	0.224227	4.76706	0.07531	5.01266	0.142203	7.04821	0.185674	AT2G32120.1	heat-shock protein 70T-2	heat-shock protein 70T-2 (HSP70T-2); FUNCTIONS IN: ATP binding; INVOLVED IN: protein folding, response to high light intensity, response to hydrogen peroxide, response to heat; LOCATED IN: cellular_component unknown; EXPRESSED IN: 23 plant structures; EXPRESSED DURING: 12 growth stages; CONTAINS InterPro DOMAIN/s: Heat shock protein 70, conserved site (InterPro:IPR018181), Heat shock protein Hsp7…
AT3G02480	7.14468	0.104414	5.8654	0.123669	6.4935	0.0741634	7.98322	0.141269	7.75425	0.227197	7.08774	0.0880369	7.03319	0.175765	7.83867	0.112477	AT3G02480.1	Late embryogenesis abundant protein (LEA) family protein	Late embryogenesis abundant protein (LEA) family protein; BEST Arabidopsis thaliana protein match is: Late embryogenesis abundant protein (LEA) family protein (TAIR:AT5G38760.1); Has 213 Blast hits to 189 proteins in 38 species: Archae - 0; Bacteria - 0; Metazoa - 9; Fungi - 12; Plants - 190; Viruses - 0; Other Eukaryotes - 2 (source: NCBI BLink).
AT5G52640	8.22321	0.0551238	7.20188	0.0625603	7.016	0.0245681	8.12306	0.196806	7.68032	0.198556	6.43142	0.112034	7.36434	0.181568	9.30094	0.0815559	AT5G52640.1	heat shock protein 90.1	heat shock protein 90.1 (HSP90.1); FUNCTIONS IN: unfolded protein binding, ATP binding; INVOLVED IN: defense response to bacterium, response to heat, response to arsenic; LOCATED IN: cytosol, cell wall, plasma membrane; EXPRESSED IN: 25 plant structures; EXPRESSED DURING: 14 growth stages; CONTAINS InterPro DOMAIN/s: Chaperone protein htpG (InterPro:IPR001404), Heat shock protein Hsp90, conserved…
AT2G38905	6.04093	0.372368	4.20106	0.170672	4.67376	0.200418	7.1107	0.528676	5.06068	0.742273	5.00913	0.577626	4.02847	0.397595	5.85143	0.579242	AT2G38905.1	Low temperature and salt responsive protein family	Low temperature and salt responsive protein family; INVOLVED IN: response to cold, hyperosmotic salinity response; LOCATED IN: endomembrane system, integral to membrane; EXPRESSED IN: 10 plant structures; EXPRESSED DURING: M germinated pollen stage, 4 anthesis, petal differentiation and expansion stage; CONTAINS InterPro DOMAIN/s: Uncharacterised protein family UPF0057 (InterPro:IPR000612); BEST …
AT4G30040	6.33523	0.272926	4.62473	0.220546	4.70628	0.26033	4.52409	0.163767	5.25838	0.244775	5.00099	0.199188	5.08913	0.161228	5.16222	0.103039	AT4G30040.1	Eukaryotic aspartyl protease family protein	Eukaryotic aspartyl protease family protein; FUNCTIONS IN: aspartic-type endopeptidase activity; INVOLVED IN: proteolysis; LOCATED IN: endomembrane system; EXPRESSED IN: sepal, flower; EXPRESSED DURING: petal differentiation and expansion stage; CONTAINS InterPro DOMAIN/s: Peptidase aspartic (InterPro:IPR021109), Peptidase aspartic, catalytic (InterPro:IPR009007), Peptidase A1 (InterPro:IPR001461…
AT5G04250	9.71891	0.0755325	8.10893	0.0531956	8.32926	0.0635584	8.39567	0.0266058	9.34151	0.141628	7.53126	0.0834911	7.3193	0.21169	8.04265	0.285657	AT5G04250.1	Cysteine proteinases superfamily protein	Cysteine proteinases superfamily protein; CONTAINS InterPro DOMAIN/s: Ovarian tumour, otubain (InterPro:IPR003323); BEST Arabidopsis thaliana protein match is: Cysteine proteinases superfamily protein (TAIR:AT5G03330.2); Has 30201 Blast hits to 17322 proteins in 780 species: Archae - 12; Bacteria - 1396; Metazoa - 17338; Fungi - 3422; Plants - 5037; Viruses - 0; Other Eukaryotes - 2996 (source: N…
AT3G22260	8.32116	0.158661	6.86405	0.214495	6.2462	0.213072	6.84864	0.162249	6.81183	0.322952	5.72433	0.0946677	5.32689	0.171041	6.49725	0.054315	AT3G22260.1	Cysteine proteinases superfamily protein	Cysteine proteinases superfamily protein; FUNCTIONS IN: cysteine-type peptidase activity; INVOLVED IN: biological_process unknown; LOCATED IN: plasma membrane; EXPRESSED IN: 16 plant structures; EXPRESSED DURING: 10 growth stages; CONTAINS InterPro DOMAIN/s: Ovarian tumour, otubain (InterPro:IPR003323); BEST Arabidopsis thaliana protein match is: Cysteine proteinases superfamily protein (TAIR:AT3…
AT1G15410	7.35774	0.0185747	6.33417	0.129817	6.94853	0.101355	6.29844	0.0836681	7.91441	0.101741	6.24852	0.081167	6.45197	0.0545153	6.30001	0.241527	AT1G15410.1	aspartate-glutamate racemase family	aspartate-glutamate racemase family; FUNCTIONS IN: racemase and epimerase activity, acting on amino acids and derivatives; INVOLVED IN: metabolic process, cellular amino acid metabolic process; LOCATED IN: chloroplast; EXPRESSED IN: 22 plant structures; EXPRESSED DURING: 13 growth stages; CONTAINS InterPro DOMAIN/s: Asp/Glu/hydantoin racemase (InterPro:IPR015942), Aspartate racemase (InterPro:IPR…
AT4G24450	5.82046	0.110706	4.67394	0.0712823	4.76625	0.0645593	4.75936	0.0957417	6.6439	0.286113	4.64019	0.148313	4.46955	0.0703509	4.86469	0.157236	AT4G24450.1	phosphoglucan, water dikinase	phosphoglucan, water dikinase (PWD); FUNCTIONS IN: kinase activity, ATP binding; INVOLVED IN: phosphorylation; LOCATED IN: chloroplast envelope; EXPRESSED IN: 22 plant structures; EXPRESSED DURING: 14 growth stages; CONTAINS InterPro DOMAIN/s: Pyruvate phosphate dikinase, PEP/pyruvate-binding (InterPro:IPR002192); BEST Arabidopsis thaliana protein match is: Pyruvate phosphate dikinase, PEP/pyruva…
AT5G50200	8.25449	0.148114	3.92964	0.195333	5.32233	0.0899929	3.47654	0.261441	3.59641	0.0749708	3.65058	0.176167	3.10155	0.140721	3.31459	0.170188	AT5G50200.1	nitrate transmembrane transporters	WOUND-RESPONSIVE 3 (WR3); FUNCTIONS IN: nitrate transmembrane transporter activity; INVOLVED IN: nitrate transport, response to nitrate, response to wounding; LOCATED IN: plasma membrane; EXPRESSED IN: 20 plant structures; EXPRESSED DURING: 10 growth stages; CONTAINS InterPro DOMAIN/s: Transporter, high affinity nitrate, Nar2 (InterPro:IPR016605); BEST Arabidopsis thaliana protein match is: Calci…
AT3G51810	7.42916	0.189278	4.67835	0.194978	6.16485	0.520635	4.73812	0.430348	8.9691	0.183129	6.58932	0.0286342	5.64087	0.177872	6.34128	0.119136	AT3G51810.1	Stress induced protein	LATE EMBRYOGENESIS ABUNDANT 1 (EM1); FUNCTIONS IN: molecular_function unknown; INVOLVED IN: response to abscisic acid stimulus, embryo development ending in seed dormancy; LOCATED IN: cellular_component unknown; EXPRESSED IN: embryo, seed; EXPRESSED DURING: dry seed stage, seedling growth, seed maturation stage; CONTAINS InterPro DOMAIN/s: Late embryogenesis abundant protein, group 5, conserved s…
AT5G64210	8.28344	0.145404	5.96321	0.156227	6.82772	0.156086	6.67115	0.151518	5.98942	0.28976	5.09171	0.198606	6.02269	0.330784	6.33966	0.0918394	AT5G64210.1	alternative oxidase 2	alternative oxidase 2 (AOX2); CONTAINS InterPro DOMAIN/s: Alternative oxidase (InterPro:IPR002680); BEST Arabidopsis thaliana protein match is: alternative oxidase 1A (TAIR:AT3G22370.1); Has 1305 Blast hits to 1305 proteins in 244 species: Archae - 0; Bacteria - 111; Metazoa - 12; Fungi - 191; Plants - 373; Viruses - 0; Other Eukaryotes - 618 (source: NCBI BLink).
AT2G15620	10.6238	0.0933338	8.54417	0.177605	9.38081	0.130778	9.13474	0.119733	10.2462	0.0610972	8.70177	0.130448	8.47575	0.188579	9.41039	0.116281	AT2G15620.1	nitrite reductase 1	nitrite reductase 1 (NIR1); FUNCTIONS IN: ferredoxin-nitrate reductase activity, nitrite reductase (NO-forming) activity; INVOLVED IN: response to salt stress, response to nitrate; LOCATED IN: mitochondrion, apoplast, chloroplast stroma, chloroplast, membrane; EXPRESSED IN: 24 plant structures; EXPRESSED DURING: 14 growth stages; CONTAINS InterPro DOMAIN/s: Nitrite/sulphite reductase iron-sulphur…
AT4G34230	8.03323	0.123193	6.27412	0.121769	6.23845	0.0851538	6.51732	0.0960225	6.16757	0.354738	5.03162	0.0467331	5.37696	0.0820721	5.94051	0.0989052	AT4G34230.1	cinnamyl alcohol dehydrogenase 5	cinnamyl alcohol dehydrogenase 5 (CAD5); CONTAINS InterPro DOMAIN/s: GroES-like (InterPro:IPR011032), Polyketide synthase, enoylreductase (InterPro:IPR020843), Alcohol dehydrogenase GroES-like (InterPro:IPR013154), Alcohol dehydrogenase, zinc-containing, conserved site (InterPro:IPR002328), Alcohol dehydrogenase, C-terminal (InterPro:IPR013149), Alcohol dehydrogenase superfamily, zinc-containing …
AT2G30280	8.38305	0.123638	6.67857	0.168943	7.46068	0.251126	7.28142	0.0291338	8.26993	0.116425	7.85647	0.0999586	7.22414	0.0874201	7.4394	0.0866317	AT2G30280.1	RNA-directed DNA methylation 4	RNA-directed DNA methylation 4 (RDM4); CONTAINS InterPro DOMAIN/s: Protein of unknown function DUF1762 (InterPro:IPR013883); Has 44351 Blast hits to 18281 proteins in 1030 species: Archae - 135; Bacteria - 13377; Metazoa - 12547; Fungi - 4712; Plants - 1881; Viruses - 609; Other Eukaryotes - 11090 (source: NCBI BLink).
AT4G30650	7.72206	0.174272	6.08	0.256675	7.26875	0.0554516	7.23733	0.137894	7.41656	0.169737	7.0767	0.202222	6.36494	0.180956	6.60551	0.190598	AT4G30650.1	Low temperature and salt responsive protein family	Low temperature and salt responsive protein family; INVOLVED IN: response to salt stress, response to cold, hyperosmotic salinity response, defense response to fungus; LOCATED IN: endomembrane system, integral to membrane; EXPRESSED IN: 21 plant structures; EXPRESSED DURING: 13 growth stages; CONTAINS InterPro DOMAIN/s: Uncharacterised protein family UPF0057 (InterPro:IPR000612); BEST Arabidopsis…
AT1G09070	6.76586	0.148995	5.17629	0.0976381	5.75369	0.0847796	5.59433	0.0904616	6.09129	0.152745	5.06367	0.155482	4.38554	0.269048	5.23296	0.153649	AT1G09070.1	soybean gene regulated by cold-2	soybean gene regulated by cold-2 (SRC2); CONTAINS InterPro DOMAIN/s: C2 calcium/lipid-binding domain, CaLB (InterPro:IPR008973), C2 calcium-dependent membrane targeting (InterPro:IPR000008); BEST Arabidopsis thaliana protein match is: Calcium-dependent lipid-binding (CaLB domain) family protein (TAIR:AT3G16510.1); Has 25146 Blast hits to 15856 proteins in 1076 species: Archae - 6; Bacteria - 3010…
AT3G24270	6.53607	0.249906	4.96428	0.178398	4.72196	0.182073	5.2376	0.0768574	5.85092	0.186218	5.42599	0.154001	5.09959	0.111068	5.16864	0.144374	AT3G24270.1	pumilio 25	pumilio 25 (PUM25); FUNCTIONS IN: RNA binding, binding; LOCATED IN: endomembrane system; EXPRESSED IN: synergid; CONTAINS InterPro DOMAIN/s: Pumilio RNA-binding repeat (InterPro:IPR001313), Armadillo-like helical (InterPro:IPR011989), Armadillo-type fold (InterPro:IPR016024); Has 8 Blast hits to 8 proteins in 3 species: Archae - 0; Bacteria - 0; Metazoa - 0; Fungi - 0; Plants - 8; Viruses - 0; Ot…
AT4G02200	8.97843	0.146621	7.54596	0.102333	8.1134	0.0987712	7.57189	0.0557839	8.84603	0.250346	8.54006	0.216742	7.82817	0.231849	8.1318	0.266946	AT4G02200.1	Drought-responsive family protein	Drought-responsive family protein; CONTAINS InterPro DOMAIN/s: Drought induced 19/ RING finger protein 114 (InterPro:IPR008598); BEST Arabidopsis thaliana protein match is: Drought-responsive family protein (TAIR:AT1G02750.1); Has 235 Blast hits to 235 proteins in 21 species: Archae - 0; Bacteria - 0; Metazoa - 1; Fungi - 0; Plants - 234; Viruses - 0; Other Eukaryotes - 0 (source: NCBI BLink).
AT3G57520	8.44275	0.0666409	7.0916	0.0903359	7.51257	0.17275	7.37842	0.171323	8.23887	0.114448	7.75002	0.106357	8.23629	0.212216	8.30836	0.0907917	AT3G57520.1	seed imbibition 2	seed imbibition 2 (SIP2); CONTAINS InterPro DOMAIN/s: Glycoside hydrolase, catalytic core (InterPro:IPR017853), Raffinose synthase (InterPro:IPR008811); BEST Arabidopsis thaliana protein match is: seed imbibition 1 (TAIR:AT1G55740.1); Has 528 Blast hits to 504 proteins in 147 species: Archae - 29; Bacteria - 95; Metazoa - 0; Fungi - 82; Plants - 312; Viruses - 0; Other Eukaryotes - 10 (source: NC…
AT2G38560	7.76888	0.163724	6.49161	0.219983	6.90876	0.105939	6.64257	0.0310867	8.40196	0.219216	7.54106	0.0661066	7.17263	0.0862265	7.42769	0.0681246	AT2G38560.1	transcript elongation factor IIS	transcript elongation factor IIS (TFIIS); CONTAINS InterPro DOMAIN/s: Zinc finger, TFIIS-type (InterPro:IPR001222), Transcription elongation factor, TFIIS/CRSP70, N-terminal, sub-type (InterPro:IPR003617), Transcription elongation factor S-II, central domain (InterPro:IPR003618), Transcription factor IIS, N-terminal (InterPro:IPR017923), Transcription elongation factor S-IIM (InterPro:IPR017890),…
AT5G58070	10.4408	0.114145	9.16394	0.0968096	9.26237	0.0992996	9.65704	0.119706	9.60629	0.188134	8.77131	0.0974482	9.13651	0.220424	10.4297	0.147351	AT5G58070.1	temperature-induced lipocalin	temperature-induced lipocalin (TIL); FUNCTIONS IN: binding, transporter activity; INVOLVED IN: transport, response to cold, response to light stimulus, response to heat; LOCATED IN: mitochondrion, endoplasmic reticulum, plasma membrane, vacuole; EXPRESSED IN: 26 plant structures; EXPRESSED DURING: 17 growth stages; CONTAINS InterPro DOMAIN/s: Lipocalin, bacterial (InterPro:IPR002446), Lipocalin, …
AT1G77760	6.89481	0.159719	5.63384	0.166799	5.6753	0.0677726	6.44749	0.0139753	5.4775	0.0924857	5.0092	0.144613	4.8223	0.135913	5.31206	0.123523	AT1G77760.1	nitrate reductase 1	nitrate reductase 1 (NIA1); FUNCTIONS IN: nitrate reductase activity, protein binding; INVOLVED IN: nitric oxide biosynthetic process, nitrate assimilation, response to light stimulus; LOCATED IN: cytosol; EXPRESSED IN: 24 plant structures; EXPRESSED DURING: 13 growth stages; CONTAINS InterPro DOMAIN/s: Cytochrome b5, heme-binding site (InterPro:IPR018506), Nitrate reductase NADH dependent (Inter…
AT1G57550	7.50063	0.0502688	6.3988	0.140403	6.53668	0.113653	6.42929	0.118283	6.94605	0.263548	5.99352	0.113482	6.39528	0.131398	6.23662	0.312453	AT1G57550.1	Low temperature and salt responsive protein family	Low temperature and salt responsive protein family; INVOLVED IN: response to cold, hyperosmotic salinity response; LOCATED IN: endomembrane system, integral to membrane; EXPRESSED IN: 7 plant structures; EXPRESSED DURING: L mature pollen stage, 4 anthesis, petal differentiation and expansion stage; CONTAINS InterPro DOMAIN/s: Uncharacterised protein family UPF0057 (InterPro:IPR000612); BEST Arabi…
AT2G07731	8.69036	0.154934	3.96523	0.272573	5.70152	0.165656	5.86983	0.13847	6.28613	0.515261	4.31999	0.145075	4.12432	0.278593	5.67978	0.24681	AT2G07731.1		pseudogene, similar to NADH-ubiquinone oxidoreductase chain 6 (EC 1.6.5.3). (Field mustard), blastp match of 96% identity and 3.7e-99 P-value to SP|Q01825|NU6M_ARATH NADH-ubiquinone oxidoreductase chain 6 (EC 1.6.5.3). (Field mustard) {Brassica campestris}
ATMG00270	8.69036	0.154934	3.96523	0.272573	5.70152	0.165656	5.86983	0.13847	6.28613	0.515261	4.31999	0.145075	4.12432	0.278593	5.67978	0.24681	ATMG00270.1	NADH dehydrogenase 6	NADH dehydrogenase 6 (NAD6); CONTAINS InterPro DOMAIN/s: NADH:ubiquinone/plastoquinone oxidoreductase, chain 6 (InterPro:IPR001457); BEST Arabidopsis thaliana protein match is: Cytochrome b/b6 protein (TAIR:ATMG00590.1).
AT1G27990	9.53633	0.132579	5.00782	0.470621	6.69616	0.426324	7.97284	0.249245	9.2671	0.219805	6.33666	0.0423452	5.70684	0.570017	7.89444	0.158726	AT1G27990.1		unknown protein; BEST Arabidopsis thaliana protein match is: unknown protein (TAIR:AT5G52420.1); Has 86 Blast hits to 86 proteins in 15 species: Archae - 0; Bacteria - 0; Metazoa - 0; Fungi - 0; Plants - 84; Viruses - 0; Other Eukaryotes - 2 (source: NCBI BLink).
AT2G07671	10.5047	0.160673	6.34774	0.178625	8.42042	0.087667	7.79002	0.101402	9.03785	0.329394	6.42545	0.0683706	6.08033	0.205523	7.33123	0.178786	AT2G07671.1	ATP synthase subunit C family protein	ATP synthase subunit C family protein; FUNCTIONS IN: hydrogen ion transmembrane transporter activity, ATPase activity; INVOLVED IN: proton transport, ATP synthesis coupled proton transport; LOCATED IN: proton-transporting ATP synthase complex, coupling factor F(o), proton-transporting two-sector ATPase complex, proton-transporting domain; CONTAINS InterPro DOMAIN/s: ATPase, F0 complex, subunit C,…
ATMG00040	10.5047	0.160673	6.34774	0.178625	8.42042	0.087667	7.79002	0.101402	9.03785	0.329394	6.42545	0.0683706	6.08033	0.205523	7.33123	0.178786	ATMG00040.1	ATP synthase subunit C family protein	ATP synthase subunit C family protein; FUNCTIONS IN: hydrogen ion transmembrane transporter activity; INVOLVED IN: ATP synthesis coupled proton transport; LOCATED IN: proton-transporting ATP synthase complex, coupling factor F(o), proton-transporting two-sector ATPase complex, proton-transporting domain; CONTAINS InterPro DOMAIN/s: ATPase, F0/V0 complex, subunit C (InterPro:IPR002379), ATPase, F0…
ATMG01080	10.5047	0.160673	6.34774	0.178625	8.42042	0.087667	7.79002	0.101402	9.03785	0.329394	6.42545	0.0683706	6.08033	0.205523	7.33123	0.178786	ATMG01080.1	mitochondrial F0-ATPase subunit 9	mitochondrial F0-ATPase subunit 9 (ATP9); FUNCTIONS IN: hydrogen ion transmembrane transporter activity; INVOLVED IN: ATP synthesis coupled proton transport; LOCATED IN: mitochondrion; EXPRESSED IN: cultured cell; CONTAINS InterPro DOMAIN/s: ATPase, F0 complex, subunit C, DCCD-binding site (InterPro:IPR020537), ATPase, F0/V0 complex, subunit C (InterPro:IPR002379), ATPase, F0 complex, subunit C (…
AT2G07687	11.4021	0.0868196	7.40716	0.121993	8.76055	0.108703	8.49382	0.134228	9.33053	0.405841	6.74452	0.125245	6.54453	0.163252	7.80726	0.0831256	AT2G07687.1	Cytochrome c oxidase, subunit III	Cytochrome c oxidase, subunit III; FUNCTIONS IN: cytochrome-c oxidase activity; INVOLVED IN: mitochondrial electron transport, cytochrome c to oxygen; LOCATED IN: membrane; CONTAINS InterPro DOMAIN/s: Cytochrome c oxidase, subunit III (InterPro:IPR000298); BEST Arabidopsis thaliana protein match is: cytochrome c oxidase subunit 3 (TAIR:ATMG00730.1); Has 29038 Blast hits to 29025 proteins in 5946 …
ATMG00730	11.4021	0.0868196	7.40716	0.121993	8.76055	0.108703	8.49382	0.134228	9.33053	0.405841	6.74452	0.125245	6.54453	0.163252	7.80726	0.0831256	ATMG00730.1	cytochrome c oxidase subunit 3	cytochrome c oxidase subunit 3 (COX3); CONTAINS InterPro DOMAIN/s: Cytochrome c oxidase, subunit III (InterPro:IPR000298); BEST Arabidopsis thaliana protein match is: Cytochrome c oxidase, subunit III (TAIR:AT2G07687.1).
AT2G07707	10.548	0.091273	6.62338	0.16602	8.1668	0.18555	7.63213	0.0775733	8.78897	0.494387	6.26271	0.231762	5.98044	0.178452	7.52002	0.212341	AT2G07707.1	Plant mitochondrial ATPase, F0 complex, subunit 8 protein	Plant mitochondrial ATPase, F0 complex, subunit 8 protein; FUNCTIONS IN: cobalt ion binding; INVOLVED IN: ATP synthesis coupled proton transport; LOCATED IN: mitochondrion, vacuole, membrane; EXPRESSED IN: cultured cell, leaf; CONTAINS InterPro DOMAIN/s: ATPase, F0 complex, subunit 8, mitochondrial, plant (InterPro:IPR003319), Protein of unknown function DUF1082, plant mitochondria (InterPro:IPR0…
ATMG00480	10.548	0.091273	6.62338	0.16602	8.1668	0.18555	7.63213	0.0775733	8.78897	0.494387	6.26271	0.231762	5.98044	0.178452	7.52002	0.212341	ATMG00480.1	Plant mitochondrial ATPase, F0 complex, subunit 8 protein	Plant mitochondrial ATPase, F0 complex, subunit 8 protein; FUNCTIONS IN: hydrogen ion transporting ATP synthase activity, rotational mechanism; INVOLVED IN: ATP synthesis coupled proton transport; LOCATED IN: mitochondrion, chloroplast, mitochondrial proton-transporting ATP synthase complex, coupling factor F(o); EXPRESSED IN: guard cell; CONTAINS InterPro DOMAIN/s: ATPase, F0 complex, subunit 8,…
AT2G07727	11.1206	0.0523285	7.29581	0.163965	8.54867	0.152796	8.64442	0.122744	8.68955	0.553893	6.43441	0.136851	6.40995	0.234583	7.90638	0.213127	AT2G07727.1	Di-haem cytochrome, transmembrane;Cytochrome b/b6, C-terminal	Di-haem cytochrome, transmembrane;Cytochrome b/b6, C-terminal; FUNCTIONS IN: electron carrier activity, oxidoreductase activity; INVOLVED IN: respiratory electron transport chain; LOCATED IN: membrane; CONTAINS InterPro DOMAIN/s: Cytochrome b/b6, C-terminal (InterPro:IPR005798), Cytochrome b/b6 (InterPro:IPR016175), Di-haem cytochrome, transmembrane (InterPro:IPR016174), Cytochrome b/b6, N-termin…
ATMG00220	11.1206	0.0523285	7.29581	0.163965	8.54867	0.152796	8.64442	0.122744	8.68955	0.553893	6.43441	0.136851	6.40995	0.234583	7.90638	0.213127	ATMG00220.1	apocytochrome b	apocytochrome b (COB); FUNCTIONS IN: ubiquinol-cytochrome-c reductase activity; INVOLVED IN: aerobic respiration; LOCATED IN: mitochondrion, mitochondrial respiratory chain complex III; EXPRESSED IN: cultured cell; CONTAINS InterPro DOMAIN/s: Cytochrome b/b6 (InterPro:IPR016175), Cytochrome b/b6, C-terminal (InterPro:IPR005798), Di-haem cytochrome, transmembrane (InterPro:IPR016174), Cytochrome b…
AT2G07711	11.8094	0.0885416	8.03227	0.127385	9.06781	0.111806	9.15347	0.121557	9.93861	0.519624	7.50514	0.219625	7.60195	0.252857	9.11669	0.157146	AT2G07711.1		pseudogene, similar to NADH dehydrogenase subunit 5, blastp match of 97% identity and 2.2e-244 P-value to GP|1066145|dbj|BAA07176.1||D37958 NADH dehydrogenase subunit 5 {Malus x domestica}
ATMG00513	11.8094	0.0885416	8.03227	0.127385	9.06781	0.111806	9.15347	0.121557	9.93861	0.519624	7.50514	0.219625	7.60195	0.252857	9.11669	0.157146	ATMG00513.1	NADH dehydrogenase 5A	NADH dehydrogenase 5A (NAD5A); CONTAINS InterPro DOMAIN/s: NADH-plastoquinone oxidoreductase, chain 5 (InterPro:IPR003945), NADH:ubiquinone oxidoreductase, chain 5/L, N-terminal (InterPro:IPR001516), NADH:ubiquinone/plastoquinone oxidoreductase (InterPro:IPR001750); BEST Arabidopsis thaliana protein match is: NADH dehydrogenase 5B (TAIR:ATMG00665.1).
AT2G07712	7.58929	0.104823	3.82251	0.0903185	4.28764	0.128418	4.75761	0.128781	6.2348	0.611066	3.92139	0.133766	4.33079	0.152472	5.83114	0.149697	AT2G07712.1		pseudogene, similar to maturase-related protein, blastp match of 86% identity and 2.9e-305 P-value to GP|840924|gb|AAA67711.1||U09988 maturase-related protein {Glycine max}
ATMG00520	7.58929	0.104823	3.82251	0.0903185	4.28764	0.128418	4.75761	0.128781	6.2348	0.611066	3.92139	0.133766	4.33079	0.152472	5.83114	0.149697	ATMG00520.1	Intron maturase, type II family protein	MATR; FUNCTIONS IN: RNA binding, RNA-directed DNA polymerase activity; INVOLVED IN: RNA-dependent DNA replication, RNA splicing; LOCATED IN: cellular_component unknown; CONTAINS InterPro DOMAIN/s: Intron maturase, type II (InterPro:IPR000442), RNA-directed DNA polymerase (reverse transcriptase) (InterPro:IPR000477); BEST Arabidopsis thaliana protein match is: Intron maturase, type II family prote…
AT2G03530	6.42164	0.167978	2.70303	0.156134	2.99971	0.229697	3.03531	0.162005	4.85201	0.384859	3.46103	0.350934	2.80955	0.248006	3.1269	0.121094	AT2G03530.1	ureide permease 2	ureide permease 2 (UPS2); FUNCTIONS IN: uracil:cation symporter activity; LOCATED IN: plasma membrane; EXPRESSED IN: 25 plant structures; EXPRESSED DURING: 10 growth stages; BEST Arabidopsis thaliana protein match is: ureide permease 1 (TAIR:AT2G03590.1); Has 297 Blast hits to 263 proteins in 72 species: Archae - 0; Bacteria - 145; Metazoa - 0; Fungi - 0; Plants - 118; Viruses - 0; Other Eukaryot…
AT2G07725	9.84747	0.214761	6.26088	0.104501	7.41876	0.090082	7.25268	0.147938	7.43105	0.534739	5.48433	0.229324	5.48914	0.213141	6.5588	0.162736	AT2G07725.1	Ribosomal L5P family protein	Ribosomal L5P family protein; FUNCTIONS IN: structural constituent of ribosome; INVOLVED IN: translation; LOCATED IN: ribosome, intracellular; CONTAINS InterPro DOMAIN/s: Ribosomal protein L5 (InterPro:IPR002132), Ribosomal protein L5, N-terminal (InterPro:IPR020927); BEST Arabidopsis thaliana protein match is: ribosomal protein L5 (TAIR:ATMG00210.1); Has 117 Blast hits to 117 proteins in 56 spec…
ATMG00210	9.84747	0.214761	6.26088	0.104501	7.41876	0.090082	7.25268	0.147938	7.43105	0.534739	5.48433	0.229324	5.48914	0.213141	6.5588	0.162736	ATMG00210.1	ribosomal protein L5	ribosomal protein L5 (RPL5); CONTAINS InterPro DOMAIN/s: Ribosomal protein L5 (InterPro:IPR002132), Ribosomal protein L5, N-terminal (InterPro:IPR020927); BEST Arabidopsis thaliana protein match is: Ribosomal L5P family protein (TAIR:AT2G07725.1).
AT2G07698	12.1747	0.0446627	8.67998	0.157806	9.65731	0.110719	9.85216	0.052966	9.90502	0.505526	7.79908	0.181084	7.97681	0.202706	9.33684	0.102271	AT2G07698.1	ATPase, F1 complex, alpha subunit protein	ATPase, F1 complex, alpha subunit protein; FUNCTIONS IN: hydrogen ion transporting ATP synthase activity, rotational mechanism, poly(U) RNA binding, zinc ion binding; INVOLVED IN: proton transport, ATP metabolic process, ATP synthesis coupled proton transport; LOCATED IN: in 7 components; EXPRESSED IN: male gametophyte, juvenile leaf, cultured cell, leaf; EXPRESSED DURING: seedling growth, seed d…
ATMG01190	12.1747	0.0446627	8.67998	0.157806	9.65731	0.110719	9.85216	0.052966	9.90502	0.505526	7.79908	0.181084	7.97681	0.202706	9.33684	0.102271	ATMG01190.1	ATP synthase subunit 1	ATP synthase subunit 1 (ATP1); FUNCTIONS IN: copper ion binding, cobalt ion binding, zinc ion binding; INVOLVED IN: response to oxidative stress; LOCATED IN: mitochondrion, cell wall; EXPRESSED IN: cotyledon, guard cell, seed, leaf; CONTAINS InterPro DOMAIN/s: ATPase, alpha/beta subunit, nucleotide-binding domain, active site (InterPro:IPR020003), ATPase, F1 complex, alpha subunit (InterPro:IPR00…
AT2G07751	10.1433	0.0984397	6.70557	0.139617	7.95781	0.161735	7.49828	0.127572	8.87562	0.479631	6.87608	0.159887	6.61292	0.171933	7.58567	0.161188	AT2G07751.1	NADH:ubiquinone/plastoquinone oxidoreductase, chain 3 protein	NADH:ubiquinone/plastoquinone oxidoreductase, chain 3 protein; FUNCTIONS IN: NADH dehydrogenase (ubiquinone) activity; INVOLVED IN: oxidation reduction, mitochondrial electron transport, NADH to ubiquinone; LOCATED IN: endomembrane system; CONTAINS InterPro DOMAIN/s: NADH:ubiquinone/plastoquinone oxidoreductase, chain 3 (InterPro:IPR000440); BEST Arabidopsis thaliana protein match is: NADH dehydr…
ATMG00990	10.1433	0.0984397	6.70557	0.139617	7.95781	0.161735	7.49828	0.127572	8.87562	0.479631	6.87608	0.159887	6.61292	0.171933	7.58567	0.161188	ATMG00990.1	NADH dehydrogenase 3	NADH dehydrogenase 3 (NAD3); CONTAINS InterPro DOMAIN/s: NADH:ubiquinone/plastoquinone oxidoreductase, chain 3 (InterPro:IPR000440); BEST Arabidopsis thaliana protein match is: NADH:ubiquinone/plastoquinone oxidoreductase, chain 3 protein (TAIR:AT2G07751.1).
ATMG01000	8.96673	0.179378	5.53704	0.059306	7.18187	0.120632	6.4523	0.0493836	7.65716	0.364163	6.00297	0.0796762	5.05351	0.141589	6.35865	0.185816	ATMG01000.1		unknown protein.
AT2G07734	10.9143	0.0418769	7.497	0.144199	8.31009	0.0877275	8.32163	0.127141	8.89197	0.400453	6.83139	0.104697	6.97683	0.101893	7.99116	0.197496	AT2G07734.1	Alpha-L RNA-binding motif/Ribosomal protein S4 family protein	Alpha-L RNA-binding motif/Ribosomal protein S4 family protein; FUNCTIONS IN: structural constituent of ribosome, RNA binding; INVOLVED IN: translation; LOCATED IN: small ribosomal subunit; CONTAINS InterPro DOMAIN/s: RNA-binding S4 (InterPro:IPR002942); BEST Arabidopsis thaliana protein match is: mitochondrial ribosomal protein S4 (TAIR:ATMG00290.1); Has 1839 Blast hits to 1839 proteins in 823 sp…
ATMG00290	10.9143	0.0418769	7.497	0.144199	8.31009	0.0877275	8.32163	0.127141	8.89197	0.400453	6.83139	0.104697	6.97683	0.101893	7.99116	0.197496	ATMG00290.1	mitochondrial ribosomal protein S4	mitochondrial ribosomal protein S4 (RPS4); FUNCTIONS IN: structural constituent of ribosome, protein binding; INVOLVED IN: translation; LOCATED IN: mitochondrion, mitochondrial small ribosomal subunit; EXPRESSED IN: cultured cell; CONTAINS InterPro DOMAIN/s: RNA-binding S4 (InterPro:IPR002942); BEST Arabidopsis thaliana protein match is: Alpha-L RNA-binding motif/Ribosomal protein S4 family prote…
AT3G01990	6.20727	0.193136	2.84094	0.0805017	3.53017	0.153388	2.97604	0.124313	5.17662	0.0665006	2.55566	0.126709	2.69393	0.104125	2.77169	0.0299428	AT3G01990.1	ACT domain repeat 6	ACT domain repeat 6 (ACR6); FUNCTIONS IN: amino acid binding; INVOLVED IN: metabolic process; LOCATED IN: cellular_component unknown; EXPRESSED IN: stem, carpel, stamen; EXPRESSED DURING: 4 anthesis, petal differentiation and expansion stage; CONTAINS InterPro DOMAIN/s: Amino acid-binding ACT (InterPro:IPR002912); BEST Arabidopsis thaliana protein match is: ACT domain repeat 4 (TAIR:AT1G69040.1);…
ATMG00960	7.60561	0.147397	4.27319	0.047217	5.37331	0.04328	5.27631	0.0777085	5.13421	0.314458	3.87809	0.0562465	3.94394	0.110761	4.4659	0.0646677	ATMG00960.1	Cytochrome C assembly protein	CCB203; FUNCTIONS IN: heme transporter activity; INVOLVED IN: cytochrome complex assembly, respiratory chain complex IV assembly, protein complex assembly, heme transport; LOCATED IN: mitochondrial inner membrane, protein complex; CONTAINS InterPro DOMAIN/s: Cytochrome c-type biogenesis protein (InterPro:IPR003567), Cytochrome c assembly protein (InterPro:IPR002541), Cytochrome c-type biogenesis …
AT2G07768	7.69811	0.130993	4.37664	0.0456133	5.50281	0.0576217	5.47301	0.145025	5.14953	0.267895	3.93805	0.165152	4.06057	0.112434	4.5713	0.0703552	AT2G07768.1	Cytochrome C assembly protein	Cytochrome C assembly protein; FUNCTIONS IN: heme transporter activity; INVOLVED IN: cytochrome complex assembly, respiratory chain complex IV assembly, heme transport, protein complex assembly; LOCATED IN: mitochondrion, membrane; CONTAINS InterPro DOMAIN/s: Cytochrome c-type biogenesis protein (InterPro:IPR003567), Cytochrome c assembly protein (InterPro:IPR002541), Cytochrome c-type biogenesis…
AT2G07723	9.56085	0.166051	6.43116	0.084482	7.38187	0.0762628	7.3648	0.118391	7.10651	0.5316	5.65566	0.0988483	5.43496	0.133064	6.30588	0.0783254	AT2G07723.1		pseudogene, similar to orf454~homology with two ORFs from Marchantia polymorpha mtDNA (orf169 and orf322), high similarity to 3'-terminal part of ccl1 of Rhodobacter, blastp match of 76% identity and 3.4e-193 P-value to GP|459537|emb|CAA54966.1||X78036 orf454~homology with two ORFs from Marchantia polymorpha mtDNA (orf169 and orf322), high similarity to 3'-terminal part of ccl1 of Rhodobacter {Oe…
ATMG00180	9.56085	0.166051	6.43116	0.084482	7.38187	0.0762628	7.3648	0.118391	7.10651	0.5316	5.65566	0.0988483	5.43496	0.133064	6.30588	0.0783254	ATMG00180.1	cytochrome C biogenesis 452	cytochrome C biogenesis 452 (CCB452); LOCATED IN: endomembrane system; BEST Arabidopsis thaliana protein match is: unknown protein (TAIR:AT2G07815.1).
AT4G24150	11.2359	0.0628725	8.19739	0.0554926	8.99199	0.245915	8.09735	0.162498	10.6912	0.0957571	8.68306	0.150799	8.55545	0.0985237	8.82781	0.0665074	AT4G24150.1	growth-regulating factor 8	growth-regulating factor 8 (GRF8); FUNCTIONS IN: transcription activator activity; INVOLVED IN: leaf development; LOCATED IN: nucleus, chloroplast envelope; EXPRESSED IN: 9 plant structures; EXPRESSED DURING: 6 growth stages; CONTAINS InterPro DOMAIN/s: Glutamine-Leucine-Glutamine, QLQ (InterPro:IPR014978), WRC (InterPro:IPR014977); BEST Arabidopsis thaliana protein match is: growth-regulating fa…
AT3G12320	6.36547	0.339614	3.37459	0.127562	3.64295	0.168994	3.69229	0.113698	6.15402	0.128543	4.25269	0.0947892	3.69559	0.134495	4.38669	0.143726	AT3G12320.1		unknown protein; BEST Arabidopsis thaliana protein match is: unknown protein (TAIR:AT5G06980.4); Has 102 Blast hits to 102 proteins in 16 species: Archae - 0; Bacteria - 0; Metazoa - 0; Fungi - 0; Plants - 98; Viruses - 0; Other Eukaryotes - 4 (source: NCBI BLink).
AT2G35750	9.94035	0.228033	7.05783	0.133695	8.40494	0.459831	8.07262	0.284254	10.0745	0.322551	9.04628	0.0878532	8.75771	0.174449	9.66059	0.0509156	AT2G35750.1		unknown protein; FUNCTIONS IN: molecular_function unknown; INVOLVED IN: biological_process unknown; LOCATED IN: endomembrane system; EXPRESSED IN: 23 plant structures; EXPRESSED DURING: 13 growth stages; Has 1 Blast hits to 1 proteins in 1 species: Archae - 0; Bacteria - 0; Metazoa - 0; Fungi - 0; Plants - 1; Viruses - 0; Other Eukaryotes - 0 (source: NCBI BLink).
AT2G07715	9.68528	0.140728	6.80304	0.163153	7.25514	0.164236	7.63582	0.0970803	8.42626	0.4977	6.52035	0.272425	6.34163	0.162529	7.82256	0.120641	AT2G07715.1	Nucleic acid-binding, OB-fold-like protein	Nucleic acid-binding, OB-fold-like protein; FUNCTIONS IN: structural constituent of ribosome; INVOLVED IN: translation; LOCATED IN: mitochondrion, ribosome, intracellular, large ribosomal subunit; CONTAINS InterPro DOMAIN/s: Nucleic acid-binding, OB-fold (InterPro:IPR012340), Nucleic acid-binding, OB-fold-like (InterPro:IPR016027), Ribosomal Proteins L2, RNA binding domain (InterPro:IPR022666), R…
ATMG00560	9.68528	0.140728	6.80304	0.163153	7.25514	0.164236	7.63582	0.0970803	8.42626	0.4977	6.52035	0.272425	6.34163	0.162529	7.82256	0.120641	ATMG00560.1	Nucleic acid-binding, OB-fold-like protein	RPL2; CONTAINS InterPro DOMAIN/s: Nucleic acid-binding, OB-fold-like (InterPro:IPR016027), Nucleic acid-binding, OB-fold (InterPro:IPR012340), Ribosomal Proteins L2, RNA binding domain (InterPro:IPR022666), Ribosomal protein L2 (InterPro:IPR002171); BEST Arabidopsis thaliana protein match is: Nucleic acid-binding, OB-fold-like protein (TAIR:AT2G07715.1).
AT3G15430	10.4901	0.146439	7.63008	0.134115	8.38988	0.0702011	7.94083	0.0825314	8.62073	0.240704	7.26531	0.0387074	7.34855	0.16463	7.50093	0.201214	AT3G15430.1	Regulator of chromosome condensation (RCC1) family protein	Regulator of chromosome condensation (RCC1) family protein; CONTAINS InterPro DOMAIN/s: Regulator of chromosome condensation/beta-lactamase-inhibitor protein II (InterPro:IPR009091), Regulator of chromosome condensation, RCC1 (InterPro:IPR000408); BEST Arabidopsis thaliana protein match is: Regulator of chromosome condensation (RCC1) family protein (TAIR:AT3G26100.2); Has 18094 Blast hits to 5607…
AT3G61590	7.96146	0.190152	5.1695	0.233863	6.33275	0.274994	5.38367	0.10077	7.75242	0.106196	5.85856	0.072005	5.19429	0.0555824	5.52132	0.0902476	AT3G61590.1	Galactose oxidase/kelch repeat superfamily protein	HAWAIIAN SKIRT (HWS); CONTAINS InterPro DOMAIN/s: F-box domain, cyclin-like (InterPro:IPR001810), F-box domain, Skp2-like (InterPro:IPR022364), Galactose oxidase/kelch, beta-propeller (InterPro:IPR011043), F-box associated interaction domain (InterPro:IPR017451); BEST Arabidopsis thaliana protein match is: Galactose oxidase/kelch repeat superfamily protein (TAIR:AT5G15710.1); Has 852 Blast hits t…
AT1G61800	13.1426	0.052021	10.3701	0.136129	12.2975	0.0617469	11.1718	0.0919939	11.3092	0.175614	9.40131	0.0452552	8.5069	0.196116	9.4755	0.276225	AT1G61800.1	glucose-6-phosphate/phosphate translocator 2	glucose-6-phosphate/phosphate translocator 2 (GPT2); FUNCTIONS IN: antiporter activity, glucose-6-phosphate transmembrane transporter activity; INVOLVED IN: in 7 processes; LOCATED IN: plasma membrane; EXPRESSED IN: 16 plant structures; EXPRESSED DURING: 10 growth stages; CONTAINS InterPro DOMAIN/s: Tpt phosphate/phosphoenolpyruvate translocator (InterPro:IPR004696), Protein of unknown function D…
ATMG01200	5.35643	0.257732	2.58805	0.0817522	3.01183	0.179001	2.99644	0.141589	2.71814	0.151007	2.37425	0.0849283	2.3057	0.0702099	2.59018	0.0880073	ATMG01200.1		LOCATED IN: endomembrane system; EXPRESSED IN: 21 plant structures; EXPRESSED DURING: 13 growth stages; BEST Arabidopsis thaliana protein match is: ATPase, F1 complex, alpha subunit protein (TAIR:AT2G07698.1).
AT3G29170	7.17645	0.08581	4.52341	0.507501	6.35679	0.277803	6.19543	0.241413	7.39085	0.256088	6.08435	0.123701	6.37194	0.191803	6.23297	0.356236	AT3G29170.1	Eukaryotic protein of unknown function (DUF872)	Eukaryotic protein of unknown function (DUF872); CONTAINS InterPro DOMAIN/s: Uncharacterised protein family UPF0414, transmembrane (InterPro:IPR008590); BEST Arabidopsis thaliana protein match is: Eukaryotic protein of unknown function (DUF872) (TAIR:AT2G19350.1); Has 245 Blast hits to 245 proteins in 60 species: Archae - 0; Bacteria - 0; Metazoa - 137; Fungi - 0; Plants - 102; Viruses - 0; Other…
AT5G01500	8.40826	0.0555805	5.77768	0.135427	6.39932	0.160817	6.20928	0.167568	8.19704	0.0604325	6.82038	0.0813182	6.23074	0.207355	6.85953	0.152623	AT5G01500.1	thylakoid ATP/ADP carrier	thylakoid ATP/ADP carrier (TAAC); FUNCTIONS IN: binding, transporter activity, ATP transmembrane transporter activity; INVOLVED IN: photosystem II repair, transport, photoprotection; LOCATED IN: in 7 components; EXPRESSED IN: 27 plant structures; EXPRESSED DURING: 14 growth stages; CONTAINS InterPro DOMAIN/s: Mitochondrial carrier protein (InterPro:IPR002067), Mitochondrial substrate carrier (Int…
AT5G15310	9.17763	0.195858	6.55837	0.234575	8.18114	0.154968	5.68675	0.145804	4.47494	0.235111	4.6714	0.171847	4.79864	0.0729236	4.76422	0.390583	AT5G15310.1	myb domain protein 16	myb domain protein 16 (MYB16); CONTAINS InterPro DOMAIN/s: SANT, DNA-binding (InterPro:IPR001005), Homeodomain-like (InterPro:IPR009057), Myb, DNA-binding (InterPro:IPR014778), HTH transcriptional regulator, Myb-type, DNA-binding (InterPro:IPR017930), Homeodomain-related (InterPro:IPR012287), Myb transcription factor (InterPro:IPR015495); BEST Arabidopsis thaliana protein match is: myb domain pro…
AT2G07708	6.49396	0.149375	3.90639	0.169971	4.99829	0.131291	4.53162	0.164378	5.613	0.583149	4.32132	0.0735254	3.94942	0.164012	5.12968	0.148391	AT2G07708.1		unknown protein; BEST Arabidopsis thaliana protein match is: unknown protein (TAIR:ATMG00500.1); Has 9 Blast hits to 9 proteins in 2 species: Archae - 0; Bacteria - 0; Metazoa - 0; Fungi - 0; Plants - 9; Viruses - 0; Other Eukaryotes - 0 (source: NCBI BLink).
ATMG00490	6.49396	0.149375	3.90639	0.169971	4.99829	0.131291	4.53162	0.164378	5.613	0.583149	4.32132	0.0735254	3.94942	0.164012	5.12968	0.148391	ATMG00490.1	Mitovirus RNA-dependent RNA polymerase	Mitovirus RNA-dependent RNA polymerase; CONTAINS InterPro DOMAIN/s: RNA-dependent RNA polymerase, mitoviral (InterPro:IPR008686); BEST Arabidopsis thaliana protein match is: open reading frame 204 (TAIR:ATMG01410.1).
ATMG00500	6.49396	0.149375	3.90639	0.169971	4.99829	0.131291	4.53162	0.164378	5.613	0.583149	4.32132	0.0735254	3.94942	0.164012	5.12968	0.148391	ATMG00500.1		unknown protein; BEST Arabidopsis thaliana protein match is: unknown protein (TAIR:AT2G07708.1).
ATMG00080	9.40619	0.197861	6.82211	0.210334	8.3323	0.132092	7.91722	0.16871	8.51423	0.50744	7.20924	0.125764	6.64961	0.134409	7.67312	0.0555336	ATMG00080.1	ribosomal protein L16	ribosomal protein L16 (RPL16); CONTAINS InterPro DOMAIN/s: Ribosomal protein L16 (InterPro:IPR000114), Ribosomal protein L10e/L16 (InterPro:IPR016180), Ribosomal protein L16, conserved site (InterPro:IPR020798); BEST Arabidopsis thaliana protein match is: ribosomal protein L16 (TAIR:ATCG00790.1).
ATMG00090	9.40619	0.197861	6.82211	0.210334	8.3323	0.132092	7.91722	0.16871	8.51423	0.50744	7.20924	0.125764	6.64961	0.134409	7.67312	0.0555336	ATMG00090.1	structural constituent of ribosome;protein binding	RESISTANCE TO PSEUDOMONAS SYRINGAE 3 (RPS3); CONTAINS InterPro DOMAIN/s: K Homology, prokaryotic type (InterPro:IPR009019), Ribosomal protein S3, N-terminal (InterPro:IPR008282), Ribosomal protein S3, C-terminal (InterPro:IPR001351).
AT4G07510	7.68525	0.324869	5.10264	0.0936171	5.65854	0.35524	6.26076	0.240493	9.65345	0.597638	6.72224	0.0544216	7.01424	0.338554	9.29422	0.240542	AT4G07510.1	transposable element gene	similar to unknown protein [Arabidopsis thaliana] (TAIR:AT3G42110.1); similar to hypothetical protein 31.t00031 [Brassica oleracea] (GB:ABD65118.1); contains InterPro domain Protein of unknown function DUF223, Arabidopsis thaliana; (InterPro:IPR003871); contains InterPro domain Nucleic acid-binding, OB-fold; (InterPro:IPR008994)
AT2G01620	6.307	0.264807	3.78956	0.383656	4.60314	0.194098	4.02488	0.348554	5.75531	0.431338	4.16123	0.0671098	3.83407	0.26642	4.60461	0.370755	AT2G01620.1	RNI-like superfamily protein	maternal effect embryo arrest 11 (MEE11); BEST Arabidopsis thaliana protein match is: Ribonuclease inhibitor (TAIR:AT3G26000.1); Has 234 Blast hits to 230 proteins in 61 species: Archae - 0; Bacteria - 0; Metazoa - 139; Fungi - 2; Plants - 81; Viruses - 0; Other Eukaryotes - 12 (source: NCBI BLink).
AT4G18950	4.95095	0.12565	2.4434	0.0713209	3.18457	0.168707	3.06931	0.168876	3.75474	0.323314	2.50507	0.0647723	2.42554	0.0538184	2.60782	0.206584	AT4G18950.1	Integrin-linked protein kinase family	Integrin-linked protein kinase family; FUNCTIONS IN: protein serine/threonine/tyrosine kinase activity, kinase activity; INVOLVED IN: regulation of signal transduction, protein amino acid phosphorylation; LOCATED IN: nucleus, cytoplasm; EXPRESSED IN: 25 plant structures; EXPRESSED DURING: 14 growth stages; CONTAINS InterPro DOMAIN/s: Protein kinase, catalytic domain (InterPro:IPR000719), Integrin…
AT2G07716	8.39643	0.118392	5.90177	0.121513	6.62826	0.13863	6.50403	0.105526	7.33465	0.373064	5.85539	0.0570835	5.85665	0.133528	6.60157	0.125389	AT2G07716.1		pseudogene, similar to orfx, blastp match of 85% identity and 5.5e-116 P-value to GP|287897|emb|CAA42649.1||X60046 orfx {Oenothera berteriana}
ATMG00570	8.39643	0.118392	5.90177	0.121513	6.62826	0.13863	6.50403	0.105526	7.33465	0.373064	5.85539	0.0570835	5.85665	0.133528	6.60157	0.125389	ATMG00570.1	Sec-independent periplasmic protein translocase	Sec-independent periplasmic protein translocase; FUNCTIONS IN: molecular_function unknown; INVOLVED IN: biological_process unknown; LOCATED IN: cellular_component unknown; CONTAINS InterPro DOMAIN/s: Sec-independent periplasmic protein translocase (InterPro:IPR002033), Twin arginine-targeting protein translocase, TatC (InterPro:IPR019822).
AT2G30750	7.43655	0.165616	4.94484	0.0639167	4.99502	0.382562	6.26096	0.143881	3.20049	0.207988	4.02131	0.238446	3.84744	0.0631568	3.98663	0.618867	AT2G30750.1	cytochrome P450, family 71, subfamily A, polypeptide 12	cytochrome P450, family 71, subfamily A, polypeptide 12 (CYP71A12); FUNCTIONS IN: electron carrier activity, monooxygenase activity, iron ion binding, oxygen binding, heme binding; INVOLVED IN: response to bacterium; LOCATED IN: endomembrane system; EXPRESSED IN: stem, stamen; EXPRESSED DURING: 4 anthesis; CONTAINS InterPro DOMAIN/s: Cytochrome P450 (InterPro:IPR001128), Cytochrome P450, conserve…
AT1G70360	8.22603	0.151892	5.73986	0.261665	6.52124	0.107362	6.75685	0.141053	7.61469	0.276118	5.97436	0.0938627	6.13052	0.107321	6.80753	0.214172	AT1G70360.1	F-box family protein	F-box family protein; CONTAINS InterPro DOMAIN/s: F-box domain, cyclin-like (InterPro:IPR001810); BEST Arabidopsis thaliana protein match is: F-box family protein (TAIR:AT1G23780.1); Has 112 Blast hits to 112 proteins in 13 species: Archae - 0; Bacteria - 0; Metazoa - 0; Fungi - 0; Plants - 112; Viruses - 0; Other Eukaryotes - 0 (source: NCBI BLink).
AT2G40880	9.27007	0.132341	6.81333	0.0717308	7.3639	0.0516626	6.8393	0.144497	7.57678	0.172201	6.4444	0.260447	7.13155	0.334367	7.79037	0.149536	AT2G40880.1	cystatin A	cystatin A (CYSA); FUNCTIONS IN: cysteine-type endopeptidase inhibitor activity; INVOLVED IN: response to abiotic stimulus; LOCATED IN: endomembrane system; EXPRESSED IN: 24 plant structures; EXPRESSED DURING: 13 growth stages; CONTAINS InterPro DOMAIN/s: Proteinase inhibitor I25, cystatin, conserved site (InterPro:IPR018073), Proteinase inhibitor I25, cystatin (InterPro:IPR000010), Proteinase in…
AT2G07170	9.79054	0.147268	7.36607	0.209365	7.76545	0.21761	8.12392	0.152152	9.27275	0.207834	7.78628	0.124163	7.68578	0.093069	8.43721	0.0376041	AT2G07170.1	ARM repeat superfamily protein	ARM repeat superfamily protein; FUNCTIONS IN: binding; INVOLVED IN: intracellular protein transport, vesicle-mediated transport; LOCATED IN: membrane coat; EXPRESSED IN: 13 plant structures; EXPRESSED DURING: 7 growth stages; CONTAINS InterPro DOMAIN/s: Armadillo-type fold (InterPro:IPR016024), Clathrin/coatomer adaptor, adaptin-like, N-terminal (InterPro:IPR002553); BEST Arabidopsis thaliana pro…
AT5G01950	7.41722	0.0710072	5.03324	0.086905	4.75011	0.129726	5.05487	0.0887527	4.0884	0.250745	3.96332	0.175584	3.79381	0.159129	3.93484	0.197728	AT5G01950.1	Leucine-rich repeat protein kinase family protein	Leucine-rich repeat protein kinase family protein; FUNCTIONS IN: protein serine/threonine kinase activity, kinase activity, ATP binding; INVOLVED IN: transmembrane receptor protein tyrosine kinase signaling pathway, protein amino acid phosphorylation; LOCATED IN: chloroplast, plasma membrane; EXPRESSED IN: 19 plant structures; EXPRESSED DURING: 10 growth stages; CONTAINS InterPro DOMAIN/s: Protei…
AT2G07675	5.86755	0.0871832	3.4892	0.108842	4.07938	0.0748892	3.99414	0.0408733	4.90622	0.368258	3.57054	0.0826433	3.51728	0.0370969	4.30976	0.120033	AT2G07675.1	Ribosomal protein S12/S23 family protein	Ribosomal protein S12/S23 family protein; FUNCTIONS IN: structural constituent of ribosome; INVOLVED IN: translation; LOCATED IN: ribosome, small ribosomal subunit, intracellular; CONTAINS InterPro DOMAIN/s: Ribosomal protein S12/S23 (InterPro:IPR006032), Nucleic acid-binding, OB-fold (InterPro:IPR012340), Nucleic acid-binding, OB-fold-like (InterPro:IPR016027), Ribosomal protein S12, bacterial-t…
ATMG00980	5.86755	0.0871832	3.4892	0.108842	4.07938	0.0748892	3.99414	0.0408733	4.90622	0.368258	3.57054	0.0826433	3.51728	0.0370969	4.30976	0.120033	ATMG00980.1	Ribosomal protein S12/S23 family protein	RPSL2; FUNCTIONS IN: structural constituent of ribosome; INVOLVED IN: translation; LOCATED IN: mitochondrial large ribosomal subunit; CONTAINS InterPro DOMAIN/s: Ribosomal protein S12/S23 (InterPro:IPR006032), Nucleic acid-binding, OB-fold (InterPro:IPR012340), Nucleic acid-binding, OB-fold-like (InterPro:IPR016027), Ribosomal protein S12, bacterial-type (InterPro:IPR005679); BEST Arabidopsis tha…
AT3G12300	11.1298	0.108534	8.75214	0.171513	9.47485	0.2816	9.55812	0.099268	10.7898	0.171775	9.83853	0.0644058	9.03379	0.083661	9.52396	0.158503	AT3G12300.1		unknown protein; FUNCTIONS IN: molecular_function unknown; INVOLVED IN: biological_process unknown; LOCATED IN: endomembrane system; EXPRESSED IN: 23 plant structures; EXPRESSED DURING: 15 growth stages; CONTAINS InterPro DOMAIN/s: Protein of unknown function DUF667 (InterPro:IPR007714); Has 373 Blast hits to 371 proteins in 116 species: Archae - 0; Bacteria - 0; Metazoa - 213; Fungi - 4; Plants …
AT2G07811	9.71173	0.169953	7.36679	0.245963	8.78054	0.131528	8.46684	0.198047	9.01822	0.340349	8.21974	0.0695048	7.21698	0.117025	7.93977	0.195209	AT2G07811.1
AT1G13340	6.16313	0.154845	3.86302	0.128735	4.52823	0.131695	4.70605	0.127938	4.41039	0.19245	4.57051	0.24347	3.88526	0.148047	4.84315	0.116696	AT1G13340.1	Regulator of Vps4 activity in the MVB pathway protein	Regulator of Vps4 activity in the MVB pathway protein; CONTAINS InterPro DOMAIN/s: Protein of unknown function DUF292, eukaryotic (InterPro:IPR005061); BEST Arabidopsis thaliana protein match is: Regulator of Vps4 activity in the MVB pathway protein (TAIR:AT1G34220.2); Has 628 Blast hits to 628 proteins in 152 species: Archae - 0; Bacteria - 0; Metazoa - 164; Fungi - 130; Plants - 284; Viruses - …
AT2G07688	9.77268	0.112983	7.48053	0.0979449	8.73944	0.287456	6.63696	0.313398	8.74258	0.332859	6.84836	0.34138	8.28248	0.226004	6.80117	0.136315	AT2G07688.1		pseudogene, similar to Photosystem Q(B) protein (32 kDa thylakoid membrane protein) (Photosystem II protein D1)., blastp match of 82% identity and 4.9e-79 P-value to SP|Q9MUW0|PSBA_MESVI Photosystem Q(B) protein (32 kDa thylakoid membrane protein) (Photosystem II protein D1). {Mesostigma viride}
ATCG00020	9.77268	0.112983	7.48053	0.0979449	8.73944	0.287456	6.63696	0.313398	8.74258	0.332859	6.84836	0.34138	8.28248	0.226004	6.80117	0.136315	ATCG00020.1	photosystem II reaction center protein A	photosystem II reaction center protein A (PSBA); FUNCTIONS IN: chlorophyll binding; INVOLVED IN: photosynthesis, light reaction; LOCATED IN: in 6 components; EXPRESSED IN: 24 plant structures; EXPRESSED DURING: 14 growth stages; CONTAINS InterPro DOMAIN/s: Photosystem II reaction centre protein PsbA/D1 (InterPro:IPR005867), Photosynthetic reaction centre, L/M (InterPro:IPR000484); BEST Arabidopsi…
AT2G46830	5.5984	0.179265	3.34268	0.173067	3.9876	0.110323	3.62262	0.132403	4.58019	0.318232	3.91398	0.0787535	3.07119	0.244119	3.22261	0.187758	AT2G46830.1	circadian clock associated 1	circadian clock associated 1 (CCA1); CONTAINS InterPro DOMAIN/s: SANT, DNA-binding (InterPro:IPR001005), Myb, DNA-binding (InterPro:IPR014778), Homeodomain-like (InterPro:IPR009057), Myb-like DNA-binding domain, SHAQKYF class (InterPro:IPR006447), HTH transcriptional regulator, Myb-type, DNA-binding (InterPro:IPR017930); BEST Arabidopsis thaliana protein match is: Homeodomain-like superfamily pro…
AT1G05510	9.2526	0.219991	7.0022	0.207793	7.36693	0.130206	7.99546	0.158977	8.22135	0.186853	6.74602	0.172241	6.45922	0.106908	7.38338	0.166954	AT1G05510.1	Protein of unknown function (DUF1264)	FUNCTIONS IN: molecular_function unknown; INVOLVED IN: response to abscisic acid stimulus; LOCATED IN: cellular_component unknown; EXPRESSED IN: seed; EXPRESSED DURING: seedling growth, seed development stages; CONTAINS InterPro DOMAIN/s: Protein of unknown function DUF1264 (InterPro:IPR010686); BEST Arabidopsis thaliana protein match is: Protein of unknown function (DUF1264) (TAIR:AT2G31985.1); …
AT1G12330	7.38402	0.0740936	5.14026	0.106597	5.2228	0.0517526	5.41568	0.0827511	5.36003	0.295711	4.7772	0.0572219	4.71551	0.121135	5.02997	0.135575	AT1G12330.1		unknown protein; INVOLVED IN: biological_process unknown; LOCATED IN: chloroplast; EXPRESSED IN: 21 plant structures; EXPRESSED DURING: 12 growth stages; BEST Arabidopsis thaliana protein match is: unknown protein (TAIR:AT5G12900.1); Has 249 Blast hits to 249 proteins in 27 species: Archae - 0; Bacteria - 0; Metazoa - 7; Fungi - 14; Plants - 217; Viruses - 0; Other Eukaryotes - 11 (source: NCBI B…
AT4G16160	8.61095	0.153637	6.38356	0.0969238	7.02483	0.259403	7.39487	0.131793	9.1704	0.230101	7.61885	0.0747087	6.98885	0.155775	7.54217	0.174356	AT4G16160.1	Mitochondrial import inner membrane translocase subunit Tim17/Tim22/Tim23 family protein	ATOEP16-2; FUNCTIONS IN: protein transporter activity, P-P-bond-hydrolysis-driven protein transmembrane transporter activity; INVOLVED IN: protein transport; LOCATED IN: plastid outer membrane, mitochondrial inner membrane presequence translocase complex; EXPRESSED IN: 6 plant structures; EXPRESSED DURING: 6 growth stages; CONTAINS InterPro DOMAIN/s: Mitochondrial inner membrane translocase compl…
AT2G30160	7.22233	0.187982	5.00481	0.15154	5.66989	0.175383	5.52113	0.188078	7.52294	0.12036	6.39462	0.0695894	5.76768	0.0614656	5.9829	0.160151	AT2G30160.1	Mitochondrial substrate carrier family protein	Mitochondrial substrate carrier family protein; FUNCTIONS IN: transporter activity, binding; INVOLVED IN: transport, mitochondrial transport, transmembrane transport; LOCATED IN: mitochondrial inner membrane, membrane; EXPRESSED IN: 22 plant structures; EXPRESSED DURING: 15 growth stages; CONTAINS InterPro DOMAIN/s: Mitochondrial carrier protein (InterPro:IPR002067), Mitochondrial substrate carri…
AT3G63060	6.60311	0.160329	4.39463	0.260802	4.99821	0.11153	5.07676	0.0463386	6.57893	0.316214	5.42683	0.0769694	5.81183	0.114448	6.60174	0.168455	AT3G63060.1	EID1-like 3	EID1-like 3 (EDL3); BEST Arabidopsis thaliana protein match is: EID1-like 1 (TAIR:AT5G15440.1); Has 30201 Blast hits to 17322 proteins in 780 species: Archae - 12; Bacteria - 1396; Metazoa - 17338; Fungi - 3422; Plants - 5037; Viruses - 0; Other Eukaryotes - 2996 (source: NCBI BLink).
AT5G52790	7.38856	0.0935418	5.1964	0.315978	5.61831	0.233134	5.34865	0.0702863	5.86952	0.284987	4.82519	0.289997	3.91372	0.45657	4.65807	0.261105	AT5G52790.1	CBS domain-containing protein with a domain of unknown function (DUF21)	FUNCTIONS IN: molecular_function unknown; INVOLVED IN: biological_process unknown; LOCATED IN: endomembrane system; CONTAINS InterPro DOMAIN/s: Protein of unknown function DUF21 (InterPro:IPR002550), Cystathionine beta-synthase, core (InterPro:IPR000644); BEST Arabidopsis thaliana protein match is: CBS domain-containing protein with a domain of unknown function (DUF21) (TAIR:AT2G14520.1); Has 353…
AT4G37330	8.9025	0.0639207	6.71102	0.18108	7.69761	0.0358525	7.27406	0.180121	4.96501	0.301805	5.42493	0.163673	4.69018	0.140311	4.38109	0.216291	AT4G37330.1	cytochrome P450, family 81, subfamily D, polypeptide 4	cytochrome P450, family 81, subfamily D, polypeptide 4 (CYP81D4); FUNCTIONS IN: electron carrier activity, monooxygenase activity, iron ion binding, oxygen binding, heme binding; INVOLVED IN: oxidation reduction; LOCATED IN: endoplasmic reticulum; EXPRESSED IN: 23 plant structures; EXPRESSED DURING: 13 growth stages; CONTAINS InterPro DOMAIN/s: Cytochrome P450 (InterPro:IPR001128), Cytochrome P45…
AT5G24910	6.28693	0.196141	4.10235	0.0807727	5.11459	0.198093	4.16045	0.0922065	3.87765	0.169458	3.32728	0.175541	3.44886	0.159444	3.72471	0.0633642	AT5G24910.1	cytochrome P450, family 714, subfamily A, polypeptide 1	cytochrome P450, family 714, subfamily A, polypeptide 1 (CYP714A1); FUNCTIONS IN: electron carrier activity, monooxygenase activity, iron ion binding, oxygen binding, heme binding; INVOLVED IN: oxidation reduction; LOCATED IN: endomembrane system; EXPRESSED IN: 10 plant structures; EXPRESSED DURING: 4 anthesis, F mature embryo stage, petal differentiation and expansion stage, E expanded cotyledon…
AT2G40140	7.98919	0.118095	5.8697	0.0787048	6.18609	0.15723	6.18321	0.369566	7.36128	0.174404	6.19714	0.191808	5.31526	0.18801	6.29309	0.236846	AT2G40140.1	zinc finger (CCCH-type) family protein	CZF1; CONTAINS InterPro DOMAIN/s: Zinc finger, CCCH-type (InterPro:IPR000571), Ankyrin repeat-containing domain (InterPro:IPR020683), Ankyrin repeat (InterPro:IPR002110); BEST Arabidopsis thaliana protein match is: salt-inducible zinc finger 1 (TAIR:AT3G55980.1); Has 1196 Blast hits to 1143 proteins in 183 species: Archae - 4; Bacteria - 47; Metazoa - 401; Fungi - 61; Plants - 441; Viruses - 2; O…
AT1G77280	6.00938	0.158249	3.90504	0.136781	4.06149	0.134039	4.02317	0.112191	4.07752	0.330238	3.08218	0.0688026	3.12928	0.0886155	3.66632	0.0567189	AT1G77280.1	Protein kinase protein with adenine nucleotide alpha hydrolases-like domain	Protein kinase protein with adenine nucleotide alpha hydrolases-like domain; FUNCTIONS IN: protein serine/threonine kinase activity, protein kinase activity, kinase activity, ATP binding; INVOLVED IN: protein amino acid phosphorylation, response to stress; LOCATED IN: cellular_component unknown; EXPRESSED IN: 16 plant structures; EXPRESSED DURING: 6 growth stages; CONTAINS InterPro DOMAIN/s: UspA…
AT4G32140	8.82183	0.104555	6.74783	0.294175	8.00956	0.156438	7.07291	0.0996751	8.62592	0.118386	7.06903	0.0766047	7.0385	0.198063	7.57372	0.221783	AT4G32140.1	EamA-like transporter family	EamA-like transporter family; FUNCTIONS IN: molecular_function unknown; INVOLVED IN: biological_process unknown; LOCATED IN: endomembrane system, membrane; EXPRESSED IN: 24 plant structures; EXPRESSED DURING: 13 growth stages; CONTAINS InterPro DOMAIN/s: Protein of unknown function DUF6, transmembrane (InterPro:IPR000620); BEST Arabidopsis thaliana protein match is: EamA-like transporter family (…
AT2G07798	7.96983	0.0668678	5.90566	0.20675	6.95836	0.138857	6.05775	0.108238	5.79913	0.322317	5.80417	0.071894	4.81128	0.0891022	4.92542	0.14456	AT2G07798.1		unknown protein; FUNCTIONS IN: molecular_function unknown; INVOLVED IN: biological_process unknown; LOCATED IN: cellular_component unknown; BEST Arabidopsis thaliana protein match is: unknown protein (TAIR:ATMG01220.1); Has 3 Blast hits to 3 proteins in 1 species: Archae - 0; Bacteria - 0; Metazoa - 0; Fungi - 0; Plants - 3; Viruses - 0; Other Eukaryotes - 0 (source: NCBI BLink).
ATMG01220	7.96983	0.0668678	5.90566	0.20675	6.95836	0.138857	6.05775	0.108238	5.79913	0.322317	5.80417	0.071894	4.81128	0.0891022	4.92542	0.14456	ATMG01220.1		unknown protein; BEST Arabidopsis thaliana protein match is: unknown protein (TAIR:AT2G07798.1).
AT5G16010	7.44866	0.102685	5.39489	0.113506	5.90606	0.148284	5.94914	0.115184	7.02796	0.182181	5.7934	0.0957989	6.01585	0.0790902	6.1964	0.190574	AT5G16010.1	3-oxo-5-alpha-steroid 4-dehydrogenase family protein	3-oxo-5-alpha-steroid 4-dehydrogenase family protein; FUNCTIONS IN: oxidoreductase activity, acting on the CH-CH group of donors, 3-oxo-5-alpha-steroid 4-dehydrogenase activity; INVOLVED IN: lipid metabolic process; LOCATED IN: chloroplast, chloroplast envelope; EXPRESSED IN: 23 plant structures; EXPRESSED DURING: 15 growth stages; CONTAINS InterPro DOMAIN/s: 3-oxo-5-alpha-steroid 4-dehydrogenase…
AT1G04560	7.9442	0.116381	5.91104	0.102878	5.98659	0.105765	6.86068	0.137484	7.19529	0.216724	5.97239	0.0501198	4.90293	0.145508	6.50586	0.264305	AT1G04560.1	AWPM-19-like family protein	AWPM-19-like family protein; FUNCTIONS IN: molecular_function unknown; INVOLVED IN: biological_process unknown; LOCATED IN: endomembrane system; CONTAINS InterPro DOMAIN/s: AWPM-19-like (InterPro:IPR008390); BEST Arabidopsis thaliana protein match is: AWPM-19-like family protein (TAIR:AT5G46530.1); Has 177 Blast hits to 177 proteins in 19 species: Archae - 0; Bacteria - 0; Metazoa - 0; Fungi - 0;…
AT5G65910	9.13712	0.147659	7.10498	0.255555	7.46843	0.0827347	7.00238	0.166326	9.06044	0.104184	7.03234	0.182577	7.29575	0.188002	7.38766	0.0992185	AT5G65910.1	BSD domain-containing protein	BSD domain-containing protein; FUNCTIONS IN: molecular_function unknown; INVOLVED IN: biological_process unknown; LOCATED IN: cellular_component unknown; EXPRESSED IN: 23 plant structures; EXPRESSED DURING: 13 growth stages; CONTAINS InterPro DOMAIN/s: BSD (InterPro:IPR005607); BEST Arabidopsis thaliana protein match is: BSD domain-containing protein (TAIR:AT3G49800.1); Has 30201 Blast hits to 17…
AT1G15330	8.22226	0.125491	6.19751	0.0547475	6.93643	0.112855	6.79167	0.112861	8.71331	0.198455	7.42714	0.150791	7.41107	0.212898	7.55358	0.0404221	AT1G15330.1	Cystathionine beta-synthase (CBS) protein	Cystathionine beta-synthase (CBS) protein; CONTAINS InterPro DOMAIN/s: Cystathionine beta-synthase, core (InterPro:IPR000644); BEST Arabidopsis thaliana protein match is: Cystathionine beta-synthase (CBS) family protein (TAIR:AT1G80090.1); Has 526 Blast hits to 526 proteins in 132 species: Archae - 6; Bacteria - 4; Metazoa - 257; Fungi - 91; Plants - 124; Viruses - 0; Other Eukaryotes - 44 (sourc…
AT3G50910	7.07266	0.251121	5.04865	0.081949	5.44727	0.185531	5.08506	0.130218	6.40512	0.0725749	5.69691	0.0834722	5.26468	0.126997	5.3975	0.210657	AT3G50910.1		unknown protein; BEST Arabidopsis thaliana protein match is: unknown protein (TAIR:AT5G66480.1); Has 76 Blast hits to 75 proteins in 28 species: Archae - 0; Bacteria - 10; Metazoa - 7; Fungi - 2; Plants - 49; Viruses - 0; Other Eukaryotes - 8 (source: NCBI BLink).
AT3G63260	9.37812	0.166916	7.36077	0.12452	7.77664	0.0468597	7.00411	0.086256	9.14038	0.0634731	7.66443	0.117124	7.14888	0.106771	7.3326	0.0405019	AT3G63260.1	Protein kinase superfamily protein	ATMRK1; FUNCTIONS IN: protein serine/threonine/tyrosine kinase activity, kinase activity; INVOLVED IN: protein amino acid phosphorylation; LOCATED IN: plasma membrane; EXPRESSED IN: 25 plant structures; EXPRESSED DURING: 13 growth stages; CONTAINS InterPro DOMAIN/s: Protein kinase, catalytic domain (InterPro:IPR000719), Serine-threonine/tyrosine-protein kinase (InterPro:IPR001245), Serine/threoni…
AT5G65530	6.36009	0.165333	4.36429	0.192083	4.62506	0.274289	4.57606	0.093318	6.41071	0.215281	4.42302	0.130166	4.30714	0.0980902	4.84683	0.242836	AT5G65530.1	Protein kinase superfamily protein	Protein kinase superfamily protein; FUNCTIONS IN: protein serine/threonine kinase activity, protein kinase activity, kinase activity, ATP binding; INVOLVED IN: protein amino acid phosphorylation; LOCATED IN: cellular_component unknown; EXPRESSED IN: 16 plant structures; EXPRESSED DURING: 8 growth stages; CONTAINS InterPro DOMAIN/s: Protein kinase, ATP binding site (InterPro:IPR017441), Serine/thr…
AT1G69680	7.1337	0.138692	5.14103	0.103864	5.54882	0.208791	5.74683	0.140068	7.76194	0.144726	5.74913	0.0952933	5.96086	0.131895	7.36241	0.150253	AT1G69680.1	Mog1/PsbP/DUF1795-like photosystem II reaction center PsbP family protein	Mog1/PsbP/DUF1795-like photosystem II reaction center PsbP family protein; CONTAINS InterPro DOMAIN/s: Mog1/PsbP/DUF1795, alpha/beta/alpha sandwich (InterPro:IPR016124), Ran-interacting Mog1 protein (InterPro:IPR007681), Mog1/PsbP, alpha/beta/alpha sandwich (InterPro:IPR016123); Has 275 Blast hits to 275 proteins in 139 species: Archae - 0; Bacteria - 0; Metazoa - 62; Fungi - 115; Plants - 49; Vi…
AT3G48410	5.99841	0.149704	4.01717	0.152883	4.20148	0.442937	4.57397	0.265688	5.15124	0.30268	4.02365	0.254714	3.91639	0.225488	4.5002	0.425829	AT3G48410.1	alpha/beta-Hydrolases superfamily protein	alpha/beta-Hydrolases superfamily protein; CONTAINS InterPro DOMAIN/s: Alpha/beta hydrolase fold-1 (InterPro:IPR000073); BEST Arabidopsis thaliana protein match is: alpha/beta-Hydrolases superfamily protein (TAIR:AT2G36290.1); Has 1039 Blast hits to 1035 proteins in 267 species: Archae - 10; Bacteria - 561; Metazoa - 10; Fungi - 51; Plants - 319; Viruses - 0; Other Eukaryotes - 88 (source: NCBI B…
AT3G05260	6.74775	0.106532	4.7698	0.111073	5.15818	0.21803	4.87701	0.173318	5.53935	0.186732	4.27141	0.210189	4.30246	0.248565	4.44044	0.173641	AT3G05260.1	NAD(P)-binding Rossmann-fold superfamily protein	NAD(P)-binding Rossmann-fold superfamily protein; FUNCTIONS IN: oxidoreductase activity, binding, catalytic activity; INVOLVED IN: oxidation reduction, metabolic process; LOCATED IN: cellular_component unknown; EXPRESSED IN: seed; CONTAINS InterPro DOMAIN/s: Short-chain dehydrogenase/reductase, conserved site (InterPro:IPR020904), NAD(P)-binding domain (InterPro:IPR016040), Glucose/ribitol dehydr…
AT2G24500	10.0619	0.222295	8.10048	0.115175	8.85667	0.0746496	8.18512	0.0640573	9.36885	0.115521	8.66923	0.108349	8.3683	0.192147	8.75089	0.127679	AT2G24500.1	Zinc finger protein 622	FZF; FUNCTIONS IN: sequence-specific DNA binding transcription factor activity; INVOLVED IN: regulation of transcription; LOCATED IN: intracellular; EXPRESSED IN: 23 plant structures; EXPRESSED DURING: 13 growth stages; CONTAINS InterPro DOMAIN/s: Zinc finger, C2H2-like (InterPro:IPR015880), Zinc finger, C2H2-type (InterPro:IPR007087), Zinc finger, double-stranded RNA binding (InterPro:IPR022755)…
AT3G45640	8.44906	0.139437	6.49082	0.0957111	6.94385	0.0960249	7.0882	0.194098	8.20867	0.143867	8.45738	0.341249	7.35546	0.109211	8.09148	0.320659	AT3G45640.1	mitogen-activated protein kinase 3	mitogen-activated protein kinase 3 (MPK3); CONTAINS InterPro DOMAIN/s: Protein kinase, ATP binding site (InterPro:IPR017441), Serine/threonine-protein kinase domain (InterPro:IPR002290), Serine/threonine-protein kinase-like domain (InterPro:IPR017442), Protein kinase-like domain (InterPro:IPR011009), Serine/threonine-protein kinase, active site (InterPro:IPR008271), MAP kinase, conserved site (In…
AT5G45340	8.64374	0.192458	6.68606	0.215096	7.75124	0.0698911	7.45214	0.295822	7.71268	0.207667	7.61691	0.0805496	6.96755	0.196845	7.47857	0.216086	AT5G45340.1	cytochrome P450, family 707, subfamily A, polypeptide 3	cytochrome P450, family 707, subfamily A, polypeptide 3 (CYP707A3); FUNCTIONS IN: oxygen binding, (+)-abscisic acid 8'-hydroxylase activity; INVOLVED IN: in 8 processes; LOCATED IN: endomembrane system; EXPRESSED IN: 25 plant structures; EXPRESSED DURING: 12 growth stages; CONTAINS InterPro DOMAIN/s: Cytochrome P450 (InterPro:IPR001128), Cytochrome P450, E-class, group I (InterPro:IPR002401), Cyt…
AT1G08570	6.66718	0.198424	4.72949	0.163615	4.73204	0.0542476	5.06097	0.0929247	5.5688	0.22199	4.15101	0.0170534	4.2928	0.113532	5.5637	0.260926	AT1G08570.1	atypical CYS HIS rich thioredoxin 4	atypical CYS HIS rich thioredoxin 4 (ACHT4); FUNCTIONS IN: oxidoreductase activity, acting on sulfur group of donors, disulfide as acceptor; INVOLVED IN: cell redox homeostasis; LOCATED IN: chloroplast membrane, chloroplast, chloroplast stroma; EXPRESSED IN: 22 plant structures; EXPRESSED DURING: 13 growth stages; CONTAINS InterPro DOMAIN/s: Thioredoxin fold (InterPro:IPR012335), Thioredoxin, cor…
AT1G61140	7.01294	0.0561521	5.09884	0.103878	5.24465	0.059045	4.90834	0.263996	6.35282	0.267806	4.29095	0.0262573	4.31583	0.0666084	4.73052	0.0697638	AT1G61140.1	SNF2 domain-containing protein / helicase domain-containing protein / zinc finger protein-related	embryo sac development arrest 16 (EDA16); FUNCTIONS IN: helicase activity, DNA binding, zinc ion binding, nucleic acid binding, ATP binding; INVOLVED IN: embryo sac development; EXPRESSED IN: 24 plant structures; EXPRESSED DURING: 15 growth stages; CONTAINS InterPro DOMAIN/s: Zinc finger, RING-type, conserved site (InterPro:IPR017907), Zinc finger, RING-type (InterPro:IPR001841), Zinc finger, C3H…
AT5G47120	11.9592	0.132506	10.05	0.0669389	9.91581	0.142097	10.9081	0.168482	11.3311	0.133144	9.54975	0.0300731	9.74196	0.23005	11.6044	0.134951	AT5G47120.1	BAX inhibitor 1	BAX inhibitor 1 (BI1); CONTAINS InterPro DOMAIN/s: Inhibitor of apoptosis-promoting Bax1 related (InterPro:IPR006214), Bax inhibitor 1, conserved site (InterPro:IPR006213); BEST Arabidopsis thaliana protein match is: Bax inhibitor-1 family protein (TAIR:AT4G17580.1); Has 1807 Blast hits to 1807 proteins in 277 species: Archae - 0; Bacteria - 0; Metazoa - 736; Fungi - 347; Plants - 385; Viruses - …
AT1G69760	6.7336	0.112436	4.82552	0.0917829	5.48103	0.321431	4.98017	0.22634	7.87643	0.270733	6.94749	0.0925572	6.94158	0.134462	7.22685	0.178004	AT1G69760.1		unknown protein; BEST Arabidopsis thaliana protein match is: unknown protein (TAIR:AT1G26920.1); Has 51 Blast hits to 51 proteins in 15 species: Archae - 0; Bacteria - 2; Metazoa - 2; Fungi - 7; Plants - 29; Viruses - 0; Other Eukaryotes - 11 (source: NCBI BLink).
AT4G36470	4.84421	0.314318	2.94469	0.0708393	4.09187	0.312876	4.03871	0.18126	4.5449	0.140053	3.36659	0.0900272	2.93833	0.0858819	3.70755	0.188431	AT4G36470.1	S-adenosyl-L-methionine-dependent methyltransferases superfamily protein	S-adenosyl-L-methionine-dependent methyltransferases superfamily protein; CONTAINS InterPro DOMAIN/s: SAM dependent carboxyl methyltransferase (InterPro:IPR005299); BEST Arabidopsis thaliana protein match is: S-adenosyl-L-methionine-dependent methyltransferases superfamily protein (TAIR:AT3G11480.1); Has 909 Blast hits to 891 proteins in 125 species: Archae - 0; Bacteria - 69; Metazoa - 9; Fungi …
AT1G29240	7.95376	0.074396	6.05472	0.0873009	6.27271	0.200919	6.94606	0.0340914	8.02284	0.197331	6.64929	0.145016	7.1143	0.117536	7.27877	0.0729566	AT1G29240.1	Protein of unknown function (DUF688)	Protein of unknown function (DUF688); CONTAINS InterPro DOMAIN/s: Protein of unknown function DUF688 (InterPro:IPR007789); BEST Arabidopsis thaliana protein match is: Protein of unknown function (DUF688) (TAIR:AT2G34170.2); Has 97 Blast hits to 87 proteins in 12 species: Archae - 0; Bacteria - 2; Metazoa - 0; Fungi - 2; Plants - 93; Viruses - 0; Other Eukaryotes - 0 (source: NCBI BLink).
AT2G07732	5.43648	0.137575	3.54049	0.0519603	3.7215	0.0792707	3.9162	0.0910293	3.73028	0.167864	3.21849	0.0730762	3.11541	0.0705719	3.44667	0.0423701	AT2G07732.1	Ribulose bisphosphate carboxylase large chain, catalytic domain	Ribulose bisphosphate carboxylase large chain, catalytic domain; FUNCTIONS IN: ribulose-bisphosphate carboxylase activity, magnesium ion binding; INVOLVED IN: carbon fixation; LOCATED IN: plastid; CONTAINS InterPro DOMAIN/s: Ribulose bisphosphate carboxylase, large subunit, C-terminal (InterPro:IPR000685); BEST Arabidopsis thaliana protein match is: Ribulose bisphosphate carboxylase large chain, …
ATMG00280	5.43648	0.137575	3.54049	0.0519603	3.7215	0.0792707	3.9162	0.0910293	3.73028	0.167864	3.21849	0.0730762	3.11541	0.0705719	3.44667	0.0423701	ATMG00280.1	Ribulose bisphosphate carboxylase large chain, catalytic domain	Ribulose bisphosphate carboxylase large chain, catalytic domain; FUNCTIONS IN: ribulose-bisphosphate carboxylase activity, magnesium ion binding; INVOLVED IN: carbon fixation; LOCATED IN: plastid; CONTAINS InterPro DOMAIN/s: Ribulose bisphosphate carboxylase, large subunit, C-terminal (InterPro:IPR000685); BEST Arabidopsis thaliana protein match is: Ribulose bisphosphate carboxylase large chain, …
AT4G05080	4.61129	0.27722	2.71638	0.112586	3.26553	0.129131	3.13679	0.0801934	3.27467	0.0824985	3.05272	0.300161	2.94664	0.126041	3.10023	0.0747657	AT4G05080.1	F-box and associated interaction domains-containing protein	F-box and associated interaction domains-containing protein; CONTAINS InterPro DOMAIN/s: F-box domain, cyclin-like (InterPro:IPR001810), F-box domain, Skp2-like (InterPro:IPR022364), F-box associated domain, type 1 (InterPro:IPR006527), F-box associated interaction domain (InterPro:IPR017451); BEST Arabidopsis thaliana protein match is: F-box and associated interaction domains-containing protein …
AT5G44350	6.08133	0.191613	4.18852	0.336371	4.10665	0.341915	4.77483	0.455645	5.61119	0.458271	5.01165	0.38614	5.7848	0.153072	6.11891	0.364622	AT5G44350.1	ethylene-responsive nuclear protein -related	ethylene-responsive nuclear protein -related; BEST Arabidopsis thaliana protein match is: ethylene-responsive nuclear protein / ethylene-regulated nuclear protein (ERT2) (TAIR:AT4G20880.1); Has 50 Blast hits to 50 proteins in 16 species: Archae - 0; Bacteria - 2; Metazoa - 0; Fungi - 0; Plants - 41; Viruses - 0; Other Eukaryotes - 7 (source: NCBI BLink).
AT5G52510	6.65352	0.151534	4.7764	0.165098	6.24176	0.199388	5.21132	0.157778	5.5188	0.0889702	4.14039	0.0897422	4.15201	0.217699	4.68944	0.255542	AT5G52510.1	SCARECROW-like 8	SCARECROW-like 8 (SCL8); CONTAINS InterPro DOMAIN/s: Transcription factor GRAS (InterPro:IPR005202); BEST Arabidopsis thaliana protein match is: SCARECROW-like 1 (TAIR:AT1G21450.1); Has 2327 Blast hits to 2305 proteins in 315 species: Archae - 0; Bacteria - 4; Metazoa - 13; Fungi - 36; Plants - 2242; Viruses - 0; Other Eukaryotes - 32 (source: NCBI BLink).
AT4G29190	9.66511	0.0910254	7.793	0.208794	8.31187	0.0750593	8.23976	0.0448793	9.09748	0.0654572	8.61029	0.029448	7.92775	0.178224	8.40496	0.145194	AT4G29190.1	Zinc finger C-x8-C-x5-C-x3-H type family protein	Zinc finger C-x8-C-x5-C-x3-H type family protein; CONTAINS InterPro DOMAIN/s: Zinc finger, CCCH-type (InterPro:IPR000571); BEST Arabidopsis thaliana protein match is: CCCH-type zinc finger family protein (TAIR:AT2G19810.1); Has 726 Blast hits to 700 proteins in 125 species: Archae - 0; Bacteria - 0; Metazoa - 157; Fungi - 3; Plants - 406; Viruses - 0; Other Eukaryotes - 160 (source: NCBI BLink).
AT1G62390	7.3822	0.130093	5.51339	0.0755422	6.52964	0.212149	5.63758	0.201973	7.41545	0.0997922	7.07633	0.116797	6.33516	0.133527	7.0012	0.260341	AT1G62390.1	Octicosapeptide/Phox/Bem1p (PB1) domain-containing protein / tetratricopeptide repeat (TPR)-containing protein	Octicosapeptide/Phox/Bem1p (PB1) domain-containing protein / tetratricopeptide repeat (TPR)-containing protein; FUNCTIONS IN: binding; EXPRESSED IN: 25 plant structures; EXPRESSED DURING: 14 growth stages; CONTAINS InterPro DOMAIN/s: Octicosapeptide/Phox/Bem1p (InterPro:IPR000270), Tetratricopeptide-like helical (InterPro:IPR011990), Tetratricopeptide repeat-containing (InterPro:IPR013026), Tetra…
AT4G22220	9.95624	0.153855	8.09115	0.0921997	8.80295	0.135831	8.20446	0.13256	9.85504	0.114168	8.90668	0.0562934	8.32979	0.143695	8.80386	0.0865082	AT4G22220.1	SufE/NifU family protein	ISU1; CONTAINS InterPro DOMAIN/s: NIF system FeS cluster assembly, NifU, N-terminal (InterPro:IPR002871), ISC system FeS cluster assembly, IscU scaffold (InterPro:IPR011339); BEST Arabidopsis thaliana protein match is: ISCU-like 3 (TAIR:AT4G04080.1); Has 5453 Blast hits to 5453 proteins in 1998 species: Archae - 110; Bacteria - 3654; Metazoa - 148; Fungi - 154; Plants - 89; Viruses - 0; Other Euk…
AT1G68300	5.69609	0.123787	3.83255	0.276536	5.30567	0.279918	4.75208	0.410535	5.11331	0.235917	4.54063	0.20775	4.47432	0.259596	4.54363	0.363324	AT1G68300.1	Adenine nucleotide alpha hydrolases-like superfamily protein	Adenine nucleotide alpha hydrolases-like superfamily protein; FUNCTIONS IN: molecular_function unknown; INVOLVED IN: response to stress; LOCATED IN: cellular_component unknown; EXPRESSED IN: 24 plant structures; EXPRESSED DURING: 15 growth stages; CONTAINS InterPro DOMAIN/s: UspA (InterPro:IPR006016), Rossmann-like alpha/beta/alpha sandwich fold (InterPro:IPR014729), Universal stress protein A (I…
AT5G27210	5.37373	0.228151	3.51702	0.362579	3.79517	0.335305	3.6695	0.197551	5.43784	0.339773	3.47542	0.234932	3.37819	0.20911	3.96797	0.711331	AT5G27210.1	Protein of unknown function, transmembrane-40	Protein of unknown function, transmembrane-40; CONTAINS InterPro DOMAIN/s: Protein of unknown function, transmembrane-40 (InterPro:IPR018781); BEST Arabidopsis thaliana protein match is: Protein of unknown function, transmembrane-40 (TAIR:AT3G05010.1); Has 1807 Blast hits to 1807 proteins in 277 species: Archae - 0; Bacteria - 0; Metazoa - 736; Fungi - 347; Plants - 385; Viruses - 0; Other Eukary…
AT3G08010	7.45487	0.135212	5.62031	0.311724	6.46318	0.144384	5.84431	0.163658	6.99955	0.121032	6.36542	0.0801842	5.79397	0.130732	6.12313	0.0731714	AT3G08010.1	RNA binding	ATAB2; FUNCTIONS IN: RNA binding; INVOLVED IN: de-etiolation, chloroplast organization, translation; LOCATED IN: chloroplast; EXPRESSED IN: 22 plant structures; EXPRESSED DURING: 13 growth stages; CONTAINS InterPro DOMAIN/s: Protein of unknown function DUF1092 (InterPro:IPR009472); Has 382 Blast hits to 382 proteins in 92 species: Archae - 0; Bacteria - 177; Metazoa - 0; Fungi - 0; Plants - 50; V…
AT3G18100	6.90236	0.14259	5.06789	0.059866	5.50007	0.221213	4.99429	0.0798322	6.32637	0.0703111	5.35189	0.0377707	4.74783	0.212047	5.38032	0.184292	AT3G18100.1	myb domain protein 4r1	myb domain protein 4r1 (MYB4R1); CONTAINS InterPro DOMAIN/s: MYB-like (InterPro:IPR017877), SANT, DNA-binding (InterPro:IPR001005), Myb, DNA-binding (InterPro:IPR014778), Homeodomain-like (InterPro:IPR009057), Myb transcription factor (InterPro:IPR015495), Homeodomain-related (InterPro:IPR012287), HTH transcriptional regulator, Myb-type, DNA-binding (InterPro:IPR017930); BEST Arabidopsis thaliana…
AT3G57570	8.45713	0.115692	6.62288	0.231971	7.01731	0.104403	7.03285	0.0625191	7.5639	0.21777	7.26375	0.112624	6.80082	0.116612	7.241	0.121709	AT3G57570.1	ARM repeat superfamily protein	ARM repeat superfamily protein; FUNCTIONS IN: binding; INVOLVED IN: biological_process unknown; LOCATED IN: cellular_component unknown; EXPRESSED IN: 22 plant structures; EXPRESSED DURING: 11 growth stages; CONTAINS InterPro DOMAIN/s: Armadillo-type fold (InterPro:IPR016024); Has 48 Blast hits to 42 proteins in 22 species: Archae - 0; Bacteria - 2; Metazoa - 0; Fungi - 0; Plants - 35; Viruses - 0…
AT3G05500	11.5787	0.0572245	9.76295	0.156877	10.2935	0.108277	9.45431	0.132896	11.0085	0.0923229	10.0184	0.0689279	9.27858	0.275129	9.94757	0.0637975	AT3G05500.1	Rubber elongation factor protein (REF)	Rubber elongation factor protein (REF); INVOLVED IN: biological_process unknown; LOCATED IN: vacuole; EXPRESSED IN: 24 plant structures; EXPRESSED DURING: 15 growth stages; CONTAINS InterPro DOMAIN/s: Rubber elongation factor (InterPro:IPR008802); BEST Arabidopsis thaliana protein match is: Rubber elongation factor protein (REF) (TAIR:AT2G47780.1); Has 129 Blast hits to 129 proteins in 22 species…
AT5G59730	6.51582	0.147058	4.70669	0.158808	6.24924	0.326049	6.53834	0.34765	4.65535	0.235223	5.77955	0.488299	4.3744	0.124162	5.87343	0.402925	AT5G59730.1	exocyst subunit exo70 family protein H7	exocyst subunit exo70 family protein H7 (EXO70H7); INVOLVED IN: exocytosis, vesicle docking involved in exocytosis; LOCATED IN: cytosol, nucleus, exocyst; EXPRESSED IN: 22 plant structures; EXPRESSED DURING: 13 growth stages; CONTAINS InterPro DOMAIN/s: Exo70 exocyst complex subunit (InterPro:IPR004140); BEST Arabidopsis thaliana protein match is: exocyst subunit exo70 family protein H6 (TAIR:AT1…
AT2G39650	4.52827	0.137751	2.73347	0.235054	3.78592	0.219551	3.75709	0.154826	5.06732	0.236468	3.77674	0.231422	3.7259	0.207345	4.35604	0.699853	AT2G39650.1	Protein of unknown function (DUF506)	Protein of unknown function (DUF506) ; CONTAINS InterPro DOMAIN/s: Protein of unknown function DUF506, plant (InterPro:IPR006502); BEST Arabidopsis thaliana protein match is: Protein of unknown function (DUF506) (TAIR:AT2G38820.2); Has 395 Blast hits to 393 proteins in 24 species: Archae - 0; Bacteria - 0; Metazoa - 0; Fungi - 0; Plants - 393; Viruses - 0; Other Eukaryotes - 2 (source: NCBI BLink…
AT4G02920	5.13498	0.1623	3.34857	0.154079	3.56177	0.14364	3.80417	0.0299091	4.84336	0.129254	3.50085	0.144937	3.47806	0.136779	4.02119	0.184974	AT4G02920.1		unknown protein; BEST Arabidopsis thaliana protein match is: unknown protein (TAIR:AT1G03340.1); Has 41 Blast hits to 41 proteins in 12 species: Archae - 0; Bacteria - 0; Metazoa - 0; Fungi - 0; Plants - 41; Viruses - 0; Other Eukaryotes - 0 (source: NCBI BLink).
AT4G12120	5.70113	0.187636	3.91502	0.039803	4.03646	0.179476	3.95475	0.0863774	3.84517	0.430723	3.79244	0.161932	3.57363	0.144944	4.1962	0.258515	AT4G12120.1	Sec1/munc18-like (SM) proteins superfamily	SEC1B; FUNCTIONS IN: protein transporter activity; INVOLVED IN: protein secretion, vesicle-mediated transport, vesicle docking involved in exocytosis; LOCATED IN: plasma membrane; EXPRESSED IN: 25 plant structures; EXPRESSED DURING: 15 growth stages; CONTAINS InterPro DOMAIN/s: Sec1-like protein (InterPro:IPR001619); BEST Arabidopsis thaliana protein match is: Sec1/munc18-like (SM) proteins super…
AT4G30790	8.52754	0.205382	6.74471	0.122857	6.61979	0.0449864	6.72284	0.0813476	7.86074	0.230302	6.23664	0.200899	5.88562	0.144155	6.44502	0.0993	AT4G30790.1		INVOLVED IN: autophagy; EXPRESSED IN: 24 plant structures; EXPRESSED DURING: 15 growth stages; CONTAINS InterPro DOMAIN/s: Autophagy-related protein 17 (InterPro:IPR007240), Autophagy-related protein 11 (InterPro:IPR019460); Has 8793 Blast hits to 6268 proteins in 570 species: Archae - 89; Bacteria - 657; Metazoa - 4844; Fungi - 808; Plants - 441; Viruses - 15; Other Eukaryotes - 1939 (source: NC…
AT1G66400	4.79718	0.387804	3.02591	0.0972066	3.9735	0.281783	3.45256	0.115901	4.29761	0.430468	3.16987	0.307589	3.0131	0.21518	3.58065	0.256143	AT1G66400.1	calmodulin like 23	calmodulin like 23 (CML23); FUNCTIONS IN: calcium ion binding; INVOLVED IN: regulation of flower development, regulation of nitric oxide metabolic process; LOCATED IN: cellular_component unknown; EXPRESSED IN: 28 plant structures; EXPRESSED DURING: 9 growth stages; CONTAINS InterPro DOMAIN/s: EF-Hand 1, calcium-binding site (InterPro:IPR018247), EF-HAND 2 (InterPro:IPR018249), EF-hand-like domain…
AT3G28770	7.13933	0.354219	5.3707	0.313951	6.71944	0.262903	5.42084	0.55255	8.32529	0.340427	7.28614	0.299976	5.50125	0.290303	7.2983	0.330196	AT3G28770.1	Protein of unknown function (DUF1216)	Protein of unknown function (DUF1216); FUNCTIONS IN: molecular_function unknown; INVOLVED IN: biological_process unknown; LOCATED IN: endomembrane system; EXPRESSED IN: petal, leaf whorl, male gametophyte, flower, epidermis; EXPRESSED DURING: L mature pollen stage, M germinated pollen stage, 4 anthesis, petal differentiation and expansion stage; CONTAINS InterPro DOMAIN/s: Protein of unknown func…
AT2G17340	7.26021	0.0618818	5.4963	0.428981	6.23385	0.0612801	6.65214	0.0391814	7.41816	0.142617	7.02799	0.0966753	6.68716	0.294906	7.0366	0.193269	AT2G17340.1	Uncharacterised conserved protein (UCP030210)	Uncharacterised conserved protein (UCP030210); CONTAINS InterPro DOMAIN/s: Domain of unknown function DUF89 (InterPro:IPR002791), Uncharacterised conserved protein UCP030210 (InterPro:IPR016949); BEST Arabidopsis thaliana protein match is: Uncharacterised conserved protein (UCP030210) (TAIR:AT4G35360.1); Has 357 Blast hits to 356 proteins in 130 species: Archae - 52; Bacteria - 55; Metazoa - 104;…
AT1G65350	6.87351	0.106338	5.11603	0.157516	5.66822	0.129335	4.80522	0.14869	6.36074	0.0962412	5.86488	0.0769046	5.01139	0.0779657	5.21556	0.155164	AT1G65350.1	ubiquitin 13	ubiquitin 13 (UBQ13); CONTAINS InterPro DOMAIN/s: Ubiquitin subgroup (InterPro:IPR019956), Ubiquitin conserved site (InterPro:IPR019954), Ubiquitin (InterPro:IPR000626), Ubiquitin supergroup (InterPro:IPR019955); BEST Arabidopsis thaliana protein match is: polyubiquitin 3 (TAIR:AT5G03240.3); Has 23178 Blast hits to 7252 proteins in 723 species: Archae - 0; Bacteria - 104; Metazoa - 10542; Fungi -…
AT3G26560	7.54621	0.176454	5.79204	0.209598	6.7973	0.18454	6.24529	0.153671	6.46692	0.223678	6.68035	0.0667804	6.24068	0.0752067	6.35751	0.0744436	AT3G26560.1	ATP-dependent RNA helicase, putative	ATP-dependent RNA helicase, putative; FUNCTIONS IN: in 6 functions; LOCATED IN: cytosol, mitochondrion; EXPRESSED IN: 24 plant structures; EXPRESSED DURING: 15 growth stages; CONTAINS InterPro DOMAIN/s: Helicase-associated domain (InterPro:IPR007502), DNA/RNA helicase, DEAD/DEAH box type, N-terminal (InterPro:IPR011545), Nucleic acid-binding, OB-fold (InterPro:IPR012340), Domain of unknown functi…
AT1G74950	6.03546	0.160942	4.28802	0.18306	4.92535	0.262624	4.58007	0.182589	5.08971	0.163781	4.03701	0.335227	3.72565	0.231576	4.09548	0.432533	AT1G74950.1	TIFY domain/Divergent CCT motif family protein	TIFY10B; CONTAINS InterPro DOMAIN/s: Tify (InterPro:IPR010399), CCT domain-like (InterPro:IPR018467); BEST Arabidopsis thaliana protein match is: jasmonate-zim-domain protein 1 (TAIR:AT1G19180.1); Has 432 Blast hits to 427 proteins in 29 species: Archae - 0; Bacteria - 0; Metazoa - 0; Fungi - 0; Plants - 432; Viruses - 0; Other Eukaryotes - 0 (source: NCBI BLink).
AT3G52510	7.87052	0.1648	6.14916	0.225814	7.14539	0.118178	6.47614	0.176284	6.90887	0.237761	6.15419	0.176504	5.97358	0.236831	6.21792	0.185785	AT3G52510.1	F-box associated ubiquitination effector family protein	F-box associated ubiquitination effector family protein; CONTAINS InterPro DOMAIN/s: F-box associated domain, type 3 (InterPro:IPR013187), F-box associated interaction domain (InterPro:IPR017451); BEST Arabidopsis thaliana protein match is: F-box and associated interaction domains-containing protein (TAIR:AT3G52320.1); Has 431 Blast hits to 421 proteins in 3 species: Archae - 0; Bacteria - 0; Met…
AT1G30610	7.53311	0.0740642	5.81561	0.213595	6.3058	0.170053	6.08347	0.0590991	6.94028	0.121868	6.40368	0.0949586	5.90958	0.0458486	6.10901	0.20547	AT1G30610.1	pentatricopeptide (PPR) repeat-containing protein	EMBRYO DEFECTIVE 2279 (EMB2279); INVOLVED IN: suspensor development, embryo development ending in seed dormancy; LOCATED IN: cellular_component unknown; EXPRESSED IN: 22 plant structures; EXPRESSED DURING: 13 growth stages; CONTAINS InterPro DOMAIN/s: Pentatricopeptide repeat (InterPro:IPR002885); BEST Arabidopsis thaliana protein match is: Tetratricopeptide repeat (TPR)-like superfamily protein …
AT1G67570	9.28133	0.274298	7.56599	0.118086	8.31251	0.233783	7.4555	0.0998241	9.30889	0.304999	8.48217	0.20047	7.87391	0.247427	7.6699	0.204919	AT1G67570.1	Protein of unknown function (DUF3537)	Protein of unknown function (DUF3537); CONTAINS InterPro DOMAIN/s: Protein of unknown function DUF3537 (InterPro:IPR021924); BEST Arabidopsis thaliana protein match is: Protein of unknown function (DUF3537) (TAIR:AT3G20300.1); Has 140 Blast hits to 140 proteins in 15 species: Archae - 0; Bacteria - 0; Metazoa - 0; Fungi - 0; Plants - 138; Viruses - 0; Other Eukaryotes - 2 (source: NCBI BLink).
AT1G76350	4.83494	0.187545	3.11966	0.0770367	3.88463	0.0750926	3.56397	0.127903	5.04684	0.193798	3.68983	0.0899286	3.50592	0.142769	3.38875	0.145197	AT1G76350.1	Plant regulator RWP-RK family protein	Plant regulator RWP-RK family protein; CONTAINS InterPro DOMAIN/s: Octicosapeptide/Phox/Bem1p (InterPro:IPR000270), Plant regulator RWP-RK (InterPro:IPR003035); BEST Arabidopsis thaliana protein match is: Plant regulator RWP-RK family protein (TAIR:AT1G20640.2); Has 692 Blast hits to 593 proteins in 43 species: Archae - 0; Bacteria - 4; Metazoa - 2; Fungi - 0; Plants - 620; Viruses - 0; Other Euk…
AT3G19085	5.64136	0.0567499	3.92655	0.177938	4.64627	0.213857	4.55882	0.143165	5.26379	0.277874	4.17016	0.0456308	5.0502	0.254434	4.56324	0.3164	AT3G19085.1		BEST Arabidopsis thaliana protein match is: F-box/RNI-like/FBD-like domains-containing protein (TAIR:AT2G26030.3); Has 310 Blast hits to 305 proteins in 3 species: Archae - 0; Bacteria - 0; Metazoa - 0; Fungi - 0; Plants - 310; Viruses - 0; Other Eukaryotes - 0 (source: NCBI BLink).
AT5G10790	10.1462	0.0753589	8.43857	0.132816	8.87397	0.105924	8.49769	0.070234	9.76641	0.0356848	8.83121	0.0267808	8.60702	0.108505	8.79453	0.0461608	AT5G10790.1	ubiquitin-specific protease 22	ubiquitin-specific protease 22 (UBP22); FUNCTIONS IN: ubiquitin-specific protease activity, ubiquitin thiolesterase activity, zinc ion binding; INVOLVED IN: ubiquitin-dependent protein catabolic process; EXPRESSED IN: 24 plant structures; EXPRESSED DURING: 15 growth stages; CONTAINS InterPro DOMAIN/s: Zinc finger, UBP-type (InterPro:IPR001607), Peptidase C19, ubiquitin carboxyl-terminal hydrolase…
AT1G14688	6.24018	0.124398	4.54231	0.387816	4.82769	0.45103	5.27572	0.300003	6.271	0.316413	4.5911	0.0867579	4.29063	0.142862	4.62672	0.305319	AT1G14688.1		FUNCTIONS IN: molecular_function unknown; INVOLVED IN: biological_process unknown; LOCATED IN: cellular_component unknown; CONTAINS InterPro DOMAIN/s: E3 Ubiquitin ligase (InterPro:IPR022170); Has 30201 Blast hits to 17322 proteins in 780 species: Archae - 12; Bacteria - 1396; Metazoa - 17338; Fungi - 3422; Plants - 5037; Viruses - 0; Other Eukaryotes - 2996 (source: NCBI BLink).
AT1G15430	4.97048	0.196274	3.27281	0.0923695	3.85345	0.103009	3.70138	0.0301104	4.44226	0.166199	3.81067	0.0811399	3.45608	0.0779585	3.92771	0.136704	AT1G15430.1	Protein of unknown function (DUF1644)	Protein of unknown function (DUF1644); CONTAINS InterPro DOMAIN/s: Protein of unknown function DUF1644 (InterPro:IPR012866); BEST Arabidopsis thaliana protein match is: Protein of unknown function (DUF1644) (TAIR:AT1G80220.1); Has 273 Blast hits to 249 proteins in 14 species: Archae - 0; Bacteria - 0; Metazoa - 0; Fungi - 0; Plants - 273; Viruses - 0; Other Eukaryotes - 0 (source: NCBI BLink).
AT4G22270	4.72523	0.304808	3.04245	0.127238	3.58466	0.294756	3.26766	0.286025	3.26834	0.0689969	3.24919	0.184384	2.99331	0.154565	3.53931	0.14669	AT4G22270.1	Protein of unknown function (DUF3537)	MEMBRANE RELATED BIGGER1 (MRB1); FUNCTIONS IN: molecular_function unknown; INVOLVED IN: regulation of cell division, organ growth; LOCATED IN: plasma membrane; EXPRESSED IN: 24 plant structures; EXPRESSED DURING: 15 growth stages; CONTAINS InterPro DOMAIN/s: Protein of unknown function DUF3537 (InterPro:IPR021924); BEST Arabidopsis thaliana protein match is: Protein of unknown function (DUF3537) …
AT2G07826	6.91929	0.109037	5.23685	0.0678416	5.7783	0.174372	5.63334	0.12485	5.56288	0.159591	4.91366	0.0762067	5.04869	0.140644	5.28826	0.126652	AT2G07826.1
ATMG01210	6.91929	0.109037	5.23685	0.0678416	5.7783	0.174372	5.63334	0.12485	5.56288	0.159591	4.91366	0.0762067	5.04869	0.140644	5.28826	0.126652	ATMG01210.1		unknown protein.
AT3G02450	8.88832	0.10508	7.21035	0.0415807	7.7486	0.14825	7.32935	0.0352985	8.39636	0.156543	7.62927	0.0463631	7.28847	0.1638	7.49853	0.0669326	AT3G02450.1	cell division protein ftsH, putative	cell division protein ftsH, putative; FUNCTIONS IN: in 6 functions; LOCATED IN: integral to membrane, chloroplast; EXPRESSED IN: 22 plant structures; EXPRESSED DURING: 13 growth stages; CONTAINS InterPro DOMAIN/s: ATPase, AAA+ type, core (InterPro:IPR003593), ATPase, AAA-type, core (InterPro:IPR003959), ATPase, AAA-type, conserved site (InterPro:IPR003960), Peptidase M41, FtsH extracellular (Inte…
AT4G32830	8.06519	0.160343	6.38989	0.14528	6.6503	0.106083	6.27444	0.163497	5.67953	0.139406	4.93725	0.229028	4.96238	0.0579094	5.16126	0.201132	AT4G32830.1	ataurora1	ataurora1 (AUR1); CONTAINS InterPro DOMAIN/s: Spindle assembly checkpoint kinase (InterPro:IPR020663), Protein kinase, ATP binding site (InterPro:IPR017441), Protein kinase, catalytic domain (InterPro:IPR000719), Serine/threonine-protein kinase domain (InterPro:IPR002290), Calcium/calmodulin-dependent protein kinase-like (InterPro:IPR020636), Serine/threonine-protein kinase-like domain (InterPro:…
AT3G18830	9.28483	0.109835	7.61103	0.160765	8.38473	0.112457	8.32848	0.284239	8.70856	0.0369034	7.3827	0.153982	6.86645	0.116921	7.36936	0.259151	AT3G18830.1	polyol/monosaccharide transporter 5	polyol/monosaccharide transporter 5 (PMT5); FUNCTIONS IN: in 11 functions; INVOLVED IN: transport, transmembrane transport; LOCATED IN: plasma membrane, membrane; EXPRESSED IN: 31 plant structures; EXPRESSED DURING: 13 growth stages; CONTAINS InterPro DOMAIN/s: Sugar transporter, conserved site (InterPro:IPR005829), Major facilitator superfamily (InterPro:IPR020846), General substrate transporter…
AT3G05390	5.75475	0.245237	4.08366	0.101278	5.13853	0.0767073	4.95884	0.0843177	4.38349	0.151658	4.88168	0.141397	4.23676	0.164269	4.60974	0.130963	AT3G05390.1		FUNCTIONS IN: molecular_function unknown; INVOLVED IN: biological_process unknown; LOCATED IN: mitochondrion; EXPRESSED IN: 15 plant structures; EXPRESSED DURING: 7 growth stages; CONTAINS InterPro DOMAIN/s: Protein of unknown function DUF248, methyltransferase putative (InterPro:IPR004159); BEST Arabidopsis thaliana protein match is: S-adenosyl-L-methionine-dependent methyltransferases superfami…
AT5G42050	10.5508	0.0868291	8.88012	0.103319	9.45737	0.225142	9.27505	0.0982175	9.19203	0.116368	9.08233	0.163989	8.36154	0.0626412	8.65856	0.162021	AT5G42050.1	DCD (Development and Cell Death) domain protein	DCD (Development and Cell Death) domain protein; CONTAINS InterPro DOMAIN/s: Development/cell death domain (InterPro:IPR013989), Kelch related (InterPro:IPR013089); BEST Arabidopsis thaliana protein match is: DCD (Development and Cell Death) domain protein (TAIR:AT3G27090.1); Has 30201 Blast hits to 17322 proteins in 780 species: Archae - 12; Bacteria - 1396; Metazoa - 17338; Fungi - 3422; Plants…
AT3G28460	8.69305	0.077291	7.03134	0.0824227	7.54062	0.147623	7.09342	0.0651436	8.36739	0.11966	7.4083	0.0243302	7.22736	0.158789	7.36332	0.0861636	AT3G28460.1	methyltransferases	methyltransferases; FUNCTIONS IN: methyltransferase activity; INVOLVED IN: rRNA methylation; LOCATED IN: chloroplast; EXPRESSED IN: 21 plant structures; EXPRESSED DURING: 13 growth stages; CONTAINS InterPro DOMAIN/s: Conserved hypothetical protein CHP00095 (InterPro:IPR004398); Has 4869 Blast hits to 4869 proteins in 1755 species: Archae - 2; Bacteria - 3296; Metazoa - 0; Fungi - 0; Plants - 49; …
AT4G31160	9.83406	0.176705	8.17428	0.125837	8.58022	0.0981461	8.27384	0.0308278	8.5474	0.090197	8.07148	0.025278	7.93297	0.0687128	8.12952	0.0649968	AT4G31160.1	DDB1-CUL4 associated factor 1	DDB1-CUL4 associated factor 1 (DCAF1); FUNCTIONS IN: nucleotide binding; INVOLVED IN: in 6 processes; LOCATED IN: nucleus, CUL4 RING ubiquitin ligase complex; EXPRESSED IN: 29 plant structures; EXPRESSED DURING: 14 growth stages; CONTAINS InterPro DOMAIN/s: WD40 repeat-like-containing domain (InterPro:IPR011046), LisH dimerisation motif, subgroup (InterPro:IPR013720), WD40-repeat-containing domai…
AT1G34220	9.49213	0.149187	7.83507	0.201772	7.34285	0.0590835	7.82336	0.0628849	8.92515	0.0882321	7.03838	0.135472	7.19574	0.214057	7.86713	0.178846	AT1G34220.1	Regulator of Vps4 activity in the MVB pathway protein	Regulator of Vps4 activity in the MVB pathway protein; CONTAINS InterPro DOMAIN/s: Protein of unknown function DUF292, eukaryotic (InterPro:IPR005061); BEST Arabidopsis thaliana protein match is: Regulator of Vps4 activity in the MVB pathway protein (TAIR:AT4G35730.1); Has 2168 Blast hits to 1128 proteins in 249 species: Archae - 0; Bacteria - 95; Metazoa - 396; Fungi - 227; Plants - 323; Viruses…
AT3G19810	7.4863	0.0621351	5.83403	0.0499702	6.41618	0.172812	6.27441	0.0731461	6.66978	0.0833582	6.96026	0.0914088	6.33614	0.0373149	6.15559	0.240861	AT3G19810.1	Protein of unknown function (DUF177)	Protein of unknown function (DUF177); FUNCTIONS IN: molecular_function unknown; INVOLVED IN: biological_process unknown; LOCATED IN: chloroplast; EXPRESSED IN: 22 plant structures; EXPRESSED DURING: 13 growth stages; CONTAINS InterPro DOMAIN/s: Protein of unknown function DUF177 (InterPro:IPR003772); Has 677 Blast hits to 677 proteins in 297 species: Archae - 0; Bacteria - 566; Metazoa - 0; Fungi…
AT4G37180	6.7462	0.097906	5.09487	0.110401	5.83711	0.0789689	5.7537	0.0945504	6.27652	0.144398	6.04549	0.0649619	5.92667	0.0660231	6.21395	0.212044	AT4G37180.1	Homeodomain-like superfamily protein	Homeodomain-like superfamily protein; CONTAINS InterPro DOMAIN/s: Homeodomain-like (InterPro:IPR009057), Myb, DNA-binding (InterPro:IPR014778), Myb-like DNA-binding domain, SHAQKYF class (InterPro:IPR006447), HTH transcriptional regulator, Myb-type, DNA-binding (InterPro:IPR017930), Homeodomain-related (InterPro:IPR012287); BEST Arabidopsis thaliana protein match is: Homeodomain-like superfamily …
AT3G22570	6.0237	0.154027	4.38369	0.147302	5.04085	0.346323	4.57694	0.118616	5.62859	0.404056	4.3667	0.144717	4.42489	0.165589	4.24907	0.191807	AT3G22570.1	Bifunctional inhibitor/lipid-transfer protein/seed storage 2S albumin superfamily protein	Bifunctional inhibitor/lipid-transfer protein/seed storage 2S albumin superfamily protein; FUNCTIONS IN: lipid binding; INVOLVED IN: lipid transport; LOCATED IN: endomembrane system; EXPRESSED IN: root, pollen tube; CONTAINS InterPro DOMAIN/s: Bifunctional inhibitor/plant lipid transfer protein/seed storage (InterPro:IPR016140), Plant lipid transfer protein/seed storage/trypsin-alpha amylase inhi…
AT4G27820	6.29601	0.103218	4.66299	0.259355	4.51187	0.168035	5.19839	0.237192	6.09716	0.145341	4.40847	0.341352	4.30838	0.278911	4.91814	0.213239	AT4G27820.1	beta glucosidase 9	beta glucosidase 9 (BGLU9); FUNCTIONS IN: cation binding, hydrolase activity, hydrolyzing O-glycosyl compounds, catalytic activity; INVOLVED IN: carbohydrate metabolic process; LOCATED IN: peroxisome; EXPRESSED IN: 20 plant structures; EXPRESSED DURING: 13 growth stages; CONTAINS InterPro DOMAIN/s: Glycoside hydrolase, family 1 (InterPro:IPR001360), Glycoside hydrolase, family 1, active site (Int…
AT1G10650	5.9861	0.116455	4.35847	0.0665185	4.58305	0.172487	4.93692	0.0480785	5.2249	0.153973	4.35557	0.0933157	3.96825	0.127983	4.54114	0.0654759	AT1G10650.1	SBP (S-ribonuclease binding protein) family protein	SBP (S-ribonuclease binding protein) family protein; FUNCTIONS IN: zinc ion binding; INVOLVED IN: biological_process unknown; LOCATED IN: cellular_component unknown; EXPRESSED IN: 24 plant structures; EXPRESSED DURING: 15 growth stages; CONTAINS InterPro DOMAIN/s: Zinc finger, RING-type (InterPro:IPR001841), S-ribonuclease binding protein, SBP1, pollen (InterPro:IPR017066); BEST Arabidopsis thali…
AT2G17730	7.2452	0.114202	5.61958	0.0512926	5.95902	0.125044	6.27011	0.243067	7.00952	0.250615	6.13302	0.0492136	6.01648	0.147736	6.12471	0.120295	AT2G17730.1	NEP-interacting protein 2	NEP-interacting protein 2 (NIP2); CONTAINS InterPro DOMAIN/s: Zinc finger, RING-type (InterPro:IPR001841); BEST Arabidopsis thaliana protein match is: RING/U-box superfamily protein (TAIR:AT4G35840.1); Has 9242 Blast hits to 9216 proteins in 266 species: Archae - 0; Bacteria - 2; Metazoa - 2260; Fungi - 688; Plants - 5081; Viruses - 18; Other Eukaryotes - 1193 (source: NCBI BLink).
AT3G19970	5.32954	0.270761	3.70683	0.179531	4.46529	0.144306	3.9341	0.248911	4.4854	0.286928	4.23812	0.252621	3.88677	0.240308	4.35422	0.159015	AT3G19970.1	alpha/beta-Hydrolases superfamily protein	alpha/beta-Hydrolases superfamily protein; CONTAINS InterPro DOMAIN/s: Protein of unknown function DUF829, transmembrane 53 (InterPro:IPR008547); BEST Arabidopsis thaliana protein match is: alpha/beta-Hydrolases superfamily protein (TAIR:AT2G18245.1); Has 401 Blast hits to 400 proteins in 106 species: Archae - 0; Bacteria - 0; Metazoa - 180; Fungi - 77; Plants - 116; Viruses - 0; Other Eukaryotes…
AT4G23920	6.32269	0.155329	4.70073	0.185232	5.95118	0.103525	4.87641	0.0485345	4.82808	0.0907258	4.74926	0.0498397	4.50806	0.124712	4.45505	0.0915724	AT4G23920.1	UDP-D-glucose/UDP-D-galactose 4-epimerase 2	UDP-D-glucose/UDP-D-galactose 4-epimerase 2 (UGE2); CONTAINS InterPro DOMAIN/s: NAD-dependent epimerase/dehydratase (InterPro:IPR001509), NAD(P)-binding domain (InterPro:IPR016040), UDP-glucose 4-epimerase (InterPro:IPR005886); BEST Arabidopsis thaliana protein match is: UDP-D-glucose/UDP-D-galactose 4-epimerase 5 (TAIR:AT4G10960.1); Has 45788 Blast hits to 45762 proteins in 3004 species: Archae …
AT5G58350	8.38091	0.229304	6.759	0.206488	5.57186	0.159697	7.08095	0.13884	3.93747	0.25235	2.79129	0.033756	3.26611	0.158029	3.74191	0.197874	AT5G58350.1	with no lysine (K) kinase 4	with no lysine (K) kinase 4 (WNK4); FUNCTIONS IN: protein kinase activity, kinase activity; INVOLVED IN: protein amino acid phosphorylation; LOCATED IN: nucleus, cytoplasm; EXPRESSED IN: 22 plant structures; EXPRESSED DURING: 13 growth stages; CONTAINS InterPro DOMAIN/s: Protein kinase, catalytic domain (InterPro:IPR000719), Serine/threonine-protein kinase-like domain (InterPro:IPR017442), Protei…
AT4G18410	5.23091	0.157092	3.6118	0.111984	4.12516	0.111626	4.25964	0.0929575	5.14238	0.355419	3.99553	0.102994	3.67272	0.261343	4.21321	0.168626	AT4G18410.1	transposable element gene	Mutator-like transposase family, has a 8.7e-30 P-value blast match to GB:AAA21566 mudrA of transposon="MuDR" (MuDr-element) (Zea mays)
AT5G24530	6.04132	0.0723833	4.42654	0.101717	5.11783	0.136835	4.16426	0.0526759	4.36516	0.174247	4.31237	0.0220588	3.70949	0.135378	3.70218	0.236297	AT5G24530.1	2-oxoglutarate (2OG) and Fe(II)-dependent oxygenase superfamily protein	DOWNY MILDEW RESISTANT 6 (DMR6); FUNCTIONS IN: oxidoreductase activity, acting on paired donors, with incorporation or reduction of molecular oxygen, 2-oxoglutarate as one donor, and incorporation of one atom each of oxygen into both donors, oxidoreductase activity; INVOLVED IN: response to fungus, response to bacterium, flavonoid biosynthetic process; LOCATED IN: cellular_component unknown; EXPR…
AT2G24130	7.16068	0.0847266	5.54729	0.352213	5.87088	0.253363	5.67195	0.190683	7.13051	0.175251	5.93791	0.132293	5.84978	0.298108	6.15404	0.121764	AT2G24130.1	Leucine-rich receptor-like protein kinase family protein	Leucine-rich receptor-like protein kinase family protein; FUNCTIONS IN: protein serine/threonine kinase activity, protein kinase activity, ATP binding; INVOLVED IN: transmembrane receptor protein tyrosine kinase signaling pathway, protein amino acid phosphorylation; LOCATED IN: endomembrane system; EXPRESSED IN: 15 plant structures; EXPRESSED DURING: 7 growth stages; CONTAINS InterPro DOMAIN/s: P…
AT1G42990	9.86141	0.0556956	8.25018	0.0730063	8.07484	0.0917386	8.37847	0.143667	9.83848	0.170384	8.83473	0.0780505	8.75601	0.0377118	9.4463	0.129136	AT1G42990.1	basic region/leucine zipper motif 60	basic region/leucine zipper motif 60 (BZIP60); CONTAINS InterPro DOMAIN/s: Basic-leucine zipper (bZIP) transcription factor (InterPro:IPR004827), Basic leucine zipper (InterPro:IPR011700); BEST Arabidopsis thaliana protein match is: Basic-leucine zipper (bZIP) transcription factor family protein (TAIR:AT2G40950.1); Has 974 Blast hits to 974 proteins in 146 species: Archae - 0; Bacteria - 28; Meta…
AT2G44800	6.40939	0.076521	4.80525	0.101059	5.78012	0.140799	5.41222	0.172887	3.57822	0.197788	4.59484	0.205636	4.66599	0.0542789	4.91896	0.075877	AT2G44800.1	2-oxoglutarate (2OG) and Fe(II)-dependent oxygenase superfamily protein	2-oxoglutarate (2OG) and Fe(II)-dependent oxygenase superfamily protein; FUNCTIONS IN: oxidoreductase activity, acting on paired donors, with incorporation or reduction of molecular oxygen, 2-oxoglutarate as one donor, and incorporation of one atom each of oxygen into both donors, oxidoreductase activity; INVOLVED IN: biological_process unknown; LOCATED IN: cellular_component unknown; CONTAINS In…
AT2G01650	10.6412	0.14725	9.03888	0.169891	9.24318	0.269533	8.90484	0.160952	10.7662	0.145095	9.09329	0.0564143	8.85945	0.13258	9.03328	0.0503309	AT2G01650.1	plant UBX domain-containing protein 2	plant UBX domain-containing protein 2 (PUX2); CONTAINS InterPro DOMAIN/s: PUB domain (InterPro:IPR018997), UBX (InterPro:IPR001012), PUG domain (InterPro:IPR006567); BEST Arabidopsis thaliana protein match is: ubiquitin-associated (UBA)/TS-N domain-containing protein (TAIR:AT1G04850.1); Has 563 Blast hits to 563 proteins in 115 species: Archae - 0; Bacteria - 15; Metazoa - 269; Fungi - 22; Plants…
AT4G38580	9.23533	0.175671	7.63457	0.07135	8.08816	0.109571	7.87158	0.0548314	8.71845	0.12637	7.49888	0.0170153	7.48754	0.14966	7.90096	0.104694	AT4G38580.1	farnesylated protein 6	farnesylated protein 6 (FP6); FUNCTIONS IN: metal ion binding; INVOLVED IN: heat acclimation; LOCATED IN: plasma membrane; EXPRESSED IN: 23 plant structures; EXPRESSED DURING: 13 growth stages; CONTAINS InterPro DOMAIN/s: Heavy metal transport/detoxification protein (InterPro:IPR006121); BEST Arabidopsis thaliana protein match is: Heavy metal transport/detoxification superfamily protein (TAIR:AT4…
AT2G48020	8.55015	0.0903755	6.95173	0.0599753	8.42162	0.144815	7.46711	0.0779399	7.38675	0.156397	7.29521	0.0199655	7.17894	0.143234	7.20721	0.0205174	AT2G48020.1	Major facilitator superfamily protein	Major facilitator superfamily protein; FUNCTIONS IN: carbohydrate transmembrane transporter activity, sugar:hydrogen symporter activity; INVOLVED IN: transport, transmembrane transport; LOCATED IN: plasma membrane, chloroplast, vacuole, membrane; EXPRESSED IN: 24 plant structures; EXPRESSED DURING: 14 growth stages; CONTAINS InterPro DOMAIN/s: Sugar transporter, conserved site (InterPro:IPR005829…
AT5G64450	6.28246	0.164131	4.68599	0.251146	6.28838	0.116468	5.86274	0.37579	5.87406	0.292326	5.87186	0.164824	5.23556	0.357822	5.07922	0.242251	AT5G64450.1		BEST Arabidopsis thaliana protein match is: Putative endonuclease or glycosyl hydrolase (TAIR:AT3G62200.1); Has 1807 Blast hits to 1807 proteins in 277 species: Archae - 0; Bacteria - 0; Metazoa - 736; Fungi - 347; Plants - 385; Viruses - 0; Other Eukaryotes - 339 (source: NCBI BLink).
AT5G41190	8.40864	0.0627573	6.82278	0.17348	7.87238	0.123736	6.98905	0.086887	8.7679	0.19917	8.20091	0.178133	7.32789	0.0909812	7.36947	0.0115783	AT5G41190.1		CONTAINS InterPro DOMAIN/s: Nin one binding (NOB1) Zn-ribbon like (InterPro:IPR014881), D-site 20S pre-rRNA nuclease (InterPro:IPR017117); Has 1807 Blast hits to 1807 proteins in 277 species: Archae - 0; Bacteria - 0; Metazoa - 736; Fungi - 347; Plants - 385; Viruses - 0; Other Eukaryotes - 339 (source: NCBI BLink).
AT4G28230	6.45822	0.11527	4.88201	0.136882	5.1973	0.081171	4.81279	0.0662596	5.56858	0.109025	4.79792	0.140131	5.21628	0.2142	5.22209	0.150679	AT4G28230.1		unknown protein; Has 444 Blast hits to 358 proteins in 107 species: Archae - 0; Bacteria - 20; Metazoa - 179; Fungi - 26; Plants - 38; Viruses - 2; Other Eukaryotes - 179 (source: NCBI BLink).
AT1G03990	6.90996	0.0805678	5.33384	0.0646834	5.75991	0.133413	5.11943	0.161994	5.83329	0.134838	5.32863	0.0168689	5.76019	0.143055	5.63485	0.0930637	AT1G03990.1	Long-chain fatty alcohol dehydrogenase family protein	Long-chain fatty alcohol dehydrogenase family protein; FUNCTIONS IN: oxidoreductase activity, oxidoreductase activity, acting on CH-OH group of donors, FAD binding; CONTAINS InterPro DOMAIN/s: Glucose-methanol-choline oxidoreductase, N-terminal (InterPro:IPR000172), Glucose-methanol-choline oxidoreductase, C-terminal (InterPro:IPR007867), Long-chain fatty alcohol dehydrogenase (InterPro:IPR012400…
AT3G09350	10.1625	0.138136	8.5866	0.333597	8.76767	0.0467285	9.70971	0.214293	10.1878	0.170027	9.03795	0.0615875	9.55621	0.253321	11.2862	0.0902252	AT3G09350.1	Fes1A	Fes1A (Fes1A); CONTAINS InterPro DOMAIN/s: Armadillo-like helical (InterPro:IPR011989), Armadillo-type fold (InterPro:IPR016024); BEST Arabidopsis thaliana protein match is: Fes1C (TAIR:AT5G02150.1); Has 622 Blast hits to 617 proteins in 204 species: Archae - 0; Bacteria - 0; Metazoa - 202; Fungi - 158; Plants - 182; Viruses - 0; Other Eukaryotes - 80 (source: NCBI BLink).
AT4G36380	5.5651	0.141384	3.99155	0.125025	4.79156	0.0933238	4.26886	0.209619	5.48811	0.180297	5.38967	0.128048	5.72928	0.146172	5.44005	0.184907	AT4G36380.1	Cytochrome P450 superfamily protein	ROTUNDIFOLIA 3 (ROT3); CONTAINS InterPro DOMAIN/s: Cytochrome P450 (InterPro:IPR001128), Cytochrome P450, E-class, group IV (InterPro:IPR002403), Cytochrome P450, conserved site (InterPro:IPR017972); BEST Arabidopsis thaliana protein match is: cytochrome P450, family 90, subfamily D, polypeptide 1 (TAIR:AT3G13730.1); Has 30201 Blast hits to 17322 proteins in 780 species: Archae - 12; Bacteria - 1…
AT3G51880	5.87848	0.0699624	4.30577	0.100532	5.17188	0.0934155	4.48088	0.150673	5.76981	0.142027	4.78263	0.13763	4.81474	0.170833	4.89345	0.164452	AT3G51880.1	high mobility group B1	high mobility group B1 (HMGB1); FUNCTIONS IN: chromatin binding, structural constituent of chromatin, DNA binding, sequence-specific DNA binding transcription factor activity; INVOLVED IN: chromatin assembly or disassembly; LOCATED IN: cytosol, chromatin, nuclear chromatin, nucleus; EXPRESSED IN: 26 plant structures; EXPRESSED DURING: 15 growth stages; CONTAINS InterPro DOMAIN/s: High mobility gr…
AT1G18210	6.54721	0.17484	4.97877	0.0391672	5.68561	0.105528	5.51017	0.0892423	6.13842	0.141043	5.60955	0.0710612	5.30551	0.131252	5.92107	0.0851491	AT1G18210.1	Calcium-binding EF-hand family protein	Calcium-binding EF-hand family protein; FUNCTIONS IN: calcium ion binding; INVOLVED IN: biological_process unknown; LOCATED IN: plasma membrane, vacuole; EXPRESSED IN: 25 plant structures; EXPRESSED DURING: 13 growth stages; CONTAINS InterPro DOMAIN/s: EF-Hand 1, calcium-binding site (InterPro:IPR018247), EF-HAND 2 (InterPro:IPR018249), EF-hand-like domain (InterPro:IPR011992), Calcium-binding EF…
AT5G24010	5.70353	0.111343	4.13517	0.0836767	4.7588	0.0911766	5.08045	0.0826824	5.58181	0.398787	4.08851	0.0867573	4.28209	0.127691	5.24508	0.24615	AT5G24010.1	Protein kinase superfamily protein	Protein kinase superfamily protein; FUNCTIONS IN: protein serine/threonine kinase activity, protein kinase activity, kinase activity, ATP binding; INVOLVED IN: protein amino acid phosphorylation; LOCATED IN: plasma membrane; EXPRESSED IN: 23 plant structures; EXPRESSED DURING: 13 growth stages; CONTAINS InterPro DOMAIN/s: Protein kinase, ATP binding site (InterPro:IPR017441), Protein kinase, cata…
AT5G60220	5.91428	0.0748701	4.34664	0.118714	4.78408	0.260633	4.77244	0.314953	5.21124	0.0949453	3.72745	0.083125	3.77074	0.0575683	4.19827	0.0932698	AT5G60220.1	tetraspanin4	tetraspanin4 (TET4); INVOLVED IN: aging; LOCATED IN: endomembrane system, integral to membrane; EXPRESSED IN: flower, stamen; EXPRESSED DURING: 4 anthesis, petal differentiation and expansion stage; CONTAINS InterPro DOMAIN/s: Tetraspanin (InterPro:IPR018499), Tetraspanin, subgroup (InterPro:IPR000301); BEST Arabidopsis thaliana protein match is: tetraspanin3 (TAIR:AT3G45600.1); Has 1807 Blast hi…
AT2G03170	8.16889	0.13536	6.60311	0.152602	7.26745	0.0681784	6.4866	0.308689	7.14983	0.311683	6.68501	0.101229	7.5034	0.253597	7.67963	0.253376	AT2G03170.1	SKP1-like 14	SKP1-like 14 (SK14); CONTAINS InterPro DOMAIN/s: E3 ubiquitin ligase, SCF complex, Skp subunit (InterPro:IPR016897), SKP1 component, dimerisation (InterPro:IPR016072), SKP1 component (InterPro:IPR001232), BTB/POZ fold (InterPro:IPR011333), SKP1 component, POZ (InterPro:IPR016073); BEST Arabidopsis thaliana protein match is: SKP1-like 16 (TAIR:AT2G03190.1); Has 1405 Blast hits to 1401 proteins in …
AT1G70780	10.4677	0.0392488	8.90225	0.254906	9.67674	0.172393	9.70943	0.0904399	10.7674	0.0609083	9.14459	0.154357	8.90541	0.0552006	9.41236	0.16665	AT1G70780.1		unknown protein; FUNCTIONS IN: molecular_function unknown; INVOLVED IN: biological_process unknown; LOCATED IN: mitochondrion; EXPRESSED IN: sperm cell, male gametophyte, pollen tube; EXPRESSED DURING: L mature pollen stage, M germinated pollen stage; BEST Arabidopsis thaliana protein match is: unknown protein (TAIR:AT1G23150.1); Has 143 Blast hits to 143 proteins in 17 species: Archae - 0; Bacte…
AT1G70782	10.4677	0.0392488	8.90225	0.254906	9.67674	0.172393	9.70943	0.0904399	10.7674	0.0609083	9.14459	0.154357	8.90541	0.0552006	9.41236	0.16665	AT1G70782.1	conserved peptide upstream open reading frame 28	conserved peptide upstream open reading frame 28 (CPuORF28); BEST Arabidopsis thaliana protein match is: conserved peptide upstream open reading frame 29 (TAIR:AT1G23149.1); Has 30201 Blast hits to 17322 proteins in 780 species: Archae - 12; Bacteria - 1396; Metazoa - 17338; Fungi - 3422; Plants - 5037; Viruses - 0; Other Eukaryotes - 2996 (source: NCBI BLink).
AT1G26230	5.33881	0.121771	3.77811	0.134938	4.08883	0.204156	4.34938	0.206029	6.25156	0.126712	4.54386	0.1389	4.36065	0.113413	5.17834	0.0768088	AT1G26230.1	TCP-1/cpn60 chaperonin family protein	TCP-1/cpn60 chaperonin family protein; FUNCTIONS IN: ATP binding; INVOLVED IN: protein refolding, cellular protein metabolic process; LOCATED IN: chloroplast; EXPRESSED IN: 22 plant structures; EXPRESSED DURING: 13 growth stages; CONTAINS InterPro DOMAIN/s: Chaperonin Cpn60/TCP-1 (InterPro:IPR002423), Chaperonin Cpn60 (InterPro:IPR001844); BEST Arabidopsis thaliana protein match is: chaperonin 60…
AT5G06490	6.01292	0.21295	4.4544	0.268977	5.30264	0.241179	4.72646	0.274724	6.21961	0.497694	6.01861	0.0829723	5.15134	0.0675659	5.66805	0.158181	AT5G06490.1	RING/U-box superfamily protein	RING/U-box superfamily protein; FUNCTIONS IN: zinc ion binding; CONTAINS InterPro DOMAIN/s: Zinc finger, RING-type (InterPro:IPR001841), Zinc finger, C3HC4 RING-type (InterPro:IPR018957); BEST Arabidopsis thaliana protein match is: RING/U-box superfamily protein (TAIR:AT2G35910.1); Has 1807 Blast hits to 1807 proteins in 277 species: Archae - 0; Bacteria - 0; Metazoa - 736; Fungi - 347; Plants - …
AT2G07783	8.90745	0.115448	7.35956	0.11316	7.8391	0.0511137	7.56891	0.0798985	8.65393	0.389923	7.39536	0.171171	7.23684	0.114102	7.54368	0.0572728	AT2G07783.1		pseudogene, similar to Ccl1, blastp match of 86% identity and 6.4e-177 P-value to GP|1694629|dbj|BAA12329.1||D84373 Ccl1 {Brassica napus}
ATMG00830	8.90745	0.115448	7.35956	0.11316	7.8391	0.0511137	7.56891	0.0798985	8.65393	0.389923	7.39536	0.171171	7.23684	0.114102	7.54368	0.0572728	ATMG00830.1	cytochrome C biogenesis 382	cytochrome C biogenesis 382 (CCB382); FUNCTIONS IN: heme transporter activity; INVOLVED IN: cytochrome complex assembly, respiratory chain complex IV assembly, protein complex assembly, heme transport; LOCATED IN: endomembrane system, membrane; CONTAINS InterPro DOMAIN/s: Cytochrome c-type biogenesis protein (InterPro:IPR003567), Cytochrome c assembly protein (InterPro:IPR002541), Cytochrome c-ty…
AT4G26850	5.37423	0.251544	3.8271	0.235052	4.82979	0.180802	3.5884	0.105244	4.8072	0.147589	4.81703	0.0802944	3.83397	0.149492	3.96268	0.239221	AT4G26850.1	mannose-1-phosphate guanylyltransferase (GDP)s;GDP-galactose:mannose-1-phosphate guanylyltransferases;GDP-galactose:glucose-1-phosphate guanylyltransferases;GDP-galactose:myoinositol-1-phosphate guanylyltransferases;glucose-1-phosphate guanylyltransferase	vitamin c defective 2 (VTC2); FUNCTIONS IN: in 8 functions; INVOLVED IN: response to jasmonic acid stimulus, L-ascorbic acid biosynthetic process, defense response to bacterium, response to heat, defense response by callose deposition in cell wall; LOCATED IN: cellular_component unknown; EXPRESSED IN: 23 plant structures; EXPRESSED DURING: 15 growth stages; BEST Arabidopsis thaliana protein match…
AT4G39400	7.61601	0.131656	6.06982	0.0615379	7.25433	0.136622	6.23921	0.136883	6.71495	0.074736	6.19111	0.0230745	5.76028	0.094818	5.99548	0.0372595	AT4G39400.1	Leucine-rich receptor-like protein kinase family protein	BRASSINOSTEROID INSENSITIVE 1 (BRI1); FUNCTIONS IN: in 6 functions; INVOLVED IN: in 9 processes; LOCATED IN: endosome, plasma membrane, protein complex; EXPRESSED IN: 24 plant structures; EXPRESSED DURING: 13 growth stages; CONTAINS InterPro DOMAIN/s: Protein kinase, ATP binding site (InterPro:IPR017441), Protein kinase, catalytic domain (InterPro:IPR000719), Leucine-rich repeat-containing N-term…
AT1G55060	10.7019	0.0792476	9.15905	0.0982149	9.34528	0.0578947	9.17905	0.120151	10.291	0.16241	9.60641	0.0661255	9.35399	0.11699	9.55832	0.116143	AT1G55060.1	ubiquitin 12	ubiquitin 12 (UBQ12); CONTAINS InterPro DOMAIN/s: Ubiquitin subgroup (InterPro:IPR019956), Ubiquitin conserved site (InterPro:IPR019954), Ubiquitin (InterPro:IPR000626), Ubiquitin supergroup (InterPro:IPR019955); BEST Arabidopsis thaliana protein match is: polyubiquitin 3 (TAIR:AT5G03240.3); Has 19950 Blast hits to 7287 proteins in 722 species: Archae - 0; Bacteria - 57; Metazoa - 9247; Fungi - 2…
AT5G64560	8.71195	0.0798419	7.17169	0.216035	7.63085	0.102015	7.50718	0.0621587	8.48126	0.0757501	7.99635	0.0350436	7.54236	0.0801143	7.88819	0.0686378	AT5G64560.1	magnesium transporter 9	magnesium transporter 9 (MGT9); FUNCTIONS IN: magnesium ion transmembrane transporter activity, metal ion transmembrane transporter activity; INVOLVED IN: transmembrane transport, metal ion transport; LOCATED IN: membrane; EXPRESSED IN: 30 plant structures; EXPRESSED DURING: 13 growth stages; CONTAINS InterPro DOMAIN/s: Mg2+ transporter protein, CorA-like (InterPro:IPR002523); BEST Arabidopsis th…
AT4G05320	12.5048	0.0757636	10.9652	0.0402296	11.353	0.0613079	11.3025	0.0894625	12.03	0.051478	11.4025	0.0618768	10.9407	0.0905826	11.105	0.0477648	AT4G05320.1	polyubiquitin 10	polyubiquitin 10 (UBQ10); INVOLVED IN: protein modification process, aging, response to salicylic acid stimulus; EXPRESSED IN: 25 plant structures; EXPRESSED DURING: 15 growth stages; CONTAINS InterPro DOMAIN/s: Ubiquitin subgroup (InterPro:IPR019956), Ubiquitin conserved site (InterPro:IPR019954), Ubiquitin (InterPro:IPR000626), Ubiquitin supergroup (InterPro:IPR019955); BEST Arabidopsis thalian…
AT2G42280	8.19831	0.0146855	6.66029	0.126937	6.71592	0.0368175	6.43418	0.161117	7.87452	0.123567	6.42476	0.0697058	6.62242	0.115909	6.83357	0.0723955	AT2G42280.1	basic helix-loop-helix (bHLH) DNA-binding superfamily protein	basic helix-loop-helix (bHLH) DNA-binding superfamily protein; FUNCTIONS IN: DNA binding, sequence-specific DNA binding transcription factor activity; INVOLVED IN: regulation of transcription; LOCATED IN: nucleus; EXPRESSED IN: 16 plant structures; EXPRESSED DURING: 8 growth stages; CONTAINS InterPro DOMAIN/s: Helix-loop-helix DNA-binding domain (InterPro:IPR001092), Helix-loop-helix DNA-binding …
AT5G10550	7.57244	0.142138	6.0375	0.113578	6.4248	0.0789681	6.1078	0.104275	6.89579	0.0641872	6.00238	0.0614417	5.37618	0.146809	5.60851	0.202791	AT5G10550.1	global transcription factor group E2	global transcription factor group E2 (GTE2); CONTAINS InterPro DOMAIN/s: Bromodomain (InterPro:IPR001487); BEST Arabidopsis thaliana protein match is: global transcription factor group E7 (TAIR:AT5G65630.1); Has 1807 Blast hits to 1807 proteins in 277 species: Archae - 0; Bacteria - 0; Metazoa - 736; Fungi - 347; Plants - 385; Viruses - 0; Other Eukaryotes - 339 (source: NCBI BLink).
AT5G64270	10.2308	0.0848311	8.70466	0.208521	8.99263	0.140834	8.91404	0.147139	9.56895	0.116112	9.05294	0.0220096	8.70828	0.0732314	8.98329	0.090357	AT5G64270.1	splicing factor, putative	splicing factor, putative; FUNCTIONS IN: binding; INVOLVED IN: mRNA processing; LOCATED IN: chloroplast; EXPRESSED IN: 26 plant structures; EXPRESSED DURING: 15 growth stages; CONTAINS InterPro DOMAIN/s: HEAT (InterPro:IPR000357), Armadillo-like helical (InterPro:IPR011989), Splicing factor 3B subunit 1 (InterPro:IPR015016), HEAT, type 2 (InterPro:IPR021133), Armadillo-type fold (InterPro:IPR0160…
AT3G26770	6.9919	0.125712	5.46729	0.26091	6.38362	0.124111	5.92902	0.285543	6.63701	0.176676	6.1699	0.19007	6.30703	0.245708	6.44737	0.241036	AT3G26770.1	NAD(P)-binding Rossmann-fold superfamily protein	NAD(P)-binding Rossmann-fold superfamily protein; FUNCTIONS IN: oxidoreductase activity, binding, catalytic activity; INVOLVED IN: oxidation reduction, metabolic process; EXPRESSED IN: 6 plant structures; EXPRESSED DURING: 4 anthesis, F mature embryo stage, E expanded cotyledon stage; CONTAINS InterPro DOMAIN/s: NAD(P)-binding domain (InterPro:IPR016040), Glucose/ribitol dehydrogenase (InterPro:I…
AT1G07530	7.13044	0.126453	5.60708	0.147743	4.63925	0.222765	5.61916	0.0362455	6.09994	0.399419	4.8776	0.113969	5.10034	0.135522	4.68448	0.173644	AT1G07530.1	SCARECROW-like 14	SCARECROW-like 14 (SCL14); CONTAINS InterPro DOMAIN/s: Transcription factor GRAS (InterPro:IPR005202); BEST Arabidopsis thaliana protein match is: GRAS family transcription factor (TAIR:AT2G29060.1); Has 2535 Blast hits to 2449 proteins in 301 species: Archae - 0; Bacteria - 12; Metazoa - 27; Fungi - 4; Plants - 2483; Viruses - 0; Other Eukaryotes - 9 (source: NCBI BLink).
AT1G64130	7.18081	0.0553466	5.65837	0.284927	6.53612	0.0969175	5.78052	0.187268	6.55168	0.179712	5.56337	0.264312	5.84508	0.173222	5.29706	0.253453	AT1G64130.1	Polyketide cyclase/dehydrase and lipid transport superfamily protein	Polyketide cyclase/dehydrase and lipid transport superfamily protein; Has 9 Blast hits to 9 proteins in 5 species: Archae - 0; Bacteria - 0; Metazoa - 0; Fungi - 0; Plants - 9; Viruses - 0; Other Eukaryotes - 0 (source: NCBI BLink).
AT1G27440	7.41613	0.0974799	5.89448	0.115751	6.40848	0.213555	6.28306	0.233813	7.24148	0.235235	6.31182	0.172062	6.05878	0.159168	6.6618	0.202402	AT1G27440.1	Exostosin family protein	GUT2; FUNCTIONS IN: glucuronoxylan glucuronosyltransferase activity, catalytic activity; INVOLVED IN: secondary cell wall biogenesis, glucuronoxylan biosynthetic process; LOCATED IN: endomembrane system, membrane; EXPRESSED IN: 25 plant structures; EXPRESSED DURING: 14 growth stages; CONTAINS InterPro DOMAIN/s: Exostosin-like (InterPro:IPR004263); BEST Arabidopsis thaliana protein match is: Exost…
AT4G11560	5.27259	0.152363	3.75103	0.19161	4.25127	0.205762	4.16413	0.0503769	4.67626	0.322946	3.92429	0.103556	3.66651	0.105107	3.99149	0.165388	AT4G11560.1	bromo-adjacent homology (BAH) domain-containing protein	bromo-adjacent homology (BAH) domain-containing protein; FUNCTIONS IN: DNA binding; INVOLVED IN: transcription; LOCATED IN: cellular_component unknown; EXPRESSED IN: 26 plant structures; EXPRESSED DURING: 15 growth stages; CONTAINS InterPro DOMAIN/s: Bromo adjacent homology (BAH) domain (InterPro:IPR001025), Transcription elongation factor S-II, central domain (InterPro:IPR003618); BEST Arabidops…
AT1G69800	9.61924	0.0575842	8.10046	0.0831838	8.30109	0.200049	9.13074	0.0907663	8.92581	0.17837	8.86052	0.162233	8.00589	0.0832641	8.74238	0.130973	AT1G69800.1	Cystathionine beta-synthase (CBS) protein	Cystathionine beta-synthase (CBS) protein; CONTAINS InterPro DOMAIN/s: Cystathionine beta-synthase, core (InterPro:IPR000644); BEST Arabidopsis thaliana protein match is: SNF1-related protein kinase regulatory subunit gamma 1 (TAIR:AT3G48530.1); Has 879 Blast hits to 799 proteins in 237 species: Archae - 117; Bacteria - 170; Metazoa - 187; Fungi - 63; Plants - 180; Viruses - 0; Other Eukaryotes -…
AT1G73880	5.96937	0.0914053	4.45421	0.125703	4.42283	0.0980006	4.66763	0.0725214	5.04617	0.126171	4.4311	0.132388	4.31731	0.0369036	4.51558	0.156579	AT1G73880.1	UDP-glucosyl transferase 89B1	UDP-glucosyl transferase 89B1 (UGT89B1); FUNCTIONS IN: in 7 functions; INVOLVED IN: metabolic process; LOCATED IN: cellular_component unknown; CONTAINS InterPro DOMAIN/s: UDP-glucuronosyl/UDP-glucosyltransferase (InterPro:IPR002213); BEST Arabidopsis thaliana protein match is: UDP-Glycosyltransferase superfamily protein (TAIR:AT1G51210.1); Has 6052 Blast hits to 5982 proteins in 308 species: Arch…
AT1G08490	6.488	0.225783	4.97849	0.100585	4.90334	0.289494	4.94068	0.238227	6.18681	0.0626892	5.61663	0.0671625	5.48411	0.146283	5.2958	0.12837	AT1G08490.1	chloroplastic NIFS-like cysteine desulfurase	chloroplastic NIFS-like cysteine desulfurase (CPNIFS); FUNCTIONS IN: transaminase activity, selenocysteine lyase activity, cysteine desulfurase activity; INVOLVED IN: iron incorporation into metallo-sulfur cluster, response to selenium ion, sulfur metabolic process, selenium metabolic process; LOCATED IN: chloroplast; EXPRESSED IN: 23 plant structures; EXPRESSED DURING: 13 growth stages; CONTAINS…
AT1G77000	7.24802	0.178384	5.74043	0.110229	5.18167	0.119577	5.87186	0.210448	6.63938	0.306536	5.13097	0.115441	5.29276	0.182293	6.61318	0.137377	AT1G77000.1	RNI-like superfamily protein	SKP2B; CONTAINS InterPro DOMAIN/s: F-box domain, cyclin-like (InterPro:IPR001810), Leucine-rich repeat, cysteine-containing subtype (InterPro:IPR006553), Leucine-rich repeat (InterPro:IPR001611); BEST Arabidopsis thaliana protein match is: F-box/RNI-like superfamily protein (TAIR:AT1G21410.1); Has 9510 Blast hits to 4016 proteins in 276 species: Archae - 0; Bacteria - 549; Metazoa - 3688; Fungi -…
AT5G01350	5.85946	0.226724	4.35351	0.126214	4.92829	0.209086	4.87103	0.108082	6.41424	0.173869	5.49878	0.0623826	5.29475	0.217689	5.97101	0.266887	AT5G01350.1		unknown protein; FUNCTIONS IN: molecular_function unknown; INVOLVED IN: biological_process unknown; LOCATED IN: endomembrane system; EXPRESSED IN: 24 plant structures; EXPRESSED DURING: 15 growth stages; Has 30201 Blast hits to 17322 proteins in 780 species: Archae - 12; Bacteria - 1396; Metazoa - 17338; Fungi - 3422; Plants - 5037; Viruses - 0; Other Eukaryotes - 2996 (source: NCBI BLink).
AT1G21460	7.32279	0.035183	5.82357	0.198999	6.83374	0.28418	5.90814	0.164085	6.57534	0.228239	8.50692	0.087338	7.82418	0.0911643	7.46054	0.216201	AT1G21460.1	Nodulin MtN3 family protein	Nodulin MtN3 family protein; INVOLVED IN: biological_process unknown; LOCATED IN: endomembrane system, integral to membrane, membrane; EXPRESSED IN: 24 plant structures; EXPRESSED DURING: 14 growth stages; CONTAINS InterPro DOMAIN/s: MtN3/saliva-related transmembrane protein, conserved region (InterPro:IPR018169), RAG1-activating protein 1 homologue (InterPro:IPR018179), RAG1-activating protein-1…
AT1G79520	5.545	0.0502004	4.04818	0.108923	3.62234	0.186334	4.18254	0.209881	4.58534	0.151102	3.62735	0.112011	3.10296	0.22346	3.78776	0.119038	AT1G79520.1	Cation efflux family protein	Cation efflux family protein; FUNCTIONS IN: cation transmembrane transporter activity; INVOLVED IN: cation transport, transmembrane transport; LOCATED IN: plasma membrane, membrane; EXPRESSED IN: 18 plant structures; EXPRESSED DURING: 10 growth stages; CONTAINS InterPro DOMAIN/s: Cation efflux protein (InterPro:IPR002524); BEST Arabidopsis thaliana protein match is: Cation efflux family protein (…
AT1G28320	8.20829	0.0576552	6.71578	0.134267	6.68106	0.27451	7.00406	0.152541	6.29643	0.372992	6.27918	0.071695	6.32179	0.149098	6.42798	0.195478	AT1G28320.1	protease-related	DEG15; CONTAINS InterPro DOMAIN/s: Serine/cysteine peptidase, trypsin-like (InterPro:IPR009003); BEST Arabidopsis thaliana protein match is: DegP protease 1 (TAIR:AT3G27925.1); Has 3917 Blast hits to 3716 proteins in 1340 species: Archae - 34; Bacteria - 3021; Metazoa - 72; Fungi - 16; Plants - 139; Viruses - 0; Other Eukaryotes - 635 (source: NCBI BLink).
AT5G62310	6.23166	0.125476	4.74016	0.299792	4.56574	0.159336	4.50825	0.0493866	3.61455	0.111927	3.07308	0.0884119	3.54754	0.192523	3.68298	0.231448	AT5G62310.1	AGC (cAMP-dependent, cGMP-dependent and protein kinase C) kinase family protein	INCOMPLETE ROOT HAIR ELONGATION (IRE); CONTAINS InterPro DOMAIN/s: Protein kinase, catalytic domain (InterPro:IPR000719), Serine/threonine-protein kinase domain (InterPro:IPR002290), Serine/threonine-protein kinase-like domain (InterPro:IPR017442), AGC-kinase, C-terminal (InterPro:IPR000961), Protein kinase-like domain (InterPro:IPR011009), Serine/threonine-protein kinase, active site (InterPro:I…
AT2G30870	8.17296	0.0655473	6.68521	0.10484	7.15274	0.131346	7.09366	0.129332	7.93481	0.0458198	8.24808	0.249748	9.1382	0.0440191	8.83979	0.417574	AT2G30870.1	glutathione S-transferase PHI 10	glutathione S-transferase PHI 10 (GSTF10); FUNCTIONS IN: glutathione transferase activity, copper ion binding, glutathione binding; INVOLVED IN: response to cadmium ion, response to water deprivation, toxin catabolic process; LOCATED IN: in 6 components; EXPRESSED IN: 25 plant structures; EXPRESSED DURING: 14 growth stages; CONTAINS InterPro DOMAIN/s: Thioredoxin fold (InterPro:IPR012335), Glutat…
AT2G17840	5.05746	0.122003	3.57236	0.0852883	3.78267	0.0691967	4.01306	0.179712	4.25785	0.129644	3.67582	0.198543	3.57144	0.180461	4.12006	0.084244	AT2G17840.1	Senescence/dehydration-associated protein-related	EARLY-RESPONSIVE TO DEHYDRATION 7 (ERD7); FUNCTIONS IN: molecular_function unknown; INVOLVED IN: response to water deprivation, response to high light intensity, response to salt stress, response to cold; LOCATED IN: plasma membrane; EXPRESSED IN: 24 plant structures; EXPRESSED DURING: 14 growth stages; CONTAINS InterPro DOMAIN/s: Senescence/spartin-associated (InterPro:IPR009686); BEST Arabidops…
AT2G27380	8.38498	0.148312	6.90342	0.241152	6.83759	0.171201	7.96319	0.140776	5.28588	0.236362	4.78631	0.0785059	5.47037	0.499193	5.68446	0.168744	AT2G27380.1	extensin proline-rich 1	extensin proline-rich 1 (EPR1); FUNCTIONS IN: structural constituent of cell wall; INVOLVED IN: plant-type cell wall modification, seed germination; LOCATED IN: endomembrane system; EXPRESSED IN: micropylar endosperm; BEST Arabidopsis thaliana protein match is: Bifunctional inhibitor/lipid-transfer protein/seed storage 2S albumin superfamily protein (TAIR:AT3G22142.1); Has 687861 Blast hits to 76…
AT1G74750	6.03798	0.201911	4.55793	0.0983302	5.4897	0.144466	4.91115	0.12124	5.77606	0.187552	5.51678	0.0664063	4.90875	0.145397	4.99362	0.0993915	AT1G74750.1	Pentatricopeptide repeat (PPR) superfamily protein	Pentatricopeptide repeat (PPR) superfamily protein; CONTAINS InterPro DOMAIN/s: Pentatricopeptide repeat (InterPro:IPR002885), Smr protein/MutS2 C-terminal (InterPro:IPR002625); BEST Arabidopsis thaliana protein match is: Pentatricopeptide repeat (PPR) superfamily protein (TAIR:AT1G18900.2); Has 54690 Blast hits to 14739 proteins in 296 species: Archae - 3; Bacteria - 64; Metazoa - 559; Fungi - 7…
AT4G02880	6.20747	0.165685	4.72911	0.0749046	5.14438	0.145289	4.93587	0.122256	5.52639	0.167922	4.41292	0.0986315	4.40637	0.122055	4.8197	0.072983	AT4G02880.1		unknown protein; BEST Arabidopsis thaliana protein match is: unknown protein (TAIR:AT1G03290.2); Has 30201 Blast hits to 17322 proteins in 780 species: Archae - 12; Bacteria - 1396; Metazoa - 17338; Fungi - 3422; Plants - 5037; Viruses - 0; Other Eukaryotes - 2996 (source: NCBI BLink).
AT2G36240	7.50945	0.115301	6.0321	0.0610088	6.34348	0.0670376	6.35869	0.0686497	7.02859	0.09847	6.34045	0.219644	5.95888	0.123053	6.18686	0.0319123	AT2G36240.1	pentatricopeptide (PPR) repeat-containing protein	pentatricopeptide (PPR) repeat-containing protein; CONTAINS InterPro DOMAIN/s: Pentatricopeptide repeat (InterPro:IPR002885); BEST Arabidopsis thaliana protein match is: Pentatricopeptide repeat (PPR-like) superfamily protein (TAIR:AT1G09900.1); Has 43076 Blast hits to 12816 proteins in 267 species: Archae - 3; Bacteria - 25; Metazoa - 283; Fungi - 440; Plants - 41291; Viruses - 2; Other Eukaryot…
AT4G36250	6.31436	0.16874	4.84031	0.252395	5.62606	0.140273	4.90055	0.225234	6.48216	0.139451	6.26015	0.0462808	6.06139	0.0985546	6.01315	0.249301	AT4G36250.1	aldehyde dehydrogenase 3F1	aldehyde dehydrogenase 3F1 (ALDH3F1); FUNCTIONS IN: 3-chloroallyl aldehyde dehydrogenase activity, aldehyde dehydrogenase (NAD) activity; INVOLVED IN: cellular aldehyde metabolic process, oxidation reduction, metabolic process; LOCATED IN: endoplasmic reticulum, membrane; EXPRESSED IN: 24 plant structures; EXPRESSED DURING: 13 growth stages; CONTAINS InterPro DOMAIN/s: Aldehyde/histidinol dehydro…
AT3G21480	6.00784	0.101434	4.53405	0.254582	5.19183	0.41401	5.88575	0.0872996	4.60407	0.331157	6.3167	0.127403	5.22603	0.3367	4.73652	0.19374	AT3G21480.1	BRCT domain-containing DNA repair protein	BRCT domain-containing DNA repair protein; FUNCTIONS IN: molecular_function unknown; INVOLVED IN: biological_process unknown; LOCATED IN: intracellular; CONTAINS InterPro DOMAIN/s: BRCT (InterPro:IPR001357); BEST Arabidopsis thaliana protein match is: BRCT domain-containing DNA repair protein (TAIR:AT4G03130.1); Has 730 Blast hits to 680 proteins in 204 species: Archae - 4; Bacteria - 146; Metazo…
AT3G60130	6.67423	0.139845	5.20361	0.234427	5.9477	0.24839	5.52251	0.357362	6.41139	0.124572	5.73983	0.177027	6.16271	0.246326	6.15314	0.172076	AT3G60130.1	beta glucosidase 16	beta glucosidase 16 (BGLU16); FUNCTIONS IN: cation binding, hydrolase activity, hydrolyzing O-glycosyl compounds, catalytic activity; INVOLVED IN: carbohydrate metabolic process; EXPRESSED IN: 23 plant structures; EXPRESSED DURING: 13 growth stages; CONTAINS InterPro DOMAIN/s: Glycoside hydrolase, family 1 (InterPro:IPR001360), Glycoside hydrolase, family 1, active site (InterPro:IPR018120), Glyc…
AT5G28150	9.28009	0.105787	7.81651	0.0794022	8.40522	0.05442	7.79075	0.0941495	9.12066	0.14424	8.65737	0.0851881	8.43874	0.119709	8.42997	0.0685273	AT5G28150.1	Plant protein of unknown function (DUF868)	Plant protein of unknown function (DUF868); CONTAINS InterPro DOMAIN/s: Protein of unknown function DUF868, plant (InterPro:IPR008586); BEST Arabidopsis thaliana protein match is: Plant protein of unknown function (DUF868) (TAIR:AT3G04860.1); Has 292 Blast hits to 290 proteins in 16 species: Archae - 0; Bacteria - 0; Metazoa - 0; Fungi - 0; Plants - 292; Viruses - 0; Other Eukaryotes - 0 (source:…
AT1G76120	4.76322	0.219054	3.3023	0.13172	3.85177	0.391455	4.23574	0.363974	6.14501	0.404974	6.61795	0.193815	4.60324	0.398394	4.50141	0.546898	AT1G76120.1	Pseudouridine synthase family protein	Pseudouridine synthase family protein; FUNCTIONS IN: pseudouridine synthase activity; INVOLVED IN: pseudouridine synthesis, RNA modification; LOCATED IN: cellular_component unknown; EXPRESSED IN: 22 plant structures; EXPRESSED DURING: 13 growth stages; CONTAINS InterPro DOMAIN/s: Pseudouridine synthase, catalytic domain (InterPro:IPR020103), Pseudouridine synthase I, TruA, N-terminal (InterPro:IP…
AT5G67470	7.12317	0.112317	5.66547	0.174712	5.66336	0.11329	5.49925	0.14115	5.6471	0.14424	4.74045	0.0522353	4.88108	0.192733	5.34562	0.181579	AT5G67470.1	formin homolog 6	formin homolog 6 (FH6); FUNCTIONS IN: actin binding; INVOLVED IN: cellular component organization, actin cytoskeleton organization; LOCATED IN: in 7 components; EXPRESSED IN: 23 plant structures; EXPRESSED DURING: 13 growth stages; CONTAINS InterPro DOMAIN/s: Actin-binding FH2/DRF autoregulatory (InterPro:IPR003104), Actin-binding FH2 (InterPro:IPR015425); BEST Arabidopsis thaliana protein match …
AT1G72820	5.03509	0.0494434	3.5785	0.151361	3.88075	0.0595802	3.76252	0.0591122	5.04881	0.107039	4.2009	0.0680355	3.95446	0.0873412	4.37305	0.0387591	AT1G72820.1	Mitochondrial substrate carrier family protein	Mitochondrial substrate carrier family protein; FUNCTIONS IN: binding; INVOLVED IN: transport, mitochondrial transport, transmembrane transport; LOCATED IN: mitochondrial inner membrane, membrane; EXPRESSED IN: 23 plant structures; EXPRESSED DURING: 13 growth stages; CONTAINS InterPro DOMAIN/s: Mitochondrial carrier protein (InterPro:IPR002067), Mitochondrial substrate carrier (InterPro:IPR001993…
AT3G58830	9.50293	0.0940646	8.04914	0.0914068	8.75468	0.07034	8.26426	0.0629453	8.58057	0.0640028	8.3208	0.126923	8.0192	0.140574	7.80482	0.0749973	AT3G58830.1	haloacid dehalogenase (HAD) superfamily protein	haloacid dehalogenase (HAD) superfamily protein; FUNCTIONS IN: catalytic activity; LOCATED IN: chloroplast; EXPRESSED IN: 24 plant structures; EXPRESSED DURING: 15 growth stages; CONTAINS InterPro DOMAIN/s: HAD-superfamily hydrolase, subfamily IIIA (InterPro:IPR006549), Protein of unknown function DUF2010 (InterPro:IPR019001), HAD-superfamily phosphatase, subfamily IIIA (InterPro:IPR010021); Has …
AT2G37520	8.32137	0.0992721	6.86773	0.0943918	6.87144	0.0586334	6.94128	0.0585181	8.06834	0.0986927	7.08078	0.0422301	6.80635	0.106948	6.93118	0.0552913	AT2G37520.1	Acyl-CoA N-acyltransferase with RING/FYVE/PHD-type zinc finger domain	Acyl-CoA N-acyltransferase with RING/FYVE/PHD-type zinc finger domain; FUNCTIONS IN: DNA binding, zinc ion binding; INVOLVED IN: regulation of transcription, DNA-dependent; LOCATED IN: nucleus; EXPRESSED IN: 23 plant structures; EXPRESSED DURING: 15 growth stages; CONTAINS InterPro DOMAIN/s: Zinc finger, PHD-type, conserved site (InterPro:IPR019786), Zinc finger, PHD-type (InterPro:IPR001965), Zi…
AT1G22610	8.44324	0.0814315	6.99474	0.0609166	6.84847	0.0810304	6.93498	0.048993	7.90322	0.282369	6.33162	0.0262528	6.51686	0.0706593	6.91826	0.0651942	AT1G22610.1	C2 calcium/lipid-binding plant phosphoribosyltransferase family protein	C2 calcium/lipid-binding plant phosphoribosyltransferase family protein; FUNCTIONS IN: molecular_function unknown; INVOLVED IN: biological_process unknown; LOCATED IN: chloroplast; EXPRESSED IN: 22 plant structures; EXPRESSED DURING: 13 growth stages; CONTAINS InterPro DOMAIN/s: C2 membrane targeting protein (InterPro:IPR018029), C2 calcium/lipid-binding domain, CaLB (InterPro:IPR008973), Phospho…
ATMG01060	5.63459	0.0589821	4.19049	0.171237	5.03703	0.0489123	4.66541	0.109977	4.57085	0.0772146	4.70717	0.187157	4.13064	0.0927736	4.43705	0.0780229	ATMG01060.1		unknown protein.
AT2G16970	5.27278	0.131216	3.82926	0.118105	5.38778	0.220473	4.37098	0.28223	5.15046	0.259439	3.81703	0.183748	4.47513	0.234987	4.59431	0.406993	AT2G16970.1	Major facilitator superfamily protein	maternal effect embryo arrest 15 (MEE15); FUNCTIONS IN: tetracycline transporter activity; INVOLVED IN: embryo development ending in seed dormancy; LOCATED IN: integral to membrane; EXPRESSED IN: 22 plant structures; EXPRESSED DURING: 13 growth stages; CONTAINS InterPro DOMAIN/s: Tetracycline resistance protein, TetA (InterPro:IPR001958), Major facilitator superfamily MFS-1 (InterPro:IPR011701), …
AT1G80530	5.66537	0.13565	4.22416	0.251117	5.28456	0.2719	4.93401	0.221267	5.28973	0.201482	5.14116	0.215573	5.32784	0.152269	4.87915	0.182194	AT1G80530.1	Major facilitator superfamily protein	Major facilitator superfamily protein; FUNCTIONS IN: molecular_function unknown; INVOLVED IN: response to karrikin; LOCATED IN: nucleus; EXPRESSED IN: 23 plant structures; EXPRESSED DURING: 13 growth stages; CONTAINS InterPro DOMAIN/s: Nodulin-like (InterPro:IPR010658), Major facilitator superfamily, general substrate transporter (InterPro:IPR016196); BEST Arabidopsis thaliana protein match is: M…
AT1G68420	4.8816	0.238533	3.44285	0.0768528	4.30792	0.450998	4.0587	0.277786	4.47482	0.371554	3.99848	0.211169	3.80229	0.235815	3.32267	0.0965077	AT1G68420.1	Class II aaRS and biotin synthetases superfamily protein	Class II aaRS and biotin synthetases superfamily protein; FUNCTIONS IN: nucleotide binding, aminoacyl-tRNA ligase activity, ATP binding; INVOLVED IN: translation, tRNA aminoacylation for protein translation; LOCATED IN: cytoplasm; CONTAINS InterPro DOMAIN/s: Aminoacyl-tRNA synthetase, class II (D/K/N) (InterPro:IPR004364), Aminoacyl-tRNA synthetase, class II (D/K/N)-like (InterPro:IPR018150); BES…
AT3G20240	8.40287	0.126321	6.97235	0.0764373	7.84532	0.176099	7.09962	0.127169	8.62846	0.0717611	8.37622	0.173232	7.80456	0.0530798	7.83028	0.104402	AT3G20240.1	Mitochondrial substrate carrier family protein	Mitochondrial substrate carrier family protein; FUNCTIONS IN: binding, transporter activity; INVOLVED IN: transport, mitochondrial transport, transmembrane transport; LOCATED IN: mitochondrial inner membrane, membrane; EXPRESSED IN: 19 plant structures; EXPRESSED DURING: 12 growth stages; CONTAINS InterPro DOMAIN/s: Mitochondrial carrier protein (InterPro:IPR002067), Mitochondrial substrate carri…
AT1G80040	8.1867	0.08389	6.76215	0.145872	7.33108	0.0719546	6.65159	0.0581958	8.38012	0.092105	7.38733	0.0736076	7.02727	0.0585111	6.9725	0.0738212	AT1G80040.1		FUNCTIONS IN: molecular_function unknown; INVOLVED IN: biological_process unknown; LOCATED IN: chloroplast; EXPRESSED IN: 24 plant structures; EXPRESSED DURING: 15 growth stages; CONTAINS InterPro DOMAIN/s: Ubiquitin system component Cue (InterPro:IPR003892); BEST Arabidopsis thaliana protein match is: Ubiquitin system component Cue protein (TAIR:AT5G32440.1); Has 30201 Blast hits to 17322 protei…
AT2G32450	4.87437	0.138731	3.45063	0.104654	4.08544	0.147139	3.89722	0.123041	4.01348	0.237692	3.01277	0.0175456	3.21223	0.0934908	3.4237	0.107719	AT2G32450.1	Calcium-binding tetratricopeptide family protein	Calcium-binding tetratricopeptide family protein; FUNCTIONS IN: binding, zinc ion binding, calcium ion binding; LOCATED IN: plasma membrane; EXPRESSED IN: 23 plant structures; EXPRESSED DURING: 14 growth stages; CONTAINS InterPro DOMAIN/s: Tetratricopeptide TPR-1 (InterPro:IPR001440), Tetratricopeptide-like helical (InterPro:IPR011990), EF-HAND 2 (InterPro:IPR018249), Zinc finger, ZZ-type (InterP…
AT1G33420	7.97611	0.150633	6.55358	0.187471	6.58562	0.183682	6.57744	0.0400409	7.61723	0.114126	6.666	0.103932	6.53335	0.141566	6.94982	0.142805	AT1G33420.1	RING/FYVE/PHD zinc finger superfamily protein	RING/FYVE/PHD zinc finger superfamily protein; FUNCTIONS IN: DNA binding, zinc ion binding; INVOLVED IN: regulation of transcription, DNA-dependent; EXPRESSED IN: 22 plant structures; EXPRESSED DURING: 13 growth stages; CONTAINS InterPro DOMAIN/s: Zinc finger, PHD-type, conserved site (InterPro:IPR019786), Zinc finger, PHD-type (InterPro:IPR001965), Zinc finger, FYVE/PHD-type (InterPro:IPR011011)…
AT1G15520	7.45676	0.0230164	6.03986	0.147464	6.47648	0.0644285	6.03435	0.111979	6.13993	0.143443	5.98191	0.106652	6.02853	0.0808767	6.12632	0.0775807	AT1G15520.1	pleiotropic drug resistance 12	pleiotropic drug resistance 12 (PDR12); CONTAINS InterPro DOMAIN/s: ATPase, AAA+ type, core (InterPro:IPR003593), ABC transporter-like (InterPro:IPR003439), Plant PDR ABC transporter associated (InterPro:IPR013581), ABC-2 type transporter (InterPro:IPR013525); BEST Arabidopsis thaliana protein match is: pleiotropic drug resistance 11 (TAIR:AT1G66950.1); Has 377983 Blast hits to 279992 proteins in…
AT5G48150	6.69257	0.241707	5.27687	0.0987698	5.54136	0.112884	5.59198	0.0488457	5.60489	0.22281	5.56929	0.0179018	5.44088	0.11717	5.22203	0.158675	AT5G48150.1	GRAS family transcription factor	phytochrome a signal transduction 1 (PAT1); CONTAINS InterPro DOMAIN/s: Transcription factor GRAS (InterPro:IPR005202); BEST Arabidopsis thaliana protein match is: SCARECROW-like 21 (TAIR:AT2G04890.1); Has 1807 Blast hits to 1807 proteins in 277 species: Archae - 0; Bacteria - 0; Metazoa - 736; Fungi - 347; Plants - 385; Viruses - 0; Other Eukaryotes - 339 (source: NCBI BLink).
AT2G36485	7.20016	0.0639701	5.7865	0.239405	6.1341	0.0841282	6.00933	0.0712706	6.85704	0.0974246	5.97887	0.0725856	5.42989	0.128083	6.05561	0.196275	AT2G36485.1	ENTH/VHS family protein	ENTH/VHS family protein; FUNCTIONS IN: molecular_function unknown; INVOLVED IN: biological_process unknown; LOCATED IN: chloroplast; EXPRESSED IN: 14 plant structures; EXPRESSED DURING: 6 growth stages; CONTAINS InterPro DOMAIN/s: RNA polymerase II, large subunit, CTD (InterPro:IPR006569), ENTH/VHS (InterPro:IPR008942); BEST Arabidopsis thaliana protein match is: PCF11P-similar protein 4 (TAIR:AT…
AT5G02820	7.96076	0.0600969	6.5475	0.0329248	7.01217	0.213229	6.90984	0.136148	7.45974	0.161964	7.60414	0.0247834	7.25623	0.133412	7.56771	0.0589611	AT5G02820.1	Spo11/DNA topoisomerase VI, subunit A protein	ROOT HAIRLESS 2 (RHL2); CONTAINS InterPro DOMAIN/s: Spo11/DNA topoisomerase VI, subunit A, N-terminal (InterPro:IPR013049), DNA topoisomerase VI, subunit A (InterPro:IPR004085), Spo11/DNA topoisomerase VI, subunit A (InterPro:IPR002815); BEST Arabidopsis thaliana protein match is: Spo11/DNA topoisomerase VI, subunit A protein (TAIR:AT3G13170.1); Has 936 Blast hits to 932 proteins in 314 species: …
AT1G05690	4.58169	0.229084	3.16906	0.19502	3.4905	0.0975581	3.81756	0.0546825	3.56597	0.264167	3.50753	0.0406786	3.41445	0.115987	3.98139	0.228968	AT1G05690.1	BTB and TAZ domain protein 3	BTB and TAZ domain protein 3 (BT3); FUNCTIONS IN: transcription regulator activity; INVOLVED IN: embryo sac development, pollen development; LOCATED IN: nucleus, chloroplast; EXPRESSED IN: 15 plant structures; EXPRESSED DURING: 8 growth stages; CONTAINS InterPro DOMAIN/s: BTB/POZ (InterPro:IPR013069), Zinc finger, TAZ-type (InterPro:IPR000197), BTB/POZ fold (InterPro:IPR011333), Kelch related (In…
AT2G13840	7.61721	0.214441	6.20866	0.119266	6.69477	0.107421	6.45167	0.0393963	7.73686	0.133336	7.00841	0.107292	6.65851	0.220204	7.0794	0.0642224	AT2G13840.1	Polymerase/histidinol phosphatase-like	Polymerase/histidinol phosphatase-like; FUNCTIONS IN: DNA binding, DNA-directed DNA polymerase activity, catalytic activity; INVOLVED IN: DNA replication; LOCATED IN: cellular_component unknown; EXPRESSED IN: 22 plant structures; EXPRESSED DURING: 13 growth stages; CONTAINS InterPro DOMAIN/s: Polymerase/histidinol phosphatase-like (InterPro:IPR016195), Polymerase/histidinol phosphatase, N-termina…
AT2G13290	4.68259	0.0708996	3.27773	0.0276883	3.39851	0.151198	3.20419	0.0616669	3.71952	0.138767	3.57683	0.0911622	3.25025	0.13333	3.41239	0.137927	AT2G13290.1	beta-1,4-N-acetylglucosaminyltransferase family protein	beta-1,4-N-acetylglucosaminyltransferase family protein; FUNCTIONS IN: transferase activity, transferring glycosyl groups, acetylglucosaminyltransferase activity; INVOLVED IN: protein amino acid N-linked glycosylation; LOCATED IN: endomembrane system, membrane; EXPRESSED IN: 14 plant structures; EXPRESSED DURING: 9 growth stages; CONTAINS InterPro DOMAIN/s: Glycosyl transferase, family 17 (InterP…
AT5G20910	6.89191	0.156658	5.49167	0.120915	5.59783	0.216019	5.14173	0.0965999	6.65602	0.168961	5.84022	0.113378	5.2316	0.262057	5.77507	0.096671	AT5G20910.1	RING/U-box superfamily protein	RING/U-box superfamily protein; FUNCTIONS IN: zinc ion binding; LOCATED IN: nucleus; EXPRESSED IN: 22 plant structures; EXPRESSED DURING: 15 growth stages; CONTAINS InterPro DOMAIN/s: Zinc finger, RING-type (InterPro:IPR001841), Zinc finger, C3HC4 RING-type (InterPro:IPR018957); BEST Arabidopsis thaliana protein match is: RING/U-box superfamily protein (TAIR:AT5G15820.1); Has 9587 Blast hits to 9…
AT5G66200	7.3778	0.116449	5.98667	0.256358	7.32515	0.0523728	6.4244	0.146318	6.85379	0.0575508	6.51162	0.178248	5.61686	0.180899	6.45686	0.0911319	AT5G66200.1	armadillo repeat only 2	armadillo repeat only 2 (ARO2); FUNCTIONS IN: binding; INVOLVED IN: biological_process unknown; LOCATED IN: plasma membrane; EXPRESSED IN: 26 plant structures; EXPRESSED DURING: 13 growth stages; CONTAINS InterPro DOMAIN/s: Armadillo-like helical (InterPro:IPR011989), Armadillo (InterPro:IPR000225), Armadillo-type fold (InterPro:IPR016024); BEST Arabidopsis thaliana protein match is: armadillo re…
AT1G70530	5.27399	0.0203132	3.89093	0.125691	3.98632	0.246605	4.56614	0.17489	3.96672	0.149481	3.73742	0.0617111	3.56248	0.0569873	4.00368	0.168518	AT1G70530.1	cysteine-rich RLK (RECEPTOR-like protein kinase) 3	cysteine-rich RLK (RECEPTOR-like protein kinase) 3 (CRK3); FUNCTIONS IN: kinase activity; INVOLVED IN: protein amino acid phosphorylation; LOCATED IN: plasma membrane; EXPRESSED IN: 23 plant structures; EXPRESSED DURING: 14 growth stages; CONTAINS InterPro DOMAIN/s: Protein kinase, ATP binding site (InterPro:IPR017441), Protein kinase, catalytic domain (InterPro:IPR000719), Protein of unknown fun…
AT1G55300	6.76144	0.105006	5.38068	0.175628	5.59235	0.181114	5.53944	0.102212	6.69232	0.155194	5.91286	0.130642	5.3757	0.123068	5.87906	0.218573	AT1G55300.1	TBP-associated factor 7	TBP-associated factor 7 (TAF7); FUNCTIONS IN: general RNA polymerase II transcription factor activity; INVOLVED IN: transcription initiation from RNA polymerase II promoter; LOCATED IN: transcription factor TFIID complex; EXPRESSED IN: 22 plant structures; EXPRESSED DURING: 13 growth stages; CONTAINS InterPro DOMAIN/s: TAFII55 protein, conserved region (InterPro:IPR006751); Has 378 Blast hits to …
AT5G04550	5.69191	0.129346	4.31308	0.0316617	4.91523	0.0727556	4.6662	0.130734	5.12332	0.071303	4.29719	0.146376	4.33935	0.0399431	4.64045	0.106665	AT5G04550.1	Protein of unknown function (DUF668)	Protein of unknown function (DUF668); CONTAINS InterPro DOMAIN/s: Protein of unknown function DUF668 (InterPro:IPR007700), Protein of unknown function DUF3475 (InterPro:IPR021864); BEST Arabidopsis thaliana protein match is: Protein of unknown function (DUF668) (TAIR:AT3G23160.1); Has 1807 Blast hits to 1807 proteins in 277 species: Archae - 0; Bacteria - 0; Metazoa - 736; Fungi - 347; Plants - 3…
AT5G24690	8.03392	0.0581196	6.65935	0.0769507	6.70942	0.0780789	6.40154	0.0575352	7.15203	0.0936331	6.67786	0.0223012	6.42029	0.0812348	6.46242	0.0577781	AT5G24690.1	Protein of unknown function (DUF3411)	INVOLVED IN: biological_process unknown; LOCATED IN: mitochondrion, chloroplast, plastid, chloroplast inner membrane, chloroplast envelope; EXPRESSED IN: 23 plant structures; EXPRESSED DURING: 13 growth stages; CONTAINS InterPro DOMAIN/s: Protein of unknown function DUF3411 (InterPro:IPR021825); BEST Arabidopsis thaliana protein match is: reticulata-related 1 (TAIR:AT5G22790.1); Has 30201 Blast h…
AT1G04730	4.45848	0.124437	3.08498	0.0409107	3.32144	0.0579323	3.14683	0.100316	4.27999	0.25451	3.48334	0.26362	3.02969	0.102459	3.48025	0.242041	AT1G04730.1	P-loop containing nucleoside triphosphate hydrolases superfamily protein	CHROMOSOME TRANSMISSION FIDELITY 18 (CTF18); FUNCTIONS IN: nucleoside-triphosphatase activity, ATPase activity, nucleotide binding, ATP binding; INVOLVED IN: sister chromatid cohesion; LOCATED IN: replication fork; EXPRESSED IN: 25 plant structures; EXPRESSED DURING: 13 growth stages; CONTAINS InterPro DOMAIN/s: ATPase, AAA+ type, core (InterPro:IPR003593), ATPase, AAA-type, core (InterPro:IPR003…
AT1G64410	4.6921	0.228234	3.32247	0.147404	3.7053	0.120154	3.35936	0.129968	4.48186	0.453854	3.09885	0.116311	3.27623	0.0810872	3.38194	0.0972704	AT1G64410.1	transposable element gene	similar to unknown protein [Arabidopsis thaliana] (TAIR:AT1G52960.1); similar to helicase-related [Arabidopsis thaliana] (TAIR:AT3G43350.1); similar to AT hook motif-containing protein-related [Arabidopsis thaliana] (TAIR:AT3G42100.1); similar to hypothetical protein 31.t00030 [Brassica oleracea] (GB:ABD65117.1); contains InterPro domain Nucleic acid-binding, OB-fold, subgroup; (InterPro:IPR01234…
AT2G31510	8.63037	0.0707641	7.26185	0.0840057	7.31118	0.0924369	7.35087	0.0803919	8.09233	0.157278	7.29514	0.0212994	7.15074	0.246587	7.16961	0.12505	AT2G31510.1	IBR domain-containing protein	ARIADNE 7 (ARI7); FUNCTIONS IN: zinc ion binding, nucleic acid binding; EXPRESSED IN: 23 plant structures; EXPRESSED DURING: 14 growth stages; CONTAINS InterPro DOMAIN/s: Zinc finger, C6HC-type (InterPro:IPR002867), Zinc finger, RING-type (InterPro:IPR001841), Zinc finger, CCHC-type (InterPro:IPR001878); BEST Arabidopsis thaliana protein match is: RING/U-box superfamily protein (TAIR:AT1G05890.1)…
AT1G16770	5.36067	0.143343	3.99614	0.14883	3.90043	0.195277	4.42794	0.100561	5.05144	0.330826	4.23183	0.0654754	4.43799	0.151647	4.80323	0.112046	AT1G16770.1		unknown protein; Has 109 Blast hits to 109 proteins in 52 species: Archae - 0; Bacteria - 4; Metazoa - 0; Fungi - 71; Plants - 32; Viruses - 0; Other Eukaryotes - 2 (source: NCBI BLink).
AT4G12750	8.82678	0.0722004	7.46296	0.0359692	8.44815	0.297347	7.86156	0.0678898	9.34809	0.225432	9.1044	0.0404559	8.16895	0.0943845	8.23649	0.0715464	AT4G12750.1	Homeodomain-like transcriptional regulator	Homeodomain-like transcriptional regulator; FUNCTIONS IN: sequence-specific DNA binding, DNA binding, sequence-specific DNA binding transcription factor activity; INVOLVED IN: regulation of transcription, DNA-dependent, regulation of transcription; EXPRESSED IN: 23 plant structures; EXPRESSED DURING: 13 growth stages; CONTAINS InterPro DOMAIN/s: DDT domain superfamily (InterPro:IPR018501), Homeob…
AT4G19610	6.06261	0.0885685	4.69931	0.223854	5.79497	0.216512	5.2413	0.265533	5.84406	0.161749	5.83201	0.223438	5.58758	0.091617	5.95591	0.145017	AT4G19610.1	nucleotide binding;nucleic acid binding;RNA binding	nucleotide binding;nucleic acid binding;RNA binding; FUNCTIONS IN: RNA binding, nucleotide binding, nucleic acid binding; INVOLVED IN: biological_process unknown; LOCATED IN: nucleolus; EXPRESSED IN: 20 plant structures; EXPRESSED DURING: 13 growth stages; CONTAINS InterPro DOMAIN/s: RNA recognition motif, RNP-1 (InterPro:IPR000504), Nucleotide-binding, alpha-beta plait (InterPro:IPR012677), RNA …
AT1G67340	7.66723	0.143748	6.30789	0.040589	6.62663	0.0874302	6.81098	0.0619977	7.37244	0.216041	6.42195	0.115974	6.09258	0.236973	6.29739	0.181201	AT1G67340.1	HCP-like superfamily protein with MYND-type zinc finger	HCP-like superfamily protein with MYND-type zinc finger; FUNCTIONS IN: binding, zinc ion binding; INVOLVED IN: biological_process unknown; LOCATED IN: nucleus; EXPRESSED IN: 23 plant structures; EXPRESSED DURING: 13 growth stages; CONTAINS InterPro DOMAIN/s: Zinc finger, MYND-type (InterPro:IPR002893), Tetratricopeptide-like helical (InterPro:IPR011990), Sel1-like (InterPro:IPR006597); BEST Arabi…
AT4G27800	6.87388	0.126323	5.51468	0.196552	5.60541	0.140883	5.74521	0.144005	6.92437	0.276758	5.91224	0.136972	6.18245	0.0648905	5.85605	0.172346	AT4G27800.1	thylakoid-associated phosphatase 38	thylakoid-associated phosphatase 38 (TAP38); FUNCTIONS IN: phosphatase activity, protein serine/threonine phosphatase activity; INVOLVED IN: photosynthetic electron transport chain, photosystem stoichiometry adjustment, dephosphorylation; LOCATED IN: in 7 components; EXPRESSED IN: 23 plant structures; EXPRESSED DURING: 13 growth stages; CONTAINS InterPro DOMAIN/s: Protein phosphatase 2C, manganes…
AT5G09970	5.19962	0.111112	3.8439	0.129672	4.47519	0.113697	3.87372	0.0484358	3.73754	0.0871997	3.25593	0.130732	3.42651	0.182362	3.35784	0.0869481	AT5G09970.1	cytochrome P450, family 78, subfamily A, polypeptide 7	cytochrome P450, family 78, subfamily A, polypeptide 7 (CYP78A7); FUNCTIONS IN: electron carrier activity, monooxygenase activity, iron ion binding, oxygen binding, heme binding; INVOLVED IN: regulation of meristem growth; EXPRESSED IN: embryo, leaf primordium, shoot lateral meristem, flower, seed; EXPRESSED DURING: F mature embryo stage, petal differentiation and expansion stage, E expanded coty…
AT5G09850	7.56167	0.181723	6.20694	0.0750111	6.76231	0.0750636	6.09238	0.185826	7.00732	0.264218	6.62484	0.0175388	5.87098	0.218175	6.14574	0.248537	AT5G09850.1	Transcription elongation factor (TFIIS) family protein	Transcription elongation factor (TFIIS) family protein; FUNCTIONS IN: transcription regulator activity, DNA binding; INVOLVED IN: transcription; LOCATED IN: cytosol; EXPRESSED IN: 24 plant structures; EXPRESSED DURING: 15 growth stages; CONTAINS InterPro DOMAIN/s: Transcription factor IIS, N-terminal (InterPro:IPR017923), Transcription elongation factor, TFIIS/CRSP70, N-terminal, sub-type (InterP…
AT3G52680	6.50863	0.142109	5.1559	0.135065	5.74966	0.1879	5.29142	0.19605	6.21951	0.433116	5.65607	0.0286778	5.49678	0.151318	5.05967	0.29176	AT3G52680.1	F-box/RNI-like/FBD-like domains-containing protein	F-box/RNI-like/FBD-like domains-containing protein; CONTAINS InterPro DOMAIN/s: FBD (InterPro:IPR013596), F-box domain, cyclin-like (InterPro:IPR001810), F-box domain, Skp2-like (InterPro:IPR022364), FBD-like (InterPro:IPR006566), Leucine-rich repeat 2 (InterPro:IPR013101); BEST Arabidopsis thaliana protein match is: F-box/RNI-like/FBD-like domains-containing protein (TAIR:AT4G00160.1); Has 2324 …
AT4G31240	8.99523	0.172821	7.64317	0.143204	8.27151	0.0892716	7.62534	0.199558	8.3021	0.17277	7.71888	0.154167	7.84365	0.100292	7.78446	0.0638186	AT4G31240.1	protein kinase C-like zinc finger protein	protein kinase C-like zinc finger protein; FUNCTIONS IN: oxidoreductase activity, antioxidant activity; INVOLVED IN: cell redox homeostasis; LOCATED IN: cellular_component unknown; EXPRESSED IN: 21 plant structures; EXPRESSED DURING: 9 growth stages; CONTAINS InterPro DOMAIN/s: Thioredoxin fold (InterPro:IPR012335), Alkyl hydroperoxide reductase/ Thiol specific antioxidant/ Mal allergen (InterPro…
AT1G06840	5.35259	0.0731814	4.004	0.065415	3.86516	0.111441	4.48998	0.0961799	3.51005	0.254068	3.48036	0.185958	3.50139	0.146131	3.98693	0.101533	AT1G06840.1	Leucine-rich repeat protein kinase family protein	Leucine-rich repeat protein kinase family protein; FUNCTIONS IN: protein serine/threonine kinase activity, protein kinase activity, ATP binding; INVOLVED IN: transmembrane receptor protein tyrosine kinase signaling pathway, protein amino acid phosphorylation; LOCATED IN: plasma membrane, membrane; EXPRESSED IN: 20 plant structures; EXPRESSED DURING: 9 growth stages; CONTAINS InterPro DOMAIN/s: Pr…
AT4G17170	8.96388	0.107665	7.61538	0.0741993	7.62345	0.106162	7.47786	0.131177	8.51809	0.138368	7.44783	0.0436364	7.39727	0.12408	7.78087	0.134109	AT4G17170.1	RAB GTPase homolog B1C	RAB GTPase homolog B1C (RABB1C); FUNCTIONS IN: GTP binding, GTPase activity; INVOLVED IN: ER to Golgi vesicle-mediated transport, pollen sperm cell differentiation, cell growth; LOCATED IN: plasma membrane, vacuole, membrane; EXPRESSED IN: 26 plant structures; EXPRESSED DURING: 16 growth stages; CONTAINS InterPro DOMAIN/s: Ras GTPase (InterPro:IPR001806), Small GTP-binding protein (InterPro:IPR00…
AT5G10030	6.41432	0.217632	5.06603	0.21771	5.73429	0.162231	5.47125	0.148693	5.88132	0.0613135	5.54728	0.05784	5.20939	0.235368	5.47444	0.15341	AT5G10030.1	TGACG motif-binding factor 4	TGACG motif-binding factor 4 (TGA4); FUNCTIONS IN: calmodulin binding, DNA binding, sequence-specific DNA binding transcription factor activity; INVOLVED IN: response to cold, defense response to bacterium; LOCATED IN: nucleus; EXPRESSED IN: 18 plant structures; EXPRESSED DURING: 9 growth stages; CONTAINS InterPro DOMAIN/s: Basic-leucine zipper (bZIP) transcription factor (InterPro:IPR004827), bZ…
AT1G73350	7.60851	0.123343	6.26284	0.07373	6.62059	0.169677	6.22807	0.0380505	7.83398	0.0554938	6.80915	0.0423457	6.16191	0.0425852	6.45614	0.0165948	AT1G73350.1		unknown protein; FUNCTIONS IN: molecular_function unknown; INVOLVED IN: biological_process unknown; LOCATED IN: nucleus; EXPRESSED IN: 25 plant structures; EXPRESSED DURING: 15 growth stages; Has 46 Blast hits to 46 proteins in 19 species: Archae - 0; Bacteria - 0; Metazoa - 3; Fungi - 3; Plants - 36; Viruses - 0; Other Eukaryotes - 4 (source: NCBI BLink).
AT1G04120	8.60652	0.0846037	7.26144	0.274839	7.7739	0.108815	7.65393	0.0824341	5.52223	0.230388	6.50749	0.0894731	6.44824	0.23299	7.00905	0.156245	AT1G04120.1	multidrug resistance-associated protein 5	multidrug resistance-associated protein 5 (MRP5); FUNCTIONS IN: ATPase activity, coupled to transmembrane movement of substances, sulfonylurea receptor activity; INVOLVED IN: response to salt stress, cellular potassium ion homeostasis; LOCATED IN: vacuolar membrane, plasma membrane, plant-type vacuole; EXPRESSED IN: 25 plant structures; EXPRESSED DURING: 14 growth stages; CONTAINS InterPro DOMAIN…
AT5G44170	7.21185	0.132361	5.86699	0.0447578	6.0688	0.0756547	5.98692	0.0873934	8.07107	0.101451	7.0527	0.0398206	6.90166	0.156883	7.22203	0.0567464	AT5G44170.1	S-adenosyl-L-methionine-dependent methyltransferases superfamily protein	S-adenosyl-L-methionine-dependent methyltransferases superfamily protein; CONTAINS InterPro DOMAIN/s: Methyltransferase-16, putative (InterPro:IPR019410); BEST Arabidopsis thaliana protein match is: S-adenosyl-L-methionine-dependent methyltransferases superfamily protein (TAIR:AT1G08125.1); Has 872 Blast hits to 871 proteins in 146 species: Archae - 0; Bacteria - 8; Metazoa - 297; Fungi - 242; Pl…
AT3G50060	6.2927	0.136163	4.95396	0.0886295	5.59328	0.26227	5.03025	0.207119	6.4487	0.213298	5.37212	0.28458	5.32442	0.222303	6.11418	0.177414	AT3G50060.1	myb domain protein 77	myb domain protein 77 (MYB77); CONTAINS InterPro DOMAIN/s: SANT, DNA-binding (InterPro:IPR001005), Homeodomain-like (InterPro:IPR009057), Myb, DNA-binding (InterPro:IPR014778), HTH transcriptional regulator, Myb-type, DNA-binding (InterPro:IPR017930), Homeodomain-related (InterPro:IPR012287), Myb transcription factor (InterPro:IPR015495); BEST Arabidopsis thaliana protein match is: myb domain pro…
AT2G47720	3.97719	0.160525	2.63849	0.116009	2.73145	0.0563781	2.86908	0.118047	3.05737	0.293396	2.88042	0.0992545	2.81407	0.075618	2.79515	0.109264	AT2G47720.1		FUNCTIONS IN: molecular_function unknown; INVOLVED IN: biological_process unknown; LOCATED IN: chloroplast; EXPRESSED IN: 7 plant structures; EXPRESSED DURING: 4 anthesis, F mature embryo stage, petal differentiation and expansion stage, E expanded cotyledon stage, D bilateral stage; BEST Arabidopsis thaliana protein match is: Transducin/WD40 repeat-like superfamily protein (TAIR:AT3G62770.1); Ha…
ATMG00580	11.1455	0.210167	9.81048	0.248703	10.0674	0.121567	10.1917	0.130798	11.638	0.293011	10.312	0.17771	10.6601	0.108389	11.2778	0.111224	ATMG00580.1	NADH dehydrogenase subunit 4	NADH dehydrogenase subunit 4 (NAD4); CONTAINS InterPro DOMAIN/s: NADH-quinone oxidoreductase, chain M (InterPro:IPR010227), NADH:ubiquinone oxidoreductase, chain 4 (InterPro:IPR003918), NADH:ubiquinone/plastoquinone oxidoreductase (InterPro:IPR001750); BEST Arabidopsis thaliana protein match is: NADH-Ubiquinone/plastoquinone (complex I) protein (TAIR:ATCG01050.1).
AT3G48990	8.88488	0.090632	7.55208	0.0351121	7.82338	0.0627235	7.6449	0.0912645	8.28446	0.0842234	7.65276	0.0810352	7.77186	0.120257	8.33591	0.0886327	AT3G48990.1	AMP-dependent synthetase and ligase family protein	AMP-dependent synthetase and ligase family protein; FUNCTIONS IN: catalytic activity, AMP binding; INVOLVED IN: response to cadmium ion; LOCATED IN: apoplast, chloroplast; EXPRESSED IN: 26 plant structures; EXPRESSED DURING: 15 growth stages; CONTAINS InterPro DOMAIN/s: AMP-binding, conserved site (InterPro:IPR020845), AMP-dependent synthetase/ligase (InterPro:IPR000873); BEST Arabidopsis thalian…
AT5G60790	9.19921	0.152992	7.86706	0.0613943	8.41966	0.0950091	8.0026	0.0978863	9.0926	0.198813	9.16062	0.133666	7.96174	0.0539091	7.88678	0.0274932	AT5G60790.1	ABC transporter family protein	GENERAL CONTROL NON-REPRESSIBLE 1 (GCN1); FUNCTIONS IN: transporter activity; LOCATED IN: plasma membrane; EXPRESSED IN: 24 plant structures; EXPRESSED DURING: 15 growth stages; CONTAINS InterPro DOMAIN/s: ATPase, AAA+ type, core (InterPro:IPR003593), ABC transporter-like (InterPro:IPR003439), ABC transporter, conserved site (InterPro:IPR017871); BEST Arabidopsis thaliana protein match is: genera…
AT3G61740	8.09132	0.0648473	6.76089	0.0155077	6.60951	0.131892	6.85067	0.061888	7.47772	0.326801	6.19953	0.119694	5.9451	0.172018	6.15961	0.123931	AT3G61740.1	SET domain protein 14	SET domain protein 14 (SDG14); FUNCTIONS IN: DNA binding, zinc ion binding; INVOLVED IN: regulation of transcription, DNA-dependent; EXPRESSED IN: 19 plant structures; EXPRESSED DURING: 11 growth stages; CONTAINS InterPro DOMAIN/s: SET domain (InterPro:IPR001214), Zinc finger, PHD-type, conserved site (InterPro:IPR019786), Zinc finger, PHD-type (InterPro:IPR001965), Post-SET domain (InterPro:IPR0…
AT1G71810	9.40867	0.0997227	8.0793	0.130855	8.56813	0.0855663	7.86444	0.0859365	7.65945	0.168601	5.99002	0.18696	6.36101	0.370775	6.64937	0.285994	AT1G71810.1	Protein kinase superfamily protein	Protein kinase superfamily protein; FUNCTIONS IN: protein kinase activity, ATP binding; INVOLVED IN: protein amino acid phosphorylation; LOCATED IN: chloroplast, plastoglobule; EXPRESSED IN: 22 plant structures; EXPRESSED DURING: 14 growth stages; CONTAINS InterPro DOMAIN/s: ABC-1 (InterPro:IPR004147), Protein kinase, catalytic domain (InterPro:IPR000719), Protein kinase-like domain (InterPro:IPR…
AT5G45410	5.18515	0.139162	3.85875	0.119645	4.3577	0.234127	4.02128	0.192799	3.91042	0.268408	4.02366	0.274736	3.68234	0.231226	4.31265	0.225662	AT5G45410.1		unknown protein; BEST Arabidopsis thaliana protein match is: unknown protein (TAIR:AT4G25030.2); Has 124 Blast hits to 124 proteins in 34 species: Archae - 2; Bacteria - 31; Metazoa - 0; Fungi - 0; Plants - 91; Viruses - 0; Other Eukaryotes - 0 (source: NCBI BLink).
AT1G14280	5.09516	0.137161	3.771	0.0197849	4.41113	0.158276	4.37898	0.152716	3.83278	0.10303	3.93842	0.0908953	3.68417	0.0959145	4.10365	0.148335	AT1G14280.1	phytochrome kinase substrate 2	phytochrome kinase substrate 2 (PKS2); BEST Arabidopsis thaliana protein match is: phytochrome kinase substrate 1 (TAIR:AT2G02950.1); Has 337 Blast hits to 325 proteins in 29 species: Archae - 0; Bacteria - 2; Metazoa - 13; Fungi - 6; Plants - 286; Viruses - 0; Other Eukaryotes - 30 (source: NCBI BLink).
AT1G47710	6.0724	0.196293	4.7509	0.110076	5.0802	0.0421248	5.1288	0.0636194	5.39786	0.145743	5.18479	0.0522169	4.95487	0.159414	5.23616	0.092813	AT1G47710.1	Serine protease inhibitor (SERPIN) family protein	Serine protease inhibitor (SERPIN) family protein; FUNCTIONS IN: serine-type endopeptidase inhibitor activity, cysteine-type endopeptidase inhibitor activity; INVOLVED IN: biological_process unknown; LOCATED IN: apoplast; EXPRESSED IN: 25 plant structures; EXPRESSED DURING: 13 growth stages; CONTAINS InterPro DOMAIN/s: Protease inhibitor I4, serpin, plant (InterPro:IPR015554), Protease inhibitor …
AT5G47810	6.32667	0.102418	5.00857	0.127484	4.74575	0.130075	5.35899	0.133067	5.76863	0.301105	4.87017	0.0268554	4.56428	0.135149	4.88936	0.17431	AT5G47810.1	phosphofructokinase 2	phosphofructokinase 2 (PFK2); CONTAINS InterPro DOMAIN/s: Pyrophosphate-dependent phosphofructokinase TP0108 (InterPro:IPR012004), Phosphofructokinase (InterPro:IPR000023); BEST Arabidopsis thaliana protein match is: phosphofructokinase 3 (TAIR:AT4G26270.1); Has 1807 Blast hits to 1807 proteins in 277 species: Archae - 0; Bacteria - 0; Metazoa - 736; Fungi - 347; Plants - 385; Viruses - 0; Other …
AT3G07230	12.324	0.0670926	11.0079	0.173102	11.7672	0.238861	11.6574	0.0687614	12.0622	0.147736	12.1387	0.0909088	11.7225	0.06722	11.8418	0.113147	AT3G07230.1	wound-responsive protein-related	wound-responsive protein-related; CONTAINS InterPro DOMAIN/s: Wound-inducible basic (InterPro:IPR012643); Has 27 Blast hits to 27 proteins in 9 species: Archae - 0; Bacteria - 0; Metazoa - 0; Fungi - 0; Plants - 27; Viruses - 0; Other Eukaryotes - 0 (source: NCBI BLink).
AT1G11960	3.69445	0.210375	2.37965	0.0227496	2.57626	0.0469077	2.94704	0.0832054	3.28776	0.246106	2.94415	0.0911327	2.79131	0.161156	2.64288	0.192964	AT1G11960.1	ERD (early-responsive to dehydration stress) family protein	ERD (early-responsive to dehydration stress) family protein; FUNCTIONS IN: molecular_function unknown; INVOLVED IN: biological_process unknown; LOCATED IN: plasma membrane; EXPRESSED IN: 22 plant structures; EXPRESSED DURING: 13 growth stages; CONTAINS InterPro DOMAIN/s: Protein of unknown function DUF221 (InterPro:IPR003864); BEST Arabidopsis thaliana protein match is: ERD (early-responsive to d…
AT4G02010	5.74669	0.153038	4.43413	0.062142	5.42497	0.227693	5.01625	0.163962	5.78814	0.215004	5.60089	0.122352	5.0055	0.147832	5.35305	0.189277	AT4G02010.1	Protein kinase superfamily protein	Protein kinase superfamily protein; FUNCTIONS IN: kinase activity; INVOLVED IN: protein amino acid phosphorylation; LOCATED IN: plasma membrane; EXPRESSED IN: 22 plant structures; EXPRESSED DURING: 13 growth stages; CONTAINS InterPro DOMAIN/s: Protein kinase, ATP binding site (InterPro:IPR017441), Protein kinase, catalytic domain (InterPro:IPR000719), Serine/threonine-protein kinase-like domain (…
AT4G20070	9.05845	0.092299	7.74987	0.0283938	7.29655	0.039397	7.63078	0.0673047	8.79232	0.129005	7.09462	0.0762298	7.49612	0.104056	7.57177	0.136969	AT4G20070.1	allantoate amidohydrolase	allantoate amidohydrolase (AAH); CONTAINS InterPro DOMAIN/s: Peptidase M20 (InterPro:IPR002933), ArgE/DapE/ACY1/CPG2/YscS, conserved site (InterPro:IPR001261), Amidase, hydantoinase/carbamoylase (InterPro:IPR010158), Peptidase M20, dimerisation (InterPro:IPR011650); BEST Arabidopsis thaliana protein match is: ureidoglycolate amidohydrolase (TAIR:AT5G43600.1); Has 3541 Blast hits to 3529 proteins …
AT1G17840	9.87774	0.090669	8.57433	0.133035	9.98796	0.0915684	7.99603	0.145132	8.89669	0.172721	8.70125	0.115876	8.28413	0.16684	7.87924	0.171698	AT1G17840.1	white-brown complex homolog protein 11	white-brown complex homolog protein 11 (WBC11); FUNCTIONS IN: ATPase activity, coupled to transmembrane movement of substances, fatty acid transporter activity; INVOLVED IN: cutin transport, fatty acid transport; LOCATED IN: plasma membrane, external side of plasma membrane; EXPRESSED IN: 26 plant structures; EXPRESSED DURING: 13 growth stages; CONTAINS InterPro DOMAIN/s: ATPase, AAA+ type, core …
AT1G78050	5.94894	0.115925	4.64622	0.139212	5.74537	0.169382	4.49323	0.193089	5.97307	0.229758	6.04943	0.0845643	4.59523	0.250978	4.86223	0.156282	AT1G78050.1	phosphoglycerate/bisphosphoglycerate mutase	phosphoglycerate/bisphosphoglycerate mutase (PGM); FUNCTIONS IN: intramolecular transferase activity, phosphotransferases, catalytic activity; INVOLVED IN: response to nitrate, metabolic process; LOCATED IN: chloroplast; EXPRESSED IN: 18 plant structures; EXPRESSED DURING: 7 growth stages; CONTAINS InterPro DOMAIN/s: Histidine phosphatase superfamily, clade-1 (InterPro:IPR013078), Phosphoglycerat…
AT3G14160	6.35081	0.130475	5.05162	0.138868	5.10768	0.0704054	5.3015	0.111587	5.96591	0.111872	5.32904	0.0566249	4.88934	0.181376	5.06165	0.155299	AT3G14160.1	2-oxoglutarate-dependent dioxygenase family protein	2-oxoglutarate-dependent dioxygenase family protein; FUNCTIONS IN: oxidoreductase activity; INVOLVED IN: biological_process unknown; LOCATED IN: cellular_component unknown; EXPRESSED IN: 13 plant structures; EXPRESSED DURING: 6 growth stages; CONTAINS InterPro DOMAIN/s: Oxoglutarate/iron-dependent oxygenase (InterPro:IPR005123); BEST Arabidopsis thaliana protein match is: 2-oxoglutarate-dependent…
AT1G30360	5.0957	0.1341	3.79944	0.0261003	4.41835	0.280818	4.05815	0.180091	3.98535	0.23857	5.05479	0.123437	3.82127	0.367575	3.60164	0.0843013	AT1G30360.1	Early-responsive to dehydration stress protein (ERD4)	early-responsive to dehydration 4 (ERD4); INVOLVED IN: response to water deprivation; LOCATED IN: plasma membrane, chloroplast, vacuole, membrane, chloroplast envelope; EXPRESSED IN: 26 plant structures; EXPRESSED DURING: 14 growth stages; CONTAINS InterPro DOMAIN/s: Protein of unknown function DUF221 (InterPro:IPR003864); BEST Arabidopsis thaliana protein match is: ERD (early-responsive to dehyd…
AT4G14810	7.2501	0.0676725	5.95576	0.113581	6.25386	0.136312	6.21204	0.0534956	7.30536	0.266334	6.25369	0.120295	6.21744	0.236224	5.75077	0.14265	AT4G14810.1		unknown protein; Has 30201 Blast hits to 17322 proteins in 780 species: Archae - 12; Bacteria - 1396; Metazoa - 17338; Fungi - 3422; Plants - 5037; Viruses - 0; Other Eukaryotes - 2996 (source: NCBI BLink).
AT4G21800	7.50415	0.150098	6.20984	0.233215	7.29049	0.175493	6.41719	0.0663139	7.46979	0.172198	7.43941	0.109028	6.50412	0.16855	6.37834	0.122058	AT4G21800.1	P-loop containing nucleoside triphosphate hydrolases superfamily protein	quatre-quart2 (QQT2); FUNCTIONS IN: nucleotide binding, ATP binding; INVOLVED IN: embryo development, cell division; LOCATED IN: microtubule; EXPRESSED IN: 22 plant structures; EXPRESSED DURING: 13 growth stages; CONTAINS InterPro DOMAIN/s: Protein of unknown function, ATP binding (InterPro:IPR004130); BEST Arabidopsis thaliana protein match is: P-loop containing nucleoside triphosphate hydrolase…
AT2G44870	7.56377	0.0897039	6.27009	0.109922	6.74999	0.0917935	6.59889	0.139885	7.10162	0.283013	6.45589	0.165791	6.7471	0.174306	7.14825	0.105514	AT2G44870.1		unknown protein; FUNCTIONS IN: molecular_function unknown; INVOLVED IN: biological_process unknown; LOCATED IN: chloroplast; EXPRESSED IN: 22 plant structures; EXPRESSED DURING: 15 growth stages; Has 39 Blast hits to 39 proteins in 18 species: Archae - 0; Bacteria - 2; Metazoa - 0; Fungi - 0; Plants - 37; Viruses - 0; Other Eukaryotes - 0 (source: NCBI BLink).
AT2G39570	7.91434	0.183228	6.62087	0.0400217	6.77647	0.118898	7.03505	0.0438538	8.1814	0.172469	6.80299	0.106758	6.63293	0.226694	6.94097	0.190459	AT2G39570.1	ACT domain-containing protein	ACT domain-containing protein; FUNCTIONS IN: amino acid binding; INVOLVED IN: metabolic process; EXPRESSED IN: 24 plant structures; EXPRESSED DURING: 15 growth stages; CONTAINS InterPro DOMAIN/s: Amino acid-binding ACT (InterPro:IPR002912); BEST Arabidopsis thaliana protein match is: ACT-like superfamily protein (TAIR:AT2G36840.1); Has 465 Blast hits to 403 proteins in 46 species: Archae - 0; Bac…
AT3G14820	7.40706	0.0734928	6.11572	0.241304	6.66498	0.182968	6.06875	0.136065	7.0507	0.22733	6.21492	0.0956123	6.49234	0.205444	6.51441	0.206934	AT3G14820.1	GDSL-like Lipase/Acylhydrolase superfamily protein	GDSL-like Lipase/Acylhydrolase superfamily protein; FUNCTIONS IN: lipase activity, hydrolase activity, acting on ester bonds, carboxylesterase activity; INVOLVED IN: lipid metabolic process; LOCATED IN: endomembrane system; EXPRESSED IN: central cell; CONTAINS InterPro DOMAIN/s: Lipase, GDSL, active site (InterPro:IPR008265), Lipase, GDSL (InterPro:IPR001087); BEST Arabidopsis thaliana protein ma…
AT4G33920	10.9812	0.0469841	9.69232	0.0917479	10.5141	0.171765	10.4213	0.178574	10.7708	0.209858	9.33749	0.270753	8.98142	0.192478	10.4645	0.107983	AT4G33920.1	Protein phosphatase 2C family protein	Protein phosphatase 2C family protein; FUNCTIONS IN: protein serine/threonine phosphatase activity, catalytic activity; INVOLVED IN: protein amino acid dephosphorylation; LOCATED IN: mitochondrion, protein serine/threonine phosphatase complex; EXPRESSED IN: 23 plant structures; EXPRESSED DURING: 13 growth stages; CONTAINS InterPro DOMAIN/s: Protein phosphatase 2C, manganese/magnesium aspartate bi…
AT1G43890	9.56423	0.0544057	8.28083	0.0362937	8.43119	0.123775	8.13289	0.139279	9.20005	0.0925961	8.1874	0.148685	8.2031	0.116588	8.59457	0.0435971	AT1G43890.1	RAB GTPASE HOMOLOG B18	RAB GTPASE HOMOLOG B18 (RAB18); FUNCTIONS IN: GTP binding; INVOLVED IN: protein transport, small GTPase mediated signal transduction; LOCATED IN: plasma membrane; EXPRESSED IN: 26 plant structures; EXPRESSED DURING: 15 growth stages; CONTAINS InterPro DOMAIN/s: Ras GTPase (InterPro:IPR001806), Small GTP-binding protein (InterPro:IPR005225), Small GTPase (InterPro:IPR020851), Ras (InterPro:IPR0137…
AT2G31890	8.2417	0.0342113	6.96116	0.0406809	6.97139	0.126015	6.80498	0.134028	7.94062	0.034022	7.28528	0.0607532	7.30524	0.0423739	7.00019	0.136579	AT2G31890.1	RAP	RAP; CONTAINS InterPro DOMAIN/s: RAP domain (InterPro:IPR013584); Has 766 Blast hits to 576 proteins in 113 species: Archae - 0; Bacteria - 46; Metazoa - 118; Fungi - 18; Plants - 194; Viruses - 0; Other Eukaryotes - 390 (source: NCBI BLink).
AT3G22380	7.33623	0.076073	6.05588	0.27491	5.45689	0.159779	5.66232	0.220551	5.92003	0.157969	5.27902	0.222155	4.63146	0.286963	4.83208	0.200459	AT3G22380.1	time for coffee	TIME FOR COFFEE (TIC); BEST Arabidopsis thaliana protein match is: TIC-like (TAIR:AT3G63180.1); Has 35078 Blast hits to 21616 proteins in 942 species: Archae - 10; Bacteria - 2414; Metazoa - 18018; Fungi - 6283; Plants - 1621; Viruses - 189; Other Eukaryotes - 6543 (source: NCBI BLink).
AT5G40470	8.61787	0.0820607	7.33878	0.145081	7.28609	0.148328	7.35393	0.102319	8.42556	0.31371	7.02914	0.0666942	7.47286	0.246987	7.27221	0.0715514	AT5G40470.1	RNI-like superfamily protein	RNI-like superfamily protein; FUNCTIONS IN: molecular_function unknown; INVOLVED IN: biological_process unknown; LOCATED IN: chloroplast; EXPRESSED IN: 22 plant structures; EXPRESSED DURING: 13 growth stages; BEST Arabidopsis thaliana protein match is: F-box/RNI-like superfamily protein (TAIR:AT4G15475.1); Has 2544 Blast hits to 1647 proteins in 181 species: Archae - 0; Bacteria - 22; Metazoa - 1…
AT1G04670	6.77412	0.157433	5.49741	0.191084	5.67626	0.176971	6.35329	0.0996588	6.78338	0.322135	6.16513	0.154931	6.13189	0.140123	6.0838	0.0434019	AT1G04670.1		unknown protein; Has 40 Blast hits to 40 proteins in 14 species: Archae - 2; Bacteria - 5; Metazoa - 1; Fungi - 2; Plants - 30; Viruses - 0; Other Eukaryotes - 0 (source: NCBI BLink).
AT1G72150	8.80845	0.0606953	7.53222	0.133575	8.57135	0.209556	7.39195	0.0493934	8.02624	0.0726273	7.51758	0.114354	7.18148	0.112025	7.17209	0.0503115	AT1G72150.1	PATELLIN 1	PATELLIN 1 (PATL1); FUNCTIONS IN: transporter activity; INVOLVED IN: transport, pollen tube growth; LOCATED IN: apoplast, plasma membrane, chloroplast, vacuole, membrane; EXPRESSED IN: 25 plant structures; EXPRESSED DURING: 15 growth stages; CONTAINS InterPro DOMAIN/s: Cellular retinaldehyde-binding/triple function, C-terminal (InterPro:IPR001251), Cellular retinaldehyde-binding/triple function, …
AT1G09250	7.20654	0.236319	5.93202	0.0710104	5.75949	0.139849	5.32202	0.129319	6.00569	0.129966	5.57418	0.0798157	5.36196	0.066151	5.48287	0.0527394	AT1G09250.1	basic helix-loop-helix (bHLH) DNA-binding superfamily protein	basic helix-loop-helix (bHLH) DNA-binding superfamily protein; FUNCTIONS IN: sequence-specific DNA binding transcription factor activity; INVOLVED IN: regulation of transcription; LOCATED IN: nucleus, chloroplast; EXPRESSED IN: 22 plant structures; EXPRESSED DURING: 13 growth stages; CONTAINS InterPro DOMAIN/s: Helix-loop-helix DNA-binding domain (InterPro:IPR001092), Helix-loop-helix DNA-binding…
AT2G34460	7.71721	0.118128	6.44289	0.119849	7.20689	0.11365	6.1109	0.0187659	7.3937	0.220148	6.89729	0.0729479	7.06681	0.0809385	6.8892	0.105049	AT2G34460.1	NAD(P)-binding Rossmann-fold superfamily protein	NAD(P)-binding Rossmann-fold superfamily protein; FUNCTIONS IN: binding, catalytic activity; INVOLVED IN: metabolic process; LOCATED IN: chloroplast thylakoid membrane, chloroplast, plastoglobule, chloroplast envelope; EXPRESSED IN: 21 plant structures; EXPRESSED DURING: 13 growth stages; CONTAINS InterPro DOMAIN/s: NAD(P)-binding domain (InterPro:IPR016040), NmrA-like (InterPro:IPR008030); BEST …
AT2G05580	6.71177	0.0334255	5.44199	0.0505178	6.28197	0.0932243	5.74968	0.120029	6.18408	0.160681	5.76739	0.0384344	5.38997	0.0912106	5.54183	0.10611	AT2G05580.1	Glycine-rich protein family	Glycine-rich protein family; LOCATED IN: endomembrane system; Has 461494 Blast hits to 65250 proteins in 2955 species: Archae - 1131; Bacteria - 108804; Metazoa - 177058; Fungi - 32939; Plants - 47988; Viruses - 6940; Other Eukaryotes - 86634 (source: NCBI BLink).
AT4G24690	8.90894	0.0474516	7.64265	0.143551	7.52491	0.0608842	7.79338	0.0365068	8.23281	0.0939935	7.07269	0.13427	7.37046	0.0847322	7.49007	0.134813	AT4G24690.1	ubiquitin-associated (UBA)/TS-N domain-containing protein / octicosapeptide/Phox/Bemp1 (PB1) domain-containing protein	ubiquitin-associated (UBA)/TS-N domain-containing protein / octicosapeptide/Phox/Bemp1 (PB1) domain-containing protein; FUNCTIONS IN: zinc ion binding; INVOLVED IN: biological_process unknown; LOCATED IN: cytoplasm; EXPRESSED IN: 24 plant structures; EXPRESSED DURING: 15 growth stages; CONTAINS InterPro DOMAIN/s: Octicosapeptide/Phox/Bem1p (InterPro:IPR000270), Ubiquitin-associated/translation el…
AT4G13250	8.73438	0.187398	7.46817	0.126288	7.62916	0.0993751	7.63589	0.0851106	8.00848	0.0707445	7.41087	0.00397092	7.32121	0.116268	7.41959	0.0238553	AT4G13250.1	NAD(P)-binding Rossmann-fold superfamily protein	NON-YELLOW COLORING 1 (NYC1); CONTAINS InterPro DOMAIN/s: NAD(P)-binding domain (InterPro:IPR016040), Glucose/ribitol dehydrogenase (InterPro:IPR002347), Short-chain dehydrogenase/reductase SDR (InterPro:IPR002198); BEST Arabidopsis thaliana protein match is: NYC1-like (TAIR:AT5G04900.1); Has 30201 Blast hits to 17322 proteins in 780 species: Archae - 12; Bacteria - 1396; Metazoa - 17338; Fungi -…
AT1G08650	7.08207	0.191586	5.81697	0.130476	6.32469	0.183452	5.38854	0.343191	6.88091	0.174525	5.53997	0.098675	4.60008	0.187603	5.08393	0.137396	AT1G08650.1	phosphoenolpyruvate carboxylase kinase 1	phosphoenolpyruvate carboxylase kinase 1 (PPCK1); FUNCTIONS IN: protein serine/threonine kinase activity, kinase activity; INVOLVED IN: protein amino acid phosphorylation; LOCATED IN: cellular_component unknown; EXPRESSED IN: 20 plant structures; EXPRESSED DURING: 13 growth stages; CONTAINS InterPro DOMAIN/s: Protein kinase, ATP binding site (InterPro:IPR017441), Protein kinase, catalytic domain …
AT5G59450	6.17117	0.0217939	4.90629	0.133755	4.79804	0.210407	5.01898	0.053142	6.06005	0.176928	4.8538	0.0827627	4.86711	0.0415153	5.26967	0.0904126	AT5G59450.1	GRAS family transcription factor	GRAS family transcription factor; CONTAINS InterPro DOMAIN/s: Transcription factor GRAS (InterPro:IPR005202); BEST Arabidopsis thaliana protein match is: GRAS family transcription factor (TAIR:AT3G46600.1); Has 1807 Blast hits to 1807 proteins in 277 species: Archae - 0; Bacteria - 0; Metazoa - 736; Fungi - 347; Plants - 385; Viruses - 0; Other Eukaryotes - 339 (source: NCBI BLink).
AT5G08535	7.94246	0.0630789	6.67837	0.0381558	6.60438	0.126461	6.85567	0.130239	7.99378	0.101156	6.90647	0.123807	7.12444	0.174259	7.72956	0.0910287	AT5G08535.1	D111/G-patch domain-containing protein	D111/G-patch domain-containing protein; FUNCTIONS IN: nucleic acid binding; INVOLVED IN: biological_process unknown; LOCATED IN: intracellular, chloroplast; EXPRESSED IN: 24 plant structures; EXPRESSED DURING: 15 growth stages; CONTAINS InterPro DOMAIN/s: D111/G-patch (InterPro:IPR000467); BEST Arabidopsis thaliana protein match is: D111/G-patch domain-containing protein (TAIR:AT3G52350.1); Has 3…
AT5G14050	5.88946	0.0771601	4.62731	0.0627226	5.77324	0.255382	4.78763	0.182364	6.19048	0.126057	6.05702	0.0948983	5.37947	0.123712	5.69005	0.138819	AT5G14050.1	Transducin/WD40 repeat-like superfamily protein	Transducin/WD40 repeat-like superfamily protein; FUNCTIONS IN: nucleotide binding; INVOLVED IN: biological_process unknown; LOCATED IN: CUL4 RING ubiquitin ligase complex; EXPRESSED IN: 22 plant structures; EXPRESSED DURING: 13 growth stages; CONTAINS InterPro DOMAIN/s: WD40 repeat 2 (InterPro:IPR019782), WD40 repeat-like-containing domain (InterPro:IPR011046), WD40 repeat, conserved site (InterP…
AT2G40000	9.45108	0.0573373	8.19049	0.0952892	8.36427	0.117763	8.67789	0.182642	8.19114	0.211471	7.7901	0.222505	7.03471	0.14921	8.20302	0.126334	AT2G40000.1	ortholog of sugar beet HS1 PRO-1 2	ortholog of sugar beet HS1 PRO-1 2 (HSPRO2); CONTAINS InterPro DOMAIN/s: Hs1pro-1, C-terminal (InterPro:IPR009743), Hs1pro-1, N-terminal (InterPro:IPR009869); BEST Arabidopsis thaliana protein match is: Hs1pro-1 protein (TAIR:AT3G55840.1); Has 71 Blast hits to 71 proteins in 18 species: Archae - 0; Bacteria - 0; Metazoa - 0; Fungi - 0; Plants - 60; Viruses - 0; Other Eukaryotes - 11 (source: NCBI…
AT4G19460	7.08369	0.186859	5.82327	0.116029	5.82398	0.0967609	5.72446	0.124906	5.12577	0.386278	5.73347	0.160891	5.44741	0.117797	5.38917	0.118373	AT4G19460.1	UDP-Glycosyltransferase superfamily protein	UDP-Glycosyltransferase superfamily protein; FUNCTIONS IN: transferase activity, transferring glycosyl groups; INVOLVED IN: biosynthetic process; LOCATED IN: cellular_component unknown; EXPRESSED IN: 10 plant structures; EXPRESSED DURING: 4 anthesis, C globular stage, petal differentiation and expansion stage; CONTAINS InterPro DOMAIN/s: Glycosyl transferase, group 1 (InterPro:IPR001296); BEST Ar…
AT4G25320	7.45618	0.133232	6.19645	0.162075	7.26431	0.144527	6.48439	0.0901689	7.20171	0.144653	7.88576	0.0456101	6.73844	0.142636	6.62287	0.0791858	AT4G25320.1	AT hook motif DNA-binding family protein	AT hook motif DNA-binding family protein; FUNCTIONS IN: DNA binding; INVOLVED IN: biological_process unknown; LOCATED IN: cellular_component unknown; EXPRESSED IN: 22 plant structures; EXPRESSED DURING: 13 growth stages; CONTAINS InterPro DOMAIN/s: Protein of unknown function DUF296 (InterPro:IPR005175), AT hook, DNA-binding motif (InterPro:IPR017956); BEST Arabidopsis thaliana protein match is: …
AT4G38740	7.24048	0.136539	5.98103	0.0898604	6.43843	0.161325	6.04594	0.0560604	7.3998	0.17049	6.96244	0.0229628	6.74666	0.14605	6.60722	0.149581	AT4G38740.1	rotamase CYP 1	rotamase CYP 1 (ROC1); FUNCTIONS IN: peptidyl-prolyl cis-trans isomerase activity; INVOLVED IN: protein folding, response to cadmium ion, signal transduction; LOCATED IN: cytosol, apoplast, plasma membrane; EXPRESSED IN: 26 plant structures; EXPRESSED DURING: 16 growth stages; CONTAINS InterPro DOMAIN/s: Cyclophilin-like (InterPro:IPR015891), Peptidyl-prolyl cis-trans isomerase, cyclophilin-type …
AT1G12710	7.7269	0.143727	6.46806	0.229168	6.50282	0.208338	6.34018	0.135272	7.85552	0.0812942	7.00865	0.133964	6.48628	0.104146	7.0491	0.212818	AT1G12710.1	phloem protein 2-A12	phloem protein 2-A12 (PP2-A12); CONTAINS InterPro DOMAIN/s: F-box domain, cyclin-like (InterPro:IPR001810); BEST Arabidopsis thaliana protein match is: phloem protein 2-A11 (TAIR:AT1G63090.1); Has 458 Blast hits to 452 proteins in 24 species: Archae - 0; Bacteria - 0; Metazoa - 0; Fungi - 2; Plants - 456; Viruses - 0; Other Eukaryotes - 0 (source: NCBI BLink).
AT1G04830	8.31158	0.0799059	7.05516	0.0595425	6.8351	0.0375071	7.18852	0.0667773	7.61918	0.172518	6.58505	0.0586866	6.57414	0.0620073	7.00192	0.110526	AT1G04830.1	Ypt/Rab-GAP domain of gyp1p superfamily protein	Ypt/Rab-GAP domain of gyp1p superfamily protein; FUNCTIONS IN: RAB GTPase activator activity; INVOLVED IN: regulation of Rab GTPase activity; LOCATED IN: intracellular; EXPRESSED IN: 24 plant structures; EXPRESSED DURING: 15 growth stages; CONTAINS InterPro DOMAIN/s: RabGAP/TBC (InterPro:IPR000195); BEST Arabidopsis thaliana protein match is: Ypt/Rab-GAP domain of gyp1p superfamily protein (TAIR:…
AT1G34210	8.63013	0.0529114	7.37506	0.0647901	8.4076	0.0916678	7.92701	0.142712	7.7664	0.0310186	7.58767	0.00490961	7.37152	0.181039	7.38938	0.0642674	AT1G34210.1	somatic embryogenesis receptor-like kinase 2	somatic embryogenesis receptor-like kinase 2 (SERK2); FUNCTIONS IN: kinase activity; INVOLVED IN: pollen maturation, microsporogenesis; LOCATED IN: plasma membrane; EXPRESSED IN: 23 plant structures; EXPRESSED DURING: 14 growth stages; CONTAINS InterPro DOMAIN/s: Protein kinase, ATP binding site (InterPro:IPR017441), Protein kinase, catalytic domain (InterPro:IPR000719), Leucine-rich repeat-conta…
AT1G14390	5.9744	0.101822	4.71939	0.0837959	5.33483	0.0678171	5.04092	0.100639	4.97759	0.133985	4.76121	0.0388995	4.83741	0.126802	4.68488	0.0490285	AT1G14390.1	Leucine-rich repeat protein kinase family protein	Leucine-rich repeat protein kinase family protein; FUNCTIONS IN: protein serine/threonine kinase activity, protein kinase activity, ATP binding; INVOLVED IN: transmembrane receptor protein tyrosine kinase signaling pathway, protein amino acid phosphorylation; LOCATED IN: endomembrane system; EXPRESSED IN: inflorescence meristem, root, flower; EXPRESSED DURING: petal differentiation and expansion …
AT3G01650	6.31339	0.141764	5.06029	0.073723	4.96758	0.135871	5.04138	0.0163906	5.41969	0.114279	4.65926	0.0978187	4.97568	0.115494	5.10996	0.0600427	AT3G01650.1	RING domain ligase1	RING domain ligase1 (RGLG1); FUNCTIONS IN: zinc ion binding; INVOLVED IN: N-terminal protein myristoylation, cytokinin metabolic process, auxin metabolic process; LOCATED IN: plasma membrane; EXPRESSED IN: 28 plant structures; EXPRESSED DURING: 15 growth stages; CONTAINS InterPro DOMAIN/s: Zinc finger, RING-type (InterPro:IPR001841), Copine (InterPro:IPR010734), von Willebrand factor, type A (Int…
AT5G63370	7.26005	0.161645	6.00722	0.186162	5.9365	0.147565	5.87021	0.221562	6.92082	0.196045	5.62662	0.19044	4.97411	0.283494	5.079	0.329868	AT5G63370.1	Protein kinase superfamily protein	Protein kinase superfamily protein; FUNCTIONS IN: protein serine/threonine kinase activity, protein kinase activity, kinase activity, ATP binding; INVOLVED IN: protein amino acid phosphorylation; LOCATED IN: cellular_component unknown; EXPRESSED IN: 24 plant structures; EXPRESSED DURING: 15 growth stages; CONTAINS InterPro DOMAIN/s: Protein kinase, catalytic domain (InterPro:IPR000719), Serine/th…
AT4G19191	7.74864	0.0955033	6.49934	0.0961066	6.23911	0.18409	6.38049	0.0675483	8.23111	0.0765425	6.32461	0.0352785	6.40643	0.0758213	6.68625	0.0510771	AT4G19191.1	Tetratricopeptide repeat (TPR)-like superfamily protein	Tetratricopeptide repeat (TPR)-like superfamily protein; FUNCTIONS IN: molecular_function unknown; INVOLVED IN: biological_process unknown; LOCATED IN: mitochondrion; EXPRESSED IN: 13 plant structures; EXPRESSED DURING: 10 growth stages; CONTAINS InterPro DOMAIN/s: Pentatricopeptide repeat (InterPro:IPR002885); BEST Arabidopsis thaliana protein match is: Pentatricopeptide repeat (PPR) superfamily…
AT1G08310	5.18434	0.171905	3.93951	0.0948287	4.1219	0.0468979	3.90817	0.0742872	4.4588	0.100152	4.01055	0.155805	3.89138	0.0597075	4.07853	0.0783657	AT1G08310.1	alpha/beta-Hydrolases superfamily protein	alpha/beta-Hydrolases superfamily protein; CONTAINS InterPro DOMAIN/s: Alpha/beta hydrolase fold-1 (InterPro:IPR000073); BEST Arabidopsis thaliana protein match is: alpha/beta-Hydrolases superfamily protein (TAIR:AT3G44510.2); Has 1160 Blast hits to 1159 proteins in 335 species: Archae - 4; Bacteria - 652; Metazoa - 57; Fungi - 49; Plants - 320; Viruses - 0; Other Eukaryotes - 78 (source: NCBI BL…
AT4G33700	4.42128	0.140059	3.17672	0.122592	3.47272	0.120152	3.22441	0.0804247	3.62544	0.173734	3.38989	0.14138	3.11781	0.0745908	3.25151	0.110524	AT4G33700.1	CBS domain-containing protein with a domain of unknown function (DUF21)	FUNCTIONS IN: molecular_function unknown; INVOLVED IN: biological_process unknown; LOCATED IN: plasma membrane; EXPRESSED IN: 22 plant structures; EXPRESSED DURING: 13 growth stages; CONTAINS InterPro DOMAIN/s: Protein of unknown function DUF21 (InterPro:IPR002550), Cystathionine beta-synthase, core (InterPro:IPR000644); BEST Arabidopsis thaliana protein match is: CBS domain-containing protein wi…
AT2G37050	9.01166	0.102073	7.77376	0.0783813	8.22833	0.0966493	7.84262	0.0487626	8.55927	0.0700039	7.87462	0.0656547	8.02048	0.0732781	7.9559	0.0362423	AT2G37050.1	Leucine-rich repeat protein kinase family protein	Leucine-rich repeat protein kinase family protein; FUNCTIONS IN: kinase activity; INVOLVED IN: protein amino acid phosphorylation; LOCATED IN: plasma membrane; EXPRESSED IN: 24 plant structures; EXPRESSED DURING: 13 growth stages; CONTAINS InterPro DOMAIN/s: Protein kinase, ATP binding site (InterPro:IPR017441), Serine/threonine-protein kinase domain (InterPro:IPR002290), Leucine-rich repeat (Int…
AT4G31210	8.47013	0.0939814	7.23346	0.0791939	7.48759	0.112276	7.06187	0.102593	7.87625	0.0791792	7.60563	0.0856824	6.98629	0.088449	7.07545	0.109605	AT4G31210.1	DNA topoisomerase, type IA, core	DNA topoisomerase, type IA, core; FUNCTIONS IN: DNA topoisomerase activity, DNA topoisomerase type I activity, DNA binding, nucleic acid binding; INVOLVED IN: DNA topological change, DNA unwinding involved in replication, DNA metabolic process; LOCATED IN: chromosome; EXPRESSED IN: 22 plant structures; EXPRESSED DURING: 14 growth stages; CONTAINS InterPro DOMAIN/s: DNA topoisomerase, type IA, zn …
AT1G21880	8.47989	0.0872755	7.24324	0.0939664	7.57714	0.0987371	7.71691	0.052832	7.85913	0.228294	7.16413	0.180057	7.50449	0.189207	8.00551	0.170996	AT1G21880.1	lysm domain GPI-anchored protein 1 precursor	lysm domain GPI-anchored protein 1 precursor (LYM1); FUNCTIONS IN: molecular_function unknown; INVOLVED IN: cell wall macromolecule catabolic process; LOCATED IN: anchored to plasma membrane, plasma membrane, anchored to membrane; EXPRESSED IN: 24 plant structures; EXPRESSED DURING: 13 growth stages; CONTAINS InterPro DOMAIN/s: Peptidoglycan-binding lysin domain (InterPro:IPR018392), Peptidoglyca…
AT1G57680	7.26309	0.106389	6.0298	0.0841463	6.51176	0.0652321	6.24591	0.051688	6.66885	0.0985522	5.84582	0.0408749	5.87781	0.121939	6.03867	0.0589837	AT1G57680.1		FUNCTIONS IN: molecular_function unknown; INVOLVED IN: biological_process unknown; LOCATED IN: endomembrane system; EXPRESSED IN: 24 plant structures; EXPRESSED DURING: 15 growth stages; CONTAINS InterPro DOMAIN/s: Uncharacterised conserved protein UCP031277 (InterPro:IPR016971); Has 70 Blast hits to 70 proteins in 19 species: Archae - 0; Bacteria - 0; Metazoa - 1; Fungi - 0; Plants - 66; Viruses…
AT1G20670	4.60974	0.0580085	3.37998	0.153614	3.40065	0.0767478	3.31923	0.173632	3.96028	0.080075	3.47202	0.0494835	3.15935	0.172808	3.47096	0.175518	AT1G20670.1	DNA-binding bromodomain-containing protein	DNA-binding bromodomain-containing protein; CONTAINS InterPro DOMAIN/s: Bromodomain, conserved site (InterPro:IPR018359), Bromodomain (InterPro:IPR001487); BEST Arabidopsis thaliana protein match is: DNA-binding bromodomain-containing protein (TAIR:AT1G76380.2); Has 11096 Blast hits to 8233 proteins in 323 species: Archae - 0; Bacteria - 121; Metazoa - 4363; Fungi - 1457; Plants - 677; Viruses - …
AT4G30850	8.77918	0.179757	7.54997	0.157414	8.49425	0.197088	7.32025	0.291089	5.5865	0.24771	6.83073	0.2605	5.14564	0.247548	5.86707	0.516234	AT4G30850.1	heptahelical transmembrane protein2	heptahelical transmembrane protein2 (HHP2); FUNCTIONS IN: receptor activity; INVOLVED IN: response to hormone stimulus, response to sucrose stimulus; LOCATED IN: integral to membrane; EXPRESSED IN: 6 plant structures; EXPRESSED DURING: L mature pollen stage, M germinated pollen stage; CONTAINS InterPro DOMAIN/s: Hly-III related (InterPro:IPR004254); BEST Arabidopsis thaliana protein match is: hep…
AT2G28800	9.06771	0.135986	7.84423	0.158634	8.46322	0.210351	8.23211	0.093456	8.942	0.209089	8.15489	0.108748	8.0397	0.22975	8.53628	0.145205	AT2G28800.1	63 kDa inner membrane family protein	ALBINO 3 (ALB3); FUNCTIONS IN: P-P-bond-hydrolysis-driven protein transmembrane transporter activity; INVOLVED IN: protein import into chloroplast thylakoid membrane, thylakoid membrane organization, regulation of cell aging; LOCATED IN: chloroplast thylakoid membrane, chloroplast; EXPRESSED IN: 22 plant structures; EXPRESSED DURING: 14 growth stages; CONTAINS InterPro DOMAIN/s: Membrane insertio…
AT5G06560	10.3195	0.139968	9.10061	0.111688	9.14806	0.146954	8.87893	0.160776	10.4201	0.143317	8.8486	0.0693125	9.70494	0.0590624	9.64539	0.22914	AT5G06560.1	Protein of unknown function, DUF593	Protein of unknown function, DUF593; FUNCTIONS IN: molecular_function unknown; INVOLVED IN: biological_process unknown; LOCATED IN: cellular_component unknown; EXPRESSED IN: 24 plant structures; EXPRESSED DURING: 15 growth stages; CONTAINS InterPro DOMAIN/s: Protein of unknown function DUF593 (InterPro:IPR007656); BEST Arabidopsis thaliana protein match is: Protein of unknown function, DUF593 (TA…
AT1G72030	4.76611	0.151991	3.55981	0.022231	4.00249	0.0731239	4.09704	0.0327495	4.40988	0.231958	4.0423	0.0621179	4.43173	0.0986472	4.1812	0.233234	AT1G72030.1	Acyl-CoA N-acyltransferases (NAT) superfamily protein	Acyl-CoA N-acyltransferases (NAT) superfamily protein; FUNCTIONS IN: N-acetyltransferase activity; INVOLVED IN: metabolic process; EXPRESSED IN: 22 plant structures; EXPRESSED DURING: 13 growth stages; CONTAINS InterPro DOMAIN/s: GCN5-related N-acetyltransferase, C-terminal (InterPro:IPR022610), GCN5-related N-acetyltransferase (InterPro:IPR000182), Acyl-CoA N-acyltransferase (InterPro:IPR016181)…
AT1G75140	6.27913	0.0419292	5.07421	0.13194	5.88862	0.0520136	5.52766	0.0987156	6.36275	0.109967	6.30863	0.0849643	5.9452	0.0982578	6.14511	0.167038	AT1G75140.1		unknown protein; LOCATED IN: endoplasmic reticulum; EXPRESSED IN: 24 plant structures; EXPRESSED DURING: 13 growth stages; BEST Arabidopsis thaliana protein match is: unknown protein (TAIR:AT1G19370.1); Has 51 Blast hits to 49 proteins in 18 species: Archae - 0; Bacteria - 0; Metazoa - 0; Fungi - 0; Plants - 46; Viruses - 0; Other Eukaryotes - 5 (source: NCBI BLink).
AT3G52610	6.9922	0.118286	5.78871	0.114616	6.14104	0.177565	5.91869	0.19292	7.73139	0.26002	6.18028	0.089666	6.65374	0.124317	6.70384	0.115292	AT3G52610.1		unknown protein; Has 68 Blast hits to 67 proteins in 21 species: Archae - 0; Bacteria - 11; Metazoa - 0; Fungi - 0; Plants - 55; Viruses - 0; Other Eukaryotes - 2 (source: NCBI BLink).
AT5G06980	8.28129	0.161777	7.08353	0.0693494	7.59083	0.0807968	6.77926	0.203149	8.71073	0.117913	7.45576	0.0298935	7.93326	0.164526	7.49958	0.10805	AT5G06980.1		unknown protein; BEST Arabidopsis thaliana protein match is: unknown protein (TAIR:AT3G12320.1); Has 30201 Blast hits to 17322 proteins in 780 species: Archae - 12; Bacteria - 1396; Metazoa - 17338; Fungi - 3422; Plants - 5037; Viruses - 0; Other Eukaryotes - 2996 (source: NCBI BLink).
AT4G08940	8.47029	0.0963437	7.27342	0.0556568	7.66668	0.0877903	7.48706	0.099881	8.44601	0.145142	7.82567	0.201741	7.48368	0.120136	7.62715	0.0782573	AT4G08940.1	Ubiquitin carboxyl-terminal hydrolase family protein	Ubiquitin carboxyl-terminal hydrolase family protein; CONTAINS InterPro DOMAIN/s: RNA recognition domain, plant (InterPro:IPR021099); BEST Arabidopsis thaliana protein match is: Ubiquitin carboxyl-terminal hydrolase family protein (TAIR:AT4G01037.1); Has 405 Blast hits to 399 proteins in 16 species: Archae - 0; Bacteria - 0; Metazoa - 0; Fungi - 0; Plants - 405; Viruses - 0; Other Eukaryotes - 0 …
AT3G53680	8.73775	0.0665106	7.54173	0.0948497	7.42453	0.090133	7.66036	0.0514208	8.53332	0.0337594	7.60626	0.0745294	7.64942	0.0838715	7.59037	0.0871364	AT3G53680.1	Acyl-CoA N-acyltransferase with RING/FYVE/PHD-type zinc finger domain	Acyl-CoA N-acyltransferase with RING/FYVE/PHD-type zinc finger domain; FUNCTIONS IN: DNA binding, zinc ion binding; INVOLVED IN: regulation of transcription, DNA-dependent; LOCATED IN: nucleus; EXPRESSED IN: 15 plant structures; EXPRESSED DURING: 6 growth stages; CONTAINS InterPro DOMAIN/s: Zinc finger, PHD-type, conserved site (InterPro:IPR019786), Zinc finger, PHD-type (InterPro:IPR001965), Zin…
AT4G27654	7.00798	0.0765371	5.82425	0.122845	6.72485	0.113898	5.97627	0.235809	6.70285	0.174013	5.46041	0.184097	5.45389	0.214461	5.71397	0.191415	AT4G27654.1		unknown protein; FUNCTIONS IN: molecular_function unknown; INVOLVED IN: biological_process unknown; LOCATED IN: endomembrane system; EXPRESSED IN: 17 plant structures; EXPRESSED DURING: 9 growth stages; Has 30201 Blast hits to 17322 proteins in 780 species: Archae - 12; Bacteria - 1396; Metazoa - 17338; Fungi - 3422; Plants - 5037; Viruses - 0; Other Eukaryotes - 2996 (source: NCBI BLink).
AT1G03530	4.87665	0.122496	3.69423	0.0844639	4.56272	0.242132	3.91381	0.0974981	5.34421	0.183113	4.97944	0.129471	4.19115	0.0708284	4.09697	0.0412489	AT1G03530.1	nuclear assembly factor 1	nuclear assembly factor 1 (NAF1); FUNCTIONS IN: snoRNA binding, pseudouridine synthase activity; INVOLVED IN: biological_process unknown; LOCATED IN: box H/ACA snoRNP complex; EXPRESSED IN: 23 plant structures; EXPRESSED DURING: 13 growth stages; CONTAINS InterPro DOMAIN/s: H/ACA ribonucleoprotein complex, subunit Gar1/Naf1 (InterPro:IPR007504); Has 55446 Blast hits to 31211 proteins in 1683 spec…
AT1G78380	9.44957	0.143329	8.26772	0.0966113	8.38612	0.060713	8.43457	0.128925	9.01975	0.280152	8.08826	0.099397	8.50459	0.109191	8.79707	0.157579	AT1G78380.1	glutathione S-transferase TAU 19	glutathione S-transferase TAU 19 (GSTU19); FUNCTIONS IN: glutathione transferase activity, glutathione binding; INVOLVED IN: response to oxidative stress, response to cadmium ion, response to cyclopentenone, toxin catabolic process, cellular response to water deprivation; LOCATED IN: chloroplast, plasma membrane, chloroplast stroma, cytoplasm; EXPRESSED IN: 26 plant structures; EXPRESSED DURING: …
AT5G17190	10.166	0.114773	8.98485	0.076804	9.14658	0.179422	9.3468	0.0663059	9.10846	0.162842	9.4548	0.0305351	8.54849	0.105712	9.17108	0.0648287	AT5G17190.1		FUNCTIONS IN: molecular_function unknown; INVOLVED IN: intracellular protein transport; LOCATED IN: endomembrane system, integral to membrane, endoplasmic reticulum; EXPRESSED IN: 23 plant structures; EXPRESSED DURING: 13 growth stages; CONTAINS InterPro DOMAIN/s: B-cell receptor-associated 31-like (InterPro:IPR008417); BEST Arabidopsis thaliana protein match is: unknown protein (TAIR:AT3G03160.1…
AT3G20250	7.07198	0.119271	5.89114	0.0650482	5.20766	0.27542	5.71846	0.133274	6.05048	0.390924	5.54177	0.179662	4.93848	0.197723	5.19557	0.290539	AT3G20250.1	pumilio 5	pumilio 5 (PUM5); FUNCTIONS IN: RNA binding, binding; LOCATED IN: vacuole; EXPRESSED IN: 22 plant structures; EXPRESSED DURING: 13 growth stages; CONTAINS InterPro DOMAIN/s: Pumilio RNA-binding repeat (InterPro:IPR001313), Armadillo-like helical (InterPro:IPR011989), Armadillo-type fold (InterPro:IPR016024); BEST Arabidopsis thaliana protein match is: pumilio 6 (TAIR:AT4G25880.1); Has 4771 Blast …
AT3G08800	7.41312	0.0745503	6.23906	0.0299885	6.41121	0.130408	6.83087	0.0788483	6.6885	0.117361	6.3151	0.0292039	6.3937	0.136045	6.66149	0.0439269	AT3G08800.1	ARM repeat superfamily protein	ARM repeat superfamily protein; FUNCTIONS IN: binding; INVOLVED IN: biological_process unknown; LOCATED IN: cellular_component unknown; EXPRESSED IN: 12 plant structures; EXPRESSED DURING: 7 growth stages; CONTAINS InterPro DOMAIN/s: Armadillo-like helical (InterPro:IPR011989), Armadillo-type fold (InterPro:IPR016024); Has 149 Blast hits to 148 proteins in 72 species: Archae - 0; Bacteria - 6; Me…
AT4G17350	8.59969	0.194264	7.42635	0.0806533	7.74384	0.136434	7.29654	0.157654	8.29544	0.155504	7.54216	0.0629295	7.63705	0.0732566	7.72816	0.0473999	AT4G17350.1	Plant protein of unknown function (DUF828) with plant pleckstrin homology-like region	CONTAINS InterPro DOMAIN/s: Pleckstrin-like, plant (InterPro:IPR013666), Protein of unknown function DUF828 (InterPro:IPR008546), Pleckstrin homology (InterPro:IPR001849); BEST Arabidopsis thaliana protein match is: Plant protein of unknown function (DUF828) with plant pleckstrin homology-like region (TAIR:AT5G47440.1); Has 205 Blast hits to 188 proteins in 18 species: Archae - 0; Bacteria - 0; M…
AT5G15580	8.51507	0.0829157	7.34303	0.107033	8.1039	0.157412	7.67547	0.112301	9.3283	0.300338	8.85757	0.144814	8.23784	0.202653	8.21292	0.0301263	AT5G15580.1	longifolia1	LONGIFOLIA1 (LNG1); BEST Arabidopsis thaliana protein match is: longifolia2 (TAIR:AT3G02170.1); Has 1694 Blast hits to 1037 proteins in 207 species: Archae - 0; Bacteria - 111; Metazoa - 481; Fungi - 158; Plants - 217; Viruses - 11; Other Eukaryotes - 716 (source: NCBI BLink).
AT2G20010	9.17584	0.0983113	8.00555	0.0605849	8.25043	0.126901	7.62777	0.054253	8.464	0.074208	7.34651	0.0748079	7.02	0.0545723	7.43372	0.0676037	AT2G20010.1	Protein of unknown function (DUF810)	CONTAINS InterPro DOMAIN/s: Munc13 homology 1 (InterPro:IPR014770), Protein of unknown function DUF810 (InterPro:IPR008528), Mammalian uncoordinated homology 13, domain 2 (InterPro:IPR014772); BEST Arabidopsis thaliana protein match is: Protein of unknown function (DUF810) (TAIR:AT2G25800.1); Has 170 Blast hits to 161 proteins in 22 species: Archae - 0; Bacteria - 0; Metazoa - 0; Fungi - 0; Plant…
AT1G10490	7.10045	0.167848	5.93248	0.12276	6.67183	0.2207	6.13403	0.0810017	6.31949	0.0913898	6.42754	0.0665277	6.0731	0.207988	6.05715	0.11709	AT1G10490.1	Domain of unknown function (DUF1726) ;Putative ATPase (DUF699)	CONTAINS InterPro DOMAIN/s: Domain of unknown function DUF1726 (InterPro:IPR013562), Domain of unknown function DUF699, exodeoxyribonuclease V alpha chain (InterPro:IPR007807); BEST Arabidopsis thaliana protein match is: Domain of unknown function (DUF1726) ;Putative ATPase (DUF699) (TAIR:AT3G57940.1); Has 1351 Blast hits to 1310 proteins in 616 species: Archae - 139; Bacteria - 698; Metazoa - 17…
AT5G61590	9.69505	0.09038	8.52866	0.110056	8.41046	0.137718	8.15078	0.228861	8.8278	0.260155	7.78867	0.13834	8.66012	0.132451	8.37466	0.104107	AT5G61590.1	Integrase-type DNA-binding superfamily protein	Integrase-type DNA-binding superfamily protein; CONTAINS InterPro DOMAIN/s: DNA-binding, integrase-type (InterPro:IPR016177), Pathogenesis-related transcriptional factor/ERF, DNA-binding (InterPro:IPR001471); BEST Arabidopsis thaliana protein match is: Integrase-type DNA-binding superfamily protein (TAIR:AT5G07580.1); Has 1807 Blast hits to 1807 proteins in 277 species: Archae - 0; Bacteria - 0; …
AT5G17010	6.75995	0.059191	5.5941	0.130766	6.19514	0.161451	5.74399	0.0491879	6.05945	0.074583	5.54833	0.0671008	5.24399	0.156953	5.57878	0.0977378	AT5G17010.1	Major facilitator superfamily protein	Major facilitator superfamily protein; FUNCTIONS IN: carbohydrate transmembrane transporter activity, sugar:hydrogen symporter activity; INVOLVED IN: transport, transmembrane transport; LOCATED IN: plasma membrane, membrane; EXPRESSED IN: 24 plant structures; EXPRESSED DURING: 13 growth stages; CONTAINS InterPro DOMAIN/s: Sugar transporter, conserved site (InterPro:IPR005829), Major facilitator s…
AT3G06000	6.42794	0.0705367	5.26278	0.135564	4.87385	0.122769	5.70054	0.105748	3.33083	0.204117	3.1222	0.10447	3.17671	0.1718	3.19363	0.156139	AT3G06000.1	RNI-like superfamily protein	RNI-like superfamily protein; BEST Arabidopsis thaliana protein match is: RAN GTPase activating protein 2 (TAIR:AT5G19320.1); Has 2389 Blast hits to 1517 proteins in 172 species: Archae - 0; Bacteria - 173; Metazoa - 1218; Fungi - 45; Plants - 294; Viruses - 0; Other Eukaryotes - 659 (source: NCBI BLink).
AT1G49975	4.13743	0.0553981	2.97723	0.056572	3.3904	0.243758	3.05785	0.126139	3.56797	0.249058	3.06064	0.0694334	3.55732	0.12447	3.38778	0.0410322	AT1G49975.1		INVOLVED IN: photosynthesis; LOCATED IN: photosystem I, chloroplast, thylakoid membrane; EXPRESSED IN: 20 plant structures; EXPRESSED DURING: 13 growth stages; CONTAINS InterPro DOMAIN/s: Photosystem I reaction centre subunit N (InterPro:IPR008796); Has 34 Blast hits to 34 proteins in 14 species: Archae - 0; Bacteria - 0; Metazoa - 0; Fungi - 0; Plants - 34; Viruses - 0; Other Eukaryotes - 0 (sou…
AT5G20620	9.4167	0.0434661	8.25663	0.119016	8.97626	0.0106777	8.17878	0.0652535	9.48272	0.07563	9.27298	0.0210522	8.7683	0.0504172	8.90963	0.0970041	AT5G20620.1	ubiquitin 4	ubiquitin 4 (UBQ4); INVOLVED IN: protein modification process, protein ubiquitination involved in ubiquitin-dependent protein catabolic process, ubiquitin-dependent protein catabolic process; EXPRESSED IN: 25 plant structures; EXPRESSED DURING: 16 growth stages; CONTAINS InterPro DOMAIN/s: Ubiquitin subgroup (InterPro:IPR019956), Ubiquitin conserved site (InterPro:IPR019954), Ubiquitin (InterPro:…
AT1G14400	8.56064	0.0807625	7.4009	0.106899	7.78816	0.0716133	7.38667	0.0649052	7.89084	0.0667196	7.70329	0.125108	7.49972	0.109973	7.74515	0.117771	AT1G14400.1	ubiquitin carrier protein 1	ubiquitin carrier protein 1 (UBC1); CONTAINS InterPro DOMAIN/s: Ubiquitin-conjugating enzyme/RWD-like (InterPro:IPR016135), Ubiquitin-conjugating enzyme, E2 (InterPro:IPR000608); BEST Arabidopsis thaliana protein match is: ubiquiting-conjugating enzyme 2 (TAIR:AT2G02760.1); Has 10640 Blast hits to 10586 proteins in 402 species: Archae - 0; Bacteria - 2; Metazoa - 4553; Fungi - 2331; Plants - 2017…
AT1G30510	10.6715	0.0439354	9.51905	0.099537	10.0094	0.0469367	9.45247	0.0721414	10.3166	0.0620439	9.77471	0.0345809	9.35611	0.164337	9.43738	0.0287251	AT1G30510.1	root FNR 2	root FNR 2 (RFNR2); FUNCTIONS IN: oxidoreductase activity, copper ion binding; INVOLVED IN: oxidation reduction; LOCATED IN: chloroplast, thylakoid membrane; EXPRESSED IN: 23 plant structures; EXPRESSED DURING: 13 growth stages; CONTAINS InterPro DOMAIN/s: Oxidoreductase FAD/NAD(P)-binding (InterPro:IPR001433), Ferredoxin reductase-type FAD-binding domain (InterPro:IPR017927), Riboflavin synthase…
AT2G07696	3.98347	0.152589	2.83709	0.0572678	3.01817	0.0794996	2.97664	0.0653819	3.46266	0.20139	2.95799	0.0574411	2.77677	0.0652745	3.14027	0.0984322	AT2G07696.1	Ribosomal protein S7p/S5e family protein	Ribosomal protein S7p/S5e family protein; FUNCTIONS IN: structural constituent of ribosome; INVOLVED IN: translation; LOCATED IN: ribosome, small ribosomal subunit, intracellular; CONTAINS InterPro DOMAIN/s: Ribosomal protein S7, bacterial-type (InterPro:IPR005717), Ribosomal protein S7 (InterPro:IPR000235); BEST Arabidopsis thaliana protein match is: mitochondrial ribosomal protein S7 (TAIR:ATMG…
ATMG01270	3.98347	0.152589	2.83709	0.0572678	3.01817	0.0794996	2.97664	0.0653819	3.46266	0.20139	2.95799	0.0574411	2.77677	0.0652745	3.14027	0.0984322	ATMG01270.1	mitochondrial ribosomal protein S7	mitochondrial ribosomal protein S7 (RPS7); CONTAINS InterPro DOMAIN/s: Ribosomal protein S7, bacterial-type (InterPro:IPR005717), Ribosomal protein S7 (InterPro:IPR000235); BEST Arabidopsis thaliana protein match is: Ribosomal protein S7p/S5e family protein (TAIR:AT2G07696.1).
AT3G06660	9.16598	0.125493	8.02074	0.0715002	7.80952	0.16156	7.93452	0.188082	9.29978	0.0833114	8.0703	0.0647335	8.35875	0.0748155	8.84464	0.0981276	AT3G06660.1	PAPA-1-like family protein / zinc finger (HIT type) family protein	PAPA-1-like family protein / zinc finger (HIT type) family protein; LOCATED IN: chloroplast; EXPRESSED IN: 23 plant structures; EXPRESSED DURING: 14 growth stages; CONTAINS InterPro DOMAIN/s: Zinc finger, HIT-type (InterPro:IPR007529), PAPA-1-like conserved region (InterPro:IPR006880); BEST Arabidopsis thaliana protein match is: HIT zinc finger ;PAPA-1-like conserved region (TAIR:AT2G47350.1); Ha…
AT1G16790	4.20664	0.0854116	3.06402	0.0734571	3.55753	0.093025	3.26006	0.125511	4.5574	0.216316	3.85367	0.0919477	3.14636	0.127219	3.60499	0.0680757	AT1G16790.1	ribosomal protein-related	ribosomal protein-related; FUNCTIONS IN: molecular_function unknown; INVOLVED IN: biological_process unknown; LOCATED IN: chloroplast thylakoid membrane, chloroplast, chloroplast envelope; EXPRESSED IN: 19 plant structures; EXPRESSED DURING: 11 growth stages; Has 10 Blast hits to 10 proteins in 6 species: Archae - 0; Bacteria - 0; Metazoa - 0; Fungi - 0; Plants - 10; Viruses - 0; Other Eukaryotes…
AT1G20980	9.93227	0.150402	8.7937	0.066562	8.72706	0.0816494	8.71948	0.0734426	9.25897	0.159976	8.28698	0.133821	8.03276	0.0946735	8.20287	0.169819	AT1G20980.1	squamosa promoter binding protein-like 14	squamosa promoter binding protein-like 14 (SPL14); FUNCTIONS IN: DNA binding, transcription activator activity, sequence-specific DNA binding transcription factor activity; INVOLVED IN: defense response to bacterium, regulation of transcription; LOCATED IN: nucleus, plasma membrane; EXPRESSED IN: 23 plant structures; EXPRESSED DURING: 13 growth stages; CONTAINS InterPro DOMAIN/s: Transcription fa…
AT3G03180	6.96105	0.0593684	5.83479	0.184976	5.61141	0.0298494	5.80355	0.120991	5.75203	0.173264	4.96575	0.181016	5.12141	0.137163	5.42673	0.119178	AT3G03180.1	Got1/Sft2-like vescicle transport protein family	Got1/Sft2-like vescicle transport protein family; FUNCTIONS IN: molecular_function unknown; INVOLVED IN: vesicle-mediated transport; LOCATED IN: cellular_component unknown; EXPRESSED IN: 20 plant structures; EXPRESSED DURING: 13 growth stages; CONTAINS InterPro DOMAIN/s: Vesicle transport protein, Got1/SFT2-like (InterPro:IPR007305); BEST Arabidopsis thaliana protein match is: Got1/Sft2-like vesc…
AT1G76920	7.56117	0.0544055	6.43638	0.110825	6.99139	0.122511	6.48521	0.0894832	7.26319	0.1128	6.1186	0.0711932	6.23843	0.225702	6.49238	0.112675	AT1G76920.1	F-box family protein	F-box family protein; CONTAINS InterPro DOMAIN/s: F-box domain, cyclin-like (InterPro:IPR001810), F-box domain, Skp2-like (InterPro:IPR022364), Kelch repeat type 2 (InterPro:IPR011498); BEST Arabidopsis thaliana protein match is: Galactose oxidase/kelch repeat superfamily protein (TAIR:AT3G61590.2); Has 279 Blast hits to 279 proteins in 31 species: Archae - 0; Bacteria - 0; Metazoa - 0; Fungi - 0…
AT4G10620	8.21651	0.179921	7.09479	0.074057	7.81984	0.0495917	7.42702	0.0851421	8.21448	0.186253	7.7359	0.194029	7.12363	0.27401	7.36012	0.107363	AT4G10620.1	P-loop containing nucleoside triphosphate hydrolases superfamily protein	P-loop containing nucleoside triphosphate hydrolases superfamily protein; INVOLVED IN: biological_process unknown; LOCATED IN: chloroplast; EXPRESSED IN: 23 plant structures; EXPRESSED DURING: 13 growth stages; BEST Arabidopsis thaliana protein match is: P-loop containing nucleoside triphosphate hydrolases superfamily protein (TAIR:AT3G57180.1); Has 30201 Blast hits to 17322 proteins in 780 speci…
AT2G04890	6.95058	0.0805671	5.83422	0.0915966	5.94729	0.0594021	6.11643	0.0891732	6.09666	0.0931064	5.7049	0.10037	5.58006	0.109993	6.16688	0.0593358	AT2G04890.1	SCARECROW-like 21	SCARECROW-like 21 (SCL21); CONTAINS InterPro DOMAIN/s: Transcription factor GRAS (InterPro:IPR005202); BEST Arabidopsis thaliana protein match is: GRAS family transcription factor (TAIR:AT5G48150.2); Has 2478 Blast hits to 2441 proteins in 302 species: Archae - 0; Bacteria - 4; Metazoa - 0; Fungi - 0; Plants - 2474; Viruses - 0; Other Eukaryotes - 0 (source: NCBI BLink).
AT2G36680	8.00504	0.0708045	6.89511	0.0967153	6.9021	0.0447626	6.73581	0.0829834	7.67561	0.150512	6.58043	0.0505968	5.95069	0.0687028	6.86841	0.112874	AT2G36680.1	Modifier of rudimentary (Mod(r)) protein	Modifier of rudimentary (Mod(r)) protein; CONTAINS InterPro DOMAIN/s: Modifier of rudimentary, Modr (InterPro:IPR009851); BEST Arabidopsis thaliana protein match is: Modifier of rudimentary (Mod(r)) protein (TAIR:AT3G53120.1); Has 35333 Blast hits to 34131 proteins in 2444 species: Archae - 798; Bacteria - 22429; Metazoa - 974; Fungi - 991; Plants - 531; Viruses - 0; Other Eukaryotes - 9610 (sour…
AT1G54680	7.12731	0.0573177	6.01771	0.110822	6.99088	0.0423272	5.73643	0.107211	7.0867	0.154519	7.70256	0.125174	7.37708	0.087262	6.5624	0.268948	AT1G54680.1		unknown protein; FUNCTIONS IN: molecular_function unknown; INVOLVED IN: biological_process unknown; LOCATED IN: endomembrane system; EXPRESSED IN: 22 plant structures; EXPRESSED DURING: 13 growth stages; BEST Arabidopsis thaliana protein match is: unknown protein (TAIR:AT5G27290.1); Has 200 Blast hits to 200 proteins in 57 species: Archae - 0; Bacteria - 59; Metazoa - 0; Fungi - 0; Plants - 127; …
AT4G17550	7.57064	0.0914573	6.46148	0.0436426	7.09645	0.0891335	6.5316	0.0842135	7.19477	0.162209	6.93448	0.00316163	6.28724	0.164886	6.62523	0.138794	AT4G17550.1	Major facilitator superfamily protein	Major facilitator superfamily protein; FUNCTIONS IN: sugar:hydrogen symporter activity; INVOLVED IN: carbohydrate transport, transmembrane transport; LOCATED IN: plasma membrane; EXPRESSED IN: 24 plant structures; EXPRESSED DURING: 14 growth stages; CONTAINS InterPro DOMAIN/s: Major facilitator superfamily (InterPro:IPR020846), Major facilitator superfamily MFS-1 (InterPro:IPR011701), Major facil…
AT3G61770	6.8169	0.0774145	5.71085	0.0888402	6.35459	0.202558	5.72207	0.111221	7.37599	0.125368	6.6284	0.116364	5.98	0.123107	6.09276	0.115197	AT3G61770.1	Acid phosphatase/vanadium-dependent haloperoxidase-related protein	Acid phosphatase/vanadium-dependent haloperoxidase-related protein; FUNCTIONS IN: molecular_function unknown; INVOLVED IN: biological_process unknown; LOCATED IN: chloroplast; EXPRESSED IN: 22 plant structures; EXPRESSED DURING: 13 growth stages; CONTAINS InterPro DOMAIN/s: Acid phosphatase/vanadium-dependent haloperoxidase related (InterPro:IPR003832); BEST Arabidopsis thaliana protein match is:…
AT1G11020	9.25674	0.0732147	8.15562	0.0172339	8.10859	0.0571564	8.05107	0.057882	8.53987	0.0899601	7.23547	0.0766776	7.34362	0.154299	7.97016	0.0781917	AT1G11020.1	RING/FYVE/PHD zinc finger superfamily protein	RING/FYVE/PHD zinc finger superfamily protein; FUNCTIONS IN: zinc ion binding; EXPRESSED IN: 24 plant structures; EXPRESSED DURING: 15 growth stages; CONTAINS InterPro DOMAIN/s: Zinc finger, C3HC4 RING-type (InterPro:IPR018957), Zinc finger, RING-CH-type (InterPro:IPR011016); BEST Arabidopsis thaliana protein match is: RING/FYVE/PHD zinc finger superfamily protein (TAIR:AT2G22120.2); Has 1259 Bla…
AT2G20920	7.93001	0.0988937	6.83593	0.0332471	6.51815	0.0336408	6.64947	0.0378442	7.87967	0.115494	6.21787	0.0480595	6.27006	0.0698729	6.48324	0.113997	AT2G20920.1	Protein of unknown function (DUF3353)	Protein of unknown function (DUF3353); LOCATED IN: membrane; EXPRESSED IN: 23 plant structures; EXPRESSED DURING: 15 growth stages; CONTAINS InterPro DOMAIN/s: Protein of unknown function DUF3353 (InterPro:IPR021788); BEST Arabidopsis thaliana protein match is: Protein of unknown function (DUF3353) (TAIR:AT5G23040.1); Has 244 Blast hits to 243 proteins in 75 species: Archae - 0; Bacteria - 107; M…
AT3G62310	9.74668	0.0867363	8.65842	0.0923443	9.07615	0.0772869	8.5012	0.168493	9.21119	0.187277	8.98256	0.0246761	8.10142	0.146922	8.20165	0.0276889	AT3G62310.1	RNA helicase family protein	RNA helicase family protein; FUNCTIONS IN: RNA helicase activity, helicase activity, ATP binding, nucleic acid binding, ATP-dependent helicase activity; LOCATED IN: nucleolus; EXPRESSED IN: 24 plant structures; EXPRESSED DURING: 15 growth stages; CONTAINS InterPro DOMAIN/s: Helicase-associated domain (InterPro:IPR007502), DNA/RNA helicase, DEAD/DEAH box type, N-terminal (InterPro:IPR011545), Doma…
AT4G33090	7.44546	0.0652158	6.36023	0.168314	7.4756	0.179145	6.70268	0.0508651	5.55443	0.181528	6.71611	0.161965	6.59384	0.236143	6.5435	0.138146	AT4G33090.1	aminopeptidase M1	aminopeptidase M1 (APM1); FUNCTIONS IN: aminopeptidase activity; INVOLVED IN: auxin polar transport; LOCATED IN: plasma membrane; EXPRESSED IN: 24 plant structures; EXPRESSED DURING: 13 growth stages; CONTAINS InterPro DOMAIN/s: Peptidase M1, puromycin-sensitive aminopeptidase (InterPro:IPR015568), Peptidase M1, membrane alanine aminopeptidase (InterPro:IPR001930), Peptidase M1, membrane alanine …
AT2G31955	9.5677	0.0895533	8.48857	0.0456683	8.61374	0.104489	8.37494	0.0324692	8.84489	0.150551	8.26352	0.0615226	8.03067	0.080033	8.12126	0.0441089	AT2G31955.1	cofactor of nitrate reductase and xanthine dehydrogenase 2	cofactor of nitrate reductase and xanthine dehydrogenase 2 (CNX2); CONTAINS InterPro DOMAIN/s: Molybdenum cofactor synthesis C-terminal (InterPro:IPR010505), Aldolase-type TIM barrel (InterPro:IPR013785), Elongator protein 3/MiaB/NifB (InterPro:IPR006638), Molybdenum cofactor biosynthesis protein A (InterPro:IPR013483), Radical SAM (InterPro:IPR007197), MoaA/nifB/pqqE, iron-sulphur binding, conse…
AT4G16440	9.096	0.197174	8.01735	0.064222	8.15342	0.0935053	8.00046	0.0344771	8.74146	0.239336	7.79091	0.0390359	7.41029	0.0821138	7.87327	0.106772	AT4G16440.1	ferredoxin hydrogenases	ferredoxin hydrogenases; CONTAINS InterPro DOMAIN/s: Iron hydrogenase, large subunit, C-terminal (InterPro:IPR004108), Iron hydrogenase (InterPro:IPR009016), Iron hydrogenase, small subunit-like (InterPro:IPR003149); Has 2574 Blast hits to 2544 proteins in 612 species: Archae - 1; Bacteria - 1826; Metazoa - 221; Fungi - 188; Plants - 72; Viruses - 0; Other Eukaryotes - 266 (source: NCBI BLink).
AT3G23280	7.86295	0.0858556	6.78441	0.0888096	7.0608	0.165326	7.04194	0.0574194	7.98709	0.150251	6.89617	0.0480032	6.733	0.0227255	7.0114	0.0389764	AT3G23280.1	XB3 ortholog 5 in Arabidopsis thaliana	XB3 ortholog 5 in Arabidopsis thaliana (XBAT35); FUNCTIONS IN: zinc ion binding; INVOLVED IN: N-terminal protein myristoylation; EXPRESSED IN: 23 plant structures; EXPRESSED DURING: 15 growth stages; CONTAINS InterPro DOMAIN/s: Zinc finger, RING-type (InterPro:IPR001841), Ankyrin repeat-containing domain (InterPro:IPR020683), Ankyrin repeat (InterPro:IPR002110); BEST Arabidopsis thaliana protein …
AT3G12670	7.51868	0.0799052	6.44127	0.0714689	7.20061	0.291064	6.33926	0.13101	7.61574	0.0793916	8.26507	0.0336454	7.26628	0.0944719	7.48289	0.109422	AT3G12670.1	CTP synthase family protein	embryo defective 2742 (emb2742); FUNCTIONS IN: CTP synthase activity, catalytic activity; INVOLVED IN: response to cadmium ion, embryo development ending in seed dormancy; LOCATED IN: endomembrane system; EXPRESSED IN: 23 plant structures; EXPRESSED DURING: 13 growth stages; CONTAINS InterPro DOMAIN/s: Glutamine amidotransferase class-I, C-terminal (InterPro:IPR000991), CTP synthase (InterPro:IPR…
AT4G38570	10.0817	0.106724	9.00895	0.0950487	9.50426	0.103349	9.10377	0.130492	9.47362	0.113729	8.98046	0.121052	8.80336	0.136326	8.8647	0.0633296	AT4G38570.1	probable CDP-diacylglycerol--inositol 3-phosphatidyltransferase 2	probable CDP-diacylglycerol--inositol 3-phosphatidyltransferase 2 (PIS2); FUNCTIONS IN: phosphotransferase activity, for other substituted phosphate groups; INVOLVED IN: phosphatidylinositol biosynthetic process; LOCATED IN: endomembrane system, membrane; EXPRESSED IN: 23 plant structures; EXPRESSED DURING: 15 growth stages; CONTAINS InterPro DOMAIN/s: CDP-alcohol phosphatidyltransferase (InterPr…
AT4G22590	7.34862	0.18955	6.27642	0.0162273	6.12593	0.182782	6.31812	0.218455	6.72217	0.129472	6.33175	0.0412079	6.04799	0.28905	5.62209	0.144608	AT4G22590.1	Haloacid dehalogenase-like hydrolase (HAD) superfamily protein	Haloacid dehalogenase-like hydrolase (HAD) superfamily protein; FUNCTIONS IN: catalytic activity, trehalose-phosphatase activity; INVOLVED IN: trehalose biosynthetic process, metabolic process; LOCATED IN: chloroplast; EXPRESSED IN: sperm cell, male gametophyte, pollen tube; EXPRESSED DURING: L mature pollen stage, M germinated pollen stage; CONTAINS InterPro DOMAIN/s: HAD-superfamily hydrolase, …
AT4G22592	7.34862	0.18955	6.27642	0.0162273	6.12593	0.182782	6.31812	0.218455	6.72217	0.129472	6.33175	0.0412079	6.04799	0.28905	5.62209	0.144608	AT4G22592.1	conserved peptide upstream open reading frame 27	conserved peptide upstream open reading frame 27 (CPuORF27); Has 30201 Blast hits to 17322 proteins in 780 species: Archae - 12; Bacteria - 1396; Metazoa - 17338; Fungi - 3422; Plants - 5037; Viruses - 0; Other Eukaryotes - 2996 (source: NCBI BLink).
AT1G53760	8.10308	0.0813896	7.03275	0.0704117	7.21298	0.0381386	7.03797	0.0705743	8.27166	0.141518	7.57303	0.00973765	7.39748	0.160056	7.51996	0.0146146	AT1G53760.1		unknown protein; FUNCTIONS IN: molecular_function unknown; INVOLVED IN: biological_process unknown; LOCATED IN: mitochondrion, plasma membrane, plastid, membrane; EXPRESSED IN: 25 plant structures; EXPRESSED DURING: 13 growth stages; CONTAINS InterPro DOMAIN/s: Protein of unknown function DUF2343 (InterPro:IPR018786); Has 171 Blast hits to 171 proteins in 90 species: Archae - 0; Bacteria - 0; Met…
AT1G64140	6.90158	0.0510434	5.83281	0.0964308	5.76076	0.0504908	5.59881	0.134989	6.07703	0.131795	5.65784	0.096492	5.72559	0.0446679	5.72292	0.0947654	AT1G64140.1		BEST Arabidopsis thaliana protein match is: loricrin-related (TAIR:AT5G64550.1); Has 3596 Blast hits to 2004 proteins in 150 species: Archae - 0; Bacteria - 54; Metazoa - 1597; Fungi - 38; Plants - 513; Viruses - 9; Other Eukaryotes - 1385 (source: NCBI BLink).
AT1G64142	6.90158	0.0510434	5.83281	0.0964308	5.76076	0.0504908	5.59881	0.134989	6.07703	0.131795	5.65784	0.096492	5.72559	0.0446679	5.72292	0.0947654	AT1G64142.1	conserved peptide upstream open reading frame 23	conserved peptide upstream open reading frame 23 (CPuORF23); Has 30201 Blast hits to 17322 proteins in 780 species: Archae - 12; Bacteria - 1396; Metazoa - 17338; Fungi - 3422; Plants - 5037; Viruses - 0; Other Eukaryotes - 2996 (source: NCBI BLink).
AT2G31360	9.92095	0.0616296	8.85301	0.0260154	9.69643	0.0217131	8.97936	0.0615104	9.57594	0.146483	9.17113	0.0502679	8.57046	0.0950457	8.98302	0.0918839	AT2G31360.1	16:0delta9 desaturase 2	16:0delta9 desaturase 2 (DS2); FUNCTIONS IN: oxidoreductase activity, oxidoreductase activity, acting on paired donors, with oxidation of a pair of donors resulting in the reduction of molecular oxygen to two molecules of water; INVOLVED IN: oxidation reduction, lipid metabolic process; EXPRESSED IN: 22 plant structures; EXPRESSED DURING: 14 growth stages; CONTAINS InterPro DOMAIN/s: Fatty acid d…
AT5G50960	7.82912	0.117113	6.76488	0.154893	7.13913	0.0927193	6.41638	0.101366	7.69092	0.12564	7.46142	0.0786828	7.15917	0.146312	7.36637	0.0722805	AT5G50960.1	nucleotide binding protein 35	nucleotide binding protein 35 (NBP35); CONTAINS InterPro DOMAIN/s: Mrp, conserved site (InterPro:IPR000808), ATPase-like, ParA/MinD (InterPro:IPR019591); BEST Arabidopsis thaliana protein match is: IND1(iron-sulfur protein required for NADH dehydrogenase)-like (TAIR:AT4G19540.1); Has 30201 Blast hits to 17322 proteins in 780 species: Archae - 12; Bacteria - 1396; Metazoa - 17338; Fungi - 3422; Pl…
AT3G49990	6.52877	0.0406511	5.46549	0.0873892	6.28354	0.118074	5.75493	0.215835	7.20721	0.151095	6.96914	0.0599242	6.18537	0.0562631	6.32163	0.0854507	AT3G49990.1		unknown protein; Has 1524 Blast hits to 1298 proteins in 225 species: Archae - 9; Bacteria - 84; Metazoa - 474; Fungi - 184; Plants - 98; Viruses - 17; Other Eukaryotes - 658 (source: NCBI BLink).
AT3G02468	7.56444	0.127623	6.50918	0.0886533	7.62788	0.137336	6.47255	0.170524	6.51439	0.18348	7.13777	0.0880872	6.53559	0.204393	6.61151	0.163606	AT3G02468.1	conserved peptide upstream open reading frame 9	conserved peptide upstream open reading frame 9 (CPuORF9); CONTAINS InterPro DOMAIN/s: S-adenosyl-l-methionine decarboxylase leader peptide (InterPro:IPR012511); BEST Arabidopsis thaliana protein match is: conserved peptide upstream open reading frame 10 (TAIR:AT5G15948.1); Has 30201 Blast hits to 17322 proteins in 780 species: Archae - 12; Bacteria - 1396; Metazoa - 17338; Fungi - 3422; Plants -…
AT3G02470	7.56444	0.127623	6.50918	0.0886533	7.62788	0.137336	6.47255	0.170524	6.51439	0.18348	7.13777	0.0880872	6.53559	0.204393	6.61151	0.163606	AT3G02470.1	S-adenosylmethionine decarboxylase	S-adenosylmethionine decarboxylase (SAMDC); CONTAINS InterPro DOMAIN/s: S-adenosylmethionine decarboxylase, core (InterPro:IPR016067), S-adenosylmethionine decarboxylase, conserved site (InterPro:IPR018166), S-adenosylmethionine decarboxylase (InterPro:IPR001985), S-adenosylmethionine decarboxylase subgroup (InterPro:IPR018167); BEST Arabidopsis thaliana protein match is: Adenosylmethionine decar…
AT1G80270	9.00564	0.0482809	7.95114	0.0317481	8.86279	0.106969	8.0481	0.0981911	9.06706	0.101834	9.09395	0.0177384	8.60476	0.0651452	8.46659	0.0318759	AT1G80270.1	PENTATRICOPEPTIDE REPEAT 596	PENTATRICOPEPTIDE REPEAT 596 (PPR596); FUNCTIONS IN: DNA binding; INVOLVED IN: biological_process unknown; LOCATED IN: chloroplast envelope; EXPRESSED IN: 23 plant structures; EXPRESSED DURING: 13 growth stages; CONTAINS InterPro DOMAIN/s: Pentatricopeptide repeat (InterPro:IPR002885); BEST Arabidopsis thaliana protein match is: Tetratricopeptide repeat (TPR)-like superfamily protein (TAIR:AT1G15…
AT5G27950	4.23049	0.0298102	3.17836	0.0986253	3.93518	0.171597	3.54236	0.149532	4.41286	0.202969	3.77154	0.0830502	3.52154	0.246155	3.48494	0.180145	AT5G27950.1	P-loop containing nucleoside triphosphate hydrolases superfamily protein	P-loop containing nucleoside triphosphate hydrolases superfamily protein; FUNCTIONS IN: microtubule motor activity, ATP binding; INVOLVED IN: microtubule-based movement; EXPRESSED IN: 22 plant structures; EXPRESSED DURING: 13 growth stages; CONTAINS InterPro DOMAIN/s: Kinesin, motor domain (InterPro:IPR001752); BEST Arabidopsis thaliana protein match is: P-loop containing nucleoside triphosphate …
AT2G43430	8.59375	0.12026	7.54959	0.140558	7.91394	0.159971	7.67489	0.0601108	7.83536	0.0960576	7.02104	0.159263	6.92305	0.168415	7.38325	0.0475706	AT2G43430.1	glyoxalase 2-1	glyoxalase 2-1 (GLX2-1); CONTAINS InterPro DOMAIN/s: Beta-lactamase, class B, conserved site (InterPro:IPR001018), Beta-lactamase-like (InterPro:IPR001279), Hydroxyacylglutathione hydrolase (InterPro:IPR017782); BEST Arabidopsis thaliana protein match is: glyoxalase 2-4 (TAIR:AT1G06130.2); Has 15540 Blast hits to 15539 proteins in 2481 species: Archae - 339; Bacteria - 10160; Metazoa - 480; Fungi…
AT1G07360	8.79815	0.13071	7.75867	0.063331	7.89363	0.0761182	7.58062	0.0604852	8.40439	0.176234	8.32472	0.0668199	7.77021	0.033851	7.45999	0.137284	AT1G07360.1	CCCH-type zinc fingerfamily protein with RNA-binding domain	CCCH-type zinc fingerfamily protein with RNA-binding domain; FUNCTIONS IN: RNA binding, nucleotide binding, zinc ion binding, nucleic acid binding; INVOLVED IN: biological_process unknown; LOCATED IN: cellular_component unknown; EXPRESSED IN: 25 plant structures; EXPRESSED DURING: 14 growth stages; CONTAINS InterPro DOMAIN/s: Zinc finger, CCCH-type (InterPro:IPR000571), RNA recognition motif, RNP…
AT5G51570	8.94851	0.0734214	7.90998	0.0891341	8.16073	0.146181	7.93365	0.0560316	8.37132	0.0428246	7.78678	0.103595	7.41756	0.173873	7.72175	0.0370004	AT5G51570.1	SPFH/Band 7/PHB domain-containing membrane-associated protein family	SPFH/Band 7/PHB domain-containing membrane-associated protein family; INVOLVED IN: N-terminal protein myristoylation; LOCATED IN: plasma membrane, vacuole; EXPRESSED IN: 24 plant structures; EXPRESSED DURING: 13 growth stages; CONTAINS InterPro DOMAIN/s: Band 7 protein (InterPro:IPR001107); BEST Arabidopsis thaliana protein match is: SPFH/Band 7/PHB domain-containing membrane-associated protein f…
AT1G55810	8.19953	0.120005	7.16554	0.147609	7.98883	0.100488	7.69947	0.0461465	7.8084	0.112305	8.09921	0.0837296	8.00302	0.0608812	7.8353	0.112247	AT1G55810.1	uridine kinase-like 3	uridine kinase-like 3 (UKL3); FUNCTIONS IN: uracil phosphoribosyltransferase activity, phosphotransferase activity, alcohol group as acceptor, kinase activity, ATP binding; INVOLVED IN: biosynthetic process, metabolic process; LOCATED IN: cellular_component unknown; EXPRESSED IN: 22 plant structures; EXPRESSED DURING: 13 growth stages; CONTAINS InterPro DOMAIN/s: Phosphoribulokinase/uridine kinas…
AT5G35680	9.59132	0.0906802	8.57023	0.071058	8.85807	0.0194712	8.51468	0.0772098	9.25088	0.0844148	8.9193	0.0921498	8.77294	0.0231542	8.81593	0.0438548	AT5G35680.1	Nucleic acid-binding, OB-fold-like protein	Nucleic acid-binding, OB-fold-like protein; FUNCTIONS IN: RNA binding, translation initiation factor activity; INVOLVED IN: translational initiation; LOCATED IN: cellular_component unknown; EXPRESSED IN: 24 plant structures; EXPRESSED DURING: 15 growth stages; CONTAINS InterPro DOMAIN/s: Nucleic acid-binding, OB-fold-like (InterPro:IPR016027), Nucleic acid-binding, OB-fold (InterPro:IPR012340), S…
AT4G20740	6.88645	0.0829029	5.86694	0.0431356	6.36369	0.0593635	5.81812	0.111969	7.05754	0.169133	6.46668	0.0358263	5.58825	0.239847	5.67938	0.213336	AT4G20740.1	Pentatricopeptide repeat (PPR-like) superfamily protein	Pentatricopeptide repeat (PPR-like) superfamily protein; CONTAINS InterPro DOMAIN/s: Pentatricopeptide repeat (InterPro:IPR002885); BEST Arabidopsis thaliana protein match is: Tetratricopeptide repeat (TPR)-like superfamily protein (TAIR:AT1G06710.1); Has 37034 Blast hits to 11477 proteins in 267 species: Archae - 10; Bacteria - 18; Metazoa - 245; Fungi - 473; Plants - 35231; Viruses - 0; Other E…
AT1G17070	7.1896	0.111521	6.17197	0.0637043	6.23265	0.0608725	6.00431	0.106115	6.81173	0.175662	6.10287	0.0990767	5.78694	0.131147	6.10876	0.241212	AT1G17070.1	GC-rich sequence DNA-binding factor-like protein with Tuftelin interacting domain	GC-rich sequence DNA-binding factor-like protein with Tuftelin interacting domain; FUNCTIONS IN: nucleic acid binding; INVOLVED IN: biological_process unknown; LOCATED IN: intracellular; EXPRESSED IN: 24 plant structures; EXPRESSED DURING: 15 growth stages; CONTAINS InterPro DOMAIN/s: Tuftelin interacting protein N-terminal (InterPro:IPR022159), D111/G-patch (InterPro:IPR000467); BEST Arabidopsis…
AT3G23580	9.96589	0.044826	8.95779	0.075127	10.2169	0.119093	8.94492	0.0714837	10.2356	0.15013	10.5711	0.0977678	9.60145	0.121462	9.32505	0.117687	AT3G23580.1	ribonucleotide reductase 2A	ribonucleotide reductase 2A (RNR2A); CONTAINS InterPro DOMAIN/s: Ribonucleotide reductase-related (InterPro:IPR012348), Ribonucleotide reductase (InterPro:IPR000358), Ferritin/ribonucleotide reductase-like (InterPro:IPR009078); BEST Arabidopsis thaliana protein match is: Ferritin/ribonucleotide reductase-like family protein (TAIR:AT3G27060.1); Has 9602 Blast hits to 9597 proteins in 2376 species:…
AT3G19680	8.07456	0.084503	7.06698	0.109631	7.8485	0.107965	6.99115	0.0806056	7.28317	0.202293	6.6016	0.169696	6.30581	0.0817057	6.42702	0.101386	AT3G19680.1	Protein of unknown function (DUF1005)	Protein of unknown function (DUF1005); LOCATED IN: plasma membrane; EXPRESSED IN: 22 plant structures; EXPRESSED DURING: 13 growth stages; CONTAINS InterPro DOMAIN/s: Protein of unknown function DUF1005 (InterPro:IPR010410); BEST Arabidopsis thaliana protein match is: Protein of unknown function (DUF1005) (TAIR:AT1G50040.1); Has 782 Blast hits to 189 proteins in 38 species: Archae - 0; Bacteria -…
AT3G15040	8.65027	0.0190016	7.64624	0.0888275	7.6755	0.0868721	7.7318	0.138131	8.9279	0.0876902	7.68424	0.144075	7.55097	0.0465265	8.27457	0.0975245	AT3G15040.1	Protein of unknown function, DUF584	Protein of unknown function, DUF584; CONTAINS InterPro DOMAIN/s: Protein of unknown function DUF584 (InterPro:IPR007608); BEST Arabidopsis thaliana protein match is: Protein of unknown function, DUF584 (TAIR:AT4G21970.1); Has 2569 Blast hits to 543 proteins in 84 species: Archae - 0; Bacteria - 28; Metazoa - 187; Fungi - 69; Plants - 343; Viruses - 0; Other Eukaryotes - 1942 (source: NCBI BLink).

## Sheet: CAP11°Cvs27°C warm up
Supplemental Dataset 3 - Steinbrecher et al. (2025). Distinct molecular biomechanical mechanisms inhibit endosperm cell-wall weakening and seed germination at cold and warm non-optimal temperatures.
Lepidium sativum FR14 differentially expressed genes (DEGs; ≥2-fold) mean ± SEM transcript abundances: CAP 11ºC versus 27ºC (warm up-regulated)
Normalized, background-substracted, log base 2 transformed microarray intensity mean values ± SE (N=4) of CAP DEGs detected on the arrays are listed below.
The corresponding array data are deposited in ArrayExpress database (www.ebi.ac.uk/arrayexpress) under accession number E-MTAB-1811.
In the arrays, the temperatures 11°C, 18°C, 27°C and 32°C were compared in two seed compartments, CAP (micropylar endosperm) and RAD (radicle plus 1/3 lower hypocotyl) at 10 h.
Arabidopsis thaliana AGI numbers for the ATH1 array probes corresponding to Lepidium sativum putative orthologous genes are listed together with the TAIR10 description.
DEG number	CAP		CAP		CAP		CAP		RAD		RAD		RAD		RAD
663	11°C Cap		27°C Cap		18°C Cap		32°C Cap		11°C Rad		18°C Rad		27°C Rad		32°C Rad		TAIR10	TAIR10	TAIR10
AGI	Mean	SE	Mean	SE	Mean	SE	Mean	SE	Mean	SE	Mean	SE	Mean	SE	Mean	SE	Model_name	Short_description	Computational_description
AT4G34000	3.52881	0.0402089	6.05802	0.140749	3.90557	0.160378	5.52027	0.240993	3.15077	0.0895086	3.68308	0.105483	4.27087	0.134795	3.7111	0.105244	AT4G34000.1	abscisic acid responsive elements-binding factor 3	abscisic acid responsive elements-binding factor 3 (ABF3); FUNCTIONS IN: protein binding, DNA binding, transcription activator activity, sequence-specific DNA binding transcription factor activity; INVOLVED IN: in 6 processes; EXPRESSED IN: 23 plant structures; EXPRESSED DURING: 12 growth stages; CONTAINS InterPro DOMAIN/s: Basic-leucine zipper (bZIP) transcription factor (InterPro:IPR004827), bZ…
AT1G23480	3.21539	0.105086	6.98936	0.134412	6.71302	0.216293	6.26808	0.220695	2.9584	0.022469	2.86059	0.115153	3.07313	0.126773	2.91123	0.12553	AT1G23480.1	cellulose synthase-like A3	cellulose synthase-like A3 (CSLA03); FUNCTIONS IN: cellulose synthase activity, transferase activity, transferring glycosyl groups; INVOLVED IN: biological_process unknown; LOCATED IN: endomembrane system; EXPRESSED IN: 19 plant structures; EXPRESSED DURING: 10 growth stages; CONTAINS InterPro DOMAIN/s: Glycosyl transferase, family 2 (InterPro:IPR001173); BEST Arabidopsis thaliana protein match i…
AT2G45790	5.59583	0.197342	9.27722	0.112239	8.53419	0.0985816	8.78604	0.110589	6.58424	0.351691	9.21378	0.138899	9.93226	0.04778	9.28184	0.147817	AT2G45790.1	phosphomannomutase	phosphomannomutase (PMM); FUNCTIONS IN: protein binding, phosphomannomutase activity; INVOLVED IN: L-ascorbic acid biosynthetic process, response to salt stress, mannose biosynthetic process; LOCATED IN: cytoplasm; EXPRESSED IN: 24 plant structures; EXPRESSED DURING: 13 growth stages; CONTAINS InterPro DOMAIN/s: Eukaryotic phosphomannomutase (InterPro:IPR005002), HAD-superfamily hydrolase, subfam…
AT1G05570	6.06805	0.0661462	9.61207	0.169488	7.49354	0.366158	8.84326	0.362969	5.42442	0.169887	5.29617	0.0111944	5.48297	0.102383	5.4212	0.149237	AT1G05570.1	callose synthase 1	callose synthase 1 (CALS1); FUNCTIONS IN: transferase activity, transferring glycosyl groups, 1,3-beta-glucan synthase activity; INVOLVED IN: 1,3-beta-glucan biosynthetic process; LOCATED IN: 1,3-beta-glucan synthase complex, plasma membrane, cell plate; EXPRESSED IN: 23 plant structures; EXPRESSED DURING: 13 growth stages; CONTAINS InterPro DOMAIN/s: Glycosyl transferase, family 48 (InterPro:IPR…
AT4G03210	3.01066	0.141565	4.95276	0.149688	5.11101	0.12033	5.25013	0.138744	2.84682	0.115844	5.98264	0.0846121	5.38481	0.0319442	5.25594	0.0968903	AT4G03210.1	xyloglucan endotransglucosylase/hydrolase 9	xyloglucan endotransglucosylase/hydrolase 9 (XTH9); FUNCTIONS IN: hydrolase activity, acting on glycosyl bonds, xyloglucan:xyloglucosyl transferase activity; INVOLVED IN: carbohydrate metabolic process, cellular glucan metabolic process; LOCATED IN: endomembrane system, apoplast, cell wall; EXPRESSED IN: 27 plant structures; EXPRESSED DURING: 13 growth stages; CONTAINS InterPro DOMAIN/s: Xylogluc…
AT5G16510	6.53993	0.0804999	8.25217	0.0555404	7.85842	0.115788	8.09358	0.0562951	6.79942	0.267399	8.04598	0.0250632	8.30241	0.0640012	7.97547	0.0864284	AT5G16510.1	Alpha-1,4-glucan-protein synthase family protein	Alpha-1,4-glucan-protein synthase family protein; FUNCTIONS IN: transferase activity, transferring hexosyl groups, glycogenin glucosyltransferase activity; INVOLVED IN: response to salt stress; LOCATED IN: Golgi apparatus, cell junction, plant-type cell wall; EXPRESSED IN: 26 plant structures; EXPRESSED DURING: 16 growth stages; CONTAINS InterPro DOMAIN/s: Alpha-1,4-glucan-protein synthase, UDP-f…
AT1G11545	5.97576	0.211776	7.63348	0.192273	8.3286	0.219615	7.20927	0.194293	6.26615	0.293528	8.56159	0.153183	8.36802	0.0968781	7.80911	0.184414	AT1G11545.1	xyloglucan endotransglucosylase/hydrolase 8	xyloglucan endotransglucosylase/hydrolase 8 (XTH8); FUNCTIONS IN: hydrolase activity, acting on glycosyl bonds, xyloglucan:xyloglucosyl transferase activity, hydrolase activity, hydrolyzing O-glycosyl compounds; INVOLVED IN: carbohydrate metabolic process, cellular glucan metabolic process; LOCATED IN: endomembrane system, cell wall, apoplast; EXPRESSED IN: 21 plant structures; EXPRESSED DURING: …
AT2G37980	4.8256	0.141985	6.47688	0.100585	4.92446	0.200479	5.73633	0.158013	4.66625	0.11768	4.43438	0.162275	4.28855	0.154663	4.72701	0.19732	AT2G37980.1	O-fucosyltransferase family protein	O-fucosyltransferase family protein; FUNCTIONS IN: molecular_function unknown; INVOLVED IN: biological_process unknown; LOCATED IN: chloroplast; EXPRESSED IN: 13 plant structures; EXPRESSED DURING: L mature pollen stage, M germinated pollen stage, 4 anthesis, petal differentiation and expansion stage; CONTAINS InterPro DOMAIN/s: GDP-fucose protein O-fucosyltransferase (InterPro:IPR019378); BEST A…
AT5G15740	3.56429	0.197296	5.18888	0.159946	5.78293	0.189242	5.56644	0.298675	4.93598	0.42826	6.00826	0.228529	5.46155	0.196364	5.75187	0.260819	AT5G15740.1	O-fucosyltransferase family protein	O-fucosyltransferase family protein; CONTAINS InterPro DOMAIN/s: GDP-fucose protein O-fucosyltransferase (InterPro:IPR019378); BEST Arabidopsis thaliana protein match is: O-fucosyltransferase family protein (TAIR:AT3G02250.1); Has 822 Blast hits to 815 proteins in 30 species: Archae - 0; Bacteria - 0; Metazoa - 0; Fungi - 0; Plants - 822; Viruses - 0; Other Eukaryotes - 0 (source: NCBI BLink).
AT4G30270	3.72339	0.0801041	5.15206	0.0864586	5.30766	0.155872	4.99657	0.0970595	2.88204	0.0209837	3.10463	0.129629	3.5029	0.0922095	3.46967	0.0508714	AT4G30270.1	xyloglucan endotransglucosylase/hydrolase 24	xyloglucan endotransglucosylase/hydrolase 24 (XTH24); FUNCTIONS IN: hydrolase activity, acting on glycosyl bonds, xyloglucan:xyloglucosyl transferase activity; INVOLVED IN: aging, response to gibberellin stimulus, gibberellic acid mediated signaling pathway, response to brassinosteroid stimulus, plant-type cell wall loosening; LOCATED IN: cell wall, plasma membrane, cytoplasm, plant-type cell wal…
AT4G20930	6.27723	0.173552	7.68865	0.0982322	7.72769	0.201496	7.67756	0.0702485	5.4917	0.0523723	5.74351	0.170108	6.31179	0.118431	6.55531	0.144032	AT4G20930.1	6-phosphogluconate dehydrogenase family protein	6-phosphogluconate dehydrogenase family protein; FUNCTIONS IN: in 7 functions; INVOLVED IN: oxidation reduction, pentose-phosphate shunt, valine metabolic process, valine catabolic process, metabolic process; EXPRESSED IN: 22 plant structures; EXPRESSED DURING: 13 growth stages; CONTAINS InterPro DOMAIN/s: 6-phosphogluconate dehydrogenase, NAD-binding (InterPro:IPR006115), 6-phosphogluconate dehy…
AT5G05290	9.5599	0.166303	10.9004	0.1772	11.1901	0.0725859	11.088	0.12622	4.77815	0.130774	4.99319	0.0800708	5.11291	0.170759	4.61849	0.123438	AT5G05290.1	expansin A2	expansin A2 (EXPA2); INVOLVED IN: plant-type cell wall modification involved in multidimensional cell growth, unidimensional cell growth, plant-type cell wall loosening; LOCATED IN: endomembrane system, extracellular region; CONTAINS InterPro DOMAIN/s: Barwin-related endoglucanase (InterPro:IPR009009), Pollen allergen, N-terminal (InterPro:IPR014734), Rare lipoprotein A (InterPro:IPR005132), Expa…
AT5G18590	4.99161	0.0920993	6.31526	0.16611	6.55222	0.0566581	6.22538	0.0658143	5.38351	0.237811	5.93581	0.110871	5.75831	0.101122	5.8277	0.0565468	AT5G18590.1	Galactose oxidase/kelch repeat superfamily protein	Galactose oxidase/kelch repeat superfamily protein; CONTAINS InterPro DOMAIN/s: Galactose oxidase/kelch, beta-propeller (InterPro:IPR011043), Kelch repeat type 1 (InterPro:IPR006652), Kelch repeat type 2 (InterPro:IPR011498), Kelch-type beta propeller (InterPro:IPR015915); BEST Arabidopsis thaliana protein match is: acyl-CoA binding protein 4 (TAIR:AT3G05420.1); Has 9365 Blast hits to 4668 protei…
AT2G31960	7.48733	0.128421	8.80452	0.285161	7.58997	0.201987	8.91109	0.182736	7.55551	0.232466	7.58229	0.108832	8.50824	0.128266	8.50816	0.0513442	AT2G31960.1	glucan synthase-like 3	glucan synthase-like 3 (GSL03); FUNCTIONS IN: transferase activity, transferring glycosyl groups, 1,3-beta-glucan synthase activity; INVOLVED IN: 1,3-beta-glucan biosynthetic process; LOCATED IN: 1,3-beta-glucan synthase complex, plasma membrane; EXPRESSED IN: 24 plant structures; EXPRESSED DURING: 14 growth stages; CONTAINS InterPro DOMAIN/s: Glycosyl transferase, family 48 (InterPro:IPR003440),…
AT1G01750	2.95546	0.172813	6.42131	0.113594	3.96661	0.218473	4.31277	0.409436	2.80504	0.0739855	2.94411	0.16893	2.79193	0.0825098	2.75174	0.0691119	AT1G01750.1	actin depolymerizing factor 11	actin depolymerizing factor 11 (ADF11); FUNCTIONS IN: actin binding; INVOLVED IN: biological_process unknown; LOCATED IN: intracellular; EXPRESSED IN: 6 plant structures; EXPRESSED DURING: 4 anthesis, petal differentiation and expansion stage; CONTAINS InterPro DOMAIN/s: Actin-binding, cofilin/tropomyosin type (InterPro:IPR002108); BEST Arabidopsis thaliana protein match is: actin depolymerizing …
AT1G04820	9.29758	0.0262528	12.568	0.121229	11.7926	0.17672	12.1556	0.152716	11.1234	0.271301	12.5512	0.0894369	12.3703	0.118048	11.6941	0.142315	AT1G04820.1	tubulin alpha-4 chain	tubulin alpha-4 chain (TUA4); FUNCTIONS IN: structural constituent of cytoskeleton; INVOLVED IN: response to cadmium ion, microtubule-based process, cellular response to gravity; LOCATED IN: tubulin complex, cytosol, cell wall, plasma membrane, chloroplast; EXPRESSED IN: 29 plant structures; EXPRESSED DURING: 15 growth stages; CONTAINS InterPro DOMAIN/s: Alpha tubulin (InterPro:IPR002452), Tubuli…
AT5G12250	4.70738	0.0687678	6.97523	0.0355887	6.40913	0.15785	7.21135	0.120339	5.93062	0.151477	7.17337	0.0270497	7.79842	0.0920656	7.55014	0.0694225	AT5G12250.1	beta-6 tubulin	beta-6 tubulin (TUB6); FUNCTIONS IN: structural constituent of cytoskeleton; INVOLVED IN: microtubule-based process, response to salt stress, response to cold; LOCATED IN: microtubule cytoskeleton, plasma membrane; EXPRESSED IN: 23 plant structures; EXPRESSED DURING: 13 growth stages; CONTAINS InterPro DOMAIN/s: Beta tubulin (InterPro:IPR002453), Tubulin (InterPro:IPR000217), Tubulin/FtsZ, GTPase…
AT1G50010	9.87511	0.15976	11.9865	0.210113	11.8773	0.125903	12.1148	0.0755977	11.4898	0.220726	12.2012	0.0219423	12.2353	0.110597	12.1892	0.138078	AT1G50010.1	tubulin alpha-2 chain	tubulin alpha-2 chain (TUA2); FUNCTIONS IN: structural constituent of cytoskeleton; INVOLVED IN: microtubule-based process, response to salt stress; LOCATED IN: tubulin complex, cytosol, cell wall, membrane; EXPRESSED IN: 26 plant structures; EXPRESSED DURING: 15 growth stages; CONTAINS InterPro DOMAIN/s: Alpha tubulin (InterPro:IPR002452), Tubulin (InterPro:IPR000217), Tubulin/FtsZ, GTPase domai…
AT3G10220	6.02918	0.0823445	7.79133	0.0351637	7.0796	0.183454	7.88181	0.0651089	6.4197	0.114407	7.40388	0.0427937	7.9336	0.0781045	7.90657	0.0569075	AT3G10220.1	tubulin folding cofactor B	tubulin folding cofactor B; FUNCTIONS IN: molecular_function unknown; INVOLVED IN: tubulin complex assembly, embryo development, cell division; LOCATED IN: nucleus, cytoplasm, phragmoplast; EXPRESSED IN: 22 plant structures; EXPRESSED DURING: 13 growth stages; CONTAINS InterPro DOMAIN/s: Cytoskeleton-associated protein, CAP-Gly (InterPro:IPR000938); Has 1750 Blast hits to 1417 proteins in 212 spe…
AT1G20010	6.10196	0.170278	7.83114	0.140091	8.08453	0.170181	7.60167	0.0899965	5.95319	0.280155	7.78016	0.0546388	7.18191	0.0873516	6.36823	0.296711	AT1G20010.1	tubulin beta-5 chain	tubulin beta-5 chain (TUB5); FUNCTIONS IN: structural constituent of cytoskeleton; INVOLVED IN: microtubule-based process; LOCATED IN: tubulin complex, cell wall, plasma membrane, chloroplast, membrane; EXPRESSED IN: 24 plant structures; EXPRESSED DURING: 13 growth stages; CONTAINS InterPro DOMAIN/s: Beta tubulin (InterPro:IPR002453), Tubulin (InterPro:IPR000217), Tubulin/FtsZ, GTPase domain (Int…
AT2G29550	9.24415	0.0450529	10.6174	0.0682031	10.6963	0.151994	10.334	0.045113	9.66909	0.159188	10.4629	0.0606397	10.3643	0.0436184	9.94512	0.0266012	AT2G29550.1	tubulin beta-7 chain	tubulin beta-7 chain (TUB7); FUNCTIONS IN: structural constituent of cytoskeleton; INVOLVED IN: response to cadmium ion, microtubule-based process, response to salt stress; LOCATED IN: tubulin complex, cell wall, plasma membrane, vacuole; EXPRESSED IN: 26 plant structures; EXPRESSED DURING: 16 growth stages; CONTAINS InterPro DOMAIN/s: Beta tubulin (InterPro:IPR002453), Tubulin (InterPro:IPR00021…
AT3G12110	6.5885	0.0641168	7.59522	0.064007	8.30846	0.250967	7.33961	0.107557	6.14036	0.143976	7.03684	0.0603798	6.48475	0.0337651	6.33611	0.139035	AT3G12110.1	actin-11	actin-11 (ACT11); FUNCTIONS IN: structural constituent of cytoskeleton; INVOLVED IN: response to cyclopentenone, actin cytoskeleton organization; LOCATED IN: mitochondrion, cytoskeleton, plasma membrane; EXPRESSED IN: 28 plant structures; EXPRESSED DURING: 15 growth stages; CONTAINS InterPro DOMAIN/s: Actin, conserved site (InterPro:IPR004001), Actin/actin-like (InterPro:IPR004000), Actin/actin-l…
AT4G36930	7.43065	0.112752	9.68473	0.0979652	8.21727	0.08375	8.36188	0.162626	6.10084	0.171087	6.0199	0.0170765	6.89827	0.0573215	7.00573	0.144709	AT4G36930.1	basic helix-loop-helix (bHLH) DNA-binding superfamily protein	SPATULA (SPT); CONTAINS InterPro DOMAIN/s: Helix-loop-helix DNA-binding domain (InterPro:IPR001092), Helix-loop-helix DNA-binding (InterPro:IPR011598); BEST Arabidopsis thaliana protein match is: basic helix-loop-helix (bHLH) DNA-binding superfamily protein (TAIR:AT5G67110.1); Has 30201 Blast hits to 17322 proteins in 780 species: Archae - 12; Bacteria - 1396; Metazoa - 17338; Fungi - 3422; Plant…
AT1G75750	4.05225	0.261328	6.00698	0.181489	5.27062	0.290789	5.7246	0.114033	4.59941	0.150996	5.14815	0.127979	6.15556	0.160007	6.19733	0.12226	AT1G75750.1	GAST1 protein homolog 1	GAST1 protein homolog 1 (GASA1); CONTAINS InterPro DOMAIN/s: Gibberellin regulated protein (InterPro:IPR003854); BEST Arabidopsis thaliana protein match is: Gibberellin-regulated family protein (TAIR:AT2G18420.1); Has 473 Blast hits to 473 proteins in 44 species: Archae - 0; Bacteria - 0; Metazoa - 0; Fungi - 0; Plants - 473; Viruses - 0; Other Eukaryotes - 0 (source: NCBI BLink).
AT5G17330	4.00276	0.119577	6.97532	0.257685	6.26855	0.216011	6.21676	0.206873	3.91159	0.110699	4.86251	0.291651	5.33989	0.121748	5.06339	0.43805	AT5G17330.1	glutamate decarboxylase	glutamate decarboxylase (GAD); FUNCTIONS IN: calmodulin binding, glutamate decarboxylase activity; INVOLVED IN: response to cadmium ion; EXPRESSED IN: 13 plant structures; EXPRESSED DURING: 6 growth stages; CONTAINS InterPro DOMAIN/s: Pyridoxal phosphate-dependent transferase, major domain (InterPro:IPR015424), Pyridoxal phosphate-dependent decarboxylase (InterPro:IPR002129), Glutamate decarboxyl…
AT3G25530	5.04836	0.0789852	6.65273	0.133498	6.48719	0.0415062	6.92297	0.0912714	5.75994	0.110421	6.7374	0.0563226	7.60364	0.147348	7.33932	0.0865928	AT3G25530.1	glyoxylate reductase 1	glyoxylate reductase 1 (GLYR1); FUNCTIONS IN: 3-hydroxybutyrate dehydrogenase activity, phosphogluconate dehydrogenase (decarboxylating) activity; INVOLVED IN: response to oxidative stress; LOCATED IN: cytosol; EXPRESSED IN: 23 plant structures; EXPRESSED DURING: 15 growth stages; CONTAINS InterPro DOMAIN/s: 6-phosphogluconate dehydrogenase, NAD-binding (InterPro:IPR006115), 6-phosphogluconate de…
AT3G03840	3.44026	0.127602	5.72582	0.287518	4.82017	0.10581	4.44357	0.419219	3.07138	0.28718	3.56194	0.0876502	5.32809	0.378968	3.86254	0.480026	AT3G03840.1	SAUR-like auxin-responsive protein family	SAUR-like auxin-responsive protein family ; CONTAINS InterPro DOMAIN/s: Auxin responsive SAUR protein (InterPro:IPR003676); BEST Arabidopsis thaliana protein match is: SAUR-like auxin-responsive protein family (TAIR:AT3G03820.1); Has 1137 Blast hits to 1129 proteins in 28 species: Archae - 0; Bacteria - 0; Metazoa - 0; Fungi - 0; Plants - 1136; Viruses - 0; Other Eukaryotes - 1 (source: NCBI BLin…
AT4G27260	5.6379	0.160321	7.86871	0.277081	7.47893	0.302632	7.68845	0.0815184	5.23364	0.236471	5.77137	0.121359	5.61531	0.146896	5.55581	0.169828	AT4G27260.1	Auxin-responsive GH3 family protein	WES1; CONTAINS InterPro DOMAIN/s: GH3 auxin-responsive promoter (InterPro:IPR004993); BEST Arabidopsis thaliana protein match is: Auxin-responsive GH3 family protein (TAIR:AT5G54510.1); Has 1807 Blast hits to 1807 proteins in 277 species: Archae - 0; Bacteria - 0; Metazoa - 736; Fungi - 347; Plants - 385; Viruses - 0; Other Eukaryotes - 339 (source: NCBI BLink).
AT3G30180	6.09375	0.183115	8.01548	0.0630647	6.78825	0.239625	7.72593	0.0631681	4.39896	0.252129	4.44872	0.178148	3.94348	0.157444	4.42986	0.109104	AT3G30180.1	brassinosteroid-6-oxidase 2	brassinosteroid-6-oxidase 2 (BR6OX2); FUNCTIONS IN: monooxygenase activity, oxygen binding; INVOLVED IN: response to light stimulus, circadian rhythm, brassinosteroid biosynthetic process; LOCATED IN: endomembrane system; EXPRESSED IN: 24 plant structures; EXPRESSED DURING: 14 growth stages; CONTAINS InterPro DOMAIN/s: Cytochrome P450 (InterPro:IPR001128), Cytochrome P450, E-class, group I (Inter…
AT1G19850	3.03147	0.107776	4.72191	0.0771672	4.66094	0.248788	4.71984	0.116251	3.70698	0.240429	5.05434	0.207806	5.0658	0.146812	5.28567	0.126493	AT1G19850.1	Transcriptional factor B3 family protein / auxin-responsive factor AUX/IAA-related	MONOPTEROS (MP); FUNCTIONS IN: sequence-specific DNA binding transcription factor activity, promoter binding; INVOLVED IN: in 8 processes; LOCATED IN: nucleus, membrane; EXPRESSED IN: 21 plant structures; EXPRESSED DURING: 11 growth stages; CONTAINS InterPro DOMAIN/s: Aux/IAA-ARF-dimerisation (InterPro:IPR011525), Transcriptional factor B3 (InterPro:IPR003340), AUX/IAA protein (InterPro:IPR003311…
AT5G67070	6.76892	0.302764	8.30461	0.14146	8.49235	0.0805638	8.18211	0.0553245	7.76448	0.332948	9.05238	0.0313741	9.24848	0.0711058	8.8243	0.15296	AT5G67070.1	ralf-like 34	ralf-like 34 (RALFL34); CONTAINS InterPro DOMAIN/s: Rapid ALkalinization Factor (InterPro:IPR008801); BEST Arabidopsis thaliana protein match is: rapid alkalinization factor 23 (TAIR:AT3G16570.1); Has 1807 Blast hits to 1807 proteins in 277 species: Archae - 0; Bacteria - 0; Metazoa - 736; Fungi - 347; Plants - 385; Viruses - 0; Other Eukaryotes - 339 (source: NCBI BLink).
AT1G04250	4.3499	0.0747988	5.83593	0.313925	5.51101	0.205742	5.56374	0.168316	5.27358	0.449123	6.85391	0.25699	7.03719	0.114287	6.70546	0.0381849	AT1G04250.1	AUX/IAA transcriptional regulator family protein	AUXIN RESISTANT 3 (AXR3); CONTAINS InterPro DOMAIN/s: Aux/IAA-ARF-dimerisation (InterPro:IPR011525), AUX/IAA protein (InterPro:IPR003311); BEST Arabidopsis thaliana protein match is: indole-3-acetic acid inducible 14 (TAIR:AT4G14550.1); Has 1763 Blast hits to 1762 proteins in 78 species: Archae - 0; Bacteria - 0; Metazoa - 0; Fungi - 0; Plants - 1762; Viruses - 0; Other Eukaryotes - 1 (source: NC…
AT4G02980	7.29469	0.116673	8.75058	0.0885265	7.95812	0.0653922	9.0715	0.09497	7.78715	0.201155	7.66411	0.159837	8.38791	0.100646	8.52636	0.138154	AT4G02980.1	endoplasmic reticulum auxin binding protein 1	endoplasmic reticulum auxin binding protein 1 (ABP1); FUNCTIONS IN: auxin binding; INVOLVED IN: positive regulation of cell division, positive regulation of cell size, unidimensional cell growth, positive regulation of DNA endoreduplication, cytokinesis; LOCATED IN: endomembrane system, endoplasmic reticulum lumen; EXPRESSED IN: 22 plant structures; EXPRESSED DURING: 13 growth stages; CONTAINS In…
AT1G20050	5.0897	0.188885	6.49811	0.124699	6.51455	0.0823766	6.44545	0.182414	5.30837	0.227024	6.23482	0.209382	6.19637	0.20052	6.26821	0.147224	AT1G20050.1	C-8,7 sterol isomerase	HYDRA1 (HYD1); FUNCTIONS IN: C-8 sterol isomerase activity; INVOLVED IN: sterol biosynthetic process; LOCATED IN: plasma membrane; EXPRESSED IN: 22 plant structures; EXPRESSED DURING: 13 growth stages; CONTAINS InterPro DOMAIN/s: Emopamil-binding (InterPro:IPR007905); Has 377 Blast hits to 377 proteins in 112 species: Archae - 0; Bacteria - 0; Metazoa - 119; Fungi - 175; Plants - 59; Viruses - 0;…
AT5G60450	4.83824	0.103598	6.19032	0.133906	6.15726	0.211479	6.56064	0.188076	5.18186	0.202352	5.77319	0.168917	5.64446	0.118476	5.86439	0.0207667	AT5G60450.1	auxin response factor 4	auxin response factor 4 (ARF4); FUNCTIONS IN: sequence-specific DNA binding transcription factor activity; INVOLVED IN: vegetative phase change, regulation of transcription, DNA-dependent, abaxial cell fate specification; LOCATED IN: nucleus; EXPRESSED IN: 25 plant structures; EXPRESSED DURING: 12 growth stages; CONTAINS InterPro DOMAIN/s: Aux/IAA-ARF-dimerisation (InterPro:IPR011525), Transcript…
AT4G24190	6.03575	0.103483	10.6804	0.0823014	8.59542	0.0838715	11.0011	0.063217	6.37776	0.211722	8.26275	0.0511894	9.40527	0.148031	9.2636	0.108566	AT4G24190.1	Chaperone protein htpG family protein	SHEPHERD (SHD); FUNCTIONS IN: unfolded protein binding, ATP binding; INVOLVED IN: in 8 processes; LOCATED IN: in 7 components; EXPRESSED IN: 25 plant structures; EXPRESSED DURING: 16 growth stages; CONTAINS InterPro DOMAIN/s: Chaperone protein htpG (InterPro:IPR001404), Heat shock protein Hsp90, C-terminal (InterPro:IPR020576), Heat shock protein Hsp90, N-terminal (InterPro:IPR020575), Molecular …
AT3G62600	4.25257	0.154867	6.88999	0.112227	5.74529	0.147502	7.21708	0.112074	4.21982	0.337363	5.85539	0.0684157	6.04988	0.0658016	6.00211	0.141573	AT3G62600.1	DNAJ heat shock family protein	ATERDJ3B; FUNCTIONS IN: unfolded protein binding, heat shock protein binding; INVOLVED IN: protein folding, PAMP-induced immunity; LOCATED IN: plasma membrane, endoplasmic reticulum lumen; EXPRESSED IN: 23 plant structures; EXPRESSED DURING: 15 growth stages; CONTAINS InterPro DOMAIN/s: Molecular chaperone, heat shock protein, Hsp40, DnaJ (InterPro:IPR015609), HSP40/DnaJ peptide-binding (InterPro…
AT5G62390	5.30846	0.286685	7.83285	0.114651	7.53456	0.0661468	8.32737	0.0878218	6.93056	0.192065	8.31909	0.0786787	8.41098	0.026219	8.50229	0.0918547	AT5G62390.1	BCL-2-associated athanogene 7	BCL-2-associated athanogene 7 (BAG7); FUNCTIONS IN: protein binding, calmodulin binding; INVOLVED IN: protein folding, cellular response to unfolded protein, cellular response to cold, cellular response to heat; LOCATED IN: endoplasmic reticulum, plasma membrane; EXPRESSED IN: 25 plant structures; EXPRESSED DURING: 13 growth stages; CONTAINS InterPro DOMAIN/s: IQ calmodulin-binding region (InterP…
AT5G01200	3.3733	0.18687	4.85796	0.0715263	4.64817	0.0977274	4.68087	0.103361	4.48795	0.176718	4.75762	0.132246	4.62958	0.140596	4.63843	0.185491	AT5G01200.1	Duplicated homeodomain-like superfamily protein	Duplicated homeodomain-like superfamily protein; CONTAINS InterPro DOMAIN/s: Molecular chaperone, heat shock protein, Hsp40, DnaJ (InterPro:IPR015609), SANT, eukarya (InterPro:IPR017884), Myb-like DNA-binding domain, SHAQKYF class (InterPro:IPR006447), SANT, DNA-binding (InterPro:IPR001005), Myb, DNA-binding (InterPro:IPR014778), Homeodomain-like (InterPro:IPR009057), HTH transcriptional regulato…
AT4G39150	3.5579	0.0862372	4.93211	0.0900757	4.74443	0.0925836	4.86177	0.069829	3.61097	0.186889	4.76642	0.0656005	4.92866	0.042665	4.77509	0.0809886	AT4G39150.1	DNAJ heat shock N-terminal domain-containing protein	DNAJ heat shock N-terminal domain-containing protein; FUNCTIONS IN: unfolded protein binding, heat shock protein binding; INVOLVED IN: protein folding; LOCATED IN: cellular_component unknown; EXPRESSED IN: 23 plant structures; EXPRESSED DURING: 14 growth stages; CONTAINS InterPro DOMAIN/s: Molecular chaperone, heat shock protein, Hsp40, DnaJ (InterPro:IPR015609), Heat shock protein DnaJ, N-termin…
AT3G13860	8.14177	0.114065	9.20143	0.146919	8.81115	0.117329	9.56379	0.0760388	9.15144	0.0892153	9.57667	0.0859159	9.65894	0.078124	9.7023	0.0960009	AT3G13860.1	heat shock protein 60-3A	heat shock protein 60-3A (HSP60-3A); FUNCTIONS IN: ATP binding; INVOLVED IN: response to cadmium ion; LOCATED IN: mitochondrion, plasma membrane; EXPRESSED IN: 24 plant structures; EXPRESSED DURING: 13 growth stages; CONTAINS InterPro DOMAIN/s: Chaperonin Cpn60/TCP-1 (InterPro:IPR002423), Chaperonin Cpn60, conserved site (InterPro:IPR018370), Chaperonin Cpn60 (InterPro:IPR001844); BEST Arabidopsi…
AT2G33210	8.65199	0.0853961	9.6583	0.0371497	9.79647	0.113039	9.90996	0.0956792	8.97641	0.194667	10.2194	0.0955378	10.2306	0.0465827	10.3153	0.0753779	AT2G33210.1	heat shock protein 60-2	heat shock protein 60-2 (HSP60-2); FUNCTIONS IN: copper ion binding, ATP binding; INVOLVED IN: inflammatory response, response to salt stress; LOCATED IN: mitochondrion, plasma membrane, chloroplast; EXPRESSED IN: 23 plant structures; EXPRESSED DURING: 15 growth stages; CONTAINS InterPro DOMAIN/s: Chaperonin Cpn60/TCP-1 (InterPro:IPR002423), Chaperonin Cpn60, conserved site (InterPro:IPR018370), …
AT1G77120	6.06784	0.201542	8.37367	0.0609761	8.12281	0.202539	8.12423	0.094813	5.80755	0.519817	7.81238	0.0875541	8.5975	0.100795	8.66414	0.063752	AT1G77120.1	alcohol dehydrogenase 1	alcohol dehydrogenase 1 (ADH1); FUNCTIONS IN: alcohol dehydrogenase (NAD) activity; INVOLVED IN: response to cadmium ion, cellular respiration, response to salt stress, response to hypoxia, response to osmotic stress; LOCATED IN: cytosol, plasma membrane; EXPRESSED IN: 24 plant structures; EXPRESSED DURING: 12 growth stages; CONTAINS InterPro DOMAIN/s: GroES-like (InterPro:IPR011032), Alcohol deh…
AT1G53240	7.08256	0.168633	8.13602	0.0389142	7.93483	0.0770703	8.29691	0.0728536	7.19284	0.126222	7.86468	0.0669051	8.01524	0.134922	7.95608	0.0687041	AT1G53240.1	Lactate/malate dehydrogenase family protein	Lactate/malate dehydrogenase family protein; FUNCTIONS IN: malate dehydrogenase activity, copper ion binding; INVOLVED IN: response to cadmium ion, response to salt stress, response to cold, defense response to bacterium, peptidyl-cysteine S-nitrosylation; LOCATED IN: mitochondrion, cell wall, chloroplast; EXPRESSED IN: 26 plant structures; EXPRESSED DURING: 15 growth stages; CONTAINS InterPro DO…
AT3G05910	3.11295	0.246116	6.68062	0.138249	5.60927	0.137307	7.2061	0.0803126	3.63128	0.122926	6.63364	0.0420647	7.35623	0.089867	6.82393	0.143947	AT3G05910.1	Pectinacetylesterase family protein	Pectinacetylesterase family protein; FUNCTIONS IN: carboxylesterase activity; INVOLVED IN: biological_process unknown; LOCATED IN: endomembrane system; EXPRESSED IN: 22 plant structures; EXPRESSED DURING: 13 growth stages; CONTAINS InterPro DOMAIN/s: Pectinacetylesterase (InterPro:IPR004963); BEST Arabidopsis thaliana protein match is: Pectinacetylesterase family protein (TAIR:AT5G26670.1); Has 5…
AT5G62350	7.10274	0.285344	9.46292	0.0220172	9.59598	0.215863	9.4771	0.0653994	7.10124	0.409472	9.22068	0.0262753	8.83602	0.159508	8.32781	0.117348	AT5G62350.1	Plant invertase/pectin methylesterase inhibitor superfamily protein	Plant invertase/pectin methylesterase inhibitor superfamily protein; FUNCTIONS IN: enzyme inhibitor activity, pectinesterase inhibitor activity, pectinesterase activity; INVOLVED IN: response to salt stress; LOCATED IN: endomembrane system; EXPRESSED IN: 22 plant structures; EXPRESSED DURING: 13 growth stages; CONTAINS InterPro DOMAIN/s: Pectinesterase inhibitor (InterPro:IPR006501); BEST Arabido…
AT5G62360	4.25938	0.316865	6.36103	0.0903909	7.2388	0.126624	6.84586	0.0541644	5.43457	0.281653	7.06437	0.140507	7.3444	0.130428	7.20003	0.143878	AT5G62360.1	Plant invertase/pectin methylesterase inhibitor superfamily protein	Plant invertase/pectin methylesterase inhibitor superfamily protein; FUNCTIONS IN: enzyme inhibitor activity, pectinesterase inhibitor activity, pectinesterase activity; INVOLVED IN: biological_process unknown; LOCATED IN: cellular_component unknown; EXPRESSED IN: 22 plant structures; EXPRESSED DURING: 13 growth stages; CONTAINS InterPro DOMAIN/s: Pectinesterase inhibitor (InterPro:IPR006501); BE…
AT3G57790	4.64676	0.138193	5.83228	0.0788652	5.69113	0.183316	5.70495	0.0890251	5.32583	0.141614	5.6358	0.023979	5.86141	0.126162	5.60155	0.110475	AT3G57790.1	Pectin lyase-like superfamily protein	Pectin lyase-like superfamily protein; FUNCTIONS IN: polygalacturonase activity; INVOLVED IN: carbohydrate metabolic process; LOCATED IN: plasma membrane; EXPRESSED IN: 23 plant structures; EXPRESSED DURING: 14 growth stages; CONTAINS InterPro DOMAIN/s: Pectin lyase fold/virulence factor (InterPro:IPR011050), Pectin lyase fold (InterPro:IPR012334), Glycoside hydrolase, family 28 (InterPro:IPR0007…
AT4G12910	10.5052	0.2967	14.4712	0.0330774	14.1822	0.175641	14.018	0.0172409	3.94876	0.0810646	7.3686	0.110024	8.76116	0.0922066	6.2492	0.31226	AT4G12910.1	serine carboxypeptidase-like 20	serine carboxypeptidase-like 20 (scpl20); FUNCTIONS IN: serine-type carboxypeptidase activity; INVOLVED IN: proteolysis; LOCATED IN: vacuole; EXPRESSED IN: 23 plant structures; EXPRESSED DURING: 13 growth stages; CONTAINS InterPro DOMAIN/s: Peptidase S10, serine carboxypeptidase (InterPro:IPR001563), Peptidase S10, serine carboxypeptidase, active site (InterPro:IPR018202); BEST Arabidopsis thalia…
AT3G07990	3.22519	0.202219	5.65097	0.128596	5.664	0.188888	6.15257	0.326751	4.2969	0.261183	7.32335	0.182668	7.26328	0.148805	6.80263	0.105531	AT3G07990.1	serine carboxypeptidase-like 27	serine carboxypeptidase-like 27 (SCPL27); FUNCTIONS IN: serine-type carboxypeptidase activity; INVOLVED IN: proteolysis; LOCATED IN: endomembrane system; EXPRESSED IN: 21 plant structures; EXPRESSED DURING: 13 growth stages; CONTAINS InterPro DOMAIN/s: Peptidase S10, serine carboxypeptidase (InterPro:IPR001563), Peptidase S10, serine carboxypeptidase, active site (InterPro:IPR018202); BEST Arabid…
AT4G01610	5.91408	0.0560141	8.02639	0.0990802	7.5659	0.161693	7.64717	0.122844	6.39405	0.194958	7.90645	0.0364705	7.78836	0.0944244	7.4718	0.0930466	AT4G01610.1	Cysteine proteinases superfamily protein	Cysteine proteinases superfamily protein; FUNCTIONS IN: cysteine-type endopeptidase activity, cysteine-type peptidase activity; INVOLVED IN: proteolysis, regulation of catalytic activity; LOCATED IN: vacuole; EXPRESSED IN: 22 plant structures; EXPRESSED DURING: 13 growth stages; CONTAINS InterPro DOMAIN/s: Peptidase C1A, papain (InterPro:IPR013128), Peptidase C1A, cathepsin B (InterPro:IPR015643)…
AT5G11520	9.47167	0.0496208	11.4661	0.101997	10.6233	0.106914	11.0276	0.0449341	8.74937	0.176514	9.88924	0.0356814	10.6653	0.0749262	10.2527	0.0425719	AT5G11520.1	aspartate aminotransferase 3	aspartate aminotransferase 3 (ASP3); FUNCTIONS IN: L-aspartate:2-oxoglutarate aminotransferase activity; INVOLVED IN: leaf senescence, nitrogen compound metabolic process; LOCATED IN: peroxisome, plastid, membrane; EXPRESSED IN: 23 plant structures; EXPRESSED DURING: 15 growth stages; CONTAINS InterPro DOMAIN/s: Aminotransferase, class I/classII (InterPro:IPR004839), Pyridoxal phosphate-dependent…
AT5G08260	7.6195	0.2163	9.32902	0.111505	8.97419	0.140685	8.98876	0.0738088	9.75037	0.064347	10.4813	0.0329731	10.7798	0.0474772	10.3415	0.0443903	AT5G08260.1	serine carboxypeptidase-like 35	serine carboxypeptidase-like 35 (scpl35); FUNCTIONS IN: serine-type carboxypeptidase activity; INVOLVED IN: proteolysis; LOCATED IN: endomembrane system; EXPRESSED IN: 22 plant structures; EXPRESSED DURING: 13 growth stages; CONTAINS InterPro DOMAIN/s: Peptidase S10, serine carboxypeptidase (InterPro:IPR001563), Peptidase S10, serine carboxypeptidase, active site (InterPro:IPR018202); BEST Arabid…
AT4G30810	7.64015	0.115703	9.31145	0.0624231	9.25449	0.0535337	9.3474	0.033113	8.19749	0.158158	9.23086	0.02578	9.23105	0.0781865	9.14867	0.0680409	AT4G30810.1	serine carboxypeptidase-like 29	serine carboxypeptidase-like 29 (scpl29); FUNCTIONS IN: serine-type carboxypeptidase activity; INVOLVED IN: proteolysis; LOCATED IN: vacuole; EXPRESSED IN: 22 plant structures; EXPRESSED DURING: 13 growth stages; CONTAINS InterPro DOMAIN/s: Peptidase S10, serine carboxypeptidase (InterPro:IPR001563), Peptidase S10, serine carboxypeptidase, active site (InterPro:IPR018202); BEST Arabidopsis thalia…
AT1G07890	3.12597	0.121767	6.69624	0.241527	5.92164	0.208845	6.63378	0.136278	4.31813	0.275292	6.39838	0.056463	6.56135	0.132454	6.42247	0.105646	AT1G07890.1	ascorbate peroxidase 1	ascorbate peroxidase 1 (APX1); FUNCTIONS IN: L-ascorbate peroxidase activity; INVOLVED IN: in 6 processes; LOCATED IN: cytosol, cell wall, chloroplast, plasma membrane, chloroplast stroma; EXPRESSED IN: 27 plant structures; EXPRESSED DURING: 16 growth stages; CONTAINS InterPro DOMAIN/s: Haem peroxidase (InterPro:IPR010255), Plant ascorbate peroxidase (InterPro:IPR002207), Peroxidases heam-ligand …
AT2G45880	6.80709	0.166432	8.83542	0.104999	8.31693	0.0791425	8.85588	0.0885663	6.29304	0.262145	7.60228	0.112198	7.88298	0.128103	8.03215	0.103948	AT2G45880.1	beta-amylase 7	beta-amylase 7 (BAM7); FUNCTIONS IN: cation binding, beta-amylase activity, catalytic activity; INVOLVED IN: cellulose biosynthetic process, carbohydrate metabolic process, polysaccharide catabolic process; LOCATED IN: cellular_component unknown; EXPRESSED IN: 19 plant structures; EXPRESSED DURING: 12 growth stages; CONTAINS InterPro DOMAIN/s: Glycoside hydrolase, family 14, conserved site (Inter…
AT1G69830	4.5775	0.0645126	6.01086	0.0808057	5.96919	0.179419	6.24582	0.103046	5.11312	0.10551	5.48635	0.0419114	5.81168	0.172617	5.6156	0.0988964	AT1G69830.1	alpha-amylase-like 3	alpha-amylase-like 3 (AMY3); FUNCTIONS IN: alpha-amylase activity; INVOLVED IN: circadian rhythm, starch catabolic process; LOCATED IN: chloroplast stroma, chloroplast; EXPRESSED IN: 24 plant structures; EXPRESSED DURING: 13 growth stages; CONTAINS InterPro DOMAIN/s: Glycoside hydrolase, catalytic core (InterPro:IPR017853), Glycoside hydrolase, subgroup, catalytic core (InterPro:IPR013781), Glyco…
AT5G19690	5.48269	0.154223	8.47612	0.0602008	7.9572	0.109069	8.36346	0.0994474	6.20728	0.292236	7.70202	0.0925589	8.18272	0.0878004	7.80373	0.0733117	AT5G19690.1	staurosporin and temperature sensitive 3-like A	staurosporin and temperature sensitive 3-like A (STT3A); FUNCTIONS IN: oligosaccharyl transferase activity; INVOLVED IN: response to salt stress; LOCATED IN: endoplasmic reticulum, plasma membrane, membrane; EXPRESSED IN: 24 plant structures; EXPRESSED DURING: 13 growth stages; CONTAINS InterPro DOMAIN/s: Oligosaccharyl transferase, STT3 subunit (InterPro:IPR003674); BEST Arabidopsis thaliana pro…
AT5G08640	4.80708	0.220997	7.19502	0.0709771	6.47514	0.200958	6.6577	0.222504	4.25726	0.155637	4.47651	0.00889595	4.7701	0.160358	4.31659	0.0845615	AT5G08640.1	flavonol synthase 1	flavonol synthase 1 (FLS1); CONTAINS InterPro DOMAIN/s: Oxoglutarate/iron-dependent oxygenase (InterPro:IPR005123); BEST Arabidopsis thaliana protein match is: flavonol synthase 3 (TAIR:AT5G63590.1); Has 8476 Blast hits to 8432 proteins in 992 species: Archae - 0; Bacteria - 1104; Metazoa - 92; Fungi - 925; Plants - 4948; Viruses - 0; Other Eukaryotes - 1407 (source: NCBI BLink).
AT1G67980	3.67446	0.142642	5.83348	0.191493	4.26847	0.380305	5.89395	0.0747154	3.56379	0.0896812	4.57867	0.464705	5.08795	0.236321	4.678	0.309137	AT1G67980.1	caffeoyl-CoA 3-O-methyltransferase	caffeoyl-CoA 3-O-methyltransferase (CCOAMT); CONTAINS InterPro DOMAIN/s: O-methyltransferase, family 3 (InterPro:IPR002935); BEST Arabidopsis thaliana protein match is: S-adenosyl-L-methionine-dependent methyltransferases superfamily protein (TAIR:AT1G67990.1); Has 30201 Blast hits to 17322 proteins in 780 species: Archae - 12; Bacteria - 1396; Metazoa - 17338; Fungi - 3422; Plants - 5037; Viruse…
AT2G24040	6.83169	0.114632	8.87002	0.074838	8.74968	0.173113	8.31293	0.132797	6.39733	0.133686	7.79972	0.394872	7.75828	0.0560954	7.6404	0.409763	AT2G24040.1	Low temperature and salt responsive protein family	Low temperature and salt responsive protein family; INVOLVED IN: response to cold, hyperosmotic salinity response; LOCATED IN: endomembrane system, integral to membrane; EXPRESSED IN: 22 plant structures; EXPRESSED DURING: 13 growth stages; CONTAINS InterPro DOMAIN/s: Uncharacterised protein family UPF0057 (InterPro:IPR000612); BEST Arabidopsis thaliana protein match is: Low temperature and salt …
AT1G72610	7.08205	0.405249	8.90464	0.167329	10.6967	0.256668	7.49977	0.427481	4.53551	0.336528	3.72501	0.0496663	3.72189	0.159308	3.14118	0.216654	AT1G72610.1	germin-like protein 1	germin-like protein 1 (GER1); INVOLVED IN: biological_process unknown; LOCATED IN: extracellular matrix; EXPRESSED IN: 23 plant structures; EXPRESSED DURING: 13 growth stages; CONTAINS InterPro DOMAIN/s: Cupin, RmlC-type (InterPro:IPR011051), Cupin 1 (InterPro:IPR006045), Germin (InterPro:IPR001929), RmlC-like jelly roll fold (InterPro:IPR014710), Germin, manganese binding site (InterPro:IPR01978…
AT3G21720	7.99993	0.113089	9.48924	0.0373661	8.44987	0.123532	8.85415	0.0743762	7.09582	0.110534	7.48914	0.0173268	8.00977	0.0988362	7.47245	0.140471	AT3G21720.1	isocitrate lyase	isocitrate lyase (ICL); FUNCTIONS IN: isocitrate lyase activity, catalytic activity; INVOLVED IN: carboxylic acid metabolic process, metabolic process; LOCATED IN: cellular_component unknown; EXPRESSED IN: leaf whorl, seed, leaf; CONTAINS InterPro DOMAIN/s: Isocitrate lyase/phosphorylmutase, conserved site (InterPro:IPR018523), Pyruvate/Phosphoenolpyruvate kinase, catalytic core (InterPro:IPR0158…
AT4G04040	4.15291	0.165736	5.60424	0.0893298	4.48718	0.296101	6.00048	0.138615	3.81395	0.345073	4.42813	0.221325	5.51848	0.220695	5.45618	0.120321	AT4G04040.1	Phosphofructokinase family protein	maternal effect embryo arrest 51 (MEE51); CONTAINS InterPro DOMAIN/s: Pyrophosphate-dependent phosphofructokinase PfpB (InterPro:IPR011183), Phosphofructokinase (InterPro:IPR000023); BEST Arabidopsis thaliana protein match is: Phosphofructokinase family protein (TAIR:AT1G12000.1); Has 30201 Blast hits to 17322 proteins in 780 species: Archae - 12; Bacteria - 1396; Metazoa - 17338; Fungi - 3422; P…
AT5G64120	4.33407	0.307861	10.5344	0.150091	9.01622	0.271855	10.4561	0.188028	3.55812	0.297817	4.17815	0.477676	3.34124	0.166716	3.87753	0.383228	AT5G64120.1	Peroxidase superfamily protein	Peroxidase superfamily protein; FUNCTIONS IN: peroxidase activity; INVOLVED IN: defense response to fungus, N-terminal protein myristoylation, respiratory burst; LOCATED IN: apoplast, cell wall, membrane; EXPRESSED IN: 17 plant structures; EXPRESSED DURING: 10 growth stages; CONTAINS InterPro DOMAIN/s: Haem peroxidase (InterPro:IPR010255), Plant peroxidase (InterPro:IPR000823), Peroxidases heam-l…
AT1G70410	4.39517	0.181723	10.0516	0.0593792	8.18071	0.297037	9.1454	0.0848932	3.8154	0.0779109	4.47936	0.168478	4.48116	0.151034	4.55761	0.144592	AT1G70410.1	beta carbonic anhydrase 4	beta carbonic anhydrase 4 (BCA4); FUNCTIONS IN: carbonate dehydratase activity, zinc ion binding; INVOLVED IN: response to carbon dioxide, carbon utilization, regulation of stomatal movement; LOCATED IN: plasma membrane, chloroplast envelope; EXPRESSED IN: 25 plant structures; EXPRESSED DURING: 12 growth stages; CONTAINS InterPro DOMAIN/s: Carbonic anhydrase, prokaryotic-like, conserved site (Int…
AT1G09210	4.38235	0.0862159	9.2494	0.0399218	7.19538	0.167333	9.46054	0.116857	5.48042	0.233946	8.12128	0.0745506	8.48837	0.132412	7.98893	0.121174	AT1G09210.1	calreticulin 1b	calreticulin 1b (CRT1b); FUNCTIONS IN: unfolded protein binding, calcium ion binding; INVOLVED IN: response to oxidative stress, response to salt stress; LOCATED IN: mitochondrion, endoplasmic reticulum, vacuole; EXPRESSED IN: 26 plant structures; EXPRESSED DURING: 14 growth stages; CONTAINS InterPro DOMAIN/s: Calreticulin/calnexin, P (InterPro:IPR009033), Calreticulin/calnexin (InterPro:IPR00158…
AT5G62630	3.17945	0.172373	7.80625	0.117443	5.59327	0.333485	6.81537	0.10485	2.78482	0.0915127	2.89514	0.0553213	2.98318	0.077789	3.07659	0.17174	AT5G62630.1	hipl2 protein precursor	hipl2 protein precursor (HIPL2); FUNCTIONS IN: catalytic activity; INVOLVED IN: biological_process unknown; LOCATED IN: anchored to plasma membrane, plasma membrane, anchored to membrane; EXPRESSED IN: 17 plant structures; EXPRESSED DURING: 11 growth stages; CONTAINS InterPro DOMAIN/s: Soluble quinoprotein glucose/sorbosone dehydrogenase (InterPro:IPR011041), Folate receptor, conserved region (In…
AT2G44210	3.70421	0.207744	8.11114	0.108334	6.48319	0.213238	7.76588	0.0835691	3.06162	0.200322	4.68529	0.158257	5.73696	0.0852573	5.26682	0.24095	AT2G44210.1	Protein of Unknown Function (DUF239)	Protein of Unknown Function (DUF239); INVOLVED IN: biological_process unknown; LOCATED IN: endomembrane system; EXPRESSED IN: 22 plant structures; EXPRESSED DURING: 14 growth stages; CONTAINS InterPro DOMAIN/s: Protein of unknown function DUF239, plant (InterPro:IPR004314); BEST Arabidopsis thaliana protein match is: Protein of Unknown Function (DUF239) (TAIR:AT1G55360.1); Has 745 Blast hits to 6…
AT1G66200	6.55293	0.142214	10.7989	0.0921714	9.08433	0.11862	9.05801	0.0572642	6.61145	0.133657	7.75389	0.152737	8.17612	0.129891	7.66353	0.155498	AT1G66200.1	glutamine synthase clone F11	glutamine synthase clone F11 (GSR2); FUNCTIONS IN: glutamate-ammonia ligase activity, copper ion binding; INVOLVED IN: nitrate assimilation, response to fructose stimulus, response to salt stress, response to sucrose stimulus, response to glucose stimulus; LOCATED IN: cytosol, cytosolic ribosome, apoplast, vacuole, chloroplast envelope; EXPRESSED IN: 24 plant structures; EXPRESSED DURING: 14 grow…
AT5G56580	4.3236	0.168127	8.47607	0.0443099	7.6478	0.0916859	8.4306	0.0460446	4.47404	0.063784	6.03736	0.150212	6.69493	0.0406529	7.10379	0.082793	AT5G56580.1	MAP kinase kinase 6	MAP kinase kinase 6 (MKK6); FUNCTIONS IN: MAP kinase kinase activity, kinase activity; INVOLVED IN: protein amino acid phosphorylation; EXPRESSED IN: 18 plant structures; EXPRESSED DURING: 12 growth stages; CONTAINS InterPro DOMAIN/s: Protein kinase, ATP binding site (InterPro:IPR017441), Protein kinase, catalytic domain (InterPro:IPR000719), Serine/threonine-protein kinase domain (InterPro:IPR00…
AT5G61790	6.99301	0.0783917	11.0495	0.185041	9.46228	0.212502	11.0606	0.0303104	7.6334	0.187617	9.07133	0.0439322	9.57814	0.137128	9.36788	0.0697262	AT5G61790.1	calnexin 1	calnexin 1 (CNX1); FUNCTIONS IN: unfolded protein binding, calcium ion binding; INVOLVED IN: protein folding; LOCATED IN: in 8 components; EXPRESSED IN: 26 plant structures; EXPRESSED DURING: 15 growth stages; CONTAINS InterPro DOMAIN/s: Calreticulin/calnexin, P (InterPro:IPR009033), Calreticulin/calnexin (InterPro:IPR001580), Calreticulin/calnexin, conserved site (InterPro:IPR018124), Concanaval…
AT3G03780	6.14483	0.162933	10.1578	0.0698468	9.59045	0.259812	10.0493	0.150236	7.02669	0.537007	9.2683	0.158789	9.55972	0.206348	8.73087	0.110046	AT3G03780.1	methionine synthase 2	methionine synthase 2 (MS2); FUNCTIONS IN: 5-methyltetrahydropteroyltriglutamate-homocysteine S-methyltransferase activity, methionine synthase activity; INVOLVED IN: response to cadmium ion, response to salt stress, methionine biosynthetic process; LOCATED IN: cytosol, apoplast, plasma membrane, chloroplast, chloroplast envelope; EXPRESSED IN: 8 plant structures; EXPRESSED DURING: L mature polle…
AT5G17920	6.14483	0.162933	10.1578	0.0698468	9.59045	0.259812	10.0493	0.150236	7.02669	0.537007	9.2683	0.158789	9.55972	0.206348	8.73087	0.110046	AT5G17920.1	Cobalamin-independent synthase family protein	ATMS1; FUNCTIONS IN: 5-methyltetrahydropteroyltriglutamate-homocysteine S-methyltransferase activity, copper ion binding, methionine synthase activity; INVOLVED IN: response to cadmium ion, response to zinc ion, response to salt stress, methionine biosynthetic process; LOCATED IN: in 7 components; EXPRESSED IN: 12 plant structures; EXPRESSED DURING: seedling growth, seed development stages; CONTA…
AT3G29970	4.32143	0.160806	8.30511	0.147333	6.08048	0.162764	8.26026	0.237674	4.6518	0.373357	6.13523	0.136644	7.86383	0.0869643	7.67994	0.255536	AT3G29970.1	B12D protein	B12D protein; FUNCTIONS IN: molecular_function unknown; INVOLVED IN: biological_process unknown; LOCATED IN: endomembrane system; EXPRESSED IN: 8 plant structures; EXPRESSED DURING: F mature embryo stage, 4 leaf senescence stage, petal differentiation and expansion stage, E expanded cotyledon stage, D bilateral stage; CONTAINS InterPro DOMAIN/s: B12D (InterPro:IPR010530); BEST Arabidopsis thalian…
AT1G64650	6.18556	0.0937881	10.0763	0.13014	8.9386	0.156489	9.60424	0.130786	6.5816	0.188998	9.1091	0.0778035	9.49746	0.161076	8.83528	0.117698	AT1G64650.1	Major facilitator superfamily protein	Major facilitator superfamily protein; LOCATED IN: plasma membrane; EXPRESSED IN: 23 plant structures; EXPRESSED DURING: 13 growth stages; CONTAINS InterPro DOMAIN/s: Protein of unknown function DUF791 (InterPro:IPR008509), Major facilitator superfamily, general substrate transporter (InterPro:IPR016196); BEST Arabidopsis thaliana protein match is: Major facilitator superfamily protein (TAIR:AT4G…
AT2G16430	6.18816	0.248108	9.98858	0.0873162	9.52304	0.139338	9.28941	0.168364	7.52289	0.348326	9.61548	0.104064	9.33967	0.113253	8.87395	0.246553	AT2G16430.1	purple acid phosphatase 10	purple acid phosphatase 10 (PAP10); FUNCTIONS IN: protein serine/threonine phosphatase activity, acid phosphatase activity; INVOLVED IN: biological_process unknown; LOCATED IN: cell wall, plant-type cell wall; EXPRESSED IN: 25 plant structures; EXPRESSED DURING: 15 growth stages; CONTAINS InterPro DOMAIN/s: Purple acid phosphatase, N-terminal (InterPro:IPR015914), Metallophosphoesterase (InterPro…
AT2G25710	7.09778	0.112863	10.8507	0.0812094	9.3465	0.0902161	10.3108	0.0272691	7.63418	0.158734	9.59934	0.0684363	10.2867	0.121958	10.2609	0.107718	AT2G25710.1	holocarboxylase synthase 1	holocarboxylase synthase 1 (HCS1); FUNCTIONS IN: biotin-[acetyl-CoA-carboxylase] ligase activity, catalytic activity; INVOLVED IN: protein modification process; EXPRESSED IN: 22 plant structures; EXPRESSED DURING: 13 growth stages; CONTAINS InterPro DOMAIN/s: Biotin protein ligase, C-terminal (InterPro:IPR003142), Biotin/lipoate A/B protein ligase (InterPro:IPR004143), Biotin--acetyl-CoA-carboxyl…
AT1G14780	6.19922	0.22558	9.75805	0.141371	9.45184	0.0855974	9.92419	0.428395	5.55078	0.150656	6.16234	0.365086	5.73639	0.255496	5.83581	0.300205	AT1G14780.1	MAC/Perforin domain-containing protein	MAC/Perforin domain-containing protein; CONTAINS InterPro DOMAIN/s: Membrane attack complex component/perforin (MACPF) domain (InterPro:IPR020864); BEST Arabidopsis thaliana protein match is: MAC/Perforin domain-containing protein (TAIR:AT4G24290.2); Has 221 Blast hits to 220 proteins in 25 species: Archae - 0; Bacteria - 0; Metazoa - 19; Fungi - 0; Plants - 202; Viruses - 0; Other Eukaryotes - 0…
AT5G56260	4.76627	0.0790265	8.30012	0.0644276	6.98061	0.178245	7.81321	0.0545941	4.47683	0.244046	6.55129	0.107535	7.28126	0.153982	6.86471	0.0485597	AT5G56260.1	Ribonuclease E inhibitor RraA/Dimethylmenaquinone methyltransferase	Ribonuclease E inhibitor RraA/Dimethylmenaquinone methyltransferase; FUNCTIONS IN: ribonuclease inhibitor activity; INVOLVED IN: regulation of RNA metabolic process; LOCATED IN: cellular_component unknown; EXPRESSED IN: 23 plant structures; EXPRESSED DURING: 13 growth stages; CONTAINS InterPro DOMAIN/s: Ribonuclease E inhibitor RraA/Dimethylmenaquinone methyltransferase (InterPro:IPR005493), Ribo…
AT5G63410	3.35192	0.346934	6.86092	0.252596	7.69498	0.350409	7.46194	0.236497	4.09461	0.398732	4.8472	0.642354	5.55953	0.233959	4.64054	0.551852	AT5G63410.1	Leucine-rich repeat protein kinase family protein	Leucine-rich repeat protein kinase family protein; FUNCTIONS IN: protein serine/threonine kinase activity, protein kinase activity, ATP binding; INVOLVED IN: transmembrane receptor protein tyrosine kinase signaling pathway, protein amino acid phosphorylation; LOCATED IN: endomembrane system; EXPRESSED IN: 22 plant structures; EXPRESSED DURING: 13 growth stages; CONTAINS InterPro DOMAIN/s: Protein…
AT3G54960	6.01444	0.210147	9.48225	0.158032	7.77818	0.0757118	10.0188	0.0327722	5.96785	0.163135	7.46309	0.0553379	8.34444	0.0738552	8.44584	0.106724	AT3G54960.1	PDI-like 1-3	PDI-like 1-3 (PDIL1-3); FUNCTIONS IN: protein disulfide isomerase activity; INVOLVED IN: response to endoplasmic reticulum stress; LOCATED IN: endoplasmic reticulum, plasma membrane, chloroplast; EXPRESSED IN: 27 plant structures; EXPRESSED DURING: 13 growth stages; CONTAINS InterPro DOMAIN/s: Thioredoxin fold (InterPro:IPR012335), Disulphide isomerase (InterPro:IPR005788), Thioredoxin domain (In…
AT3G14990	5.55324	0.399979	8.99787	0.164472	8.19533	0.222546	8.05786	0.128339	3.68494	0.852777	4.0259	0.225683	4.7168	0.113121	5.6457	0.404657	AT3G14990.1	Class I glutamine amidotransferase-like superfamily protein	Class I glutamine amidotransferase-like superfamily protein; FUNCTIONS IN: catalytic activity; INVOLVED IN: response to cadmium ion, thiamin biosynthetic process; LOCATED IN: plasma membrane, vacuole; EXPRESSED IN: 24 plant structures; EXPRESSED DURING: 15 growth stages; CONTAINS InterPro DOMAIN/s: DJ-1 (InterPro:IPR006287), ThiJ/PfpI (InterPro:IPR002818); BEST Arabidopsis thaliana protein match …
AT5G39340	5.46226	0.130178	8.83771	0.146503	8.13886	0.077625	9.12132	0.179114	4.91744	0.589673	7.66271	0.202061	9.21747	0.20003	7.90531	0.275602	AT5G39340.1	histidine-containing phosphotransmitter 3	histidine-containing phosphotransmitter 3 (AHP3); CONTAINS InterPro DOMAIN/s: Signal transduction histidine kinase, phosphotransfer (Hpt) domain (InterPro:IPR008207); BEST Arabidopsis thaliana protein match is: histidine-containing phosphotransmitter 2 (TAIR:AT3G29350.1); Has 358 Blast hits to 357 proteins in 69 species: Archae - 2; Bacteria - 65; Metazoa - 0; Fungi - 23; Plants - 266; Viruses - …
AT5G14430	3.53002	0.145428	6.86825	0.101148	6.4671	0.0291988	7.22695	0.168764	4.52398	0.274216	7.21512	0.1588	7.63841	0.110718	7.25619	0.0718847	AT5G14430.1	S-adenosyl-L-methionine-dependent methyltransferases superfamily protein	S-adenosyl-L-methionine-dependent methyltransferases superfamily protein; LOCATED IN: Golgi apparatus, plasma membrane, plant-type cell wall; EXPRESSED IN: 23 plant structures; EXPRESSED DURING: 13 growth stages; CONTAINS InterPro DOMAIN/s: Protein of unknown function DUF248, methyltransferase putative (InterPro:IPR004159); BEST Arabidopsis thaliana protein match is: S-adenosyl-L-methionine-depen…
AT1G10630	5.55587	0.0728922	8.87762	0.020714	8.13475	0.181824	8.57447	0.0423146	6.28471	0.239787	8.2633	0.0822437	8.7826	0.024405	8.30367	0.124114	AT1G10630.1	ADP-ribosylation factor A1F	ADP-ribosylation factor A1F (ARFA1F); FUNCTIONS IN: phospholipase activator activity, GTP binding, copper ion binding; INVOLVED IN: N-terminal protein myristoylation; LOCATED IN: plasma membrane, membrane; EXPRESSED IN: 26 plant structures; EXPRESSED DURING: 15 growth stages; CONTAINS InterPro DOMAIN/s: ADP-ribosylation factor (InterPro:IPR006688), Small GTP-binding protein (InterPro:IPR005225), …
AT5G35080	4.99453	0.130219	8.31156	0.0999347	7.65846	0.0487604	8.2857	0.0976806	6.14908	0.103653	7.18517	0.0392348	7.60488	0.084737	7.38285	0.141043	AT5G35080.1		INVOLVED IN: biological_process unknown; LOCATED IN: endomembrane system; EXPRESSED IN: 22 plant structures; EXPRESSED DURING: 13 growth stages; CONTAINS InterPro DOMAIN/s: Mannose-6-phosphate receptor, binding (InterPro:IPR009011), Glucosidase II beta subunit-like (InterPro:IPR012913); Has 30201 Blast hits to 17322 proteins in 780 species: Archae - 12; Bacteria - 1396; Metazoa - 17338; Fungi - 3…
AT5G51550	6.65605	0.143972	9.873	0.104904	9.508	0.324978	9.66031	0.1242	5.5678	0.264517	7.76475	0.111696	7.64248	0.111308	7.7261	0.143129	AT5G51550.1	EXORDIUM like 3	EXORDIUM like 3 (EXL3); CONTAINS InterPro DOMAIN/s: Phosphate-induced protein 1 (InterPro:IPR006766); BEST Arabidopsis thaliana protein match is: EXORDIUM like 5 (TAIR:AT2G17230.1); Has 398 Blast hits to 397 proteins in 23 species: Archae - 0; Bacteria - 2; Metazoa - 0; Fungi - 0; Plants - 396; Viruses - 0; Other Eukaryotes - 0 (source: NCBI BLink).
AT3G20820	4.69505	0.193805	7.90095	0.207487	7.37075	0.322126	6.60215	0.205914	5.43335	0.175734	7.41932	0.152471	7.3403	0.146475	6.50385	0.156699	AT3G20820.1	Leucine-rich repeat (LRR) family protein	Leucine-rich repeat (LRR) family protein; INVOLVED IN: signal transduction, defense response; LOCATED IN: apoplast, cell wall, chloroplast, membrane; EXPRESSED IN: 23 plant structures; EXPRESSED DURING: 13 growth stages; CONTAINS InterPro DOMAIN/s: Leucine-rich repeat-containing N-terminal domain, type 2 (InterPro:IPR013210), Leucine-rich repeat (InterPro:IPR001611); BEST Arabidopsis thaliana pro…
AT4G16845	3.00487	0.155733	6.20706	0.115703	5.00834	0.113978	5.95723	0.125162	3.34338	0.174818	4.97136	0.269767	5.92364	0.154524	4.95136	0.356429	AT4G16845.1	VEFS-Box of polycomb protein	REDUCED VERNALIZATION RESPONSE 2 (VRN2); CONTAINS InterPro DOMAIN/s: Polycomb protein, VEFS-Box (InterPro:IPR019135); BEST Arabidopsis thaliana protein match is: VEFS-Box of polycomb protein (TAIR:AT5G51230.1); Has 30201 Blast hits to 17322 proteins in 780 species: Archae - 12; Bacteria - 1396; Metazoa - 17338; Fungi - 3422; Plants - 5037; Viruses - 0; Other Eukaryotes - 2996 (source: NCBI BLink).
AT5G08370	2.90172	0.166752	6.07864	0.0631237	5.25743	0.286553	4.55995	0.243219	2.73726	0.172522	3.16257	0.137178	3.55924	0.178006	3.17631	0.0759584	AT5G08370.1	alpha-galactosidase 2	alpha-galactosidase 2 (AGAL2); FUNCTIONS IN: alpha-galactosidase activity, hydrolase activity, hydrolyzing O-glycosyl compounds, catalytic activity; INVOLVED IN: positive regulation of flower development, leaf morphogenesis; LOCATED IN: plant-type cell wall; EXPRESSED IN: 22 plant structures; EXPRESSED DURING: 13 growth stages; CONTAINS InterPro DOMAIN/s: Aldolase-type TIM barrel (InterPro:IPR013…
AT2G39410	3.23142	0.147429	6.37586	0.13612	5.64025	0.0789856	6.28386	0.0359326	2.83282	0.198425	2.49958	0.114742	2.38219	0.156703	2.55359	0.179751	AT2G39410.1	alpha/beta-Hydrolases superfamily protein	alpha/beta-Hydrolases superfamily protein; BEST Arabidopsis thaliana protein match is: alpha/beta-Hydrolases superfamily protein (TAIR:AT2G39420.1); Has 1121 Blast hits to 1121 proteins in 359 species: Archae - 4; Bacteria - 510; Metazoa - 98; Fungi - 0; Plants - 370; Viruses - 30; Other Eukaryotes - 109 (source: NCBI BLink).
AT4G02060	4.46853	0.310863	7.60311	0.12102	6.50697	0.227173	8.14307	0.236951	3.69952	0.288171	7.58767	0.0872354	8.19344	0.18317	7.38754	0.133131	AT4G02060.1	Minichromosome maintenance (MCM2/3/5) family protein	PROLIFERA (PRL); FUNCTIONS IN: protein binding, DNA-dependent ATPase activity, DNA binding, ATP binding; INVOLVED IN: sugar mediated signaling pathway, cell proliferation, DNA-dependent DNA replication initiation, DNA unwinding involved in replication; LOCATED IN: nuclear chromatin, nucleus, cytoplasm; EXPRESSED IN: 25 plant structures; EXPRESSED DURING: 16 growth stages; CONTAINS InterPro DOMAIN…
AT3G66658	3.98747	0.139788	7.08912	0.179601	6.02183	0.129588	6.60059	0.130727	4.39377	0.256712	7.03371	0.135307	7.19954	0.0680368	6.81844	0.100243	AT3G66658.1	aldehyde dehydrogenase 22A1	aldehyde dehydrogenase 22A1 (ALDH22A1); FUNCTIONS IN: 3-chloroallyl aldehyde dehydrogenase activity, oxidoreductase activity; INVOLVED IN: oxidation reduction, metabolic process; LOCATED IN: endoplasmic reticulum; EXPRESSED IN: 23 plant structures; EXPRESSED DURING: 13 growth stages; CONTAINS InterPro DOMAIN/s: Aldehyde/histidinol dehydrogenase (InterPro:IPR016161), Aldehyde dehydrogenase (InterP…
AT3G56950	6.68806	0.133896	9.77973	0.0458504	8.90669	0.0983631	9.06375	0.0676463	7.39908	0.224595	9.05402	0.0468338	9.46294	0.0826314	8.99183	0.0465683	AT3G56950.1	small and basic intrinsic protein 2;1	small and basic intrinsic protein 2;1 (SIP2;1); FUNCTIONS IN: transporter activity; INVOLVED IN: transport; LOCATED IN: endoplasmic reticulum, membrane; EXPRESSED IN: 27 plant structures; EXPRESSED DURING: 15 growth stages; CONTAINS InterPro DOMAIN/s: Major intrinsic protein (InterPro:IPR000425); BEST Arabidopsis thaliana protein match is: Aquaporin-like superfamily protein (TAIR:AT5G18290.2); Ha…
AT2G28840	6.90198	0.0645835	9.98052	0.10875	8.55532	0.108122	9.36043	0.0588133	7.6766	0.123719	8.6205	0.107615	9.48825	0.100356	9.06218	0.0726198	AT2G28840.1	XB3 ortholog 1 in Arabidopsis thaliana	XB3 ortholog 1 in Arabidopsis thaliana (XBAT31); FUNCTIONS IN: zinc ion binding; EXPRESSED IN: 24 plant structures; EXPRESSED DURING: 15 growth stages; CONTAINS InterPro DOMAIN/s: Zinc finger, RING-type (InterPro:IPR001841), Ankyrin repeat-containing domain (InterPro:IPR020683), Ankyrin repeat (InterPro:IPR002110); BEST Arabidopsis thaliana protein match is: XB3 ortholog 3 in Arabidopsis thaliana…
AT5G01600	7.65345	0.0522728	10.7114	0.316515	10.1504	0.228338	11.2603	0.0528525	9.28442	0.344881	12.4421	0.05667	12.5759	0.187359	12.4199	0.0689958	AT5G01600.1	ferretin 1	ferretin 1 (FER1); FUNCTIONS IN: ferric iron binding, iron ion binding; INVOLVED IN: in 12 processes; LOCATED IN: thylakoid, chloroplast thylakoid membrane, chloroplast stroma, chloroplast, membrane; EXPRESSED IN: 25 plant structures; EXPRESSED DURING: 15 growth stages; CONTAINS InterPro DOMAIN/s: Ferritin, N-terminal (InterPro:IPR001519), Ferritin-related (InterPro:IPR012347), Ferritin-like (Int…
AT4G33070	3.94137	0.0770564	6.95133	0.088177	7.08082	0.168153	6.37061	0.0892792	4.73313	0.388743	7.02285	0.0198411	7.75836	0.166376	7.49274	0.0891504	AT4G33070.1	Thiamine pyrophosphate dependent pyruvate decarboxylase family protein	Thiamine pyrophosphate dependent pyruvate decarboxylase family protein; FUNCTIONS IN: in 6 functions; LOCATED IN: membrane; EXPRESSED IN: 11 plant structures; EXPRESSED DURING: 4 anthesis, C globular stage, F mature embryo stage, petal differentiation and expansion stage, E expanded cotyledon stage; CONTAINS InterPro DOMAIN/s: TPP-binding enzyme, conserved site (InterPro:IPR000399), Thiamine pyro…
AT5G52920	5.64687	0.141565	8.64259	0.0907097	8.60165	0.0508963	8.65705	0.0902315	6.90059	0.151861	8.77263	0.045383	9.04466	0.154907	8.71433	0.0721943	AT5G52920.1	plastidic pyruvate kinase beta subunit 1	plastidic pyruvate kinase beta subunit 1 (PKP-BETA1); FUNCTIONS IN: pyruvate kinase activity; INVOLVED IN: response to cadmium ion, glycolysis, seed development, fatty acid biosynthetic process, lipid metabolic process; LOCATED IN: mitochondrion, chloroplast, chloroplast stroma; EXPRESSED IN: 24 plant structures; EXPRESSED DURING: 15 growth stages; CONTAINS InterPro DOMAIN/s: Pyruvate kinase, C-t…
AT1G29310	4.75917	0.304532	7.73722	0.0795351	7.10661	0.128224	7.50426	0.0986899	3.97707	0.166005	6.57971	0.131821	6.95325	0.119841	6.55082	0.137566	AT1G29310.1	SecY protein transport family protein	SecY protein transport family protein; FUNCTIONS IN: P-P-bond-hydrolysis-driven protein transmembrane transporter activity; INVOLVED IN: protein secretion, protein transport; LOCATED IN: mitochondrion, plasma membrane, membrane; EXPRESSED IN: 24 plant structures; EXPRESSED DURING: 15 growth stages; CONTAINS InterPro DOMAIN/s: SecY protein (InterPro:IPR002208), Translocon Sec61/SecY, plug domain (…
AT1G34020	4.40515	0.143026	7.35466	0.0431293	7.20956	0.0722926	6.84014	0.188476	5.68264	0.418418	7.64414	0.0270476	7.59534	0.1836	6.98533	0.118088	AT1G34020.1	Nucleotide-sugar transporter family protein	Nucleotide-sugar transporter family protein; LOCATED IN: plasma membrane, membrane; EXPRESSED IN: 22 plant structures; EXPRESSED DURING: 13 growth stages; CONTAINS InterPro DOMAIN/s: Protein of unknown function DUF250 (InterPro:IPR004853); BEST Arabidopsis thaliana protein match is: Nucleotide-sugar transporter family protein (TAIR:AT4G09810.1); Has 1634 Blast hits to 1631 proteins in 184 species…
AT1G44900	3.05439	0.154925	5.99706	0.078958	5.27389	0.170233	6.61197	0.124089	3.1443	0.136458	6.74789	0.0405921	6.47997	0.0817584	6.20343	0.139186	AT1G44900.1	minichromosome maintenance (MCM2/3/5) family protein	MINICHROMOSOME MAINTENANCE 2 (MCM2); FUNCTIONS IN: DNA-dependent ATPase activity, DNA binding, ATP binding; INVOLVED IN: in 7 processes; LOCATED IN: nuclear chromatin; EXPRESSED IN: 22 plant structures; EXPRESSED DURING: 12 growth stages; CONTAINS InterPro DOMAIN/s: Nucleic acid-binding, OB-fold-like (InterPro:IPR016027), Nucleic acid-binding, OB-fold (InterPro:IPR012340), DNA-dependent ATPase MC…
AT1G73120	4.02449	0.0981067	6.95362	0.122473	4.03609	0.106975	6.08724	0.139303	3.59489	0.132602	4.06404	0.038316	4.61911	0.125982	4.1942	0.142182	AT1G73120.1		unknown protein; FUNCTIONS IN: molecular_function unknown; INVOLVED IN: response to oxidative stress; EXPRESSED IN: root, cultured cell; Has 36 Blast hits to 36 proteins in 8 species: Archae - 0; Bacteria - 0; Metazoa - 0; Fungi - 0; Plants - 36; Viruses - 0; Other Eukaryotes - 0 (source: NCBI BLink).
AT5G38530	4.50955	0.208005	7.43844	0.21236	5.49703	0.207389	6.60896	0.173452	3.64643	0.144427	5.29132	0.300834	5.49639	0.263162	5.40079	0.192138	AT5G38530.1	tryptophan synthase beta type 2	tryptophan synthase beta type 2 (TSBtype2); FUNCTIONS IN: pyridoxal phosphate binding, tryptophan synthase activity, catalytic activity; INVOLVED IN: tryptophan biosynthetic process, metabolic process; EXPRESSED IN: 21 plant structures; EXPRESSED DURING: 13 growth stages; CONTAINS InterPro DOMAIN/s: Pyridoxal phosphate-dependent enzyme, beta subunit (InterPro:IPR001926), Tryptophan synthase, beta…
AT3G26520	4.99281	0.130898	7.90884	0.0881406	6.38365	0.0698996	6.8254	0.0493568	5.6078	0.0907102	7.93736	0.124001	8.46062	0.148882	7.16297	0.0929358	AT3G26520.1	tonoplast intrinsic protein 2	tonoplast intrinsic protein 2 (TIP2); FUNCTIONS IN: water channel activity; INVOLVED IN: response to salt stress, transport, defense response to bacterium, hydrogen peroxide transmembrane transport, water homeostasis; LOCATED IN: in 6 components; EXPRESSED IN: 25 plant structures; EXPRESSED DURING: 14 growth stages; CONTAINS InterPro DOMAIN/s: Major intrinsic protein, conserved site (InterPro:IPR…
AT4G25100	2.63194	0.114952	5.53432	0.136566	2.81401	0.127227	5.31023	0.324189	2.78611	0.122691	3.10767	0.275542	4.67759	0.241634	4.09572	0.224832	AT4G25100.1	Fe superoxide dismutase 1	Fe superoxide dismutase 1 (FSD1); FUNCTIONS IN: superoxide dismutase activity, copper ion binding; INVOLVED IN: response to oxidative stress, response to cadmium ion, removal of superoxide radicals, response to copper ion, circadian rhythm; LOCATED IN: in 6 components; EXPRESSED IN: 22 plant structures; EXPRESSED DURING: 14 growth stages; CONTAINS InterPro DOMAIN/s: Manganese/iron superoxide dism…
AT1G30120	6.44663	0.121931	9.33073	0.128873	9.18737	0.186934	8.96407	0.147147	7.14504	0.218753	9.68946	0.130663	9.66548	0.129142	8.91485	0.0581984	AT1G30120.1	pyruvate dehydrogenase E1 beta	pyruvate dehydrogenase E1 beta (PDH-E1 BETA); FUNCTIONS IN: pyruvate dehydrogenase (acetyl-transferring) activity; INVOLVED IN: fatty acid biosynthetic process; LOCATED IN: plastid pyruvate dehydrogenase complex, chloroplast, chloroplast envelope; EXPRESSED IN: 23 plant structures; EXPRESSED DURING: 15 growth stages; CONTAINS InterPro DOMAIN/s: Transketolase, C-terminal (InterPro:IPR005476), Tran…
AT3G14790	5.47434	0.155732	8.34988	0.1766	8.16505	0.240154	7.81657	0.135737	6.02862	0.314482	8.04264	0.0874311	7.46735	0.130069	7.13237	0.169312	AT3G14790.1	rhamnose biosynthesis 3	rhamnose biosynthesis 3 (RHM3); CONTAINS InterPro DOMAIN/s: NAD-dependent epimerase/dehydratase (InterPro:IPR001509), NAD(P)-binding domain (InterPro:IPR016040), dTDP-4-dehydrorhamnose reductase (InterPro:IPR005913); BEST Arabidopsis thaliana protein match is: NAD-dependent epimerase/dehydratase family protein (TAIR:AT1G53500.1); Has 53605 Blast hits to 53390 proteins in 3033 species: Archae - 94…
AT3G09820	6.25899	0.0694166	9.12519	0.155443	8.46034	0.0652281	9.2681	0.061968	8.13588	0.146309	9.38195	0.0348469	9.5196	0.107338	9.09703	0.202653	AT3G09820.1	adenosine kinase 1	adenosine kinase 1 (ADK1); FUNCTIONS IN: adenosine kinase activity, copper ion binding; INVOLVED IN: response to cadmium ion, response to trehalose-6-phosphate stimulus, adenosine salvage; LOCATED IN: cytosol, apoplast, plasma membrane, chloroplast, membrane; EXPRESSED IN: 33 plant structures; EXPRESSED DURING: 17 growth stages; CONTAINS InterPro DOMAIN/s: Carbohydrate/purine kinase (InterPro:IPR…
AT4G03560	5.14541	0.0730261	7.99846	0.0518541	6.37906	0.177599	7.78843	0.021404	5.34163	0.154039	6.38153	0.148843	7.29884	0.0935667	6.99038	0.07487	AT4G03560.1	two-pore channel 1	two-pore channel 1 (TPC1); FUNCTIONS IN: voltage-gated calcium channel activity, calcium channel activity; INVOLVED IN: regulation of jasmonic acid biosynthetic process, calcium ion transport, calcium-mediated signaling, seed germination, regulation of stomatal movement; LOCATED IN: vacuolar membrane, plasma membrane, vacuole, plant-type vacuole; EXPRESSED IN: 25 plant structures; EXPRESSED DURIN…
AT1G08750	4.93044	0.347796	7.7801	0.20955	6.66042	0.134012	7.3945	0.0741175	5.53021	0.338324	6.87228	0.105684	7.2976	0.101203	7.08898	0.134964	AT1G08750.1	Peptidase C13 family	Peptidase C13 family; FUNCTIONS IN: GPI-anchor transamidase activity, cysteine-type endopeptidase activity; INVOLVED IN: proteolysis; LOCATED IN: endomembrane system; EXPRESSED IN: 23 plant structures; EXPRESSED DURING: 13 growth stages; CONTAINS InterPro DOMAIN/s: Peptidase C13, legumain (InterPro:IPR001096); BEST Arabidopsis thaliana protein match is: alpha-vacuolar processing enzyme (TAIR:AT2G…
AT5G15910	6.59725	0.0680461	9.44369	0.0528311	9.00585	0.182102	8.75734	0.128342	5.68212	0.210624	8.73981	0.0305066	8.2586	0.0583862	6.81755	0.263602	AT5G15910.1	NAD(P)-binding Rossmann-fold superfamily protein	NAD(P)-binding Rossmann-fold superfamily protein; FUNCTIONS IN: coenzyme binding, binding, catalytic activity; INVOLVED IN: cellular metabolic process, metabolic process; EXPRESSED IN: 26 plant structures; EXPRESSED DURING: 15 growth stages; CONTAINS InterPro DOMAIN/s: NAD-dependent epimerase/dehydratase (InterPro:IPR001509), NAD(P)-binding domain (InterPro:IPR016040); BEST Arabidopsis thaliana p…
AT1G73430	4.6337	0.208206	7.46418	0.277934	7.03209	0.174933	7.3176	0.152435	5.4318	0.120182	6.27338	0.319	6.84451	0.140458	6.63015	0.0878235	AT1G73430.1	sec34-like family protein	sec34-like family protein; FUNCTIONS IN: molecular_function unknown; INVOLVED IN: intracellular protein transport; LOCATED IN: chloroplast, membrane, cis-Golgi network; EXPRESSED IN: 21 plant structures; EXPRESSED DURING: 13 growth stages; CONTAINS InterPro DOMAIN/s: Sec34-like protein (InterPro:IPR007265); Has 353 Blast hits to 340 proteins in 172 species: Archae - 0; Bacteria - 4; Metazoa - 117…
AT5G57330	8.34971	0.0938397	11.0844	0.129601	10.3676	0.0985428	11.1349	0.112837	9.0339	0.0910777	10.0992	0.0609259	10.7764	0.14271	10.7833	0.0905656	AT5G57330.1	Galactose mutarotase-like superfamily protein	Galactose mutarotase-like superfamily protein; FUNCTIONS IN: isomerase activity, carbohydrate binding, aldose 1-epimerase activity, catalytic activity; INVOLVED IN: galactose metabolic process, carbohydrate metabolic process; LOCATED IN: cellular_component unknown; EXPRESSED IN: 26 plant structures; EXPRESSED DURING: 15 growth stages; CONTAINS InterPro DOMAIN/s: Glycoside hydrolase-type carbohydr…
AT2G40890	3.88529	0.18322	6.61494	0.106634	5.22374	0.197366	6.04815	0.177566	3.62652	0.038908	3.67717	0.110562	4.36346	0.0846433	3.76631	0.163743	AT2G40890.1	cytochrome P450, family 98, subfamily A, polypeptide 3	cytochrome P450, family 98, subfamily A, polypeptide 3 (CYP98A3); FUNCTIONS IN: monooxygenase activity, p-coumarate 3-hydroxylase activity; INVOLVED IN: coumarin biosynthetic process, lignin biosynthetic process, phenylpropanoid biosynthetic process, flavonoid biosynthetic process; LOCATED IN: mitochondrion, endoplasmic reticulum, plasma membrane, microsome; EXPRESSED IN: 25 plant structures; EXP…
AT2G29980	3.25374	0.0660569	5.97366	0.185142	6.09259	0.29939	5.88151	0.253064	3.95216	0.212083	5.34706	0.148346	4.55489	0.0728352	3.86269	0.247929	AT2G29980.1	fatty acid desaturase 3	fatty acid desaturase 3 (FAD3); CONTAINS InterPro DOMAIN/s: Protein of unknown function DUF3474 (InterPro:IPR021863), Fatty acid desaturase, type 1 (InterPro:IPR005804); BEST Arabidopsis thaliana protein match is: fatty acid desaturase 8 (TAIR:AT5G05580.1); Has 2578 Blast hits to 2575 proteins in 659 species: Archae - 0; Bacteria - 965; Metazoa - 19; Fungi - 262; Plants - 918; Viruses - 0; Other …
AT3G16500	9.88319	0.123558	12.6007	0.17722	12.0044	0.277052	12.4462	0.0625504	7.78713	0.0939477	8.59565	0.0853948	8.88556	0.0887831	8.6147	0.118203	AT3G16500.1	phytochrome-associated protein 1	phytochrome-associated protein 1 (PAP1); FUNCTIONS IN: sequence-specific DNA binding transcription factor activity; INVOLVED IN: response to auxin stimulus; LOCATED IN: nucleus; EXPRESSED IN: 22 plant structures; EXPRESSED DURING: 13 growth stages; CONTAINS InterPro DOMAIN/s: Aux/IAA-ARF-dimerisation (InterPro:IPR011525), AUX/IAA protein (InterPro:IPR003311); BEST Arabidopsis thaliana protein mat…
AT3G60540	6.56857	0.223122	9.26141	0.10337	8.19285	0.115574	9.4839	0.0699145	6.48451	0.099474	7.9591	0.11563	8.43586	0.0347229	8.35973	0.185305	AT3G60540.1	Preprotein translocase Sec, Sec61-beta subunit protein	Preprotein translocase Sec, Sec61-beta subunit protein; CONTAINS InterPro DOMAIN/s: Preprotein translocase Sec, Sec61-beta subunit, eukarya (InterPro:IPR016482), Preprotein translocase Sec, Sec61-beta subunit (InterPro:IPR005609); BEST Arabidopsis thaliana protein match is: Preprotein translocase Sec, Sec61-beta subunit protein (TAIR:AT2G45070.4); Has 393 Blast hits to 393 proteins in 149 species…
AT1G22060	3.90226	0.188661	6.57822	0.20549	6.0917	0.124921	6.16135	0.122652	3.84093	0.394702	6.32157	0.0479531	6.22361	0.176631	5.73454	0.319451	AT1G22060.1		LOCATED IN: vacuole; EXPRESSED IN: 23 plant structures; EXPRESSED DURING: 13 growth stages; BEST Arabidopsis thaliana protein match is: FBD, F-box and Leucine Rich Repeat domains containing protein (TAIR:AT1G22000.1); Has 84739 Blast hits to 38714 proteins in 2257 species: Archae - 1436; Bacteria - 11314; Metazoa - 40747; Fungi - 7706; Plants - 4675; Viruses - 308; Other Eukaryotes - 18553 (sourc…
AT3G51670	4.81329	0.203539	7.46851	0.349644	7.02119	0.480931	6.8442	0.185227	6.77954	0.515327	9.21181	0.0858974	8.77165	0.14023	8.58005	0.143616	AT3G51670.1	SEC14 cytosolic factor family protein / phosphoglyceride transfer family protein	SEC14 cytosolic factor family protein / phosphoglyceride transfer family protein; FUNCTIONS IN: transporter activity; INVOLVED IN: transport; LOCATED IN: plasma membrane; EXPRESSED IN: 23 plant structures; EXPRESSED DURING: 13 growth stages; CONTAINS InterPro DOMAIN/s: Cellular retinaldehyde-binding/triple function, C-terminal (InterPro:IPR001251), Cellular retinaldehyde-binding/triple function, …
AT3G62760	2.44184	0.125025	5.08487	0.213412	5.79295	0.74587	6.20813	0.139175	2.77389	0.201469	8.02802	0.133076	5.42866	0.139298	5.98088	0.364581	AT3G62760.1	Glutathione S-transferase family protein	ATGSTF13; CONTAINS InterPro DOMAIN/s: Thioredoxin fold (InterPro:IPR012335), Glutathione S-transferase, C-terminal (InterPro:IPR004046), Glutathione S-transferase, C-terminal-like (InterPro:IPR010987), Glutathione S-transferase/chloride channel, C-terminal (InterPro:IPR017933), Glutathione S-transferase, N-terminal (InterPro:IPR004045), Thioredoxin-like fold (InterPro:IPR012336); BEST Arabidopsis…
AT4G32915	4.19155	0.339001	6.82622	0.0730782	6.25651	0.137846	6.81416	0.184004	5.24199	0.286921	6.66325	0.162239	6.92158	0.229424	6.76206	0.1268	AT4G32915.1		FUNCTIONS IN: molecular_function unknown; INVOLVED IN: regulation of translational fidelity; LOCATED IN: chloroplast; EXPRESSED IN: 22 plant structures; EXPRESSED DURING: 13 growth stages; CONTAINS InterPro DOMAIN/s: Glu-tRNAGln amidotransferase, C subunit (InterPro:IPR003837); Has 30201 Blast hits to 17322 proteins in 780 species: Archae - 12; Bacteria - 1396; Metazoa - 17338; Fungi - 3422; Plan…
AT2G47470	7.83369	0.0124648	10.4106	0.0596192	8.94359	0.201456	10.854	0.0365292	7.85447	0.142445	9.07938	0.0701266	9.91434	0.0562799	9.92139	0.0615668	AT2G47470.1	thioredoxin family protein	UNFERTILIZED EMBRYO SAC 5 (UNE5); FUNCTIONS IN: protein disulfide isomerase activity; INVOLVED IN: in 6 processes; LOCATED IN: endoplasmic reticulum, plasma membrane, plant-type cell wall; EXPRESSED IN: 26 plant structures; EXPRESSED DURING: 15 growth stages; CONTAINS InterPro DOMAIN/s: Thioredoxin fold (InterPro:IPR012335), Disulphide isomerase (InterPro:IPR005788), Thioredoxin domain (InterPro:…
AT1G30300	5.61416	0.31746	8.1731	0.0928727	7.37908	0.105795	8.47688	0.0236041	6.58754	0.231819	8.23794	0.103928	8.14044	0.124116	8.36243	0.0676699	AT1G30300.1	Metallo-hydrolase/oxidoreductase superfamily protein	Metallo-hydrolase/oxidoreductase superfamily protein; BEST Arabidopsis thaliana protein match is: Metallo-hydrolase/oxidoreductase superfamily protein (TAIR:AT4G03610.1); Has 2065 Blast hits to 2048 proteins in 545 species: Archae - 22; Bacteria - 934; Metazoa - 0; Fungi - 23; Plants - 103; Viruses - 0; Other Eukaryotes - 983 (source: NCBI BLink).
AT1G60070	4.7268	0.0890316	7.26524	0.180759	6.68356	0.17405	6.89058	0.07076	5.37746	0.327404	7.00077	0.0963897	6.8603	0.0953398	6.38351	0.072797	AT1G60070.1	Adaptor protein complex AP-1, gamma subunit	Adaptor protein complex AP-1, gamma subunit; FUNCTIONS IN: protein transporter activity, clathrin binding, binding; INVOLVED IN: intracellular protein transport, vesicle-mediated transport, protein transport; LOCATED IN: membrane coat, Golgi apparatus part, Golgi apparatus, clathrin adaptor complex; EXPRESSED IN: 22 plant structures; EXPRESSED DURING: 13 growth stages; CONTAINS InterPro DOMAIN/s:…
AT1G50710	5.08651	0.174851	7.62154	0.279188	6.64979	0.112493	7.24742	0.162007	6.11696	0.141382	7.25173	0.0803977	7.25049	0.204535	7.27325	0.189695	AT1G50710.1		unknown protein; Has 109 Blast hits to 109 proteins in 44 species: Archae - 0; Bacteria - 2; Metazoa - 61; Fungi - 8; Plants - 36; Viruses - 0; Other Eukaryotes - 2 (source: NCBI BLink).
AT4G11010	6.49151	0.123725	9.01938	0.178892	8.37191	0.187721	9.48961	0.144621	8.29817	0.175535	9.89045	0.0612172	10.4568	0.196235	10.3059	0.150276	AT4G11010.1	nucleoside diphosphate kinase 3	nucleoside diphosphate kinase 3 (NDPK3); FUNCTIONS IN: nucleoside diphosphate kinase activity, cobalt ion binding, zinc ion binding, ATP binding; INVOLVED IN: response to oxidative stress; LOCATED IN: mitochondrion, mitochondrial inner membrane, plastid; EXPRESSED IN: 27 plant structures; EXPRESSED DURING: 13 growth stages; CONTAINS InterPro DOMAIN/s: Nucleoside diphosphate kinase, core (InterPro…
AT4G23440	5.02058	0.162398	7.53955	0.147012	7.01643	0.12742	6.89911	0.271962	5.94667	0.279901	6.69171	0.0662771	6.70068	0.108424	6.46677	0.0861064	AT4G23440.1	Disease resistance protein (TIR-NBS class)	Disease resistance protein (TIR-NBS class); FUNCTIONS IN: transmembrane receptor activity, nucleoside-triphosphatase activity, nucleotide binding, ATP binding; INVOLVED IN: signal transduction, apoptosis, innate immune response; LOCATED IN: plasma membrane; EXPRESSED IN: 22 plant structures; EXPRESSED DURING: 13 growth stages; CONTAINS InterPro DOMAIN/s: ATPase, AAA+ type, core (InterPro:IPR00359…
AT2G43140	6.0501	0.135242	8.54786	0.0888493	7.7434	0.0994652	7.79946	0.086599	5.05819	0.244196	5.96414	0.157558	6.70874	0.275435	5.81449	0.19581	AT2G43140.1	basic helix-loop-helix (bHLH) DNA-binding superfamily protein	basic helix-loop-helix (bHLH) DNA-binding superfamily protein; FUNCTIONS IN: DNA binding, sequence-specific DNA binding transcription factor activity; INVOLVED IN: regulation of transcription; LOCATED IN: nucleus; EXPRESSED IN: root; CONTAINS InterPro DOMAIN/s: Helix-loop-helix DNA-binding domain (InterPro:IPR001092), Helix-loop-helix DNA-binding (InterPro:IPR011598); BEST Arabidopsis thaliana pr…
AT4G35250	4.89248	0.14324	7.38973	0.0935178	7.51648	0.170197	6.10671	0.101887	4.03754	0.139033	5.94837	0.106726	6.35859	0.0950405	5.12364	0.237244	AT4G35250.1	NAD(P)-binding Rossmann-fold superfamily protein	NAD(P)-binding Rossmann-fold superfamily protein; FUNCTIONS IN: binding, catalytic activity; INVOLVED IN: metabolic process; LOCATED IN: chloroplast; EXPRESSED IN: 21 plant structures; EXPRESSED DURING: 13 growth stages; CONTAINS InterPro DOMAIN/s: NAD(P)-binding domain (InterPro:IPR016040), NmrA-like (InterPro:IPR008030); BEST Arabidopsis thaliana protein match is: NAD(P)-binding Rossmann-fold s…
AT2G34300	6.83782	0.266104	9.30251	0.0630079	8.7363	0.147433	9.56866	0.0408784	7.06402	0.222798	8.94361	0.0522721	9.15977	0.0742551	9.17347	0.0750694	AT2G34300.1	S-adenosyl-L-methionine-dependent methyltransferases superfamily protein	S-adenosyl-L-methionine-dependent methyltransferases superfamily protein; CONTAINS InterPro DOMAIN/s: Protein of unknown function DUF248, methyltransferase putative (InterPro:IPR004159); BEST Arabidopsis thaliana protein match is: S-adenosyl-L-methionine-dependent methyltransferases superfamily protein (TAIR:AT1G29470.2); Has 54799 Blast hits to 24520 proteins in 1584 species: Archae - 172; Bacte…
AT5G55940	5.684	0.173651	8.13333	0.169611	7.81723	0.099262	7.4293	0.142888	7.00294	0.204462	8.38144	0.101887	8.3971	0.0795599	8.11344	0.0562036	AT5G55940.1	Uncharacterised protein family (UPF0172)	embryo defective 2731 (emb2731); FUNCTIONS IN: molecular_function unknown; INVOLVED IN: embryo development ending in seed dormancy; LOCATED IN: endoplasmic reticulum; EXPRESSED IN: 23 plant structures; EXPRESSED DURING: 13 growth stages; CONTAINS InterPro DOMAIN/s: Uncharacterised protein family UPF0172 (InterPro:IPR005366); BEST Arabidopsis thaliana protein match is: Uncharacterised protein fami…
AT1G55620	3.40313	0.387267	5.85205	0.0929496	5.19097	0.431008	5.41221	0.292046	3.22317	0.207249	5.53894	0.198759	5.32846	0.384445	5.76058	0.201346	AT1G55620.1	chloride channel F	chloride channel F (CLC-F); FUNCTIONS IN: ion channel activity, voltage-gated chloride channel activity; INVOLVED IN: chloride transport, transmembrane transport; LOCATED IN: Golgi apparatus, chloroplast, membrane; EXPRESSED IN: 24 plant structures; EXPRESSED DURING: 14 growth stages; CONTAINS InterPro DOMAIN/s: Chloride channel, core (InterPro:IPR014743), Chloride channel, voltage gated (InterPr…
AT1G44318	4.32112	0.107575	6.76962	0.0838936	5.54035	0.343166	5.19125	0.136081	4.13775	0.186308	5.10286	0.188992	4.87504	0.0870933	4.78998	0.135277	AT1G44318.1	Aldolase superfamily protein	hemb2; FUNCTIONS IN: porphobilinogen synthase activity, catalytic activity, metal ion binding; INVOLVED IN: porphyrin biosynthetic process; EXPRESSED IN: root; CONTAINS InterPro DOMAIN/s: Aldolase-type TIM barrel (InterPro:IPR013785), Tetrapyrrole biosynthesis, porphobilinogen synthase (InterPro:IPR001731); BEST Arabidopsis thaliana protein match is: Aldolase superfamily protein (TAIR:AT1G69740.2…
AT3G04810	4.45572	0.134206	6.89823	0.151958	5.02608	0.0730685	5.78685	0.0102152	4.65046	0.136148	5.29563	0.0275707	5.0758	0.11769	5.15431	0.0568369	AT3G04810.1	NIMA-related kinase 2	NIMA-related kinase 2 (NEK2); FUNCTIONS IN: protein serine/threonine kinase activity, protein kinase activity, kinase activity, ATP binding; INVOLVED IN: protein amino acid phosphorylation; LOCATED IN: cellular_component unknown; EXPRESSED IN: 24 plant structures; EXPRESSED DURING: 14 growth stages; CONTAINS InterPro DOMAIN/s: Protein kinase, ATP binding site (InterPro:IPR017441), Protein kinase,…
AT2G24170	3.68971	0.383581	6.12601	0.146711	5.10488	0.436421	6.13975	0.229689	3.1375	0.294872	5.32636	0.360296	5.34127	0.124622	3.96722	0.385137	AT2G24170.1	Endomembrane protein 70 protein family	Endomembrane protein 70 protein family; LOCATED IN: endomembrane system, integral to membrane; EXPRESSED IN: 21 plant structures; EXPRESSED DURING: 13 growth stages; CONTAINS InterPro DOMAIN/s: Nonaspanin (TM9SF) (InterPro:IPR004240); BEST Arabidopsis thaliana protein match is: Endomembrane protein 70 protein family (TAIR:AT5G10840.1); Has 1577 Blast hits to 1550 proteins in 327 species: Archae -…
AT5G51460	3.18551	0.106196	5.61927	0.338959	5.66326	0.284506	4.64997	0.259862	3.46575	0.100575	4.62259	0.480231	3.87899	0.0646567	3.5972	0.235979	AT5G51460.1	Haloacid dehalogenase-like hydrolase (HAD) superfamily protein	ATTPPA; FUNCTIONS IN: trehalose-phosphatase activity; INVOLVED IN: trehalose biosynthetic process; LOCATED IN: chloroplast; EXPRESSED IN: 23 plant structures; EXPRESSED DURING: 16 growth stages; CONTAINS InterPro DOMAIN/s: HAD-superfamily hydrolase, subfamily IIB (InterPro:IPR006379), Trehalose-phosphatase (InterPro:IPR003337); BEST Arabidopsis thaliana protein match is: Haloacid dehalogenase-lik…
AT1G69420	3.87882	0.122736	6.31043	0.136272	6.46657	0.0700298	6.05372	0.164071	4.62991	0.344946	6.96572	0.174726	6.57588	0.0802314	6.12991	0.160973	AT1G69420.1	DHHC-type zinc finger family protein	DHHC-type zinc finger family protein; FUNCTIONS IN: zinc ion binding; INVOLVED IN: biological_process unknown; LOCATED IN: endomembrane system; EXPRESSED IN: 22 plant structures; EXPRESSED DURING: 13 growth stages; CONTAINS InterPro DOMAIN/s: Zinc finger, DHHC-type (InterPro:IPR001594); BEST Arabidopsis thaliana protein match is: DHHC-type zinc finger family protein (TAIR:AT4G15080.1); Has 4875 B…
AT5G64440	5.0317	0.30428	7.44746	0.118468	6.76669	0.259554	7.11439	0.156803	3.51237	0.242923	4.34667	0.623612	5.19505	0.316776	4.90073	0.253336	AT5G64440.1	fatty acid amide hydrolase	fatty acid amide hydrolase (FAAH); FUNCTIONS IN: N-(long-chain-acyl)ethanolamine deacylase activity, amidase activity; INVOLVED IN: defense response to bacterium; LOCATED IN: endoplasmic reticulum, plasma membrane, vacuole; EXPRESSED IN: 25 plant structures; EXPRESSED DURING: 14 growth stages; CONTAINS InterPro DOMAIN/s: Amidase, conserved site (InterPro:IPR020556), Amidase (InterPro:IPR000120); …
AT1G55760	3.8143	0.0559707	6.22125	0.249896	4.66701	0.222778	5.08448	0.180453	5.69984	0.171753	6.16343	0.0293728	7.33328	0.125369	6.58592	0.17954	AT1G55760.1	BTB/POZ domain-containing protein	BTB/POZ domain-containing protein; CONTAINS InterPro DOMAIN/s: BTB/POZ (InterPro:IPR013069), BTB/POZ fold (InterPro:IPR011333), Kelch related (InterPro:IPR013089), BTB/POZ-like (InterPro:IPR000210); BEST Arabidopsis thaliana protein match is: BTB/POZ domain-containing protein (TAIR:AT1G21780.2); Has 5280 Blast hits to 5249 proteins in 149 species: Archae - 0; Bacteria - 0; Metazoa - 3933; Fungi -…
AT4G34030	4.9148	0.201608	7.3127	0.0835692	6.15975	0.050118	7.23459	0.117966	5.1601	0.156552	6.65786	0.123385	7.34441	0.116564	6.72025	0.192088	AT4G34030.1	3-methylcrotonyl-CoA carboxylase	3-methylcrotonyl-CoA carboxylase (MCCB); FUNCTIONS IN: biotin carboxylase activity, cobalt ion binding, methylcrotonoyl-CoA carboxylase activity, zinc ion binding; INVOLVED IN: leucine catabolic process; LOCATED IN: mitochondrion, mitochondrial matrix; EXPRESSED IN: 23 plant structures; EXPRESSED DURING: 13 growth stages; CONTAINS InterPro DOMAIN/s: Acetyl-coenzyme A carboxyltransferase, N-termin…
AT3G06650	6.26013	0.0682284	8.64055	0.0568245	8.30437	0.105414	8.6208	0.153308	5.80428	0.317549	8.32776	0.0675326	8.63077	0.0593847	8.50852	0.0725371	AT3G06650.1	ATP-citrate lyase B-1	ATP-citrate lyase B-1 (ACLB-1); FUNCTIONS IN: ATP citrate synthase activity; INVOLVED IN: acetyl-CoA biosynthetic process; LOCATED IN: citrate lyase complex, membrane; EXPRESSED IN: 23 plant structures; EXPRESSED DURING: 14 growth stages; CONTAINS InterPro DOMAIN/s: Succinyl-CoA synthetase, beta subunit, conserved site (InterPro:IPR017866), Citrate synthase-like, small alpha subdomain (InterPro:I…
AT2G05990	4.97164	0.0476033	7.34561	0.12218	6.62321	0.0788393	7.31923	0.120093	5.34725	0.0847047	7.09186	0.166384	6.90009	0.0946685	6.44216	0.138536	AT2G05990.1	NAD(P)-binding Rossmann-fold superfamily protein	MOSAIC DEATH 1 (MOD1); FUNCTIONS IN: enoyl-[acyl-carrier-protein] reductase (NADH) activity, oxidoreductase activity, enoyl-[acyl-carrier-protein] reductase activity, copper ion binding; INVOLVED IN: fatty acid biosynthetic process; LOCATED IN: fatty acid synthase complex, thylakoid, chloroplast stroma, chloroplast, chloroplast envelope; EXPRESSED IN: 24 plant structures; EXPRESSED DURING: 15 gro…
AT1G12200	4.54759	0.0976607	6.91666	0.142374	4.99295	0.0628737	6.17279	0.187498	4.28472	0.0902552	3.89868	0.123995	4.82184	0.297629	4.48731	0.27814	AT1G12200.1	Flavin-binding monooxygenase family protein	Flavin-binding monooxygenase family protein; FUNCTIONS IN: NADP or NADPH binding, monooxygenase activity, FAD binding, flavin-containing monooxygenase activity; INVOLVED IN: oxidation reduction; LOCATED IN: cellular_component unknown; EXPRESSED IN: 22 plant structures; EXPRESSED DURING: 13 growth stages; CONTAINS InterPro DOMAIN/s: Flavin-containing monooxygenase FMO (InterPro:IPR000960), Flavin-…
AT1G21750	5.07588	0.108616	7.44206	0.0750318	6.45055	0.0876915	7.60773	0.121998	5.25633	0.328136	5.88948	0.0642766	6.35505	0.133121	6.20407	0.0550717	AT1G21750.1	PDI-like 1-1	PDI-like 1-1 (PDIL1-1); FUNCTIONS IN: protein disulfide isomerase activity; INVOLVED IN: in 6 processes; LOCATED IN: in 8 components; EXPRESSED IN: 29 plant structures; EXPRESSED DURING: 16 growth stages; CONTAINS InterPro DOMAIN/s: Disulphide isomerase (InterPro:IPR005788), Thioredoxin fold (InterPro:IPR012335), Thioredoxin domain (InterPro:IPR013766), Thioredoxin, conserved site (InterPro:IPR01…
AT2G17720	4.66676	0.439196	7.03275	0.100124	6.25226	0.0819842	6.77403	0.108132	4.531	0.182295	6.19683	0.198064	6.37054	0.279414	6.30097	0.190326	AT2G17720.1	2-oxoglutarate (2OG) and Fe(II)-dependent oxygenase superfamily protein	2-oxoglutarate (2OG) and Fe(II)-dependent oxygenase superfamily protein; FUNCTIONS IN: oxidoreductase activity, acting on paired donors, with incorporation or reduction of molecular oxygen, 2-oxoglutarate as one donor, and incorporation of one atom each of oxygen into both donors, oxidoreductase activity, oxidoreductase activity, acting on paired donors, with incorporation or reduction of molecul…
AT3G17790	7.69275	0.0315745	10.0446	0.168753	9.09643	0.0711328	8.61571	0.0993703	9.51487	0.0847857	10.4968	0.0800941	11.2141	0.0508509	10.0148	0.145581	AT3G17790.1	purple acid phosphatase 17	purple acid phosphatase 17 (PAP17); CONTAINS InterPro DOMAIN/s: Metallophosphoesterase (InterPro:IPR004843); BEST Arabidopsis thaliana protein match is: purple acid phosphatase 3 (TAIR:AT1G14700.1); Has 1229 Blast hits to 1218 proteins in 312 species: Archae - 4; Bacteria - 345; Metazoa - 336; Fungi - 8; Plants - 191; Viruses - 0; Other Eukaryotes - 345 (source: NCBI BLink).
AT5G54160	5.84215	0.343857	8.18496	0.0836408	7.92554	0.149057	7.96547	0.141623	6.71084	0.323748	7.9473	0.0821902	7.54082	0.0713118	7.4901	0.229735	AT5G54160.1	O-methyltransferase 1	O-methyltransferase 1 (OMT1); FUNCTIONS IN: myricetin 3'-O-methyltransferase activity, quercetin 3-O-methyltransferase activity, caffeate O-methyltransferase activity; INVOLVED IN: lignin biosynthetic process, flavonol biosynthetic process; LOCATED IN: cytosol, nucleus, plasma membrane, cytoplasm; EXPRESSED IN: 23 plant structures; EXPRESSED DURING: 14 growth stages; CONTAINS InterPro DOMAIN/s: W…
AT1G15690	8.72317	0.070543	11.051	0.0832058	10.6217	0.056009	10.9169	0.106575	8.94627	0.21571	10.5071	0.0475775	10.5322	0.0923901	10.2235	0.0129533	AT1G15690.1	Inorganic H pyrophosphatase family protein	AVP1; FUNCTIONS IN: hydrogen-translocating pyrophosphatase activity; INVOLVED IN: response to water deprivation, response to salt stress, establishment or maintenance of transmembrane electrochemical gradient, leaf development, auxin polar transport; LOCATED IN: in 10 components; EXPRESSED IN: 28 plant structures; EXPRESSED DURING: 16 growth stages; CONTAINS InterPro DOMAIN/s: Inorganic H+ pyroph…
AT2G33150	8.11413	0.0655776	10.4286	0.106911	9.45519	0.128403	9.72833	0.0980475	8.16387	0.114538	9.34219	0.0377237	9.73547	0.0719951	9.16349	0.0670567	AT2G33150.1	peroxisomal 3-ketoacyl-CoA thiolase 3	peroxisomal 3-ketoacyl-CoA thiolase 3 (PKT3); FUNCTIONS IN: acetyl-CoA C-acyltransferase activity; INVOLVED IN: fatty acid beta-oxidation, jasmonic acid biosynthetic process, response to wounding, fatty acid oxidation, glyoxysome organization; LOCATED IN: in 6 components; EXPRESSED IN: 26 plant structures; EXPRESSED DURING: 15 growth stages; CONTAINS InterPro DOMAIN/s: Thiolase (InterPro:IPR00215…
AT2G37770	7.27005	0.127273	9.58262	0.129836	9.20378	0.103724	9.20436	0.080359	7.64373	0.144686	9.3894	0.155214	9.55954	0.106676	9.16951	0.0879479	AT2G37770.1	NAD(P)-linked oxidoreductase superfamily protein	NAD(P)-linked oxidoreductase superfamily protein; FUNCTIONS IN: oxidoreductase activity; INVOLVED IN: oxidation reduction; EXPRESSED IN: 12 plant structures; EXPRESSED DURING: LP.04 four leaves visible, 4 anthesis, petal differentiation and expansion stage; CONTAINS InterPro DOMAIN/s: Aldo/keto reductase (InterPro:IPR001395), Aldo/keto reductase subgroup (InterPro:IPR020471), Aldo/keto reductase,…
AT5G40780	7.08586	0.0760096	9.39784	0.217573	9.09354	0.128152	8.52366	0.423227	4.88875	0.169396	6.34972	0.163188	4.83596	0.195271	4.80366	0.271814	AT5G40780.1	lysine histidine transporter 1	lysine histidine transporter 1 (LHT1); FUNCTIONS IN: amino acid transmembrane transporter activity; INVOLVED IN: amino acid transport, response to karrikin, amino acid import; LOCATED IN: plasma membrane, membrane; EXPRESSED IN: 22 plant structures; EXPRESSED DURING: 11 growth stages; CONTAINS InterPro DOMAIN/s: Amino acid transporter, transmembrane (InterPro:IPR013057); BEST Arabidopsis thaliana…
AT4G37870	7.9516	0.0795005	10.2512	0.0743756	8.77908	0.0803059	9.95342	0.114545	7.97691	0.133236	8.53011	0.0302302	9.19138	0.086808	9.01714	0.084922	AT4G37870.1	phosphoenolpyruvate carboxykinase 1	phosphoenolpyruvate carboxykinase 1 (PCK1); FUNCTIONS IN: phosphoenolpyruvate carboxykinase activity, purine nucleotide binding, phosphoenolpyruvate carboxykinase (ATP) activity, ATP binding; INVOLVED IN: defense response to fungus, incompatible interaction, response to cadmium ion, cellular response to phosphate starvation, gluconeogenesis; LOCATED IN: cytosol, nucleolus, nucleus, membrane; EXPR…
AT4G19810	6.72611	0.0979564	9.01414	0.132878	7.77054	0.187147	9.63908	0.0855052	4.43285	0.586756	4.05606	0.232013	3.73944	0.251568	4.25169	0.286512	AT4G19810.1	Glycosyl hydrolase family protein with chitinase insertion domain	Glycosyl hydrolase family protein with chitinase insertion domain; FUNCTIONS IN: cation binding, chitinase activity, hydrolase activity, hydrolyzing O-glycosyl compounds, catalytic activity; INVOLVED IN: carbohydrate metabolic process; LOCATED IN: cell wall; EXPRESSED IN: 10 plant structures; EXPRESSED DURING: LP.04 four leaves visible, 4 anthesis, C globular stage; CONTAINS InterPro DOMAIN/s: Gl…
AT2G34840	5.32787	0.182708	7.6014	0.132956	7.27889	0.0590874	7.33122	0.085139	5.05424	0.347799	6.79466	0.184285	6.40689	0.118107	6.34088	0.0439226	AT2G34840.1	Coatomer epsilon subunit	Coatomer epsilon subunit; FUNCTIONS IN: protein transporter activity, structural molecule activity, binding; INVOLVED IN: retrograde vesicle-mediated transport, Golgi to ER; LOCATED IN: COPI vesicle coat; EXPRESSED IN: 22 plant structures; EXPRESSED DURING: 13 growth stages; CONTAINS InterPro DOMAIN/s: Tetratricopeptide-like helical (InterPro:IPR011990), Coatomer, epsilon subunit (InterPro:IPR006…
AT5G20250	3.36373	0.0408884	5.61857	0.196238	4.82044	0.118148	4.5081	0.249936	3.7089	0.158616	5.77086	0.145367	6.29088	0.242712	4.94724	0.446055	AT5G20250.1	Raffinose synthase family protein	DARK INDUCIBLE 10 (DIN10); FUNCTIONS IN: hydrolase activity, hydrolyzing O-glycosyl compounds; INVOLVED IN: response to karrikin, aging, response to light stimulus, response to cold, response to sucrose stimulus; LOCATED IN: chloroplast; EXPRESSED IN: 25 plant structures; EXPRESSED DURING: 14 growth stages; CONTAINS InterPro DOMAIN/s: Glycoside hydrolase, catalytic core (InterPro:IPR017853), Raff…
AT1G70730	3.38279	0.119345	5.63382	0.0752252	5.01981	0.0927172	6.29748	0.0768379	3.91166	0.11841	5.71083	0.145037	6.20433	0.185669	5.60412	0.20905	AT1G70730.1	Phosphoglucomutase/phosphomannomutase family protein	Phosphoglucomutase/phosphomannomutase family protein; FUNCTIONS IN: intramolecular transferase activity, phosphotransferases, magnesium ion binding, phosphoglucomutase activity; INVOLVED IN: response to cadmium ion, carbohydrate metabolic process; LOCATED IN: cytosol, nucleus, plasma membrane; EXPRESSED IN: 27 plant structures; EXPRESSED DURING: 16 growth stages; CONTAINS InterPro DOMAIN/s: Alpha…
AT1G20950	7.68645	0.106978	9.9326	0.0403717	9.26069	0.0775921	10.1198	0.0377153	9.16598	0.0653938	9.97265	0.106311	10.4854	0.0800703	10.1422	0.0591171	AT1G20950.1	Phosphofructokinase family protein	Phosphofructokinase family protein; FUNCTIONS IN: diphosphate-fructose-6-phosphate 1-phosphotransferase activity; INVOLVED IN: response to fructose stimulus, response to sucrose stimulus, photosynthesis, response to glucose stimulus; LOCATED IN: pyrophosphate-dependent phosphofructokinase complex, alpha-subunit complex; EXPRESSED IN: 23 plant structures; EXPRESSED DURING: 13 growth stages; CONTAI…
AT3G23740	4.61831	0.136157	6.857	0.137583	6.32192	0.251228	7.07298	0.0663016	4.94049	0.169426	7.19933	0.186744	7.36195	0.276743	6.95057	0.10045	AT3G23740.1		unknown protein; FUNCTIONS IN: molecular_function unknown; INVOLVED IN: biological_process unknown; LOCATED IN: chloroplast; EXPRESSED IN: 9 plant structures; EXPRESSED DURING: C globular stage, F mature embryo stage, petal differentiation and expansion stage, E expanded cotyledon stage, D bilateral stage; BEST Arabidopsis thaliana protein match is: unknown protein (TAIR:AT4G14120.1); Has 155 Bla…
AT1G01225	3.32365	0.126634	5.55211	0.0866472	4.22521	0.123228	5.1099	0.115656	3.6573	0.243491	4.11108	0.123889	4.0164	0.078839	3.57529	0.115431	AT1G01225.1	NC domain-containing protein-related	NC domain-containing protein-related; CONTAINS InterPro DOMAIN/s: NC (InterPro:IPR007053); BEST Arabidopsis thaliana protein match is: NC domain-containing protein-related (TAIR:AT4G00905.1); Has 173 Blast hits to 172 proteins in 34 species: Archae - 0; Bacteria - 24; Metazoa - 5; Fungi - 0; Plants - 139; Viruses - 0; Other Eukaryotes - 5 (source: NCBI BLink).
AT2G03840	7.21217	0.215596	9.43609	0.109783	9.11048	0.150757	9.40299	0.115475	6.34274	0.359329	8.33985	0.0809983	9.72147	0.117818	9.72072	0.138689	AT2G03840.1	tetraspanin13	tetraspanin13 (TET13); FUNCTIONS IN: molecular_function unknown; INVOLVED IN: aging; LOCATED IN: integral to membrane; EXPRESSED IN: 11 plant structures; EXPRESSED DURING: 8 growth stages; CONTAINS InterPro DOMAIN/s: Tetraspanin (InterPro:IPR018499); BEST Arabidopsis thaliana protein match is: tetraspanin8 (TAIR:AT2G23810.1); Has 414 Blast hits to 412 proteins in 22 species: Archae - 0; Bacteria …
AT1G10380	7.44874	0.097435	9.67024	0.103202	7.07787	0.0901895	8.35342	0.185085	7.11805	0.040452	6.58883	0.0994546	6.65137	0.112601	6.37918	0.128444	AT1G10380.1	Putative membrane lipoprotein	Putative membrane lipoprotein; FUNCTIONS IN: molecular_function unknown; INVOLVED IN: biological_process unknown; LOCATED IN: endomembrane system; EXPRESSED IN: 19 plant structures; EXPRESSED DURING: 10 growth stages; BEST Arabidopsis thaliana protein match is: unknown protein (TAIR:AT3G17350.1); Has 280 Blast hits to 279 proteins in 14 species: Archae - 0; Bacteria - 0; Metazoa - 0; Fungi - 0; P…
AT3G55440	8.46435	0.0450919	10.6842	0.0465244	10.0069	0.153412	10.5852	0.0288437	8.45398	0.15175	10.1288	0.0479788	10.5594	0.0261494	10.4547	0.0359917	AT3G55440.1	triosephosphate isomerase	triosephosphate isomerase (TPI); FUNCTIONS IN: triose-phosphate isomerase activity, copper ion binding; INVOLVED IN: in 7 processes; LOCATED IN: in 8 components; EXPRESSED IN: 27 plant structures; EXPRESSED DURING: 15 growth stages; CONTAINS InterPro DOMAIN/s: Triosephosphate isomerase, active site (InterPro:IPR020861), Aldolase-type TIM barrel (InterPro:IPR013785), Triosephosphate isomerase (Int…
AT1G23490	7.07735	0.0761285	9.29308	0.0330128	9.03246	0.156011	9.0422	0.0747692	8.00157	0.216299	8.89663	0.177279	9.08034	0.0294497	8.90985	0.116899	AT1G23490.1	ADP-ribosylation factor 1	ADP-ribosylation factor 1 (ARF1); FUNCTIONS IN: protein binding, phospholipase activator activity, GTP binding; INVOLVED IN: response to cadmium ion, N-terminal protein myristoylation; LOCATED IN: intracellular; EXPRESSED IN: 24 plant structures; EXPRESSED DURING: 16 growth stages; CONTAINS InterPro DOMAIN/s: ADP-ribosylation factor (InterPro:IPR006688), Small GTP-binding protein (InterPro:IPR005…
AT5G53900	3.91977	0.259598	6.13511	0.0653043	5.56907	0.0932093	5.89145	0.0607477	4.4288	0.0531956	4.98607	0.238017	4.98571	0.201251	5.34967	0.137667	AT5G53900.1	Serine/threonine-protein kinase WNK (With No Lysine)-related	Serine/threonine-protein kinase WNK (With No Lysine)-related; BEST Arabidopsis thaliana protein match is: Serine/threonine-protein kinase WNK (With No Lysine)-related (TAIR:AT3G15240.2); Has 145 Blast hits to 145 proteins in 15 species: Archae - 0; Bacteria - 0; Metazoa - 2; Fungi - 0; Plants - 143; Viruses - 0; Other Eukaryotes - 0 (source: NCBI BLink).
AT5G64130	5.8222	0.157111	8.0369	0.0463771	7.36197	0.0634625	7.74474	0.0194735	6.94399	0.118914	7.41194	0.0780566	7.91679	0.0748475	7.832	0.0842542	AT5G64130.1	cAMP-regulated phosphoprotein 19-related protein	cAMP-regulated phosphoprotein 19-related protein; FUNCTIONS IN: molecular_function unknown; INVOLVED IN: biological_process unknown; LOCATED IN: plasma membrane; EXPRESSED IN: 24 plant structures; EXPRESSED DURING: 15 growth stages; CONTAINS InterPro DOMAIN/s: cAMP-regulated phosphoprotein/endosulphine conserved region (InterPro:IPR006760); BEST Arabidopsis thaliana protein match is: cAMP-regulat…
AT3G48140	5.45235	0.135116	7.65958	0.0915297	6.77537	0.0455825	7.23294	0.0762342	5.25867	0.295205	6.79083	0.101436	7.231	0.179261	6.75816	0.116398	AT3G48140.1	B12D protein	B12D protein; CONTAINS InterPro DOMAIN/s: B12D (InterPro:IPR010530); BEST Arabidopsis thaliana protein match is: B12D protein (TAIR:AT3G29970.1); Has 143 Blast hits to 143 proteins in 25 species: Archae - 0; Bacteria - 0; Metazoa - 0; Fungi - 0; Plants - 143; Viruses - 0; Other Eukaryotes - 0 (source: NCBI BLink).
AT3G28490	4.97751	0.150503	7.18035	0.148441	5.96943	0.237949	6.71226	0.0564199	5.13207	0.106985	6.45057	0.157485	6.76311	0.0738121	6.91463	0.152663	AT3G28490.1	Oxoglutarate/iron-dependent oxygenase	Oxoglutarate/iron-dependent oxygenase; FUNCTIONS IN: oxidoreductase activity, acting on paired donors, with incorporation or reduction of molecular oxygen, 2-oxoglutarate as one donor, and incorporation of one atom each of oxygen into both donors, oxidoreductase activity, oxidoreductase activity, acting on paired donors, with incorporation or reduction of molecular oxygen, iron ion binding, L-asc…
AT4G21150	6.41046	0.0942903	8.59906	0.150669	7.95663	0.133872	8.38909	0.143508	7.08816	0.228764	7.91021	0.0828052	8.25406	0.205973	7.86587	0.0652842	AT4G21150.1	ribophorin II (RPN2) family protein	HAPLESS 6 (HAP6); FUNCTIONS IN: dolichyl-diphosphooligosaccharide-protein glycotransferase activity; INVOLVED IN: response to cold, protein amino acid terminal N-glycosylation; LOCATED IN: in 6 components; EXPRESSED IN: 25 plant structures; EXPRESSED DURING: 14 growth stages; CONTAINS InterPro DOMAIN/s: Ribophorin II (InterPro:IPR008814); Has 30201 Blast hits to 17322 proteins in 780 species: Arc…
AT5G64460	6.40727	0.154426	8.58416	0.14952	7.61396	0.148053	8.11167	0.127204	7.12933	0.135648	8.31934	0.088051	8.36775	0.0745804	8.33658	0.0484521	AT5G64460.1	Phosphoglycerate mutase family protein	Phosphoglycerate mutase family protein; CONTAINS InterPro DOMAIN/s: Histidine phosphatase superfamily, clade-1 (InterPro:IPR013078); BEST Arabidopsis thaliana protein match is: Phosphoglycerate mutase family protein (TAIR:AT1G58280.1); Has 673 Blast hits to 673 proteins in 146 species: Archae - 0; Bacteria - 69; Metazoa - 2; Fungi - 310; Plants - 162; Viruses - 0; Other Eukaryotes - 130 (source: …
AT5G05170	8.06702	0.109132	10.2388	0.0428351	9.83987	0.101701	9.94426	0.068672	8.61586	0.179752	9.736	0.103809	9.748	0.0687684	9.55323	0.0452496	AT5G05170.1	Cellulose synthase family protein	CONSTITUTIVE EXPRESSION OF VSP 1 (CEV1); FUNCTIONS IN: cellulose synthase activity, transferase activity, transferring glycosyl groups; INVOLVED IN: primary cell wall biogenesis, cellulose biosynthetic process, defense response; LOCATED IN: Golgi apparatus, plasma membrane; EXPRESSED IN: 27 plant structures; EXPRESSED DURING: 14 growth stages; CONTAINS InterPro DOMAIN/s: Cellulose synthase (Inter…
AT1G17500	6.91363	0.0990622	9.08528	0.103673	8.49147	0.0998587	8.90461	0.0683219	5.92492	0.230195	6.99274	0.101068	6.71405	0.195438	6.59404	0.142022	AT1G17500.1	ATPase E1-E2 type family protein / haloacid dehalogenase-like hydrolase family protein	ATPase E1-E2 type family protein / haloacid dehalogenase-like hydrolase family protein; FUNCTIONS IN: ATPase activity, coupled to transmembrane movement of ions, phosphorylative mechanism; INVOLVED IN: metabolic process, ATP biosynthetic process, phospholipid transport; LOCATED IN: integral to membrane, membrane; EXPRESSED IN: 23 plant structures; EXPRESSED DURING: 13 growth stages; CONTAINS Inte…
AT3G13040	4.70072	0.319647	6.87162	0.249329	6.53531	0.15891	6.84904	0.0939226	3.80833	0.395265	5.07823	0.253243	4.45305	0.293714	4.20725	0.346477	AT3G13040.1	myb-like HTH transcriptional regulator family protein	myb-like HTH transcriptional regulator family protein; CONTAINS InterPro DOMAIN/s: Homeodomain-like (InterPro:IPR009057), Myb, DNA-binding (InterPro:IPR014778), HTH transcriptional regulator, Myb-type, DNA-binding (InterPro:IPR017930), Myb-like DNA-binding domain, SHAQKYF class (InterPro:IPR006447), Homeodomain-related (InterPro:IPR012287); BEST Arabidopsis thaliana protein match is: phosphate st…
AT1G27970	8.34088	0.139526	10.5077	0.0706992	10.0277	0.0603944	9.88191	0.0397826	8.49837	0.13635	9.67918	0.028872	9.98001	0.0600248	9.70655	0.0468314	AT1G27970.1	nuclear transport factor 2B	nuclear transport factor 2B (NTF2B); FUNCTIONS IN: protein transporter activity, Ran GTPase binding; INVOLVED IN: nucleocytoplasmic transport, protein import into nucleus; LOCATED IN: nuclear envelope, intracellular, nucleus, plasma membrane; EXPRESSED IN: 26 plant structures; EXPRESSED DURING: 15 growth stages; CONTAINS InterPro DOMAIN/s: Nuclear transport factor 2 (InterPro:IPR002075), Nuclear …
AT2G32920	7.65652	0.151092	9.82329	0.0905799	9.08519	0.102943	9.92607	0.0845435	7.23867	0.228505	8.83553	0.0684606	9.43711	0.0303002	9.37034	0.092145	AT2G32920.1	PDI-like 2-3	PDI-like 2-3 (PDIL2-3); FUNCTIONS IN: protein disulfide isomerase activity; INVOLVED IN: response to endoplasmic reticulum stress; LOCATED IN: endoplasmic reticulum, plasma membrane, vacuole; EXPRESSED IN: 25 plant structures; EXPRESSED DURING: 15 growth stages; CONTAINS InterPro DOMAIN/s: Thioredoxin fold (InterPro:IPR012335), Disulphide isomerase (InterPro:IPR005788), Thioredoxin domain (InterP…
AT3G13870	5.23635	0.172937	7.39551	0.171653	6.81807	0.188485	7.16326	0.117336	5.03426	0.280593	6.67206	0.0190895	6.68111	0.158139	6.58446	0.0590396	AT3G13870.1	Root hair defective 3 GTP-binding protein (RHD3)	ROOT HAIR DEFECTIVE 3 (RHD3); FUNCTIONS IN: GTP binding; INVOLVED IN: root epidermal cell differentiation, plant-type cell wall biogenesis, ER to Golgi vesicle-mediated transport, actin cytoskeleton organization, cell tip growth; LOCATED IN: endoplasmic reticulum, plasma membrane, cytoplasm; EXPRESSED IN: 25 plant structures; EXPRESSED DURING: 14 growth stages; CONTAINS InterPro DOMAIN/s: Root ha…
AT5G06930	3.7223	0.150699	5.87692	0.0917245	5.15247	0.160915	5.07078	0.4452	3.5669	0.217158	4.74732	0.129531	4.65453	0.173368	4.39066	0.160593	AT5G06930.1		LOCATED IN: chloroplast; EXPRESSED IN: 15 plant structures; EXPRESSED DURING: 7 growth stages; BEST Arabidopsis thaliana protein match is: nucleolar protein gar2-related (TAIR:AT2G42320.2); Has 3369 Blast hits to 1526 proteins in 313 species: Archae - 2; Bacteria - 910; Metazoa - 754; Fungi - 336; Plants - 137; Viruses - 11; Other Eukaryotes - 1219 (source: NCBI BLink).
AT1G09200	2.99329	0.365283	5.14201	0.18432	4.83032	0.171844	5.1333	0.166368	2.80072	0.287657	4.87729	0.165136	5.37171	0.159399	5.10041	0.150975	AT1G09200.1	Histone superfamily protein	Histone superfamily protein; FUNCTIONS IN: DNA binding; INVOLVED IN: nucleosome assembly; LOCATED IN: chloroplast, nucleosome; EXPRESSED IN: 24 plant structures; EXPRESSED DURING: 15 growth stages; CONTAINS InterPro DOMAIN/s: Histone H3 (InterPro:IPR000164), Histone-fold (InterPro:IPR009072), Histone core (InterPro:IPR007125); BEST Arabidopsis thaliana protein match is: Histone superfamily protei…
AT4G39690	4.07049	0.111386	6.2133	0.113618	5.36251	0.140095	6.00005	0.113825	4.4051	0.101023	5.63724	0.100154	5.80128	0.0691413	5.67079	0.0567772	AT4G39690.1		FUNCTIONS IN: molecular_function unknown; INVOLVED IN: biological_process unknown; LOCATED IN: mitochondrion; EXPRESSED IN: 26 plant structures; EXPRESSED DURING: 14 growth stages; CONTAINS InterPro DOMAIN/s: Mitochondrial inner membrane protein Mitofilin (InterPro:IPR019133); Has 30201 Blast hits to 17322 proteins in 780 species: Archae - 12; Bacteria - 1396; Metazoa - 17338; Fungi - 3422; Plant…
AT2G30200	5.38924	0.105139	7.53095	0.0952391	7.41099	0.0406125	7.6777	0.0879931	7.03289	0.0895733	7.95291	0.153525	8.4445	0.146423	7.67893	0.0837301	AT2G30200.1	catalytics;transferases;[acyl-carrier-protein] S-malonyltransferases;binding	catalytics;transferases;[acyl-carrier-protein] S-malonyltransferases;binding; FUNCTIONS IN: binding, transferase activity, [acyl-carrier-protein] S-malonyltransferase activity, catalytic activity; INVOLVED IN: fatty acid biosynthetic process, metabolic process; LOCATED IN: chloroplast, chloroplast stroma; EXPRESSED IN: 23 plant structures; EXPRESSED DURING: 14 growth stages; CONTAINS InterPro DOM…
AT1G26940	5.06933	0.106658	7.20464	0.0881904	5.9433	0.202509	6.8065	0.137207	6.09249	0.0982478	6.65765	0.112936	7.09234	0.127259	6.95435	0.0465172	AT1G26940.1	Cyclophilin-like peptidyl-prolyl cis-trans isomerase family protein	Cyclophilin-like peptidyl-prolyl cis-trans isomerase family protein; FUNCTIONS IN: peptidyl-prolyl cis-trans isomerase activity; INVOLVED IN: protein folding; LOCATED IN: endomembrane system; EXPRESSED IN: 23 plant structures; EXPRESSED DURING: 13 growth stages; CONTAINS InterPro DOMAIN/s: Cyclophilin-like (InterPro:IPR015891), Peptidyl-prolyl cis-trans isomerase, cyclophilin-type (InterPro:IPR00…
AT5G17770	7.2206	0.0495373	9.35228	0.0802299	8.75825	0.0243641	9.10332	0.0279887	7.93542	0.136976	9.14339	0.0181361	9.27466	0.0276348	9.01818	0.0769885	AT5G17770.1	NADH:cytochrome B5 reductase 1	NADH:cytochrome B5 reductase 1 (CBR); FUNCTIONS IN: cytochrome-b5 reductase activity; INVOLVED IN: electron transport chain; LOCATED IN: endoplasmic reticulum, plasma membrane, plant-type cell wall; EXPRESSED IN: 25 plant structures; EXPRESSED DURING: 15 growth stages; CONTAINS InterPro DOMAIN/s: Oxidoreductase FAD/NAD(P)-binding (InterPro:IPR001433), Ferredoxin reductase-type FAD-binding domain …
AT1G32210	5.74377	0.373467	7.86169	0.229009	7.79135	0.0541107	8.52453	0.184482	6.4351	0.129336	7.92401	0.0420629	8.14276	0.199629	8.07592	0.187618	AT1G32210.1	Defender against death (DAD family) protein	DEFENDER AGAINST APOPTOTIC DEATH 1 (ATDAD1); FUNCTIONS IN: molecular_function unknown; INVOLVED IN: anti-apoptosis; LOCATED IN: endoplasmic reticulum, membrane; EXPRESSED IN: 26 plant structures; EXPRESSED DURING: 14 growth stages; CONTAINS InterPro DOMAIN/s: Defender against death DAD protein (InterPro:IPR003038); BEST Arabidopsis thaliana protein match is: Defender against death (DAD family) pr…
AT3G02520	8.38322	0.0739164	10.4968	0.0690225	9.52578	0.137397	10.4644	0.0213661	8.01085	0.18262	9.68677	0.0444031	10.1393	0.101562	9.95393	0.107904	AT3G02520.1	general regulatory factor 7	general regulatory factor 7 (GRF7); FUNCTIONS IN: protein phosphorylated amino acid binding; LOCATED IN: nuclear envelope, chloroplast stroma, plasma membrane, chloroplast, cytoplasm; EXPRESSED IN: 24 plant structures; EXPRESSED DURING: 15 growth stages; CONTAINS InterPro DOMAIN/s: 14-3-3 protein (InterPro:IPR000308); BEST Arabidopsis thaliana protein match is: general regulatory factor 3 (TAIR:A…
AT1G60960	5.21073	0.170894	7.32371	0.084671	6.56492	0.190811	6.92096	0.0757931	5.25493	0.132811	5.0712	0.0698416	5.76849	0.0643894	5.46931	0.0914508	AT1G60960.1	iron regulated transporter 3	iron regulated transporter 3 (IRT3); FUNCTIONS IN: cation transmembrane transporter activity, zinc ion transmembrane transporter activity, metal ion transmembrane transporter activity, iron ion transmembrane transporter activity; INVOLVED IN: cation transport, zinc ion transport, response to nematode, iron ion transport, metal ion transport; LOCATED IN: plasma membrane, membrane; EXPRESSED IN: 22…
AT5G08160	6.46315	0.146629	8.57331	0.114831	8.20536	0.122176	8.15935	0.0422629	7.50223	0.251482	8.4957	0.0724266	8.34221	0.0596705	8.14417	0.138744	AT5G08160.1	serine/threonine protein kinase 3	serine/threonine protein kinase 3 (PK3); FUNCTIONS IN: protein serine/threonine kinase activity, protein kinase activity, kinase activity, ATP binding; INVOLVED IN: protein amino acid phosphorylation, N-terminal protein myristoylation; LOCATED IN: cellular_component unknown; EXPRESSED IN: 23 plant structures; EXPRESSED DURING: 15 growth stages; CONTAINS InterPro DOMAIN/s: Protein kinase, ATP bind…
AT2G41700	4.58734	0.0617051	6.69554	0.133435	5.66638	0.340395	6.18024	0.045252	4.67625	0.603041	5.11119	0.282339	5.69128	0.213056	5.74795	0.210533	AT2G41700.1	ATP-binding cassette A1	ATP-binding cassette A1 (ABCA1); FUNCTIONS IN: ATPase activity, coupled to transmembrane movement of substances, amino acid transmembrane transporter activity; LOCATED IN: plasma membrane; EXPRESSED IN: 24 plant structures; EXPRESSED DURING: 15 growth stages; CONTAINS InterPro DOMAIN/s: ATPase, AAA+ type, core (InterPro:IPR003593), ABC transporter-like (InterPro:IPR003439), ABC transporter, conse…
AT4G08390	6.85318	0.0810062	8.9584	0.126783	8.33393	0.0723927	9.31602	0.0496845	7.66456	0.232099	8.89183	0.0805399	9.14348	0.0904776	8.82567	0.0280406	AT4G08390.1	stromal ascorbate peroxidase	stromal ascorbate peroxidase (SAPX); FUNCTIONS IN: L-ascorbate peroxidase activity; INVOLVED IN: response to oxidative stress, oxidation reduction; LOCATED IN: mitochondrion, chloroplast stroma, chloroplast, membrane; EXPRESSED IN: 22 plant structures; EXPRESSED DURING: 15 growth stages; CONTAINS InterPro DOMAIN/s: Haem peroxidase (InterPro:IPR010255), Plant ascorbate peroxidase (InterPro:IPR0022…
AT4G27270	5.99856	0.260902	8.10154	0.102802	7.1263	0.063004	7.52976	0.185267	6.28016	0.342548	6.63025	0.0580618	7.08479	0.124804	7.10919	0.215713	AT4G27270.1	Quinone reductase family protein	Quinone reductase family protein; FUNCTIONS IN: oxidoreductase activity, FMN binding; INVOLVED IN: negative regulation of transcription; LOCATED IN: plasma membrane; EXPRESSED IN: 21 plant structures; EXPRESSED DURING: 13 growth stages; CONTAINS InterPro DOMAIN/s: Flavoprotein WrbA (InterPro:IPR010089), NADPH-dependent FMN reductase (InterPro:IPR005025), Flavodoxin/nitric oxide synthase (InterPro…
AT3G14840	4.75416	0.0590271	6.84336	0.102519	6.56817	0.0949449	6.51608	0.196969	4.38968	0.11783	5.11165	0.206653	5.55077	0.21034	4.87307	0.121811	AT3G14840.1	Leucine-rich repeat transmembrane protein kinase	Leucine-rich repeat transmembrane protein kinase; FUNCTIONS IN: protein kinase activity, ATP binding; INVOLVED IN: protein amino acid phosphorylation; LOCATED IN: plasma membrane; EXPRESSED IN: 25 plant structures; EXPRESSED DURING: 14 growth stages; BEST Arabidopsis thaliana protein match is: Leucine-rich repeat transmembrane protein kinase (TAIR:AT1G07650.1); Has 83 Blast hits to 83 proteins in…
AT5G16590	5.39653	0.397694	7.47721	0.0665267	7.74249	0.208483	6.765	0.11882	6.13086	0.0789384	7.98127	0.0477607	7.85101	0.192943	7.42891	0.107545	AT5G16590.1	Leucine-rich repeat protein kinase family protein	Leucine-rich repeat protein kinase family protein; FUNCTIONS IN: protein serine/threonine kinase activity, kinase activity, ATP binding; INVOLVED IN: protein amino acid phosphorylation, transmembrane receptor protein tyrosine kinase signaling pathway, response to symbiotic fungus; LOCATED IN: plasma membrane, membrane, plant-type cell wall; EXPRESSED IN: 24 plant structures; EXPRESSED DURING: 13 …
AT2G23420	2.78359	0.143615	4.86206	0.381286	4.06383	0.238837	5.01887	0.227296	2.96205	0.121288	4.23494	0.294446	3.69639	0.0828523	4.21374	0.140562	AT2G23420.1	nicotinate phosphoribosyltransferase 2	nicotinate phosphoribosyltransferase 2 (NAPRT2); FUNCTIONS IN: nicotinate phosphoribosyltransferase activity; INVOLVED IN: pyridine nucleotide biosynthetic process, nicotinate nucleotide salvage; LOCATED IN: cellular_component unknown; EXPRESSED IN: 22 plant structures; EXPRESSED DURING: 13 growth stages; CONTAINS InterPro DOMAIN/s: Nicotinate phosphoribosyltransferase-related (InterPro:IPR007229…
AT1G68710	4.21715	0.380213	6.2894	0.143584	4.62204	0.146874	5.52827	0.146415	4.22715	0.382013	4.30446	0.211555	4.09287	0.250814	3.9902	0.259386	AT1G68710.1	ATPase E1-E2 type family protein / haloacid dehalogenase-like hydrolase family protein	ATPase E1-E2 type family protein / haloacid dehalogenase-like hydrolase family protein; FUNCTIONS IN: ATPase activity, coupled to transmembrane movement of ions, phosphorylative mechanism; INVOLVED IN: metabolic process, phospholipid transport, ATP biosynthetic process; LOCATED IN: mitochondrion, integral to membrane, membrane; EXPRESSED IN: 23 plant structures; EXPRESSED DURING: 15 growth stages…
AT4G32130	4.9763	0.183858	7.04743	0.152449	6.77832	0.227807	6.97714	0.122134	5.14879	0.237482	6.962	0.128708	6.53488	0.198076	6.19996	0.199766	AT4G32130.1	Protein of unknown function (DUF2012)	FUNCTIONS IN: carbohydrate binding; INVOLVED IN: biological_process unknown; LOCATED IN: endoplasmic reticulum; EXPRESSED IN: male gametophyte, callus, pollen tube; EXPRESSED DURING: L mature pollen stage, M germinated pollen stage; CONTAINS InterPro DOMAIN/s: Carbohydrate-binding-like fold (InterPro:IPR013784), Protein of unknown function DUF2012 (InterPro:IPR019008); BEST Arabidopsis thaliana p…
AT1G66240	7.87824	0.0553769	9.94157	0.0755381	9.61312	0.138919	9.46013	0.147723	7.2036	0.249977	8.37569	0.14498	8.8264	0.129049	8.40491	0.142996	AT1G66240.1	homolog of anti-oxidant 1	homolog of anti-oxidant 1 (ATX1); FUNCTIONS IN: metal ion binding; INVOLVED IN: metal ion transport; LOCATED IN: endomembrane system; EXPRESSED IN: 22 plant structures; EXPRESSED DURING: 13 growth stages; CONTAINS InterPro DOMAIN/s: Heavy metal transport/detoxification protein (InterPro:IPR006121); BEST Arabidopsis thaliana protein match is: copper chaperone (TAIR:AT3G56240.1); Has 1720 Blast hit…
AT1G68650	4.16182	0.147326	6.22053	0.0969734	6.14826	0.254051	5.73548	0.132914	4.08501	0.205422	6.02503	0.0606361	5.65853	0.140597	5.36239	0.142208	AT1G68650.1	Uncharacterized protein family (UPF0016)	Uncharacterized protein family (UPF0016); FUNCTIONS IN: molecular_function unknown; INVOLVED IN: biological_process unknown; LOCATED IN: membrane; EXPRESSED IN: 22 plant structures; EXPRESSED DURING: 13 growth stages; CONTAINS InterPro DOMAIN/s: Uncharacterised protein family UPF0016 (InterPro:IPR001727); BEST Arabidopsis thaliana protein match is: Uncharacterized protein family (UPF0016) (TAIR:A…
AT2G24850	3.38634	0.204013	5.43735	0.232216	3.26767	0.175422	4.79756	0.122711	3.09315	0.179257	5.59709	0.180593	6.08153	0.158724	6.18091	0.225657	AT2G24850.1	tyrosine aminotransferase 3	tyrosine aminotransferase 3 (TAT3); CONTAINS InterPro DOMAIN/s: 1-aminocyclopropane-1-carboxylate synthase (InterPro:IPR001176), Aminotransferase, class I/classII (InterPro:IPR004839), Pyridoxal phosphate-dependent transferase, major domain (InterPro:IPR015424), Tyrosine transaminase (InterPro:IPR021178), Tyrosine/nicotianamine aminotransferase (InterPro:IPR005958), Pyridoxal phosphate-dependent …
AT3G43300	7.99806	0.0329868	10.0422	0.107849	9.29142	0.173685	9.79517	0.0796807	7.68997	0.268602	8.84538	0.130189	9.22559	0.22784	8.89957	0.127204	AT3G43300.1	HOPM interactor 7	HOPM interactor 7 (ATMIN7); FUNCTIONS IN: protein binding, guanyl-nucleotide exchange factor activity; INVOLVED IN: defense response to bacterium, vesicle-mediated transport, growth; LOCATED IN: trans-Golgi network, early endosome; EXPRESSED IN: 24 plant structures; EXPRESSED DURING: 15 growth stages; CONTAINS InterPro DOMAIN/s: SEC7-like (InterPro:IPR000904), Armadillo-type fold (InterPro:IPR016…
AT2G34020	4.46496	0.281486	6.50749	0.274481	6.75008	0.290182	5.96562	0.301375	4.8819	0.559408	8.05286	0.213182	7.39571	0.237886	7.14765	0.200983	AT2G34020.1	Calcium-binding EF-hand family protein	Calcium-binding EF-hand family protein; FUNCTIONS IN: calcium ion binding; INVOLVED IN: biological_process unknown; EXPRESSED IN: root; CONTAINS InterPro DOMAIN/s: EF-Hand 1, calcium-binding site (InterPro:IPR018247), EF-HAND 2 (InterPro:IPR018249), EF-hand-like domain (InterPro:IPR011992), Calcium-binding EF-hand (InterPro:IPR002048); BEST Arabidopsis thaliana protein match is: Calcium-binding E…
AT3G52450	4.53465	0.174457	6.56949	0.238499	7.23676	0.455955	7.20272	0.742051	4.69308	0.160943	6.47266	0.640542	5.26306	0.132744	5.40126	0.629378	AT3G52450.1	plant U-box 22	plant U-box 22 (PUB22); CONTAINS InterPro DOMAIN/s: U box domain (InterPro:IPR003613), Armadillo-type fold (InterPro:IPR016024); BEST Arabidopsis thaliana protein match is: plant U-box 23 (TAIR:AT2G35930.1); Has 2414 Blast hits to 2402 proteins in 185 species: Archae - 0; Bacteria - 30; Metazoa - 243; Fungi - 90; Plants - 1816; Viruses - 3; Other Eukaryotes - 232 (source: NCBI BLink).
AT2G22900	8.02995	0.313953	10.0535	0.458001	9.04292	0.0822926	10.7278	0.0545683	8.85165	0.0559073	9.51563	0.208227	9.77092	0.0750911	10.085	0.147486	AT2G22900.1	Galactosyl transferase GMA12/MNN10 family protein	Galactosyl transferase GMA12/MNN10 family protein; FUNCTIONS IN: transferase activity, transferring hexosyl groups, transferase activity, transferring glycosyl groups, transferase activity; INVOLVED IN: biological_process unknown; LOCATED IN: Golgi apparatus; EXPRESSED IN: 24 plant structures; EXPRESSED DURING: 15 growth stages; CONTAINS InterPro DOMAIN/s: Galactosyl transferase (InterPro:IPR0086…
AT2G46780	5.77238	0.11171	7.78704	0.140245	7.38091	0.100184	7.16016	0.101341	5.65728	0.417517	6.96002	0.207646	6.18557	0.415852	5.44525	0.113062	AT2G46780.1	RNA-binding (RRM/RBD/RNP motifs) family protein	RNA-binding (RRM/RBD/RNP motifs) family protein; FUNCTIONS IN: RNA binding, nucleotide binding, nucleic acid binding; INVOLVED IN: biological_process unknown; LOCATED IN: cellular_component unknown; EXPRESSED IN: 22 plant structures; EXPRESSED DURING: 13 growth stages; CONTAINS InterPro DOMAIN/s: RNA recognition motif, RNP-1 (InterPro:IPR000504), Nucleotide-binding, alpha-beta plait (InterPro:IPR…
AT1G59870	8.42492	0.132211	10.4343	0.0548523	9.81117	0.110175	10.4803	0.332128	5.62317	0.368852	7.3327	0.392797	7.43988	0.254462	7.38728	0.33488	AT1G59870.1	ABC-2 and Plant PDR ABC-type transporter family protein	PENETRATION 3 (PEN3); FUNCTIONS IN: ATPase activity, coupled to transmembrane movement of substances, cadmium ion transmembrane transporter activity; INVOLVED IN: in 9 processes; LOCATED IN: mitochondrion, plasma membrane, chloroplast, membrane, chloroplast envelope; EXPRESSED IN: 29 plant structures; EXPRESSED DURING: 13 growth stages; CONTAINS InterPro DOMAIN/s: ATPase, AAA+ type, core (InterPr…
AT3G48360	5.66599	0.221706	7.67494	0.0903017	6.00333	0.343244	6.55292	0.280506	6.78894	0.108887	7.20252	0.262387	5.92193	0.231064	5.97089	0.334571	AT3G48360.1	BTB and TAZ domain protein 2	BTB and TAZ domain protein 2 (BT2); CONTAINS InterPro DOMAIN/s: BTB/POZ (InterPro:IPR013069), Zinc finger, TAZ-type (InterPro:IPR000197), BTB/POZ fold (InterPro:IPR011333), Kelch related (InterPro:IPR013089), BTB/POZ-like (InterPro:IPR000210); BEST Arabidopsis thaliana protein match is: BTB and TAZ domain protein 1 (TAIR:AT5G63160.1); Has 1199 Blast hits to 1199 proteins in 89 species: Archae - 0…
AT3G17940	5.4498	0.192759	7.45568	0.0520675	6.719	0.104761	7.82378	0.134861	5.55128	0.0782288	6.38741	0.0589726	7.16926	0.0743156	6.86847	0.085052	AT3G17940.1	Galactose mutarotase-like superfamily protein	Galactose mutarotase-like superfamily protein; FUNCTIONS IN: isomerase activity, carbohydrate binding, aldose 1-epimerase activity, catalytic activity; INVOLVED IN: galactose metabolic process, hexose metabolic process, carbohydrate metabolic process; LOCATED IN: cellular_component unknown; EXPRESSED IN: 25 plant structures; EXPRESSED DURING: 16 growth stages; CONTAINS InterPro DOMAIN/s: Glycosid…
AT5G10310	3.18008	0.1952	5.17957	0.344877	4.19905	0.5017	5.72721	0.32709	2.68709	0.124053	2.49733	0.133371	2.59359	0.148863	2.78696	0.0920925	AT5G10310.1		unknown protein; FUNCTIONS IN: molecular_function unknown; INVOLVED IN: biological_process unknown; LOCATED IN: endomembrane system; EXPRESSED IN: 17 plant structures; EXPRESSED DURING: 10 growth stages; BEST Arabidopsis thaliana protein match is: unknown protein (TAIR:AT3G13898.1); Has 1807 Blast hits to 1807 proteins in 277 species: Archae - 0; Bacteria - 0; Metazoa - 736; Fungi - 347; Plants -…
AT4G40030	7.3095	0.0782502	9.30607	0.193401	9.4259	0.156174	9.13238	0.0895751	7.41056	0.207001	9.36287	0.0344838	9.15153	0.200041	8.66479	0.145858	AT4G40030.1	Histone superfamily protein	Histone superfamily protein; FUNCTIONS IN: DNA binding; INVOLVED IN: nucleosome assembly; LOCATED IN: nucleosome; EXPRESSED IN: 25 plant structures; EXPRESSED DURING: 16 growth stages; CONTAINS InterPro DOMAIN/s: Histone H3 (InterPro:IPR000164), Histone-fold (InterPro:IPR009072), Histone core (InterPro:IPR007125); BEST Arabidopsis thaliana protein match is: Histone superfamily protein (TAIR:AT5G1…
AT3G50660	5.33623	0.189515	7.33053	0.0908803	6.34312	0.195193	7.76396	0.122531	6.18647	0.215598	6.39053	0.0834017	6.41618	0.208444	6.74198	0.130859	AT3G50660.1	Cytochrome P450 superfamily protein	DWARF 4 (DWF4); CONTAINS InterPro DOMAIN/s: Cytochrome P450 (InterPro:IPR001128), Cytochrome P450, conserved site (InterPro:IPR017972), Cytochrome P450, E-class, group I (InterPro:IPR002401); BEST Arabidopsis thaliana protein match is: Cytochrome P450 superfamily protein (TAIR:AT5G05690.1); Has 31120 Blast hits to 31036 proteins in 1650 species: Archae - 61; Bacteria - 5303; Metazoa - 10591; Fung…
AT1G53990	4.18503	0.184271	6.17927	0.267643	6.0079	0.276534	6.45933	0.251793	2.61238	0.26347	2.90539	0.255833	3.11113	0.0939321	3.74888	0.768743	AT1G53990.1	GDSL-motif lipase 3	GDSL-motif lipase 3 (GLIP3); FUNCTIONS IN: lipase activity, carboxylesterase activity; INVOLVED IN: glycerol biosynthetic process, lipid metabolic process; LOCATED IN: endomembrane system; EXPRESSED IN: root; CONTAINS InterPro DOMAIN/s: Lipase, GDSL, active site (InterPro:IPR008265), Lipase, GDSL (InterPro:IPR001087), Esterase, SGNH hydrolase-type (InterPro:IPR013830); BEST Arabidopsis thaliana p…
AT2G46420	2.79398	0.108414	4.78287	0.161568	4.39477	0.0858248	5.02368	0.226342	3.16269	0.091034	5.99472	0.0317395	6.50386	0.171129	6.46102	0.0774798	AT2G46420.1	Plant protein 1589 of unknown function	Plant protein 1589 of unknown function; CONTAINS InterPro DOMAIN/s: Conserved hypothetical protein CHP01589, plant (InterPro:IPR006476); BEST Arabidopsis thaliana protein match is: Plant protein 1589 of unknown function (TAIR:AT3G61700.1); Has 251 Blast hits to 249 proteins in 29 species: Archae - 0; Bacteria - 0; Metazoa - 6; Fungi - 0; Plants - 223; Viruses - 0; Other Eukaryotes - 22 (source: N…
AT4G29960	6.67566	0.0379967	8.66381	0.11128	7.56577	0.285319	8.55041	0.112821	6.91703	0.155136	8.23191	0.2167	7.89344	0.160522	8.11463	0.0927809	AT4G29960.1		unknown protein; FUNCTIONS IN: molecular_function unknown; INVOLVED IN: biological_process unknown; LOCATED IN: plasma membrane; EXPRESSED IN: 23 plant structures; EXPRESSED DURING: 15 growth stages; Has 30201 Blast hits to 17322 proteins in 780 species: Archae - 12; Bacteria - 1396; Metazoa - 17338; Fungi - 3422; Plants - 5037; Viruses - 0; Other Eukaryotes - 2996 (source: NCBI BLink).
AT1G53650	5.63007	0.0659327	7.6156	0.120793	7.10561	0.147566	7.22847	0.0898212	5.35571	0.24609	6.98499	0.109368	7.23093	0.306627	7.75635	0.087152	AT1G53650.1	CTC-interacting domain 8	CTC-interacting domain 8 (CID8); CONTAINS InterPro DOMAIN/s: RNA recognition motif, RNP-1 (InterPro:IPR000504), Nucleotide-binding, alpha-beta plait (InterPro:IPR012677), Ataxin-2, C-terminal (InterPro:IPR009818); BEST Arabidopsis thaliana protein match is: CTC-interacting domain 9 (TAIR:AT3G14450.1); Has 4564 Blast hits to 3628 proteins in 293 species: Archae - 0; Bacteria - 0; Metazoa - 2619; F…
AT4G38510	4.17407	0.124682	6.15894	0.072924	5.7236	0.139349	5.85889	0.227839	4.5187	0.295634	6.16564	0.160319	6.36534	0.151584	5.61439	0.110955	AT4G38510.1	ATPase, V1 complex, subunit B protein	ATPase, V1 complex, subunit B protein; FUNCTIONS IN: hydrogen ion transporting ATP synthase activity, rotational mechanism, hydrolase activity, acting on acid anhydrides, catalyzing transmembrane movement of substances, proton-transporting ATPase activity, rotational mechanism, ATP binding; INVOLVED IN: proton transport, ATP metabolic process, ATP synthesis coupled proton transport; LOCATED IN: p…
AT3G09920	3.49623	0.199275	5.47619	0.180059	4.54039	0.156756	4.95764	0.164261	3.68781	0.0609466	4.84976	0.181842	4.22861	0.103036	3.95554	0.146792	AT3G09920.1	phosphatidyl inositol monophosphate 5 kinase	phosphatidyl inositol monophosphate 5 kinase (PIP5K9); FUNCTIONS IN: 1-phosphatidylinositol-4-phosphate 5-kinase activity, phosphatidylinositol phosphate kinase activity, ATP binding; INVOLVED IN: carbohydrate metabolic process, cellular amino acid metabolic process; LOCATED IN: cytosol, nucleus, membrane; EXPRESSED IN: 22 plant structures; EXPRESSED DURING: 13 growth stages; CONTAINS InterPro DO…
AT4G02500	5.19964	0.193982	7.1715	0.102845	6.92817	0.210175	7.38604	0.0595112	6.62318	0.259811	8.05721	0.123078	7.90821	0.0684495	7.6712	0.0902575	AT4G02500.1	UDP-xylosyltransferase 2	UDP-xylosyltransferase 2 (XT2); FUNCTIONS IN: xyloglucan 6-xylosyltransferase activity, UDP-xylosyltransferase activity, transferase activity, transferring glycosyl groups, transferase activity; INVOLVED IN: polysaccharide biosynthetic process, xyloglucan biosynthetic process, root hair elongation; LOCATED IN: mitochondrion, integral to membrane; EXPRESSED IN: 22 plant structures; EXPRESSED DURIN…
AT3G52200	4.11674	0.31048	6.08512	0.227367	5.79202	0.145704	5.74061	0.162424	3.51865	0.346344	5.49364	0.120346	5.06563	0.0530793	5.07318	0.240711	AT3G52200.1	Dihydrolipoamide acetyltransferase, long form protein	LTA3; FUNCTIONS IN: dihydrolipoyllysine-residue acetyltransferase activity, ATP binding; INVOLVED IN: pyruvate metabolic process, metabolic process, acetyl-CoA biosynthetic process from pyruvate; LOCATED IN: mitochondrion; EXPRESSED IN: 25 plant structures; EXPRESSED DURING: 14 growth stages; CONTAINS InterPro DOMAIN/s: 2-oxo acid dehydrogenase, lipoyl-binding site (InterPro:IPR003016), Dihydroli…
AT4G20860	3.3975	0.0764406	5.36451	0.0696927	5.22745	0.41298	5.75539	0.429077	3.27476	0.198188	3.91423	0.294428	3.36266	0.145693	3.60691	0.435329	AT4G20860.1	FAD-binding Berberine family protein	FAD-binding Berberine family protein; FUNCTIONS IN: electron carrier activity, oxidoreductase activity, FAD binding, catalytic activity; INVOLVED IN: response to cyclopentenone; LOCATED IN: endomembrane system; EXPRESSED IN: 10 plant structures; EXPRESSED DURING: LP.06 six leaves visible, LP.04 four leaves visible, 4 anthesis, LP.10 ten leaves visible, LP.08 eight leaves visible; CONTAINS InterPr…
AT3G21190	7.28253	0.111977	9.24794	0.0449757	8.90874	0.158961	8.97371	0.0762945	7.54801	0.366506	9.44628	0.0868354	9.17912	0.111567	8.58523	0.0936727	AT3G21190.1	O-fucosyltransferase family protein	O-fucosyltransferase family protein; CONTAINS InterPro DOMAIN/s: GDP-fucose protein O-fucosyltransferase (InterPro:IPR019378); BEST Arabidopsis thaliana protein match is: O-fucosyltransferase family protein (TAIR:AT1G51630.1); Has 760 Blast hits to 758 proteins in 27 species: Archae - 0; Bacteria - 0; Metazoa - 0; Fungi - 0; Plants - 760; Viruses - 0; Other Eukaryotes - 0 (source: NCBI BLink).
AT2G31730	2.6157	0.16257	4.57383	0.147005	4.86433	0.208342	4.80152	0.108957	2.47595	0.167314	3.11651	0.264899	3.92896	0.0990442	4.07609	0.212692	AT2G31730.1	basic helix-loop-helix (bHLH) DNA-binding superfamily protein	basic helix-loop-helix (bHLH) DNA-binding superfamily protein; FUNCTIONS IN: sequence-specific DNA binding transcription factor activity; INVOLVED IN: response to ethylene stimulus, response to gibberellin stimulus; LOCATED IN: nucleus; EXPRESSED IN: 20 plant structures; EXPRESSED DURING: 13 growth stages; CONTAINS InterPro DOMAIN/s: Helix-loop-helix DNA-binding domain (InterPro:IPR001092), Helix…
AT3G23600	6.03818	0.0566038	7.99531	0.125299	7.0174	0.0413297	8.06545	0.0710917	5.37959	0.140687	6.38814	0.13012	7.3844	0.0689503	7.74645	0.0756622	AT3G23600.1	alpha/beta-Hydrolases superfamily protein	alpha/beta-Hydrolases superfamily protein; FUNCTIONS IN: hydrolase activity; INVOLVED IN: response to salt stress; LOCATED IN: apoplast, nucleus, plasma membrane, cytoplasm; EXPRESSED IN: 24 plant structures; EXPRESSED DURING: 14 growth stages; CONTAINS InterPro DOMAIN/s: Dienelactone hydrolase (InterPro:IPR002925); BEST Arabidopsis thaliana protein match is: alpha/beta-Hydrolases superfamily pro…
AT3G06035	4.03397	0.0772073	5.98707	0.128846	5.18531	0.153003	5.77218	0.0494459	3.43441	0.173163	5.06658	0.0451997	5.23715	0.0540295	5.32785	0.511462	AT3G06035.1	Glycoprotein membrane precursor GPI-anchored	Glycoprotein membrane precursor GPI-anchored; FUNCTIONS IN: molecular_function unknown; INVOLVED IN: biological_process unknown; LOCATED IN: plasma membrane, anchored to membrane; EXPRESSED IN: 22 plant structures; EXPRESSED DURING: 13 growth stages; BEST Arabidopsis thaliana protein match is: Glycoprotein membrane precursor GPI-anchored (TAIR:AT5G19250.1); Has 86 Blast hits to 85 proteins in 15 …
AT1G54370	3.95228	0.259796	5.89762	0.292823	4.39266	0.322356	5.43887	0.160392	3.47188	0.150569	4.24511	0.180671	4.57857	0.356951	4.50152	0.146982	AT1G54370.1	sodium hydrogen exchanger 5	sodium hydrogen exchanger 5 (NHX5); FUNCTIONS IN: sodium:hydrogen antiporter activity, sodium ion transmembrane transporter activity; INVOLVED IN: lithium ion transport, sodium ion transport; LOCATED IN: integral to membrane; EXPRESSED IN: 23 plant structures; EXPRESSED DURING: 13 growth stages; CONTAINS InterPro DOMAIN/s: Na+/H+ exchanger, subfamily (InterPro:IPR004709), Na+/H+ exchanger, isofor…
AT5G50370	5.29391	0.114145	7.23562	0.11098	6.93677	0.113399	7.10606	0.0637589	6.03828	0.171144	7.23651	0.0441604	7.59446	0.0501418	7.43604	0.0996597	AT5G50370.1	Adenylate kinase family protein	Adenylate kinase family protein; FUNCTIONS IN: copper ion binding, adenylate kinase activity; INVOLVED IN: nucleobase, nucleoside, nucleotide and nucleic acid metabolic process, anaerobic respiration, nucleotide metabolic process; LOCATED IN: mitochondrion, plasma membrane; EXPRESSED IN: 25 plant structures; EXPRESSED DURING: 14 growth stages; CONTAINS InterPro DOMAIN/s: Adenylate kinase, active …
AT2G05710	9.57745	0.0490268	11.5182	0.0728442	10.4995	0.09399	10.7258	0.0777616	8.46816	0.169767	9.71112	0.0500879	10.2072	0.111666	9.70506	0.0268151	AT2G05710.1	aconitase 3	aconitase 3 (ACO3); FUNCTIONS IN: aconitate hydratase activity, copper ion binding, ATP binding; INVOLVED IN: in 6 processes; LOCATED IN: cytosol, mitochondrion, cell wall, plasma membrane, chloroplast; EXPRESSED IN: 27 plant structures; EXPRESSED DURING: 16 growth stages; CONTAINS InterPro DOMAIN/s: Aconitase/3-isopropylmalate dehydratase large subunit, alpha/beta/alpha (InterPro:IPR001030), Aco…
AT4G16370	3.8755	0.171925	5.8161	0.224548	4.54309	0.164219	4.00216	0.059046	4.16404	0.350814	4.08655	0.127498	4.13729	0.154524	3.96449	0.098282	AT4G16370.1	oligopeptide transporter	oligopeptide transporter (OPT3); CONTAINS InterPro DOMAIN/s: Tetrapeptide transporter, OPT1/isp4 (InterPro:IPR004648), Oligopeptide transporter OPT superfamily (InterPro:IPR004813); BEST Arabidopsis thaliana protein match is: oligopeptide transporter 2 (TAIR:AT1G09930.1); Has 1146 Blast hits to 1125 proteins in 109 species: Archae - 0; Bacteria - 26; Metazoa - 0; Fungi - 775; Plants - 337; Viruse…
AT5G54440	4.86641	0.139243	6.79787	0.127499	6.56955	0.0403293	6.78437	0.161959	5.27067	0.0809487	6.35596	0.0193542	6.55389	0.139789	6.30895	0.0604097	AT5G54440.1	CLUB	CLUB (CLUB); CONTAINS InterPro DOMAIN/s: Protein of unknown function DUF3758 (InterPro:IPR022233); Has 362 Blast hits to 266 proteins in 127 species: Archae - 0; Bacteria - 0; Metazoa - 146; Fungi - 118; Plants - 63; Viruses - 0; Other Eukaryotes - 35 (source: NCBI BLink).
AT3G23810	5.98494	0.0942885	7.91531	0.017662	8.17084	0.216102	7.76871	0.193733	7.01987	0.243901	9.06632	0.0516059	8.93148	0.0749695	8.14819	0.190789	AT3G23810.1	S-adenosyl-l-homocysteine (SAH) hydrolase 2	S-adenosyl-l-homocysteine (SAH) hydrolase 2 (SAHH2); FUNCTIONS IN: adenosylhomocysteinase activity; INVOLVED IN: one-carbon metabolic process; LOCATED IN: plasma membrane, vacuole, membrane; EXPRESSED IN: 33 plant structures; EXPRESSED DURING: 15 growth stages; CONTAINS InterPro DOMAIN/s: S-adenosyl-L-homocysteine hydrolase (InterPro:IPR000043), S-adenosyl-L-homocysteine hydrolase, conserved site…
AT3G45600	3.78381	0.0882976	5.71306	0.256531	5.17992	0.105603	5.33358	0.197702	3.88543	0.120143	4.17856	0.180298	4.22096	0.0772476	3.94648	0.135928	AT3G45600.1	tetraspanin3	tetraspanin3 (TET3); FUNCTIONS IN: molecular_function unknown; INVOLVED IN: aging; LOCATED IN: plasma membrane; EXPRESSED IN: 23 plant structures; EXPRESSED DURING: 13 growth stages; CONTAINS InterPro DOMAIN/s: Tetraspanin (InterPro:IPR018499), Tetraspanin, subgroup (InterPro:IPR000301); BEST Arabidopsis thaliana protein match is: tetraspanin4 (TAIR:AT5G60220.1); Has 665 Blast hits to 663 protein…
AT4G26310	6.78648	0.201686	8.71335	0.116507	7.69187	0.116688	9.25084	0.07843	7.29731	0.258399	7.90499	0.142963	8.60319	0.0855498	9.30324	0.104474	AT4G26310.1	elongation factor P (EF-P) family protein	elongation factor P (EF-P) family protein; FUNCTIONS IN: translation elongation factor activity; INVOLVED IN: translational elongation; EXPRESSED IN: 22 plant structures; EXPRESSED DURING: 13 growth stages; CONTAINS InterPro DOMAIN/s: Translation elongation factor P/YeiP, conserved site (InterPro:IPR013852), Nucleic acid-binding, OB-fold (InterPro:IPR012340), Translation elongation factor, KOW-li…
AT5G37600	4.78118	0.0990085	6.70127	0.122727	5.88874	0.148589	6.01558	0.0917991	5.11643	0.0959185	5.75908	0.090477	6.13032	0.0706343	5.79759	0.0857108	AT5G37600.1	glutamine synthase clone R1	glutamine synthase clone R1 (GSR 1); FUNCTIONS IN: glutamate-ammonia ligase activity, copper ion binding; INVOLVED IN: nitrate assimilation, response to fructose stimulus, response to light stimulus, response to sucrose stimulus, response to glucose stimulus; LOCATED IN: cytosol, cytosolic ribosome, cell wall, plasma membrane; EXPRESSED IN: 24 plant structures; EXPRESSED DURING: 14 growth stages;…
AT2G16440	5.03346	0.0791792	6.95248	0.0854067	6.18056	0.256563	7.14969	0.0866107	4.51698	0.141241	7.16841	0.0891817	7.00911	0.117885	6.6313	0.105674	AT2G16440.1	Minichromosome maintenance (MCM2/3/5) family protein	MINICHROMOSOME MAINTENANCE 4 (MCM4); FUNCTIONS IN: nucleoside-triphosphatase activity, DNA-dependent ATPase activity, DNA binding, nucleotide binding, ATP binding; INVOLVED IN: cell proliferation, DNA-dependent DNA replication initiation, DNA unwinding involved in replication; LOCATED IN: nuclear chromatin; EXPRESSED IN: 24 plant structures; EXPRESSED DURING: 16 growth stages; CONTAINS InterPro D…
AT2G37120	5.96955	0.114294	7.88083	0.11074	7.17936	0.110569	7.72131	0.0770814	6.51574	0.150933	7.45157	0.0845559	7.73765	0.134068	7.48617	0.117519	AT2G37120.1	S1FA-like DNA-binding protein	S1FA-like DNA-binding protein; FUNCTIONS IN: DNA binding; INVOLVED IN: regulation of transcription; LOCATED IN: endomembrane system, nucleus; EXPRESSED IN: 22 plant structures; EXPRESSED DURING: 13 growth stages; CONTAINS InterPro DOMAIN/s: DNA binding protein S1FA (InterPro:IPR006779); BEST Arabidopsis thaliana protein match is: S1FA-like DNA-binding protein (TAIR:AT3G53370.1); Has 76 Blast hits…
AT5G64290	6.18147	0.0429455	8.089	0.0256584	7.04695	0.139151	8.02886	0.0484782	6.55138	0.187559	7.38796	0.132844	8.15798	0.0672698	7.81745	0.151276	AT5G64290.1	dicarboxylate transport 2.1	dicarboxylate transport 2.1 (DIT2.1); FUNCTIONS IN: oxoglutarate:malate antiporter activity; INVOLVED IN: malate transport, response to nematode; LOCATED IN: chloroplast, membrane, chloroplast envelope; EXPRESSED IN: 23 plant structures; EXPRESSED DURING: 13 growth stages; CONTAINS InterPro DOMAIN/s: Sodium/sulphate symporter (InterPro:IPR001898); BEST Arabidopsis thaliana protein match is: dicar…
AT1G73680	6.97157	0.175551	8.87405	0.0881616	9.00106	0.0514194	8.67533	0.0682168	5.97522	0.187905	7.66183	0.125418	7.88902	0.216106	7.2554	0.153799	AT1G73680.1	alpha dioxygenase	alpha dioxygenase (ALPHA DOX2); CONTAINS InterPro DOMAIN/s: Haem peroxidase (InterPro:IPR010255), Haem peroxidase, animal (InterPro:IPR002007); BEST Arabidopsis thaliana protein match is: Peroxidase superfamily protein (TAIR:AT3G01420.1); Has 1634 Blast hits to 1495 proteins in 223 species: Archae - 0; Bacteria - 102; Metazoa - 1237; Fungi - 165; Plants - 68; Viruses - 3; Other Eukaryotes - 59 (s…
AT1G63770	8.49637	0.0620617	10.3941	0.119807	10.0672	0.0854085	10.0376	0.0764023	8.94686	0.1351	10.2529	0.0542068	10.2261	0.0752183	9.69327	0.0785376	AT1G63770.1	Peptidase M1 family protein	Peptidase M1 family protein; FUNCTIONS IN: metallopeptidase activity, zinc ion binding; INVOLVED IN: response to cadmium ion, proteolysis; LOCATED IN: in 6 components; EXPRESSED IN: 26 plant structures; EXPRESSED DURING: 15 growth stages; CONTAINS InterPro DOMAIN/s: Peptidase M1, membrane alanine aminopeptidase (InterPro:IPR001930), Peptidase M1, membrane alanine aminopeptidase, N-terminal (Inter…
AT4G00370	5.79012	0.117658	7.6762	0.138334	7.32205	0.136459	7.07674	0.0551983	5.67372	0.032708	6.92012	0.0760138	7.18416	0.104678	6.62846	0.122146	AT4G00370.1	Major facilitator superfamily protein	ANTR2; FUNCTIONS IN: organic anion transmembrane transporter activity, inorganic phosphate transmembrane transporter activity; INVOLVED IN: transmembrane transport; LOCATED IN: chloroplast, plastid; EXPRESSED IN: 23 plant structures; EXPRESSED DURING: 13 growth stages; CONTAINS InterPro DOMAIN/s: Major facilitator superfamily (InterPro:IPR020846), Major facilitator superfamily MFS-1 (InterPro:IPR…
AT3G60660	6.25738	0.158723	8.14095	0.186607	7.8813	0.147475	7.50368	0.183209	6.08984	0.116909	8.01997	0.0902908	8.01812	0.0700895	7.48664	0.147953	AT3G60660.1		unknown protein; CONTAINS InterPro DOMAIN/s: Protein of unknown function DUF1395 (InterPro:IPR009829); Has 131 Blast hits to 131 proteins in 44 species: Archae - 0; Bacteria - 0; Metazoa - 83; Fungi - 0; Plants - 45; Viruses - 0; Other Eukaryotes - 3 (source: NCBI BLink).
AT4G13800	3.56554	0.120151	5.4478	0.145758	4.85649	0.197944	5.80105	0.140081	4.35209	0.394516	4.79278	0.176063	5.37064	0.228513	5.76702	0.232294	AT4G13800.1	Protein of unknown function (DUF803)	Protein of unknown function (DUF803); INVOLVED IN: biological_process unknown; LOCATED IN: plasma membrane; EXPRESSED IN: 18 plant structures; EXPRESSED DURING: 12 growth stages; CONTAINS InterPro DOMAIN/s: Protein of unknown function DUF803 (InterPro:IPR008521); BEST Arabidopsis thaliana protein match is: Protein of unknown function (DUF803) (TAIR:AT3G23870.1); Has 30201 Blast hits to 17322 prot…
AT5G53030	2.53471	0.100249	4.41626	0.216147	3.48832	0.0342695	3.89333	0.302274	2.6289	0.0906435	2.81249	0.140955	2.65169	0.110142	2.71941	0.0525219	AT5G53030.1		unknown protein; CONTAINS InterPro DOMAIN/s: Protein of unknown function DUF688 (InterPro:IPR007789); BEST Arabidopsis thaliana protein match is: unknown protein (TAIR:AT4G27810.1); Has 1807 Blast hits to 1807 proteins in 277 species: Archae - 0; Bacteria - 0; Metazoa - 736; Fungi - 347; Plants - 385; Viruses - 0; Other Eukaryotes - 339 (source: NCBI BLink).
AT4G24290	4.22217	0.287416	6.10228	0.167463	4.81612	0.450998	5.75598	0.217194	5.83288	0.229365	6.33869	0.253421	6.76155	0.20119	7.12299	0.202165	AT4G24290.1	MAC/Perforin domain-containing protein	MAC/Perforin domain-containing protein; FUNCTIONS IN: molecular_function unknown; INVOLVED IN: biological_process unknown; LOCATED IN: plasma membrane; EXPRESSED IN: 18 plant structures; EXPRESSED DURING: 9 growth stages; CONTAINS InterPro DOMAIN/s: Membrane attack complex component/perforin (MACPF) domain (InterPro:IPR020864), Membrane attack complex component/perforin (MACPF) domain, metazoa (I…
AT3G49360	5.0207	0.0848693	6.89595	0.0901746	6.17597	0.112128	6.42066	0.202881	4.88489	0.24916	4.52934	0.0834624	4.74376	0.235315	4.64943	0.097979	AT3G49360.1	6-phosphogluconolactonase 2	6-phosphogluconolactonase 2 (PGL2); FUNCTIONS IN: 6-phosphogluconolactonase activity, catalytic activity; INVOLVED IN: pentose-phosphate shunt, carbohydrate metabolic process; LOCATED IN: plasma membrane; EXPRESSED IN: 24 plant structures; EXPRESSED DURING: 13 growth stages; CONTAINS InterPro DOMAIN/s: Glucosamine/galactosamine-6-phosphate isomerase (InterPro:IPR006148), 6-phosphogluconolactonase…
AT4G16130	4.42983	0.174534	6.29843	0.149428	5.20073	0.1455	6.54574	0.0726328	4.545	0.231151	5.60021	0.174299	6.48091	0.0770621	6.12368	0.0938131	AT4G16130.1	arabinose kinase	arabinose kinase (ARA1); FUNCTIONS IN: L-arabinokinase activity, ATP binding, galactokinase activity; INVOLVED IN: arabinose metabolic process; LOCATED IN: cytoplasm; EXPRESSED IN: 23 plant structures; EXPRESSED DURING: 13 growth stages; CONTAINS InterPro DOMAIN/s: Mevalonate/galactokinase (InterPro:IPR006206), Galactokinase galactose-binding domain (InterPro:IPR019539), Ribosomal protein S5 doma…
AT3G27240	8.3146	0.144216	10.178	0.133773	10.0852	0.0662911	9.99657	0.138943	8.95494	0.0834156	10.1119	0.053476	10.0299	0.0897084	9.95611	0.0494743	AT3G27240.1	Cytochrome C1 family	Cytochrome C1 family; FUNCTIONS IN: electron carrier activity, iron ion binding, heme binding, electron transporter, transferring electrons within CoQH2-cytochrome c reductase complex activity; LOCATED IN: in 6 components; EXPRESSED IN: 26 plant structures; EXPRESSED DURING: 15 growth stages; CONTAINS InterPro DOMAIN/s: Cytochrome c1 (InterPro:IPR002326), Cytochrome c1, transmembrane anchor, C-te…
AT3G20390	2.92065	0.146474	4.7812	0.167672	4.58554	0.226326	5.5003	0.0525165	4.20236	0.181351	5.73208	0.0447216	6.34296	0.120003	5.86056	0.0997037	AT3G20390.1	endoribonuclease L-PSP family protein	endoribonuclease L-PSP family protein; FUNCTIONS IN: endoribonuclease activity; INVOLVED IN: response to cadmium ion; LOCATED IN: thylakoid, mitochondrion, chloroplast, plastid, vacuole; EXPRESSED IN: 27 plant structures; EXPRESSED DURING: 16 growth stages; CONTAINS InterPro DOMAIN/s: Endoribonuclease L-PSP (InterPro:IPR006175), YjgF-like protein, conserved site (InterPro:IPR019897), Endoribonucl…
AT1G52360	7.30971	0.0843121	9.16776	0.0967897	8.93326	0.119316	8.87868	0.057706	7.12504	0.123543	8.69132	0.0765161	8.59077	0.105993	8.37919	0.0903015	AT1G52360.1	Coatomer, beta' subunit	Coatomer, beta' subunit; FUNCTIONS IN: structural molecule activity; INVOLVED IN: intracellular protein transport, vesicle-mediated transport; LOCATED IN: membrane coat, COPI vesicle coat; EXPRESSED IN: 24 plant structures; EXPRESSED DURING: 13 growth stages; CONTAINS InterPro DOMAIN/s: WD40 repeat 2 (InterPro:IPR019782), Coatomer, WD associated region (InterPro:IPR006692), Cytochrome cd1-nitrite…
AT1G75420	3.75354	0.157395	5.60887	0.1993	5.30852	0.0861284	5.33042	0.463407	4.10595	0.0918614	5.88298	0.123028	5.85319	0.120422	5.14444	0.171167	AT1G75420.1	UDP-Glycosyltransferase superfamily protein	UDP-Glycosyltransferase superfamily protein; FUNCTIONS IN: transferase activity, transferring glycosyl groups; INVOLVED IN: biosynthetic process; LOCATED IN: cellular_component unknown; EXPRESSED IN: 22 plant structures; EXPRESSED DURING: 13 growth stages; CONTAINS InterPro DOMAIN/s: Glycosyl transferase, group 1 (InterPro:IPR001296); BEST Arabidopsis thaliana protein match is: UDP-Glycosyltransf…
AT1G12230	4.02382	0.0674245	5.87734	0.0827341	5.35638	0.069236	5.83849	0.0949349	4.13137	0.218281	5.62775	0.122186	5.67371	0.0687181	5.6264	0.187028	AT1G12230.1	Aldolase superfamily protein	Aldolase superfamily protein; FUNCTIONS IN: transaldolase activity, zinc ion binding; INVOLVED IN: glucose catabolic process to lactate and acetate, 5-phosphoribose 1-diphosphate biosynthetic process, carbohydrate metabolic process, metabolic process, pentose-phosphate shunt, non-oxidative branch; LOCATED IN: chloroplast; EXPRESSED IN: 23 plant structures; EXPRESSED DURING: 13 growth stages; CONT…
AT1G14360	5.56151	0.143845	7.41433	0.168923	6.33622	0.134529	7.02995	0.138814	5.37136	0.0675842	6.00996	0.0712593	6.24291	0.0741961	6.02584	0.0966155	AT1G14360.1	UDP-galactose transporter 3	UDP-galactose transporter 3 (UTR3); FUNCTIONS IN: pyrimidine nucleotide sugar transmembrane transporter activity; INVOLVED IN: transmembrane transport; LOCATED IN: endomembrane system; EXPRESSED IN: 24 plant structures; EXPRESSED DURING: 15 growth stages; CONTAINS InterPro DOMAIN/s: UAA transporter (InterPro:IPR013657); BEST Arabidopsis thaliana protein match is: UDP-galactose transporter 1 (TAIR…
AT5G03650	3.77213	0.241463	5.62276	0.1697	5.47188	0.122784	6.12714	0.0435922	4.12051	0.134892	5.30344	0.101401	4.83761	0.269445	5.34607	0.197705	AT5G03650.1	starch branching enzyme 2.2	starch branching enzyme 2.2 (SBE2.2); FUNCTIONS IN: 1,4-alpha-glucan branching enzyme activity; INVOLVED IN: amylopectin biosynthetic process, starch metabolic process; LOCATED IN: chloroplast, chloroplast stroma; EXPRESSED IN: 25 plant structures; EXPRESSED DURING: 15 growth stages; CONTAINS InterPro DOMAIN/s: Glycoside hydrolase, family 13, N-terminal (InterPro:IPR004193), Immunoglobulin E-set …
AT1G60810	6.46134	0.0289308	8.30474	0.179345	8.04618	0.0718206	8.18279	0.124898	7.50834	0.23181	8.84885	0.076912	8.99246	0.111517	8.58039	0.078486	AT1G60810.1	ATP-citrate lyase A-2	ATP-citrate lyase A-2 (ACLA-2); CONTAINS InterPro DOMAIN/s: ATP-grasp fold, subdomain 2 (InterPro:IPR013816), ATP-grasp fold, succinyl-CoA synthetase-type (InterPro:IPR013650), Succinyl-CoA synthetase-like (InterPro:IPR016102); BEST Arabidopsis thaliana protein match is: ATP-citrate lyase A-1 (TAIR:AT1G10670.4); Has 5556 Blast hits to 5555 proteins in 1577 species: Archae - 133; Bacteria - 3078; …
AT5G48600	3.32924	0.198239	5.16521	0.195125	4.20701	0.189982	4.8351	0.15942	3.62547	0.408568	4.87391	0.148809	4.78549	0.326064	4.59503	0.14681	AT5G48600.1	structural maintenance of chromosome 3	structural maintenance of chromosome 3 (SMC3); FUNCTIONS IN: transporter activity, ATP binding; INVOLVED IN: chromosome segregation, chromosome organization; LOCATED IN: chromosome, nucleus; EXPRESSED IN: 23 plant structures; EXPRESSED DURING: 13 growth stages; CONTAINS InterPro DOMAIN/s: SMCs flexible hinge (InterPro:IPR010935), RecF/RecN/SMC protein, N-terminal (InterPro:IPR003395); BEST Arabid…
AT5G51400	7.03496	0.137048	8.8692	0.0529619	8.67431	0.143686	9.01098	0.109829	7.50114	0.144273	8.651	0.220677	8.50238	0.145694	8.47457	0.138773	AT5G51400.1	PLAC8 family protein	PLAC8 family protein; CONTAINS InterPro DOMAIN/s: Protein of unknown function Cys-rich (InterPro:IPR006461); BEST Arabidopsis thaliana protein match is: PLAC8 family protein (TAIR:AT2G45010.1); Has 30201 Blast hits to 17322 proteins in 780 species: Archae - 12; Bacteria - 1396; Metazoa - 17338; Fungi - 3422; Plants - 5037; Viruses - 0; Other Eukaryotes - 2996 (source: NCBI BLink).
AT4G23060	3.85602	0.144148	5.68709	0.11916	6.17246	0.213277	5.95228	0.112715	4.50746	0.325723	5.50936	0.23748	5.50606	0.177047	5.41291	0.325866	AT4G23060.1	IQ-domain 22	IQ-domain 22 (IQD22); CONTAINS InterPro DOMAIN/s: IQ calmodulin-binding region (InterPro:IPR000048); BEST Arabidopsis thaliana protein match is: IQ-domain 26 (TAIR:AT3G16490.1); Has 890 Blast hits to 763 proteins in 40 species: Archae - 0; Bacteria - 0; Metazoa - 31; Fungi - 3; Plants - 728; Viruses - 0; Other Eukaryotes - 128 (source: NCBI BLink).
AT3G22790	3.30266	0.190501	5.13003	0.11072	5.26911	0.104246	5.32423	0.0345131	4.04569	0.140127	5.97164	0.0513253	6.20986	0.164348	5.78385	0.163385	AT3G22790.1	Kinase interacting (KIP1-like) family protein	Kinase interacting (KIP1-like) family protein; FUNCTIONS IN: molecular_function unknown; INVOLVED IN: biological_process unknown; LOCATED IN: plasma membrane; EXPRESSED IN: 20 plant structures; EXPRESSED DURING: 13 growth stages; CONTAINS InterPro DOMAIN/s: KIP1-like (InterPro:IPR011684); BEST Arabidopsis thaliana protein match is: kinase interacting (KIP1-like) family protein (TAIR:AT4G14760.1);…
AT2G45010	7.86277	0.108673	9.68332	0.103383	9.16507	0.136022	9.11938	0.0780342	7.88479	0.161255	9.21906	0.0885371	9.50843	0.0566724	9.11749	0.0886739	AT2G45010.1	PLAC8 family protein	PLAC8 family protein; CONTAINS InterPro DOMAIN/s: Protein of unknown function Cys-rich (InterPro:IPR006461); BEST Arabidopsis thaliana protein match is: PLAC8 family protein (TAIR:AT5G51400.1); Has 558 Blast hits to 557 proteins in 52 species: Archae - 0; Bacteria - 0; Metazoa - 9; Fungi - 22; Plants - 524; Viruses - 0; Other Eukaryotes - 3 (source: NCBI BLink).
AT2G01720	7.65465	0.029969	9.47435	0.148005	8.93378	0.0863324	9.69009	0.0558273	8.10288	0.0408195	9.06882	0.0512048	9.42449	0.0469345	9.51101	0.170799	AT2G01720.1	Ribophorin I	Ribophorin I; FUNCTIONS IN: oligosaccharyl transferase activity, dolichyl-diphosphooligosaccharide-protein glycotransferase activity; INVOLVED IN: protein amino acid glycosylation; LOCATED IN: endoplasmic reticulum, plasma membrane, plant-type cell wall; EXPRESSED IN: 25 plant structures; EXPRESSED DURING: 13 growth stages; CONTAINS InterPro DOMAIN/s: Ribophorin I (InterPro:IPR007676); BEST Arabi…
AT2G13810	6.74387	0.177458	8.55858	0.215561	8.67549	0.192345	8.58717	0.133162	5.9812	0.213703	4.91957	0.310928	5.56794	0.257564	5.31077	0.430564	AT2G13810.1	AGD2-like defense response protein 1	AGD2-like defense response protein 1 (ALD1); FUNCTIONS IN: transferase activity, transferring nitrogenous groups, pyridoxal phosphate binding, transaminase activity, catalytic activity; INVOLVED IN: asparagine catabolic process, biosynthetic process, glutamate catabolic process to oxaloacetate, aspartate transamidation; LOCATED IN: chloroplast; EXPRESSED IN: sepal, root, stamen; EXPRESSED DURING:…
AT5G17310	7.34321	0.0574043	9.15706	0.0689189	8.89278	0.0772336	8.87288	0.0139955	7.25618	0.415037	8.78562	0.0904501	9.04457	0.0383464	8.67423	0.0712021	AT5G17310.1	UDP-glucose pyrophosphorylase 2	UDP-glucose pyrophosphorylase 2 (UGP2); FUNCTIONS IN: UTP:glucose-1-phosphate uridylyltransferase activity, nucleotidyltransferase activity; INVOLVED IN: response to cadmium ion, callose deposition in cell wall, response to salt stress, metabolic process, pollen development; LOCATED IN: plasma membrane; EXPRESSED IN: 27 plant structures; EXPRESSED DURING: 17 growth stages; CONTAINS InterPro DOMAI…
AT1G79580	6.02515	0.0759748	7.83854	0.203843	7.65144	0.243459	7.85462	0.16601	6.82884	0.171923	6.35141	0.0271398	5.61551	0.104688	6.33531	0.12499	AT1G79580.1	NAC (No Apical Meristem) domain transcriptional regulator superfamily protein	SOMBRERO (SMB); CONTAINS InterPro DOMAIN/s: No apical meristem (NAM) protein (InterPro:IPR003441); BEST Arabidopsis thaliana protein match is: NAC domain containing protein 70 (TAIR:AT4G10350.1); Has 5042 Blast hits to 4339 proteins in 312 species: Archae - 0; Bacteria - 299; Metazoa - 1017; Fungi - 76; Plants - 3059; Viruses - 0; Other Eukaryotes - 591 (source: NCBI BLink).
AT5G40540	6.5525	0.13786	8.36369	0.151161	7.77902	0.18367	8.69413	0.0868328	5.15414	0.180036	6.1136	0.243255	6.00297	0.0349146	6.72638	0.106315	AT5G40540.1	Protein kinase superfamily protein	Protein kinase superfamily protein; FUNCTIONS IN: protein serine/threonine/tyrosine kinase activity, kinase activity; INVOLVED IN: protein amino acid phosphorylation; LOCATED IN: cellular_component unknown; EXPRESSED IN: 13 plant structures; EXPRESSED DURING: 7 growth stages; CONTAINS InterPro DOMAIN/s: Protein kinase, ATP binding site (InterPro:IPR017441), Protein kinase, catalytic domain (Inter…
[truncated: 403 more rows]

## Sheet: RAD11°Cvs27°C cold up
Supplemental Dataset 3 - Steinbrecher et al. (2025). Distinct molecular biomechanical mechanisms inhibit endosperm cell-wall weakening and seed germination at cold and warm non-optimal temperatures.
[truncated: 170 more rows]

## Sheet: RAD11°Cvs27°C warm up
Supplemental Dataset 3 - Steinbrecher et al. (2025). Distinct molecular biomechanical mechanisms inhibit endosperm cell-wall weakening and seed germination at cold and warm non-optimal temperatures.
[truncated: 356 more rows]
