# Supplementary material for: Distinct Molecular Biomechanical Mechanisms Inhibit Endosperm Cell‐Wall Weakening and Seed Germination at Cold and Warm Nonoptimal Temperatures
Source: Plant Cell Environ. 2025 Aug 5;48(11):8047–67. doi: 10.1111/pce.70103 (PMC12502036; doi:10.1111/pce.70103)
Supplement: Supplementary file 5 — SI Dataset S4. Lepidium sativum DEGs: 11ºC versus 32ºC. [file PCE-48-8047-s013.xlsx]

## Sheet: CAP11°Cvs32°C cold up
Supplemental Dataset 4 - Steinbrecher et al. (2025). Distinct molecular biomechanical mechanisms inhibit endosperm cell-wall weakening and seed germination at cold and warm non-optimal temperatures.
Lepidium sativum FR14 differentially expressed genes (DEGs; ≥2-fold) mean ± SEM transcript abundances: CAP 11ºC versus 32ºC (cold up-regulated)
Normalized, background-substracted, log base 2 transformed microarray intensity mean values ± SE (N=4) of CAP DEGs detected on the arrays are listed below.
The corresponding array data are deposited in ArrayExpress database (www.ebi.ac.uk/arrayexpress) under accession number E-MTAB-1811.
In the arrays, the temperatures 11°C, 18°C, 27°C and 32°C were compared in two seed compartments, CAP (micropylar endosperm) and RAD (radicle plus 1/3 lower hypocotyl) at 10 h.
Arabidopsis thaliana AGI numbers for the ATH1 array probes corresponding to Lepidium sativum putative orthologous genes are listed together with the TAIR10 description.
DEG number	CAP		CAP		CAP		CAP		RAD		RAD		RAD		RAD
383	11°C		18°C		27°C		32°C		11°C		18°C		27°C		32°C		TAIR10	TAIR10	TAIR10
AGI	Mean	SE	Mean	SE	Mean	SE	Mean	SE	Mean	SE	Mean	SE	Mean	SE	Mean	SE	Model_name	Short_description	Computational_description
AT2G29380	5.56208	0.140532	3.87216	0.151077	3.76758	0.186586	4.40588	0.0748998	4.74093	0.158172	4.62367	0.0275056	3.60939	0.260083	4.25846	0.323784	AT2G29380.1	highly ABA-induced PP2C gene 3	highly ABA-induced PP2C gene 3 (HAI3); FUNCTIONS IN: protein serine/threonine phosphatase activity, catalytic activity; INVOLVED IN: protein amino acid dephosphorylation; LOCATED IN: protein serine/threonine phosphatase complex; CONTAINS InterPro DOMAIN/s: Protein phosphatase 2C, manganese/magnesium aspartate binding site (InterPro:IPR000222), Protein phosphatase 2C-related (InterPro:IPR001932), …
AT1G73190	9.59468	0.24448	7.1503	0.102731	6.8284	0.2991	8.12434	0.221382	9.59315	0.439525	7.54101	0.0825238	8.02045	0.236717	8.88489	0.196819	AT1G73190.1	Aquaporin-like superfamily protein	TIP3;1; FUNCTIONS IN: water channel activity; INVOLVED IN: autophagy, transport; LOCATED IN: plant-type vacuole membrane, protein storage vacuole, membrane, central vacuole; EXPRESSED IN: 6 plant structures; EXPRESSED DURING: seedling growth, E expanded cotyledon stage; CONTAINS InterPro DOMAIN/s: Major intrinsic protein, conserved site (InterPro:IPR022357), Aquaporin (InterPro:IPR012269), Major …
AT5G33290	9.19518	0.0260401	7.81225	0.0345399	7.81714	0.0935651	7.86873	0.0737443	7.31022	0.147363	5.63602	0.211328	5.75866	0.169082	6.33385	0.133426	AT5G33290.1	xylogalacturonan deficient 1	xylogalacturonan deficient 1 (XGD1); CONTAINS InterPro DOMAIN/s: Exostosin-like (InterPro:IPR004263); BEST Arabidopsis thaliana protein match is: Exostosin family protein (TAIR:AT3G42180.1); Has 35333 Blast hits to 34131 proteins in 2444 species: Archae - 798; Bacteria - 22429; Metazoa - 974; Fungi - 991; Plants - 531; Viruses - 0; Other Eukaryotes - 9610 (source: NCBI BLink).
AT1G26770	6.78521	0.142914	5.92521	0.0840418	5.91623	0.0548805	5.69509	0.100668	5.72673	0.0913188	5.76384	0.036678	6.30884	0.121978	6.09944	0.044514	AT1G26770.1	expansin A10	expansin A10 (EXPA10); CONTAINS InterPro DOMAIN/s: Pollen allergen, N-terminal (InterPro:IPR014734), Rare lipoprotein A (InterPro:IPR005132), Pollen allergen/expansin, C-terminal (InterPro:IPR007117), Barwin-related endoglucanase (InterPro:IPR009009), Expansin (InterPro:IPR002963), Expansin/Lol pI (InterPro:IPR007118), Expansin 45, endoglucanase-like (InterPro:IPR007112); BEST Arabidopsis thalian…
AT5G24530	6.04132	0.0723833	5.11783	0.136835	4.42654	0.101717	4.16426	0.0526759	4.36516	0.174247	4.31237	0.0220588	3.70949	0.135378	3.70218	0.236297	AT5G24530.1	2-oxoglutarate (2OG) and Fe(II)-dependent oxygenase superfamily protein	DOWNY MILDEW RESISTANT 6 (DMR6); FUNCTIONS IN: oxidoreductase activity, acting on paired donors, with incorporation or reduction of molecular oxygen, 2-oxoglutarate as one donor, and incorporation of one atom each of oxygen into both donors, oxidoreductase activity; INVOLVED IN: response to fungus, response to bacterium, flavonoid biosynthetic process; LOCATED IN: cellular_component unknown; EXPR…
AT2G48080	5.33407	0.046149	5.01111	0.0686885	4.52797	0.182648	4.30942	0.0505392	5.26625	0.251404	4.28788	0.319893	4.65457	0.125312	4.10276	0.0625218	AT2G48080.1	oxidoreductase, 2OG-Fe(II) oxygenase family protein	oxidoreductase, 2OG-Fe(II) oxygenase family protein; BEST Arabidopsis thaliana protein match is: oxidoreductase, 2OG-Fe(II) oxygenase family protein (TAIR:AT4G02940.1); Has 179 Blast hits to 160 proteins in 29 species: Archae - 0; Bacteria - 0; Metazoa - 24; Fungi - 0; Plants - 151; Viruses - 0; Other Eukaryotes - 4 (source: NCBI BLink).
AT5G15310	9.17763	0.195858	8.18114	0.154968	6.55837	0.234575	5.68675	0.145804	4.47494	0.235111	4.6714	0.171847	4.79864	0.0729236	4.76422	0.390583	AT5G15310.1	myb domain protein 16	myb domain protein 16 (MYB16); CONTAINS InterPro DOMAIN/s: SANT, DNA-binding (InterPro:IPR001005), Homeodomain-like (InterPro:IPR009057), Myb, DNA-binding (InterPro:IPR014778), HTH transcriptional regulator, Myb-type, DNA-binding (InterPro:IPR017930), Homeodomain-related (InterPro:IPR012287), Myb transcription factor (InterPro:IPR015495); BEST Arabidopsis thaliana protein match is: myb domain pro…
AT5G56300	6.19813	0.0508901	2.88523	0.1046	3.04428	0.16759	3.32454	0.0417376	2.78349	0.146459	2.6442	0.0478753	2.56038	0.0915551	2.84179	0.121769	AT5G56300.1	gibberellic acid methyltransferase 2	gibberellic acid methyltransferase 2 (GAMT2); CONTAINS InterPro DOMAIN/s: SAM dependent carboxyl methyltransferase (InterPro:IPR005299); BEST Arabidopsis thaliana protein match is: S-adenosyl-L-methionine-dependent methyltransferases superfamily protein (TAIR:AT4G26420.1); Has 919 Blast hits to 907 proteins in 123 species: Archae - 0; Bacteria - 67; Metazoa - 9; Fungi - 5; Plants - 719; Viruses -…
AT2G34555	9.06111	0.0486379	8.74068	0.0602001	6.7649	0.119004	7.38519	0.0606207	5.3567	0.746672	8.08858	0.0348812	6.75341	0.193829	6.61371	0.107911	AT2G34555.1	gibberellin 2-oxidase 3	gibberellin 2-oxidase 3 (ATGA2OX3); CONTAINS InterPro DOMAIN/s: Oxoglutarate/iron-dependent oxygenase (InterPro:IPR005123); BEST Arabidopsis thaliana protein match is: gibberellin 2-oxidase (TAIR:AT1G30040.1); Has 8137 Blast hits to 8105 proteins in 983 species: Archae - 0; Bacteria - 1095; Metazoa - 80; Fungi - 810; Plants - 4851; Viruses - 0; Other Eukaryotes - 1301 (source: NCBI BLink).
AT2G46340	7.61271	0.146579	6.91935	0.0376577	6.74355	0.0639168	6.35788	0.0307192	6.63218	0.0313832	6.43258	0.0425265	5.94364	0.0689534	5.93186	0.0779931	AT2G46340.1	SPA (suppressor of phyA-105) protein family	SUPPRESSOR OF PHYA-105 1 (SPA1); CONTAINS InterPro DOMAIN/s: WD40 repeat 2 (InterPro:IPR019782), WD40 repeat, conserved site (InterPro:IPR019775), WD40 repeat (InterPro:IPR001680), Serine/threonine-protein kinase-like domain (InterPro:IPR017442), Protein kinase-like domain (InterPro:IPR011009), G-protein beta WD-40 repeat, region (InterPro:IPR020472), WD40 repeat-like-containing domain (InterPro:…
AT2G13610	9.67323	0.174957	6.88367	0.036554	5.95665	0.21356	6.51828	0.23239	9.72357	0.18505	7.86375	0.0335411	7.09679	0.172395	8.07554	0.0731538	AT2G13610.1	ABC-2 type transporter family protein	ABC-2 type transporter family protein; FUNCTIONS IN: ATPase activity, coupled to transmembrane movement of substances; LOCATED IN: membrane; EXPRESSED IN: 22 plant structures; EXPRESSED DURING: 13 growth stages; CONTAINS InterPro DOMAIN/s: ATPase, AAA+ type, core (InterPro:IPR003593), ABC transporter-like (InterPro:IPR003439), ABC-2 type transporter (InterPro:IPR013525), ABC transporter, conserve…
AT4G36540	11.1466	0.186809	8.71303	0.135671	7.87987	0.0714696	7.99793	0.140888	4.99351	0.178636	3.03477	0.1877	2.58061	0.143383	2.87233	0.0925704	AT4G36540.1	BR enhanced expression 2	BR enhanced expression 2 (BEE2); FUNCTIONS IN: DNA binding, sequence-specific DNA binding transcription factor activity; INVOLVED IN: regulation of transcription; LOCATED IN: nucleus; EXPRESSED IN: 21 plant structures; EXPRESSED DURING: 13 growth stages; CONTAINS InterPro DOMAIN/s: Helix-loop-helix DNA-binding domain (InterPro:IPR001092), Helix-loop-helix DNA-binding (InterPro:IPR011598); BEST Ar…
AT5G60790	9.19921	0.152992	8.41966	0.0950091	7.86706	0.0613943	8.0026	0.0978863	9.0926	0.198813	9.16062	0.133666	7.96174	0.0539091	7.88678	0.0274932	AT5G60790.1	ABC transporter family protein	GENERAL CONTROL NON-REPRESSIBLE 1 (GCN1); FUNCTIONS IN: transporter activity; LOCATED IN: plasma membrane; EXPRESSED IN: 24 plant structures; EXPRESSED DURING: 15 growth stages; CONTAINS InterPro DOMAIN/s: ATPase, AAA+ type, core (InterPro:IPR003593), ABC transporter-like (InterPro:IPR003439), ABC transporter, conserved site (InterPro:IPR017871); BEST Arabidopsis thaliana protein match is: genera…
AT3G51810	7.42916	0.189278	6.16485	0.520635	4.67835	0.194978	4.73812	0.430348	8.9691	0.183129	6.58932	0.0286342	5.64087	0.177872	6.34128	0.119136	AT3G51810.1	Stress induced protein	LATE EMBRYOGENESIS ABUNDANT 1 (EM1); FUNCTIONS IN: molecular_function unknown; INVOLVED IN: response to abscisic acid stimulus, embryo development ending in seed dormancy; LOCATED IN: cellular_component unknown; EXPRESSED IN: embryo, seed; EXPRESSED DURING: dry seed stage, seedling growth, seed maturation stage; CONTAINS InterPro DOMAIN/s: Late embryogenesis abundant protein, group 5, conserved s…
AT3G09440	9.23064	0.0375852	8.71322	0.0637672	7.38026	0.0380707	7.3155	0.092356	8.37487	0.0628993	8.01139	0.00433764	7.13368	0.0766276	7.54298	0.0054792	AT3G09440.1	Heat shock protein 70 (Hsp 70) family protein	Heat shock protein 70 (Hsp 70) family protein; FUNCTIONS IN: ATP binding; INVOLVED IN: protein folding, response to cadmium ion, response to karrikin, response to heat; LOCATED IN: in 7 components; EXPRESSED IN: 25 plant structures; EXPRESSED DURING: 14 growth stages; CONTAINS InterPro DOMAIN/s: Heat shock protein 70, conserved site (InterPro:IPR018181), Heat shock protein Hsp70 (InterPro:IPR0010…
AT3G50980	9.10061	0.0755689	6.49321	0.120694	6.16301	0.156019	7.22076	0.126217	8.44561	0.305923	6.36587	0.118014	6.30917	0.0890406	6.99034	0.129509	AT3G50980.1	dehydrin xero 1	dehydrin xero 1 (XERO1); FUNCTIONS IN: molecular_function unknown; INVOLVED IN: response to water, response to stress; LOCATED IN: cellular_component unknown; EXPRESSED IN: shoot apex, inflorescence meristem, petal, leaf whorl, seed; EXPRESSED DURING: F mature embryo stage, petal differentiation and expansion stage, E expanded cotyledon stage; CONTAINS InterPro DOMAIN/s: Dehydrin (InterPro:IPR000…
AT1G76700	6.53434	0.138458	4.41364	0.196595	3.92057	0.199097	4.79473	0.164374	4.08966	0.15756	3.67361	0.0330427	3.30847	0.194612	4.03158	0.11276	AT1G76700.1	DNAJ heat shock N-terminal domain-containing protein	DNAJ heat shock N-terminal domain-containing protein; FUNCTIONS IN: unfolded protein binding, heat shock protein binding; INVOLVED IN: protein folding; LOCATED IN: cellular_component unknown; EXPRESSED IN: 24 plant structures; EXPRESSED DURING: 13 growth stages; CONTAINS InterPro DOMAIN/s: Molecular chaperone, heat shock protein, Hsp40, DnaJ (InterPro:IPR015609), Heat shock protein DnaJ, N-termin…
AT4G02200	8.97843	0.146621	8.1134	0.0987712	7.54596	0.102333	7.57189	0.0557839	8.84603	0.250346	8.54006	0.216742	7.82817	0.231849	8.1318	0.266946	AT4G02200.1	Drought-responsive family protein	Drought-responsive family protein; CONTAINS InterPro DOMAIN/s: Drought induced 19/ RING finger protein 114 (InterPro:IPR008598); BEST Arabidopsis thaliana protein match is: Drought-responsive family protein (TAIR:AT1G02750.1); Has 235 Blast hits to 235 proteins in 21 species: Archae - 0; Bacteria - 0; Metazoa - 1; Fungi - 0; Plants - 234; Viruses - 0; Other Eukaryotes - 0 (source: NCBI BLink).
AT4G30040	6.33523	0.272926	4.70628	0.26033	4.62473	0.220546	4.52409	0.163767	5.25838	0.244775	5.00099	0.199188	5.08913	0.161228	5.16222	0.103039	AT4G30040.1	Eukaryotic aspartyl protease family protein	Eukaryotic aspartyl protease family protein; FUNCTIONS IN: aspartic-type endopeptidase activity; INVOLVED IN: proteolysis; LOCATED IN: endomembrane system; EXPRESSED IN: sepal, flower; EXPRESSED DURING: petal differentiation and expansion stage; CONTAINS InterPro DOMAIN/s: Peptidase aspartic (InterPro:IPR021109), Peptidase aspartic, catalytic (InterPro:IPR009007), Peptidase A1 (InterPro:IPR001461…
AT5G04250	9.71891	0.0755325	8.32926	0.0635584	8.10893	0.0531956	8.39567	0.0266058	9.34151	0.141628	7.53126	0.0834911	7.3193	0.21169	8.04265	0.285657	AT5G04250.1	Cysteine proteinases superfamily protein	Cysteine proteinases superfamily protein; CONTAINS InterPro DOMAIN/s: Ovarian tumour, otubain (InterPro:IPR003323); BEST Arabidopsis thaliana protein match is: Cysteine proteinases superfamily protein (TAIR:AT5G03330.2); Has 30201 Blast hits to 17322 proteins in 780 species: Archae - 12; Bacteria - 1396; Metazoa - 17338; Fungi - 3422; Plants - 5037; Viruses - 0; Other Eukaryotes - 2996 (source: N…
AT5G50200	8.25449	0.148114	5.32233	0.0899929	3.92964	0.195333	3.47654	0.261441	3.59641	0.0749708	3.65058	0.176167	3.10155	0.140721	3.31459	0.170188	AT5G50200.1	nitrate transmembrane transporters	WOUND-RESPONSIVE 3 (WR3); FUNCTIONS IN: nitrate transmembrane transporter activity; INVOLVED IN: nitrate transport, response to nitrate, response to wounding; LOCATED IN: plasma membrane; EXPRESSED IN: 20 plant structures; EXPRESSED DURING: 10 growth stages; CONTAINS InterPro DOMAIN/s: Transporter, high affinity nitrate, Nar2 (InterPro:IPR016605); BEST Arabidopsis thaliana protein match is: Calci…
AT4G34230	8.03323	0.123193	6.23845	0.0851538	6.27412	0.121769	6.51732	0.0960225	6.16757	0.354738	5.03162	0.0467331	5.37696	0.0820721	5.94051	0.0989052	AT4G34230.1	cinnamyl alcohol dehydrogenase 5	cinnamyl alcohol dehydrogenase 5 (CAD5); CONTAINS InterPro DOMAIN/s: GroES-like (InterPro:IPR011032), Polyketide synthase, enoylreductase (InterPro:IPR020843), Alcohol dehydrogenase GroES-like (InterPro:IPR013154), Alcohol dehydrogenase, zinc-containing, conserved site (InterPro:IPR002328), Alcohol dehydrogenase, C-terminal (InterPro:IPR013149), Alcohol dehydrogenase superfamily, zinc-containing …
AT3G20250	7.07198	0.119271	5.20766	0.27542	5.89114	0.0650482	5.71846	0.133274	6.05048	0.390924	5.54177	0.179662	4.93848	0.197723	5.19557	0.290539	AT3G20250.1	pumilio 5	pumilio 5 (PUM5); FUNCTIONS IN: RNA binding, binding; LOCATED IN: vacuole; EXPRESSED IN: 22 plant structures; EXPRESSED DURING: 13 growth stages; CONTAINS InterPro DOMAIN/s: Pumilio RNA-binding repeat (InterPro:IPR001313), Armadillo-like helical (InterPro:IPR011989), Armadillo-type fold (InterPro:IPR016024); BEST Arabidopsis thaliana protein match is: pumilio 6 (TAIR:AT4G25880.1); Has 4771 Blast …
AT3G24270	6.53607	0.249906	4.72196	0.182073	4.96428	0.178398	5.2376	0.0768574	5.85092	0.186218	5.42599	0.154001	5.09959	0.111068	5.16864	0.144374	AT3G24270.1	pumilio 25	pumilio 25 (PUM25); FUNCTIONS IN: RNA binding, binding; LOCATED IN: endomembrane system; EXPRESSED IN: synergid; CONTAINS InterPro DOMAIN/s: Pumilio RNA-binding repeat (InterPro:IPR001313), Armadillo-like helical (InterPro:IPR011989), Armadillo-type fold (InterPro:IPR016024); Has 8 Blast hits to 8 proteins in 3 species: Archae - 0; Bacteria - 0; Metazoa - 0; Fungi - 0; Plants - 8; Viruses - 0; Ot…
AT5G43980	6.70251	0.0837369	6.0796	0.0802856	5.78325	0.0754706	5.5309	0.0458273	6.46953	0.128991	5.64485	0.0392278	5.48449	0.109303	5.74807	0.048409	AT5G43980.1	plasmodesmata-located protein 1	plasmodesmata-located protein 1 (PDLP1); CONTAINS InterPro DOMAIN/s: Protein of unknown function DUF26 (InterPro:IPR002902); BEST Arabidopsis thaliana protein match is: plasmodesmata-located protein 3 (TAIR:AT2G33330.1); Has 956 Blast hits to 914 proteins in 25 species: Archae - 0; Bacteria - 0; Metazoa - 0; Fungi - 0; Plants - 956; Viruses - 0; Other Eukaryotes - 0 (source: NCBI BLink).
AT1G09070	6.76586	0.148995	5.75369	0.0847796	5.17629	0.0976381	5.59433	0.0904616	6.09129	0.152745	5.06367	0.155482	4.38554	0.269048	5.23296	0.153649	AT1G09070.1	soybean gene regulated by cold-2	soybean gene regulated by cold-2 (SRC2); CONTAINS InterPro DOMAIN/s: C2 calcium/lipid-binding domain, CaLB (InterPro:IPR008973), C2 calcium-dependent membrane targeting (InterPro:IPR000008); BEST Arabidopsis thaliana protein match is: Calcium-dependent lipid-binding (CaLB domain) family protein (TAIR:AT3G16510.1); Has 25146 Blast hits to 15856 proteins in 1076 species: Archae - 6; Bacteria - 3010…
AT1G57550	7.50063	0.0502688	6.53668	0.113653	6.3988	0.140403	6.42929	0.118283	6.94605	0.263548	5.99352	0.113482	6.39528	0.131398	6.23662	0.312453	AT1G57550.1	Low temperature and salt responsive protein family	Low temperature and salt responsive protein family; INVOLVED IN: response to cold, hyperosmotic salinity response; LOCATED IN: endomembrane system, integral to membrane; EXPRESSED IN: 7 plant structures; EXPRESSED DURING: L mature pollen stage, 4 anthesis, petal differentiation and expansion stage; CONTAINS InterPro DOMAIN/s: Uncharacterised protein family UPF0057 (InterPro:IPR000612); BEST Arabi…
AT3G57520	8.44275	0.0666409	7.51257	0.17275	7.0916	0.0903359	7.37842	0.171323	8.23887	0.114448	7.75002	0.106357	8.23629	0.212216	8.30836	0.0907917	AT3G57520.1	seed imbibition 2	seed imbibition 2 (SIP2); CONTAINS InterPro DOMAIN/s: Glycoside hydrolase, catalytic core (InterPro:IPR017853), Raffinose synthase (InterPro:IPR008811); BEST Arabidopsis thaliana protein match is: seed imbibition 1 (TAIR:AT1G55740.1); Has 528 Blast hits to 504 proteins in 147 species: Archae - 29; Bacteria - 95; Metazoa - 0; Fungi - 82; Plants - 312; Viruses - 0; Other Eukaryotes - 10 (source: NC…
AT2G03530	6.42164	0.167978	2.99971	0.229697	2.70303	0.156134	3.03531	0.162005	4.85201	0.384859	3.46103	0.350934	2.80955	0.248006	3.1269	0.121094	AT2G03530.1	ureide permease 2	ureide permease 2 (UPS2); FUNCTIONS IN: uracil:cation symporter activity; LOCATED IN: plasma membrane; EXPRESSED IN: 25 plant structures; EXPRESSED DURING: 10 growth stages; BEST Arabidopsis thaliana protein match is: ureide permease 1 (TAIR:AT2G03590.1); Has 297 Blast hits to 263 proteins in 72 species: Archae - 0; Bacteria - 145; Metazoa - 0; Fungi - 0; Plants - 118; Viruses - 0; Other Eukaryot…
AT3G01990	6.20727	0.193136	3.53017	0.153388	2.84094	0.0805017	2.97604	0.124313	5.17662	0.0665006	2.55566	0.126709	2.69393	0.104125	2.77169	0.0299428	AT3G01990.1	ACT domain repeat 6	ACT domain repeat 6 (ACR6); FUNCTIONS IN: amino acid binding; INVOLVED IN: metabolic process; LOCATED IN: cellular_component unknown; EXPRESSED IN: stem, carpel, stamen; EXPRESSED DURING: 4 anthesis, petal differentiation and expansion stage; CONTAINS InterPro DOMAIN/s: Amino acid-binding ACT (InterPro:IPR002912); BEST Arabidopsis thaliana protein match is: ACT domain repeat 4 (TAIR:AT1G69040.1);…
AT4G24150	11.2359	0.0628725	8.99199	0.245915	8.19739	0.0554926	8.09735	0.162498	10.6912	0.0957571	8.68306	0.150799	8.55545	0.0985237	8.82781	0.0665074	AT4G24150.1	growth-regulating factor 8	growth-regulating factor 8 (GRF8); FUNCTIONS IN: transcription activator activity; INVOLVED IN: leaf development; LOCATED IN: nucleus, chloroplast envelope; EXPRESSED IN: 9 plant structures; EXPRESSED DURING: 6 growth stages; CONTAINS InterPro DOMAIN/s: Glutamine-Leucine-Glutamine, QLQ (InterPro:IPR014978), WRC (InterPro:IPR014977); BEST Arabidopsis thaliana protein match is: growth-regulating fa…
AT2G07688	9.77268	0.112983	8.73944	0.287456	7.48053	0.0979449	6.63696	0.313398	8.74258	0.332859	6.84836	0.34138	8.28248	0.226004	6.80117	0.136315	AT2G07688.1		pseudogene, similar to Photosystem Q(B) protein (32 kDa thylakoid membrane protein) (Photosystem II protein D1)., blastp match of 82% identity and 4.9e-79 P-value to SP|Q9MUW0|PSBA_MESVI Photosystem Q(B) protein (32 kDa thylakoid membrane protein) (Photosystem II protein D1). {Mesostigma viride}
ATCG00020	9.77268	0.112983	8.73944	0.287456	7.48053	0.0979449	6.63696	0.313398	8.74258	0.332859	6.84836	0.34138	8.28248	0.226004	6.80117	0.136315	ATCG00020.1	photosystem II reaction center protein A	photosystem II reaction center protein A (PSBA); FUNCTIONS IN: chlorophyll binding; INVOLVED IN: photosynthesis, light reaction; LOCATED IN: in 6 components; EXPRESSED IN: 24 plant structures; EXPRESSED DURING: 14 growth stages; CONTAINS InterPro DOMAIN/s: Photosystem II reaction centre protein PsbA/D1 (InterPro:IPR005867), Photosynthetic reaction centre, L/M (InterPro:IPR000484); BEST Arabidopsi…
AT2G07707	10.548	0.091273	8.1668	0.18555	6.62338	0.16602	7.63213	0.0775733	8.78897	0.494387	6.26271	0.231762	5.98044	0.178452	7.52002	0.212341	AT2G07707.1	Plant mitochondrial ATPase, F0 complex, subunit 8 protein	Plant mitochondrial ATPase, F0 complex, subunit 8 protein; FUNCTIONS IN: cobalt ion binding; INVOLVED IN: ATP synthesis coupled proton transport; LOCATED IN: mitochondrion, vacuole, membrane; EXPRESSED IN: cultured cell, leaf; CONTAINS InterPro DOMAIN/s: ATPase, F0 complex, subunit 8, mitochondrial, plant (InterPro:IPR003319), Protein of unknown function DUF1082, plant mitochondria (InterPro:IPR0…
ATMG00480	10.548	0.091273	8.1668	0.18555	6.62338	0.16602	7.63213	0.0775733	8.78897	0.494387	6.26271	0.231762	5.98044	0.178452	7.52002	0.212341	ATMG00480.1	Plant mitochondrial ATPase, F0 complex, subunit 8 protein	Plant mitochondrial ATPase, F0 complex, subunit 8 protein; FUNCTIONS IN: hydrogen ion transporting ATP synthase activity, rotational mechanism; INVOLVED IN: ATP synthesis coupled proton transport; LOCATED IN: mitochondrion, chloroplast, mitochondrial proton-transporting ATP synthase complex, coupling factor F(o); EXPRESSED IN: guard cell; CONTAINS InterPro DOMAIN/s: ATPase, F0 complex, subunit 8,…
AT2G07687	11.4021	0.0868196	8.76055	0.108703	7.40716	0.121993	8.49382	0.134228	9.33053	0.405841	6.74452	0.125245	6.54453	0.163252	7.80726	0.0831256	AT2G07687.1	Cytochrome c oxidase, subunit III	Cytochrome c oxidase, subunit III; FUNCTIONS IN: cytochrome-c oxidase activity; INVOLVED IN: mitochondrial electron transport, cytochrome c to oxygen; LOCATED IN: membrane; CONTAINS InterPro DOMAIN/s: Cytochrome c oxidase, subunit III (InterPro:IPR000298); BEST Arabidopsis thaliana protein match is: cytochrome c oxidase subunit 3 (TAIR:ATMG00730.1); Has 29038 Blast hits to 29025 proteins in 5946 …
ATMG00730	11.4021	0.0868196	8.76055	0.108703	7.40716	0.121993	8.49382	0.134228	9.33053	0.405841	6.74452	0.125245	6.54453	0.163252	7.80726	0.0831256	ATMG00730.1	cytochrome c oxidase subunit 3	cytochrome c oxidase subunit 3 (COX3); CONTAINS InterPro DOMAIN/s: Cytochrome c oxidase, subunit III (InterPro:IPR000298); BEST Arabidopsis thaliana protein match is: Cytochrome c oxidase, subunit III (TAIR:AT2G07687.1).
AT2G07712	7.58929	0.104823	4.28764	0.128418	3.82251	0.0903185	4.75761	0.128781	6.2348	0.611066	3.92139	0.133766	4.33079	0.152472	5.83114	0.149697	AT2G07712.1		pseudogene, similar to maturase-related protein, blastp match of 86% identity and 2.9e-305 P-value to GP|840924|gb|AAA67711.1||U09988 maturase-related protein {Glycine max}
ATMG00520	7.58929	0.104823	4.28764	0.128418	3.82251	0.0903185	4.75761	0.128781	6.2348	0.611066	3.92139	0.133766	4.33079	0.152472	5.83114	0.149697	ATMG00520.1	Intron maturase, type II family protein	MATR; FUNCTIONS IN: RNA binding, RNA-directed DNA polymerase activity; INVOLVED IN: RNA-dependent DNA replication, RNA splicing; LOCATED IN: cellular_component unknown; CONTAINS InterPro DOMAIN/s: Intron maturase, type II (InterPro:IPR000442), RNA-directed DNA polymerase (reverse transcriptase) (InterPro:IPR000477); BEST Arabidopsis thaliana protein match is: Intron maturase, type II family prote…
AT2G07731	8.69036	0.154934	5.70152	0.165656	3.96523	0.272573	5.86983	0.13847	6.28613	0.515261	4.31999	0.145075	4.12432	0.278593	5.67978	0.24681	AT2G07731.1		pseudogene, similar to NADH-ubiquinone oxidoreductase chain 6 (EC 1.6.5.3). (Field mustard), blastp match of 96% identity and 3.7e-99 P-value to SP|Q01825|NU6M_ARATH NADH-ubiquinone oxidoreductase chain 6 (EC 1.6.5.3). (Field mustard) {Brassica campestris}
ATMG00270	8.69036	0.154934	5.70152	0.165656	3.96523	0.272573	5.86983	0.13847	6.28613	0.515261	4.31999	0.145075	4.12432	0.278593	5.67978	0.24681	ATMG00270.1	NADH dehydrogenase 6	NADH dehydrogenase 6 (NAD6); CONTAINS InterPro DOMAIN/s: NADH:ubiquinone/plastoquinone oxidoreductase, chain 6 (InterPro:IPR001457); BEST Arabidopsis thaliana protein match is: Cytochrome b/b6 protein (TAIR:ATMG00590.1).
AT2G07671	10.5047	0.160673	8.42042	0.087667	6.34774	0.178625	7.79002	0.101402	9.03785	0.329394	6.42545	0.0683706	6.08033	0.205523	7.33123	0.178786	AT2G07671.1	ATP synthase subunit C family protein	ATP synthase subunit C family protein; FUNCTIONS IN: hydrogen ion transmembrane transporter activity, ATPase activity; INVOLVED IN: proton transport, ATP synthesis coupled proton transport; LOCATED IN: proton-transporting ATP synthase complex, coupling factor F(o), proton-transporting two-sector ATPase complex, proton-transporting domain; CONTAINS InterPro DOMAIN/s: ATPase, F0 complex, subunit C,…
ATMG00040	10.5047	0.160673	8.42042	0.087667	6.34774	0.178625	7.79002	0.101402	9.03785	0.329394	6.42545	0.0683706	6.08033	0.205523	7.33123	0.178786	ATMG00040.1	ATP synthase subunit C family protein	ATP synthase subunit C family protein; FUNCTIONS IN: hydrogen ion transmembrane transporter activity; INVOLVED IN: ATP synthesis coupled proton transport; LOCATED IN: proton-transporting ATP synthase complex, coupling factor F(o), proton-transporting two-sector ATPase complex, proton-transporting domain; CONTAINS InterPro DOMAIN/s: ATPase, F0/V0 complex, subunit C (InterPro:IPR002379), ATPase, F0…
ATMG01080	10.5047	0.160673	8.42042	0.087667	6.34774	0.178625	7.79002	0.101402	9.03785	0.329394	6.42545	0.0683706	6.08033	0.205523	7.33123	0.178786	ATMG01080.1	mitochondrial F0-ATPase subunit 9	mitochondrial F0-ATPase subunit 9 (ATP9); FUNCTIONS IN: hydrogen ion transmembrane transporter activity; INVOLVED IN: ATP synthesis coupled proton transport; LOCATED IN: mitochondrion; EXPRESSED IN: cultured cell; CONTAINS InterPro DOMAIN/s: ATPase, F0 complex, subunit C, DCCD-binding site (InterPro:IPR020537), ATPase, F0/V0 complex, subunit C (InterPro:IPR002379), ATPase, F0 complex, subunit C (…
AT3G12320	6.36547	0.339614	3.64295	0.168994	3.37459	0.127562	3.69229	0.113698	6.15402	0.128543	4.25269	0.0947892	3.69559	0.134495	4.38669	0.143726	AT3G12320.1		unknown protein; BEST Arabidopsis thaliana protein match is: unknown protein (TAIR:AT5G06980.4); Has 102 Blast hits to 102 proteins in 16 species: Archae - 0; Bacteria - 0; Metazoa - 0; Fungi - 0; Plants - 98; Viruses - 0; Other Eukaryotes - 4 (source: NCBI BLink).
AT2G07711	11.8094	0.0885416	9.06781	0.111806	8.03227	0.127385	9.15347	0.121557	9.93861	0.519624	7.50514	0.219625	7.60195	0.252857	9.11669	0.157146	AT2G07711.1		pseudogene, similar to NADH dehydrogenase subunit 5, blastp match of 97% identity and 2.2e-244 P-value to GP|1066145|dbj|BAA07176.1||D37958 NADH dehydrogenase subunit 5 {Malus x domestica}
ATMG00513	11.8094	0.0885416	9.06781	0.111806	8.03227	0.127385	9.15347	0.121557	9.93861	0.519624	7.50514	0.219625	7.60195	0.252857	9.11669	0.157146	ATMG00513.1	NADH dehydrogenase 5A	NADH dehydrogenase 5A (NAD5A); CONTAINS InterPro DOMAIN/s: NADH-plastoquinone oxidoreductase, chain 5 (InterPro:IPR003945), NADH:ubiquinone oxidoreductase, chain 5/L, N-terminal (InterPro:IPR001516), NADH:ubiquinone/plastoquinone oxidoreductase (InterPro:IPR001750); BEST Arabidopsis thaliana protein match is: NADH dehydrogenase 5B (TAIR:ATMG00665.1).
AT2G07751	10.1433	0.0984397	7.95781	0.161735	6.70557	0.139617	7.49828	0.127572	8.87562	0.479631	6.87608	0.159887	6.61292	0.171933	7.58567	0.161188	AT2G07751.1	NADH:ubiquinone/plastoquinone oxidoreductase, chain 3 protein	NADH:ubiquinone/plastoquinone oxidoreductase, chain 3 protein; FUNCTIONS IN: NADH dehydrogenase (ubiquinone) activity; INVOLVED IN: oxidation reduction, mitochondrial electron transport, NADH to ubiquinone; LOCATED IN: endomembrane system; CONTAINS InterPro DOMAIN/s: NADH:ubiquinone/plastoquinone oxidoreductase, chain 3 (InterPro:IPR000440); BEST Arabidopsis thaliana protein match is: NADH dehydr…
ATMG00990	10.1433	0.0984397	7.95781	0.161735	6.70557	0.139617	7.49828	0.127572	8.87562	0.479631	6.87608	0.159887	6.61292	0.171933	7.58567	0.161188	ATMG00990.1	NADH dehydrogenase 3	NADH dehydrogenase 3 (NAD3); CONTAINS InterPro DOMAIN/s: NADH:ubiquinone/plastoquinone oxidoreductase, chain 3 (InterPro:IPR000440); BEST Arabidopsis thaliana protein match is: NADH:ubiquinone/plastoquinone oxidoreductase, chain 3 protein (TAIR:AT2G07751.1).
AT2G07725	9.84747	0.214761	7.41876	0.090082	6.26088	0.104501	7.25268	0.147938	7.43105	0.534739	5.48433	0.229324	5.48914	0.213141	6.5588	0.162736	AT2G07725.1	Ribosomal L5P family protein	Ribosomal L5P family protein; FUNCTIONS IN: structural constituent of ribosome; INVOLVED IN: translation; LOCATED IN: ribosome, intracellular; CONTAINS InterPro DOMAIN/s: Ribosomal protein L5 (InterPro:IPR002132), Ribosomal protein L5, N-terminal (InterPro:IPR020927); BEST Arabidopsis thaliana protein match is: ribosomal protein L5 (TAIR:ATMG00210.1); Has 117 Blast hits to 117 proteins in 56 spec…
ATMG00210	9.84747	0.214761	7.41876	0.090082	6.26088	0.104501	7.25268	0.147938	7.43105	0.534739	5.48433	0.229324	5.48914	0.213141	6.5588	0.162736	ATMG00210.1	ribosomal protein L5	ribosomal protein L5 (RPL5); CONTAINS InterPro DOMAIN/s: Ribosomal protein L5 (InterPro:IPR002132), Ribosomal protein L5, N-terminal (InterPro:IPR020927); BEST Arabidopsis thaliana protein match is: Ribosomal L5P family protein (TAIR:AT2G07725.1).
AT2G07734	10.9143	0.0418769	8.31009	0.0877275	7.497	0.144199	8.32163	0.127141	8.89197	0.400453	6.83139	0.104697	6.97683	0.101893	7.99116	0.197496	AT2G07734.1	Alpha-L RNA-binding motif/Ribosomal protein S4 family protein	Alpha-L RNA-binding motif/Ribosomal protein S4 family protein; FUNCTIONS IN: structural constituent of ribosome, RNA binding; INVOLVED IN: translation; LOCATED IN: small ribosomal subunit; CONTAINS InterPro DOMAIN/s: RNA-binding S4 (InterPro:IPR002942); BEST Arabidopsis thaliana protein match is: mitochondrial ribosomal protein S4 (TAIR:ATMG00290.1); Has 1839 Blast hits to 1839 proteins in 823 sp…
ATMG00290	10.9143	0.0418769	8.31009	0.0877275	7.497	0.144199	8.32163	0.127141	8.89197	0.400453	6.83139	0.104697	6.97683	0.101893	7.99116	0.197496	ATMG00290.1	mitochondrial ribosomal protein S4	mitochondrial ribosomal protein S4 (RPS4); FUNCTIONS IN: structural constituent of ribosome, protein binding; INVOLVED IN: translation; LOCATED IN: mitochondrion, mitochondrial small ribosomal subunit; EXPRESSED IN: cultured cell; CONTAINS InterPro DOMAIN/s: RNA-binding S4 (InterPro:IPR002942); BEST Arabidopsis thaliana protein match is: Alpha-L RNA-binding motif/Ribosomal protein S4 family prote…
AT3G61590	7.96146	0.190152	6.33275	0.274994	5.1695	0.233863	5.38367	0.10077	7.75242	0.106196	5.85856	0.072005	5.19429	0.0555824	5.52132	0.0902476	AT3G61590.1	Galactose oxidase/kelch repeat superfamily protein	HAWAIIAN SKIRT (HWS); CONTAINS InterPro DOMAIN/s: F-box domain, cyclin-like (InterPro:IPR001810), F-box domain, Skp2-like (InterPro:IPR022364), Galactose oxidase/kelch, beta-propeller (InterPro:IPR011043), F-box associated interaction domain (InterPro:IPR017451); BEST Arabidopsis thaliana protein match is: Galactose oxidase/kelch repeat superfamily protein (TAIR:AT5G15710.1); Has 852 Blast hits t…
AT3G15430	10.4901	0.146439	8.38988	0.0702011	7.63008	0.134115	7.94083	0.0825314	8.62073	0.240704	7.26531	0.0387074	7.34855	0.16463	7.50093	0.201214	AT3G15430.1	Regulator of chromosome condensation (RCC1) family protein	Regulator of chromosome condensation (RCC1) family protein; CONTAINS InterPro DOMAIN/s: Regulator of chromosome condensation/beta-lactamase-inhibitor protein II (InterPro:IPR009091), Regulator of chromosome condensation, RCC1 (InterPro:IPR000408); BEST Arabidopsis thaliana protein match is: Regulator of chromosome condensation (RCC1) family protein (TAIR:AT3G26100.2); Has 18094 Blast hits to 5607…
ATMG01000	8.96673	0.179378	7.18187	0.120632	5.53704	0.059306	6.4523	0.0493836	7.65716	0.364163	6.00297	0.0796762	5.05351	0.141589	6.35865	0.185816	ATMG01000.1		unknown protein.
AT2G07727	11.1206	0.0523285	8.54867	0.152796	7.29581	0.163965	8.64442	0.122744	8.68955	0.553893	6.43441	0.136851	6.40995	0.234583	7.90638	0.213127	AT2G07727.1	Di-haem cytochrome, transmembrane;Cytochrome b/b6, C-terminal	Di-haem cytochrome, transmembrane;Cytochrome b/b6, C-terminal; FUNCTIONS IN: electron carrier activity, oxidoreductase activity; INVOLVED IN: respiratory electron transport chain; LOCATED IN: membrane; CONTAINS InterPro DOMAIN/s: Cytochrome b/b6, C-terminal (InterPro:IPR005798), Cytochrome b/b6 (InterPro:IPR016175), Di-haem cytochrome, transmembrane (InterPro:IPR016174), Cytochrome b/b6, N-termin…
ATMG00220	11.1206	0.0523285	8.54867	0.152796	7.29581	0.163965	8.64442	0.122744	8.68955	0.553893	6.43441	0.136851	6.40995	0.234583	7.90638	0.213127	ATMG00220.1	apocytochrome b	apocytochrome b (COB); FUNCTIONS IN: ubiquinol-cytochrome-c reductase activity; INVOLVED IN: aerobic respiration; LOCATED IN: mitochondrion, mitochondrial respiratory chain complex III; EXPRESSED IN: cultured cell; CONTAINS InterPro DOMAIN/s: Cytochrome b/b6 (InterPro:IPR016175), Cytochrome b/b6, C-terminal (InterPro:IPR005798), Di-haem cytochrome, transmembrane (InterPro:IPR016174), Cytochrome b…
AT2G40880	9.27007	0.132341	7.3639	0.0516626	6.81333	0.0717308	6.8393	0.144497	7.57678	0.172201	6.4444	0.260447	7.13155	0.334367	7.79037	0.149536	AT2G40880.1	cystatin A	cystatin A (CYSA); FUNCTIONS IN: cysteine-type endopeptidase inhibitor activity; INVOLVED IN: response to abiotic stimulus; LOCATED IN: endomembrane system; EXPRESSED IN: 24 plant structures; EXPRESSED DURING: 13 growth stages; CONTAINS InterPro DOMAIN/s: Proteinase inhibitor I25, cystatin, conserved site (InterPro:IPR018073), Proteinase inhibitor I25, cystatin (InterPro:IPR000010), Proteinase in…
AT3G63260	9.37812	0.166916	7.77664	0.0468597	7.36077	0.12452	7.00411	0.086256	9.14038	0.0634731	7.66443	0.117124	7.14888	0.106771	7.3326	0.0405019	AT3G63260.1	Protein kinase superfamily protein	ATMRK1; FUNCTIONS IN: protein serine/threonine/tyrosine kinase activity, kinase activity; INVOLVED IN: protein amino acid phosphorylation; LOCATED IN: plasma membrane; EXPRESSED IN: 25 plant structures; EXPRESSED DURING: 13 growth stages; CONTAINS InterPro DOMAIN/s: Protein kinase, catalytic domain (InterPro:IPR000719), Serine-threonine/tyrosine-protein kinase (InterPro:IPR001245), Serine/threoni…
AT5G01950	7.41722	0.0710072	4.75011	0.129726	5.03324	0.086905	5.05487	0.0887527	4.0884	0.250745	3.96332	0.175584	3.79381	0.159129	3.93484	0.197728	AT5G01950.1	Leucine-rich repeat protein kinase family protein	Leucine-rich repeat protein kinase family protein; FUNCTIONS IN: protein serine/threonine kinase activity, kinase activity, ATP binding; INVOLVED IN: transmembrane receptor protein tyrosine kinase signaling pathway, protein amino acid phosphorylation; LOCATED IN: chloroplast, plasma membrane; EXPRESSED IN: 19 plant structures; EXPRESSED DURING: 10 growth stages; CONTAINS InterPro DOMAIN/s: Protei…
ATMG01200	5.35643	0.257732	3.01183	0.179001	2.58805	0.0817522	2.99644	0.141589	2.71814	0.151007	2.37425	0.0849283	2.3057	0.0702099	2.59018	0.0880073	ATMG01200.1		LOCATED IN: endomembrane system; EXPRESSED IN: 21 plant structures; EXPRESSED DURING: 13 growth stages; BEST Arabidopsis thaliana protein match is: ATPase, F1 complex, alpha subunit protein (TAIR:AT2G07698.1).
ATMG00960	7.60561	0.147397	5.37331	0.04328	4.27319	0.047217	5.27631	0.0777085	5.13421	0.314458	3.87809	0.0562465	3.94394	0.110761	4.4659	0.0646677	ATMG00960.1	Cytochrome C assembly protein	CCB203; FUNCTIONS IN: heme transporter activity; INVOLVED IN: cytochrome complex assembly, respiratory chain complex IV assembly, protein complex assembly, heme transport; LOCATED IN: mitochondrial inner membrane, protein complex; CONTAINS InterPro DOMAIN/s: Cytochrome c-type biogenesis protein (InterPro:IPR003567), Cytochrome c assembly protein (InterPro:IPR002541), Cytochrome c-type biogenesis …
AT2G07698	12.1747	0.0446627	9.65731	0.110719	8.67998	0.157806	9.85216	0.052966	9.90502	0.505526	7.79908	0.181084	7.97681	0.202706	9.33684	0.102271	AT2G07698.1	ATPase, F1 complex, alpha subunit protein	ATPase, F1 complex, alpha subunit protein; FUNCTIONS IN: hydrogen ion transporting ATP synthase activity, rotational mechanism, poly(U) RNA binding, zinc ion binding; INVOLVED IN: proton transport, ATP metabolic process, ATP synthesis coupled proton transport; LOCATED IN: in 7 components; EXPRESSED IN: male gametophyte, juvenile leaf, cultured cell, leaf; EXPRESSED DURING: seedling growth, seed d…
ATMG01190	12.1747	0.0446627	9.65731	0.110719	8.67998	0.157806	9.85216	0.052966	9.90502	0.505526	7.79908	0.181084	7.97681	0.202706	9.33684	0.102271	ATMG01190.1	ATP synthase subunit 1	ATP synthase subunit 1 (ATP1); FUNCTIONS IN: copper ion binding, cobalt ion binding, zinc ion binding; INVOLVED IN: response to oxidative stress; LOCATED IN: mitochondrion, cell wall; EXPRESSED IN: cotyledon, guard cell, seed, leaf; CONTAINS InterPro DOMAIN/s: ATPase, alpha/beta subunit, nucleotide-binding domain, active site (InterPro:IPR020003), ATPase, F1 complex, alpha subunit (InterPro:IPR00…
AT2G01620	6.307	0.264807	4.60314	0.194098	3.78956	0.383656	4.02488	0.348554	5.75531	0.431338	4.16123	0.0671098	3.83407	0.26642	4.60461	0.370755	AT2G01620.1	RNI-like superfamily protein	maternal effect embryo arrest 11 (MEE11); BEST Arabidopsis thaliana protein match is: Ribonuclease inhibitor (TAIR:AT3G26000.1); Has 234 Blast hits to 230 proteins in 61 species: Archae - 0; Bacteria - 0; Metazoa - 139; Fungi - 2; Plants - 81; Viruses - 0; Other Eukaryotes - 12 (source: NCBI BLink).
AT2G07768	7.69811	0.130993	5.50281	0.0576217	4.37664	0.0456133	5.47301	0.145025	5.14953	0.267895	3.93805	0.165152	4.06057	0.112434	4.5713	0.0703552	AT2G07768.1	Cytochrome C assembly protein	Cytochrome C assembly protein; FUNCTIONS IN: heme transporter activity; INVOLVED IN: cytochrome complex assembly, respiratory chain complex IV assembly, heme transport, protein complex assembly; LOCATED IN: mitochondrion, membrane; CONTAINS InterPro DOMAIN/s: Cytochrome c-type biogenesis protein (InterPro:IPR003567), Cytochrome c assembly protein (InterPro:IPR002541), Cytochrome c-type biogenesis…
AT5G01500	8.40826	0.0555805	6.39932	0.160817	5.77768	0.135427	6.20928	0.167568	8.19704	0.0604325	6.82038	0.0813182	6.23074	0.207355	6.85953	0.152623	AT5G01500.1	thylakoid ATP/ADP carrier	thylakoid ATP/ADP carrier (TAAC); FUNCTIONS IN: binding, transporter activity, ATP transmembrane transporter activity; INVOLVED IN: photosystem II repair, transport, photoprotection; LOCATED IN: in 7 components; EXPRESSED IN: 27 plant structures; EXPRESSED DURING: 14 growth stages; CONTAINS InterPro DOMAIN/s: Mitochondrial carrier protein (InterPro:IPR002067), Mitochondrial substrate carrier (Int…
AT2G07723	9.56085	0.166051	7.38187	0.0762628	6.43116	0.084482	7.3648	0.118391	7.10651	0.5316	5.65566	0.0988483	5.43496	0.133064	6.30588	0.0783254	AT2G07723.1		pseudogene, similar to orf454~homology with two ORFs from Marchantia polymorpha mtDNA (orf169 and orf322), high similarity to 3'-terminal part of ccl1 of Rhodobacter, blastp match of 76% identity and 3.4e-193 P-value to GP|459537|emb|CAA54966.1||X78036 orf454~homology with two ORFs from Marchantia polymorpha mtDNA (orf169 and orf322), high similarity to 3'-terminal part of ccl1 of Rhodobacter {Oe…
ATMG00180	9.56085	0.166051	7.38187	0.0762628	6.43116	0.084482	7.3648	0.118391	7.10651	0.5316	5.65566	0.0988483	5.43496	0.133064	6.30588	0.0783254	ATMG00180.1	cytochrome C biogenesis 452	cytochrome C biogenesis 452 (CCB452); LOCATED IN: endomembrane system; BEST Arabidopsis thaliana protein match is: unknown protein (TAIR:AT2G07815.1).
AT5G65910	9.13712	0.147659	7.46843	0.0827347	7.10498	0.255555	7.00238	0.166326	9.06044	0.104184	7.03234	0.182577	7.29575	0.188002	7.38766	0.0992185	AT5G65910.1	BSD domain-containing protein	BSD domain-containing protein; FUNCTIONS IN: molecular_function unknown; INVOLVED IN: biological_process unknown; LOCATED IN: cellular_component unknown; EXPRESSED IN: 23 plant structures; EXPRESSED DURING: 13 growth stages; CONTAINS InterPro DOMAIN/s: BSD (InterPro:IPR005607); BEST Arabidopsis thaliana protein match is: BSD domain-containing protein (TAIR:AT3G49800.1); Has 30201 Blast hits to 17…
AT5G24910	6.28693	0.196141	5.11459	0.198093	4.10235	0.0807727	4.16045	0.0922065	3.87765	0.169458	3.32728	0.175541	3.44886	0.159444	3.72471	0.0633642	AT5G24910.1	cytochrome P450, family 714, subfamily A, polypeptide 1	cytochrome P450, family 714, subfamily A, polypeptide 1 (CYP714A1); FUNCTIONS IN: electron carrier activity, monooxygenase activity, iron ion binding, oxygen binding, heme binding; INVOLVED IN: oxidation reduction; LOCATED IN: endomembrane system; EXPRESSED IN: 10 plant structures; EXPRESSED DURING: 4 anthesis, F mature embryo stage, petal differentiation and expansion stage, E expanded cotyledon…
AT3G05500	11.5787	0.0572245	10.2935	0.108277	9.76295	0.156877	9.45431	0.132896	11.0085	0.0923229	10.0184	0.0689279	9.27858	0.275129	9.94757	0.0637975	AT3G05500.1	Rubber elongation factor protein (REF)	Rubber elongation factor protein (REF); INVOLVED IN: biological_process unknown; LOCATED IN: vacuole; EXPRESSED IN: 24 plant structures; EXPRESSED DURING: 15 growth stages; CONTAINS InterPro DOMAIN/s: Rubber elongation factor (InterPro:IPR008802); BEST Arabidopsis thaliana protein match is: Rubber elongation factor protein (REF) (TAIR:AT2G47780.1); Has 129 Blast hits to 129 proteins in 22 species…
AT1G61140	7.01294	0.0561521	5.24465	0.059045	5.09884	0.103878	4.90834	0.263996	6.35282	0.267806	4.29095	0.0262573	4.31583	0.0666084	4.73052	0.0697638	AT1G61140.1	SNF2 domain-containing protein / helicase domain-containing protein / zinc finger protein-related	embryo sac development arrest 16 (EDA16); FUNCTIONS IN: helicase activity, DNA binding, zinc ion binding, nucleic acid binding, ATP binding; INVOLVED IN: embryo sac development; EXPRESSED IN: 24 plant structures; EXPRESSED DURING: 15 growth stages; CONTAINS InterPro DOMAIN/s: Zinc finger, RING-type, conserved site (InterPro:IPR017907), Zinc finger, RING-type (InterPro:IPR001841), Zinc finger, C3H…
AT1G65350	6.87351	0.106338	5.66822	0.129335	5.11603	0.157516	4.80522	0.14869	6.36074	0.0962412	5.86488	0.0769046	5.01139	0.0779657	5.21556	0.155164	AT1G65350.1	ubiquitin 13	ubiquitin 13 (UBQ13); CONTAINS InterPro DOMAIN/s: Ubiquitin subgroup (InterPro:IPR019956), Ubiquitin conserved site (InterPro:IPR019954), Ubiquitin (InterPro:IPR000626), Ubiquitin supergroup (InterPro:IPR019955); BEST Arabidopsis thaliana protein match is: polyubiquitin 3 (TAIR:AT5G03240.3); Has 23178 Blast hits to 7252 proteins in 723 species: Archae - 0; Bacteria - 104; Metazoa - 10542; Fungi -…
AT2G07715	9.68528	0.140728	7.25514	0.164236	6.80304	0.163153	7.63582	0.0970803	8.42626	0.4977	6.52035	0.272425	6.34163	0.162529	7.82256	0.120641	AT2G07715.1	Nucleic acid-binding, OB-fold-like protein	Nucleic acid-binding, OB-fold-like protein; FUNCTIONS IN: structural constituent of ribosome; INVOLVED IN: translation; LOCATED IN: mitochondrion, ribosome, intracellular, large ribosomal subunit; CONTAINS InterPro DOMAIN/s: Nucleic acid-binding, OB-fold (InterPro:IPR012340), Nucleic acid-binding, OB-fold-like (InterPro:IPR016027), Ribosomal Proteins L2, RNA binding domain (InterPro:IPR022666), R…
ATMG00560	9.68528	0.140728	7.25514	0.164236	6.80304	0.163153	7.63582	0.0970803	8.42626	0.4977	6.52035	0.272425	6.34163	0.162529	7.82256	0.120641	ATMG00560.1	Nucleic acid-binding, OB-fold-like protein	RPL2; CONTAINS InterPro DOMAIN/s: Nucleic acid-binding, OB-fold-like (InterPro:IPR016027), Nucleic acid-binding, OB-fold (InterPro:IPR012340), Ribosomal Proteins L2, RNA binding domain (InterPro:IPR022666), Ribosomal protein L2 (InterPro:IPR002171); BEST Arabidopsis thaliana protein match is: Nucleic acid-binding, OB-fold-like protein (TAIR:AT2G07715.1).
AT5G52790	7.38856	0.0935418	5.61831	0.233134	5.1964	0.315978	5.34865	0.0702863	5.86952	0.284987	4.82519	0.289997	3.91372	0.45657	4.65807	0.261105	AT5G52790.1	CBS domain-containing protein with a domain of unknown function (DUF21)	FUNCTIONS IN: molecular_function unknown; INVOLVED IN: biological_process unknown; LOCATED IN: endomembrane system; CONTAINS InterPro DOMAIN/s: Protein of unknown function DUF21 (InterPro:IPR002550), Cystathionine beta-synthase, core (InterPro:IPR000644); BEST Arabidopsis thaliana protein match is: CBS domain-containing protein with a domain of unknown function (DUF21) (TAIR:AT2G14520.1); Has 353…
AT3G50910	7.07266	0.251121	5.44727	0.185531	5.04865	0.081949	5.08506	0.130218	6.40512	0.0725749	5.69691	0.0834722	5.26468	0.126997	5.3975	0.210657	AT3G50910.1		unknown protein; BEST Arabidopsis thaliana protein match is: unknown protein (TAIR:AT5G66480.1); Has 76 Blast hits to 75 proteins in 28 species: Archae - 0; Bacteria - 10; Metazoa - 7; Fungi - 2; Plants - 49; Viruses - 0; Other Eukaryotes - 8 (source: NCBI BLink).
AT1G77280	6.00938	0.158249	4.06149	0.134039	3.90504	0.136781	4.02317	0.112191	4.07752	0.330238	3.08218	0.0688026	3.12928	0.0886155	3.66632	0.0567189	AT1G77280.1	Protein kinase protein with adenine nucleotide alpha hydrolases-like domain	Protein kinase protein with adenine nucleotide alpha hydrolases-like domain; FUNCTIONS IN: protein serine/threonine kinase activity, protein kinase activity, kinase activity, ATP binding; INVOLVED IN: protein amino acid phosphorylation, response to stress; LOCATED IN: cellular_component unknown; EXPRESSED IN: 16 plant structures; EXPRESSED DURING: 6 growth stages; CONTAINS InterPro DOMAIN/s: UspA…
AT2G46830	5.5984	0.179265	3.9876	0.110323	3.34268	0.173067	3.62262	0.132403	4.58019	0.318232	3.91398	0.0787535	3.07119	0.244119	3.22261	0.187758	AT2G46830.1	circadian clock associated 1	circadian clock associated 1 (CCA1); CONTAINS InterPro DOMAIN/s: SANT, DNA-binding (InterPro:IPR001005), Myb, DNA-binding (InterPro:IPR014778), Homeodomain-like (InterPro:IPR009057), Myb-like DNA-binding domain, SHAQKYF class (InterPro:IPR006447), HTH transcriptional regulator, Myb-type, DNA-binding (InterPro:IPR017930); BEST Arabidopsis thaliana protein match is: Homeodomain-like superfamily pro…
AT1G61800	13.1426	0.052021	12.2975	0.0617469	10.3701	0.136129	11.1718	0.0919939	11.3092	0.175614	9.40131	0.0452552	8.5069	0.196116	9.4755	0.276225	AT1G61800.1	glucose-6-phosphate/phosphate translocator 2	glucose-6-phosphate/phosphate translocator 2 (GPT2); FUNCTIONS IN: antiporter activity, glucose-6-phosphate transmembrane transporter activity; INVOLVED IN: in 7 processes; LOCATED IN: plasma membrane; EXPRESSED IN: 16 plant structures; EXPRESSED DURING: 10 growth stages; CONTAINS InterPro DOMAIN/s: Tpt phosphate/phosphoenolpyruvate translocator (InterPro:IPR004696), Protein of unknown function D…
AT1G12330	7.38402	0.0740936	5.2228	0.0517526	5.14026	0.106597	5.41568	0.0827511	5.36003	0.295711	4.7772	0.0572219	4.71551	0.121135	5.02997	0.135575	AT1G12330.1		unknown protein; INVOLVED IN: biological_process unknown; LOCATED IN: chloroplast; EXPRESSED IN: 21 plant structures; EXPRESSED DURING: 12 growth stages; BEST Arabidopsis thaliana protein match is: unknown protein (TAIR:AT5G12900.1); Has 249 Blast hits to 249 proteins in 27 species: Archae - 0; Bacteria - 0; Metazoa - 7; Fungi - 14; Plants - 217; Viruses - 0; Other Eukaryotes - 11 (source: NCBI B…
AT2G07708	6.49396	0.149375	4.99829	0.131291	3.90639	0.169971	4.53162	0.164378	5.613	0.583149	4.32132	0.0735254	3.94942	0.164012	5.12968	0.148391	AT2G07708.1		unknown protein; BEST Arabidopsis thaliana protein match is: unknown protein (TAIR:ATMG00500.1); Has 9 Blast hits to 9 proteins in 2 species: Archae - 0; Bacteria - 0; Metazoa - 0; Fungi - 0; Plants - 9; Viruses - 0; Other Eukaryotes - 0 (source: NCBI BLink).
ATMG00490	6.49396	0.149375	4.99829	0.131291	3.90639	0.169971	4.53162	0.164378	5.613	0.583149	4.32132	0.0735254	3.94942	0.164012	5.12968	0.148391	ATMG00490.1	Mitovirus RNA-dependent RNA polymerase	Mitovirus RNA-dependent RNA polymerase; CONTAINS InterPro DOMAIN/s: RNA-dependent RNA polymerase, mitoviral (InterPro:IPR008686); BEST Arabidopsis thaliana protein match is: open reading frame 204 (TAIR:ATMG01410.1).
ATMG00500	6.49396	0.149375	4.99829	0.131291	3.90639	0.169971	4.53162	0.164378	5.613	0.583149	4.32132	0.0735254	3.94942	0.164012	5.12968	0.148391	ATMG00500.1		unknown protein; BEST Arabidopsis thaliana protein match is: unknown protein (TAIR:AT2G07708.1).
AT2G07798	7.96983	0.0668678	6.95836	0.138857	5.90566	0.20675	6.05775	0.108238	5.79913	0.322317	5.80417	0.071894	4.81128	0.0891022	4.92542	0.14456	AT2G07798.1		unknown protein; FUNCTIONS IN: molecular_function unknown; INVOLVED IN: biological_process unknown; LOCATED IN: cellular_component unknown; BEST Arabidopsis thaliana protein match is: unknown protein (TAIR:ATMG01220.1); Has 3 Blast hits to 3 proteins in 1 species: Archae - 0; Bacteria - 0; Metazoa - 0; Fungi - 0; Plants - 3; Viruses - 0; Other Eukaryotes - 0 (source: NCBI BLink).
ATMG01220	7.96983	0.0668678	6.95836	0.138857	5.90566	0.20675	6.05775	0.108238	5.79913	0.322317	5.80417	0.071894	4.81128	0.0891022	4.92542	0.14456	ATMG01220.1		unknown protein; BEST Arabidopsis thaliana protein match is: unknown protein (TAIR:AT2G07798.1).
AT3G18100	6.90236	0.14259	5.50007	0.221213	5.06789	0.059866	4.99429	0.0798322	6.32637	0.0703111	5.35189	0.0377707	4.74783	0.212047	5.38032	0.184292	AT3G18100.1	myb domain protein 4r1	myb domain protein 4r1 (MYB4R1); CONTAINS InterPro DOMAIN/s: MYB-like (InterPro:IPR017877), SANT, DNA-binding (InterPro:IPR001005), Myb, DNA-binding (InterPro:IPR014778), Homeodomain-like (InterPro:IPR009057), Myb transcription factor (InterPro:IPR015495), Homeodomain-related (InterPro:IPR012287), HTH transcriptional regulator, Myb-type, DNA-binding (InterPro:IPR017930); BEST Arabidopsis thaliana…
AT2G07716	8.39643	0.118392	6.62826	0.13863	5.90177	0.121513	6.50403	0.105526	7.33465	0.373064	5.85539	0.0570835	5.85665	0.133528	6.60157	0.125389	AT2G07716.1		pseudogene, similar to orfx, blastp match of 85% identity and 5.5e-116 P-value to GP|287897|emb|CAA42649.1||X60046 orfx {Oenothera berteriana}
ATMG00570	8.39643	0.118392	6.62826	0.13863	5.90177	0.121513	6.50403	0.105526	7.33465	0.373064	5.85539	0.0570835	5.85665	0.133528	6.60157	0.125389	ATMG00570.1	Sec-independent periplasmic protein translocase	Sec-independent periplasmic protein translocase; FUNCTIONS IN: molecular_function unknown; INVOLVED IN: biological_process unknown; LOCATED IN: cellular_component unknown; CONTAINS InterPro DOMAIN/s: Sec-independent periplasmic protein translocase (InterPro:IPR002033), Twin arginine-targeting protein translocase, TatC (InterPro:IPR019822).
AT1G09250	7.20654	0.236319	5.75949	0.139849	5.93202	0.0710104	5.32202	0.129319	6.00569	0.129966	5.57418	0.0798157	5.36196	0.066151	5.48287	0.0527394	AT1G09250.1	basic helix-loop-helix (bHLH) DNA-binding superfamily protein	basic helix-loop-helix (bHLH) DNA-binding superfamily protein; FUNCTIONS IN: sequence-specific DNA binding transcription factor activity; INVOLVED IN: regulation of transcription; LOCATED IN: nucleus, chloroplast; EXPRESSED IN: 22 plant structures; EXPRESSED DURING: 13 growth stages; CONTAINS InterPro DOMAIN/s: Helix-loop-helix DNA-binding domain (InterPro:IPR001092), Helix-loop-helix DNA-binding…
AT1G17840	9.87774	0.090669	9.98796	0.0915684	8.57433	0.133035	7.99603	0.145132	8.89669	0.172721	8.70125	0.115876	8.28413	0.16684	7.87924	0.171698	AT1G17840.1	white-brown complex homolog protein 11	white-brown complex homolog protein 11 (WBC11); FUNCTIONS IN: ATPase activity, coupled to transmembrane movement of substances, fatty acid transporter activity; INVOLVED IN: cutin transport, fatty acid transport; LOCATED IN: plasma membrane, external side of plasma membrane; EXPRESSED IN: 26 plant structures; EXPRESSED DURING: 13 growth stages; CONTAINS InterPro DOMAIN/s: ATPase, AAA+ type, core …
AT4G18950	4.95095	0.12565	3.18457	0.168707	2.4434	0.0713209	3.06931	0.168876	3.75474	0.323314	2.50507	0.0647723	2.42554	0.0538184	2.60782	0.206584	AT4G18950.1	Integrin-linked protein kinase family	Integrin-linked protein kinase family; FUNCTIONS IN: protein serine/threonine/tyrosine kinase activity, kinase activity; INVOLVED IN: regulation of signal transduction, protein amino acid phosphorylation; LOCATED IN: nucleus, cytoplasm; EXPRESSED IN: 25 plant structures; EXPRESSED DURING: 14 growth stages; CONTAINS InterPro DOMAIN/s: Protein kinase, catalytic domain (InterPro:IPR000719), Integrin…
AT2G24500	10.0619	0.222295	8.85667	0.0746496	8.10048	0.115175	8.18512	0.0640573	9.36885	0.115521	8.66923	0.108349	8.3683	0.192147	8.75089	0.127679	AT2G24500.1	Zinc finger protein 622	FZF; FUNCTIONS IN: sequence-specific DNA binding transcription factor activity; INVOLVED IN: regulation of transcription; LOCATED IN: intracellular; EXPRESSED IN: 23 plant structures; EXPRESSED DURING: 13 growth stages; CONTAINS InterPro DOMAIN/s: Zinc finger, C2H2-like (InterPro:IPR015880), Zinc finger, C2H2-type (InterPro:IPR007087), Zinc finger, double-stranded RNA binding (InterPro:IPR022755)…
AT2G07675	5.86755	0.0871832	4.07938	0.0748892	3.4892	0.108842	3.99414	0.0408733	4.90622	0.368258	3.57054	0.0826433	3.51728	0.0370969	4.30976	0.120033	AT2G07675.1	Ribosomal protein S12/S23 family protein	Ribosomal protein S12/S23 family protein; FUNCTIONS IN: structural constituent of ribosome; INVOLVED IN: translation; LOCATED IN: ribosome, small ribosomal subunit, intracellular; CONTAINS InterPro DOMAIN/s: Ribosomal protein S12/S23 (InterPro:IPR006032), Nucleic acid-binding, OB-fold (InterPro:IPR012340), Nucleic acid-binding, OB-fold-like (InterPro:IPR016027), Ribosomal protein S12, bacterial-t…
ATMG00980	5.86755	0.0871832	4.07938	0.0748892	3.4892	0.108842	3.99414	0.0408733	4.90622	0.368258	3.57054	0.0826433	3.51728	0.0370969	4.30976	0.120033	ATMG00980.1	Ribosomal protein S12/S23 family protein	RPSL2; FUNCTIONS IN: structural constituent of ribosome; INVOLVED IN: translation; LOCATED IN: mitochondrial large ribosomal subunit; CONTAINS InterPro DOMAIN/s: Ribosomal protein S12/S23 (InterPro:IPR006032), Nucleic acid-binding, OB-fold (InterPro:IPR012340), Nucleic acid-binding, OB-fold-like (InterPro:IPR016027), Ribosomal protein S12, bacterial-type (InterPro:IPR005679); BEST Arabidopsis tha…
AT3G05260	6.74775	0.106532	5.15818	0.21803	4.7698	0.111073	4.87701	0.173318	5.53935	0.186732	4.27141	0.210189	4.30246	0.248565	4.44044	0.173641	AT3G05260.1	NAD(P)-binding Rossmann-fold superfamily protein	NAD(P)-binding Rossmann-fold superfamily protein; FUNCTIONS IN: oxidoreductase activity, binding, catalytic activity; INVOLVED IN: oxidation reduction, metabolic process; LOCATED IN: cellular_component unknown; EXPRESSED IN: seed; CONTAINS InterPro DOMAIN/s: Short-chain dehydrogenase/reductase, conserved site (InterPro:IPR020904), NAD(P)-binding domain (InterPro:IPR016040), Glucose/ribitol dehydr…
AT2G35750	9.94035	0.228033	8.40494	0.459831	7.05783	0.133695	8.07262	0.284254	10.0745	0.322551	9.04628	0.0878532	8.75771	0.174449	9.66059	0.0509156	AT2G35750.1		unknown protein; FUNCTIONS IN: molecular_function unknown; INVOLVED IN: biological_process unknown; LOCATED IN: endomembrane system; EXPRESSED IN: 23 plant structures; EXPRESSED DURING: 13 growth stages; Has 1 Blast hits to 1 proteins in 1 species: Archae - 0; Bacteria - 0; Metazoa - 0; Fungi - 0; Plants - 1; Viruses - 0; Other Eukaryotes - 0 (source: NCBI BLink).
AT1G67570	9.28133	0.274298	8.31251	0.233783	7.56599	0.118086	7.4555	0.0998241	9.30889	0.304999	8.48217	0.20047	7.87391	0.247427	7.6699	0.204919	AT1G67570.1	Protein of unknown function (DUF3537)	Protein of unknown function (DUF3537); CONTAINS InterPro DOMAIN/s: Protein of unknown function DUF3537 (InterPro:IPR021924); BEST Arabidopsis thaliana protein match is: Protein of unknown function (DUF3537) (TAIR:AT3G20300.1); Has 140 Blast hits to 140 proteins in 15 species: Archae - 0; Bacteria - 0; Metazoa - 0; Fungi - 0; Plants - 138; Viruses - 0; Other Eukaryotes - 2 (source: NCBI BLink).
AT2G40140	7.98919	0.118095	6.18609	0.15723	5.8697	0.0787048	6.18321	0.369566	7.36128	0.174404	6.19714	0.191808	5.31526	0.18801	6.29309	0.236846	AT2G40140.1	zinc finger (CCCH-type) family protein	CZF1; CONTAINS InterPro DOMAIN/s: Zinc finger, CCCH-type (InterPro:IPR000571), Ankyrin repeat-containing domain (InterPro:IPR020683), Ankyrin repeat (InterPro:IPR002110); BEST Arabidopsis thaliana protein match is: salt-inducible zinc finger 1 (TAIR:AT3G55980.1); Has 1196 Blast hits to 1143 proteins in 183 species: Archae - 4; Bacteria - 47; Metazoa - 401; Fungi - 61; Plants - 441; Viruses - 2; O…
AT4G30790	8.52754	0.205382	6.61979	0.0449864	6.74471	0.122857	6.72284	0.0813476	7.86074	0.230302	6.23664	0.200899	5.88562	0.144155	6.44502	0.0993	AT4G30790.1		INVOLVED IN: autophagy; EXPRESSED IN: 24 plant structures; EXPRESSED DURING: 15 growth stages; CONTAINS InterPro DOMAIN/s: Autophagy-related protein 17 (InterPro:IPR007240), Autophagy-related protein 11 (InterPro:IPR019460); Has 8793 Blast hits to 6268 proteins in 570 species: Archae - 89; Bacteria - 657; Metazoa - 4844; Fungi - 808; Plants - 441; Viruses - 15; Other Eukaryotes - 1939 (source: NC…
AT4G32830	8.06519	0.160343	6.6503	0.106083	6.38989	0.14528	6.27444	0.163497	5.67953	0.139406	4.93725	0.229028	4.96238	0.0579094	5.16126	0.201132	AT4G32830.1	ataurora1	ataurora1 (AUR1); CONTAINS InterPro DOMAIN/s: Spindle assembly checkpoint kinase (InterPro:IPR020663), Protein kinase, ATP binding site (InterPro:IPR017441), Protein kinase, catalytic domain (InterPro:IPR000719), Serine/threonine-protein kinase domain (InterPro:IPR002290), Calcium/calmodulin-dependent protein kinase-like (InterPro:IPR020636), Serine/threonine-protein kinase-like domain (InterPro:…
AT1G03990	6.90996	0.0805678	5.75991	0.133413	5.33384	0.0646834	5.11943	0.161994	5.83329	0.134838	5.32863	0.0168689	5.76019	0.143055	5.63485	0.0930637	AT1G03990.1	Long-chain fatty alcohol dehydrogenase family protein	Long-chain fatty alcohol dehydrogenase family protein; FUNCTIONS IN: oxidoreductase activity, oxidoreductase activity, acting on CH-OH group of donors, FAD binding; CONTAINS InterPro DOMAIN/s: Glucose-methanol-choline oxidoreductase, N-terminal (InterPro:IPR000172), Glucose-methanol-choline oxidoreductase, C-terminal (InterPro:IPR007867), Long-chain fatty alcohol dehydrogenase (InterPro:IPR012400…
AT4G26850	5.37423	0.251544	4.82979	0.180802	3.8271	0.235052	3.5884	0.105244	4.8072	0.147589	4.81703	0.0802944	3.83397	0.149492	3.96268	0.239221	AT4G26850.1	mannose-1-phosphate guanylyltransferase (GDP)s;GDP-galactose:mannose-1-phosphate guanylyltransferases;GDP-galactose:glucose-1-phosphate guanylyltransferases;GDP-galactose:myoinositol-1-phosphate guanylyltransferases;glucose-1-phosphate guanylyltransferase	vitamin c defective 2 (VTC2); FUNCTIONS IN: in 8 functions; INVOLVED IN: response to jasmonic acid stimulus, L-ascorbic acid biosynthetic process, defense response to bacterium, response to heat, defense response by callose deposition in cell wall; LOCATED IN: cellular_component unknown; EXPRESSED IN: 23 plant structures; EXPRESSED DURING: 15 growth stages; BEST Arabidopsis thaliana protein match…
AT5G65530	6.36009	0.165333	4.62506	0.274289	4.36429	0.192083	4.57606	0.093318	6.41071	0.215281	4.42302	0.130166	4.30714	0.0980902	4.84683	0.242836	AT5G65530.1	Protein kinase superfamily protein	Protein kinase superfamily protein; FUNCTIONS IN: protein serine/threonine kinase activity, protein kinase activity, kinase activity, ATP binding; INVOLVED IN: protein amino acid phosphorylation; LOCATED IN: cellular_component unknown; EXPRESSED IN: 16 plant structures; EXPRESSED DURING: 8 growth stages; CONTAINS InterPro DOMAIN/s: Protein kinase, ATP binding site (InterPro:IPR017441), Serine/thr…
AT2G42280	8.19831	0.0146855	6.71592	0.0368175	6.66029	0.126937	6.43418	0.161117	7.87452	0.123567	6.42476	0.0697058	6.62242	0.115909	6.83357	0.0723955	AT2G42280.1	basic helix-loop-helix (bHLH) DNA-binding superfamily protein	basic helix-loop-helix (bHLH) DNA-binding superfamily protein; FUNCTIONS IN: DNA binding, sequence-specific DNA binding transcription factor activity; INVOLVED IN: regulation of transcription; LOCATED IN: nucleus; EXPRESSED IN: 16 plant structures; EXPRESSED DURING: 8 growth stages; CONTAINS InterPro DOMAIN/s: Helix-loop-helix DNA-binding domain (InterPro:IPR001092), Helix-loop-helix DNA-binding …
AT1G69760	6.7336	0.112436	5.48103	0.321431	4.82552	0.0917829	4.98017	0.22634	7.87643	0.270733	6.94749	0.0925572	6.94158	0.134462	7.22685	0.178004	AT1G69760.1		unknown protein; BEST Arabidopsis thaliana protein match is: unknown protein (TAIR:AT1G26920.1); Has 51 Blast hits to 51 proteins in 15 species: Archae - 0; Bacteria - 2; Metazoa - 2; Fungi - 7; Plants - 29; Viruses - 0; Other Eukaryotes - 11 (source: NCBI BLink).
AT4G22220	9.95624	0.153855	8.80295	0.135831	8.09115	0.0921997	8.20446	0.13256	9.85504	0.114168	8.90668	0.0562934	8.32979	0.143695	8.80386	0.0865082	AT4G22220.1	SufE/NifU family protein	ISU1; CONTAINS InterPro DOMAIN/s: NIF system FeS cluster assembly, NifU, N-terminal (InterPro:IPR002871), ISC system FeS cluster assembly, IscU scaffold (InterPro:IPR011339); BEST Arabidopsis thaliana protein match is: ISCU-like 3 (TAIR:AT4G04080.1); Has 5453 Blast hits to 5453 proteins in 1998 species: Archae - 110; Bacteria - 3654; Metazoa - 148; Fungi - 154; Plants - 89; Viruses - 0; Other Euk…
AT5G20910	6.89191	0.156658	5.59783	0.216019	5.49167	0.120915	5.14173	0.0965999	6.65602	0.168961	5.84022	0.113378	5.2316	0.262057	5.77507	0.096671	AT5G20910.1	RING/U-box superfamily protein	RING/U-box superfamily protein; FUNCTIONS IN: zinc ion binding; LOCATED IN: nucleus; EXPRESSED IN: 22 plant structures; EXPRESSED DURING: 15 growth stages; CONTAINS InterPro DOMAIN/s: Zinc finger, RING-type (InterPro:IPR001841), Zinc finger, C3HC4 RING-type (InterPro:IPR018957); BEST Arabidopsis thaliana protein match is: RING/U-box superfamily protein (TAIR:AT5G15820.1); Has 9587 Blast hits to 9…
AT4G32140	8.82183	0.104555	8.00956	0.156438	6.74783	0.294175	7.07291	0.0996751	8.62592	0.118386	7.06903	0.0766047	7.0385	0.198063	7.57372	0.221783	AT4G32140.1	EamA-like transporter family	EamA-like transporter family; FUNCTIONS IN: molecular_function unknown; INVOLVED IN: biological_process unknown; LOCATED IN: endomembrane system, membrane; EXPRESSED IN: 24 plant structures; EXPRESSED DURING: 13 growth stages; CONTAINS InterPro DOMAIN/s: Protein of unknown function DUF6, transmembrane (InterPro:IPR000620); BEST Arabidopsis thaliana protein match is: EamA-like transporter family (…
AT4G12120	5.70113	0.187636	4.03646	0.179476	3.91502	0.039803	3.95475	0.0863774	3.84517	0.430723	3.79244	0.161932	3.57363	0.144944	4.1962	0.258515	AT4G12120.1	Sec1/munc18-like (SM) proteins superfamily	SEC1B; FUNCTIONS IN: protein transporter activity; INVOLVED IN: protein secretion, vesicle-mediated transport, vesicle docking involved in exocytosis; LOCATED IN: plasma membrane; EXPRESSED IN: 25 plant structures; EXPRESSED DURING: 15 growth stages; CONTAINS InterPro DOMAIN/s: Sec1-like protein (InterPro:IPR001619); BEST Arabidopsis thaliana protein match is: Sec1/munc18-like (SM) proteins super…
AT1G62390	7.3822	0.130093	6.52964	0.212149	5.51339	0.0755422	5.63758	0.201973	7.41545	0.0997922	7.07633	0.116797	6.33516	0.133527	7.0012	0.260341	AT1G62390.1	Octicosapeptide/Phox/Bem1p (PB1) domain-containing protein / tetratricopeptide repeat (TPR)-containing protein	Octicosapeptide/Phox/Bem1p (PB1) domain-containing protein / tetratricopeptide repeat (TPR)-containing protein; FUNCTIONS IN: binding; EXPRESSED IN: 25 plant structures; EXPRESSED DURING: 14 growth stages; CONTAINS InterPro DOMAIN/s: Octicosapeptide/Phox/Bem1p (InterPro:IPR000270), Tetratricopeptide-like helical (InterPro:IPR011990), Tetratricopeptide repeat-containing (InterPro:IPR013026), Tetra…
AT2G01650	10.6412	0.14725	9.24318	0.269533	9.03888	0.169891	8.90484	0.160952	10.7662	0.145095	9.09329	0.0564143	8.85945	0.13258	9.03328	0.0503309	AT2G01650.1	plant UBX domain-containing protein 2	plant UBX domain-containing protein 2 (PUX2); CONTAINS InterPro DOMAIN/s: PUB domain (InterPro:IPR018997), UBX (InterPro:IPR001012), PUG domain (InterPro:IPR006567); BEST Arabidopsis thaliana protein match is: ubiquitin-associated (UBA)/TS-N domain-containing protein (TAIR:AT1G04850.1); Has 563 Blast hits to 563 proteins in 115 species: Archae - 0; Bacteria - 15; Metazoa - 269; Fungi - 22; Plants…
AT5G62310	6.23166	0.125476	4.56574	0.159336	4.74016	0.299792	4.50825	0.0493866	3.61455	0.111927	3.07308	0.0884119	3.54754	0.192523	3.68298	0.231448	AT5G62310.1	AGC (cAMP-dependent, cGMP-dependent and protein kinase C) kinase family protein	INCOMPLETE ROOT HAIR ELONGATION (IRE); CONTAINS InterPro DOMAIN/s: Protein kinase, catalytic domain (InterPro:IPR000719), Serine/threonine-protein kinase domain (InterPro:IPR002290), Serine/threonine-protein kinase-like domain (InterPro:IPR017442), AGC-kinase, C-terminal (InterPro:IPR000961), Protein kinase-like domain (InterPro:IPR011009), Serine/threonine-protein kinase, active site (InterPro:I…
AT5G27210	5.37373	0.228151	3.79517	0.335305	3.51702	0.362579	3.6695	0.197551	5.43784	0.339773	3.47542	0.234932	3.37819	0.20911	3.96797	0.711331	AT5G27210.1	Protein of unknown function, transmembrane-40	Protein of unknown function, transmembrane-40; CONTAINS InterPro DOMAIN/s: Protein of unknown function, transmembrane-40 (InterPro:IPR018781); BEST Arabidopsis thaliana protein match is: Protein of unknown function, transmembrane-40 (TAIR:AT3G05010.1); Has 1807 Blast hits to 1807 proteins in 277 species: Archae - 0; Bacteria - 0; Metazoa - 736; Fungi - 347; Plants - 385; Viruses - 0; Other Eukary…
AT2G30160	7.22233	0.187982	5.66989	0.175383	5.00481	0.15154	5.52113	0.188078	7.52294	0.12036	6.39462	0.0695894	5.76768	0.0614656	5.9829	0.160151	AT2G30160.1	Mitochondrial substrate carrier family protein	Mitochondrial substrate carrier family protein; FUNCTIONS IN: transporter activity, binding; INVOLVED IN: transport, mitochondrial transport, transmembrane transport; LOCATED IN: mitochondrial inner membrane, membrane; EXPRESSED IN: 22 plant structures; EXPRESSED DURING: 15 growth stages; CONTAINS InterPro DOMAIN/s: Mitochondrial carrier protein (InterPro:IPR002067), Mitochondrial substrate carri…
AT1G08650	7.08207	0.191586	6.32469	0.183452	5.81697	0.130476	5.38854	0.343191	6.88091	0.174525	5.53997	0.098675	4.60008	0.187603	5.08393	0.137396	AT1G08650.1	phosphoenolpyruvate carboxylase kinase 1	phosphoenolpyruvate carboxylase kinase 1 (PPCK1); FUNCTIONS IN: protein serine/threonine kinase activity, kinase activity; INVOLVED IN: protein amino acid phosphorylation; LOCATED IN: cellular_component unknown; EXPRESSED IN: 20 plant structures; EXPRESSED DURING: 13 growth stages; CONTAINS InterPro DOMAIN/s: Protein kinase, ATP binding site (InterPro:IPR017441), Protein kinase, catalytic domain …
AT2G03170	8.16889	0.13536	7.26745	0.0681784	6.60311	0.152602	6.4866	0.308689	7.14983	0.311683	6.68501	0.101229	7.5034	0.253597	7.67963	0.253376	AT2G03170.1	SKP1-like 14	SKP1-like 14 (SK14); CONTAINS InterPro DOMAIN/s: E3 ubiquitin ligase, SCF complex, Skp subunit (InterPro:IPR016897), SKP1 component, dimerisation (InterPro:IPR016072), SKP1 component (InterPro:IPR001232), BTB/POZ fold (InterPro:IPR011333), SKP1 component, POZ (InterPro:IPR016073); BEST Arabidopsis thaliana protein match is: SKP1-like 16 (TAIR:AT2G03190.1); Has 1405 Blast hits to 1401 proteins in …
AT3G22380	7.33623	0.076073	5.45689	0.159779	6.05588	0.27491	5.66232	0.220551	5.92003	0.157969	5.27902	0.222155	4.63146	0.286963	4.83208	0.200459	AT3G22380.1	time for coffee	TIME FOR COFFEE (TIC); BEST Arabidopsis thaliana protein match is: TIC-like (TAIR:AT3G63180.1); Has 35078 Blast hits to 21616 proteins in 942 species: Archae - 10; Bacteria - 2414; Metazoa - 18018; Fungi - 6283; Plants - 1621; Viruses - 189; Other Eukaryotes - 6543 (source: NCBI BLink).
AT1G34220	9.49213	0.149187	7.34285	0.0590835	7.83507	0.201772	7.82336	0.0628849	8.92515	0.0882321	7.03838	0.135472	7.19574	0.214057	7.86713	0.178846	AT1G34220.1	Regulator of Vps4 activity in the MVB pathway protein	Regulator of Vps4 activity in the MVB pathway protein; CONTAINS InterPro DOMAIN/s: Protein of unknown function DUF292, eukaryotic (InterPro:IPR005061); BEST Arabidopsis thaliana protein match is: Regulator of Vps4 activity in the MVB pathway protein (TAIR:AT4G35730.1); Has 2168 Blast hits to 1128 proteins in 249 species: Archae - 0; Bacteria - 95; Metazoa - 396; Fungi - 227; Plants - 323; Viruses…
AT2G07170	9.79054	0.147268	7.76545	0.21761	7.36607	0.209365	8.12392	0.152152	9.27275	0.207834	7.78628	0.124163	7.68578	0.093069	8.43721	0.0376041	AT2G07170.1	ARM repeat superfamily protein	ARM repeat superfamily protein; FUNCTIONS IN: binding; INVOLVED IN: intracellular protein transport, vesicle-mediated transport; LOCATED IN: membrane coat; EXPRESSED IN: 13 plant structures; EXPRESSED DURING: 7 growth stages; CONTAINS InterPro DOMAIN/s: Armadillo-type fold (InterPro:IPR016024), Clathrin/coatomer adaptor, adaptin-like, N-terminal (InterPro:IPR002553); BEST Arabidopsis thaliana pro…
AT5G10790	10.1462	0.0753589	8.87397	0.105924	8.43857	0.132816	8.49769	0.070234	9.76641	0.0356848	8.83121	0.0267808	8.60702	0.108505	8.79453	0.0461608	AT5G10790.1	ubiquitin-specific protease 22	ubiquitin-specific protease 22 (UBP22); FUNCTIONS IN: ubiquitin-specific protease activity, ubiquitin thiolesterase activity, zinc ion binding; INVOLVED IN: ubiquitin-dependent protein catabolic process; EXPRESSED IN: 24 plant structures; EXPRESSED DURING: 15 growth stages; CONTAINS InterPro DOMAIN/s: Zinc finger, UBP-type (InterPro:IPR001607), Peptidase C19, ubiquitin carboxyl-terminal hydrolase…
AT4G28230	6.45822	0.11527	5.1973	0.081171	4.88201	0.136882	4.81279	0.0662596	5.56858	0.109025	4.79792	0.140131	5.21628	0.2142	5.22209	0.150679	AT4G28230.1		unknown protein; Has 444 Blast hits to 358 proteins in 107 species: Archae - 0; Bacteria - 20; Metazoa - 179; Fungi - 26; Plants - 38; Viruses - 2; Other Eukaryotes - 179 (source: NCBI BLink).
AT5G24690	8.03392	0.0581196	6.70942	0.0780789	6.65935	0.0769507	6.40154	0.0575352	7.15203	0.0936331	6.67786	0.0223012	6.42029	0.0812348	6.46242	0.0577781	AT5G24690.1	Protein of unknown function (DUF3411)	INVOLVED IN: biological_process unknown; LOCATED IN: mitochondrion, chloroplast, plastid, chloroplast inner membrane, chloroplast envelope; EXPRESSED IN: 23 plant structures; EXPRESSED DURING: 13 growth stages; CONTAINS InterPro DOMAIN/s: Protein of unknown function DUF3411 (InterPro:IPR021825); BEST Arabidopsis thaliana protein match is: reticulata-related 1 (TAIR:AT5G22790.1); Has 30201 Blast h…
AT4G37330	8.9025	0.0639207	7.69761	0.0358525	6.71102	0.18108	7.27406	0.180121	4.96501	0.301805	5.42493	0.163673	4.69018	0.140311	4.38109	0.216291	AT4G37330.1	cytochrome P450, family 81, subfamily D, polypeptide 4	cytochrome P450, family 81, subfamily D, polypeptide 4 (CYP81D4); FUNCTIONS IN: electron carrier activity, monooxygenase activity, iron ion binding, oxygen binding, heme binding; INVOLVED IN: oxidation reduction; LOCATED IN: endoplasmic reticulum; EXPRESSED IN: 23 plant structures; EXPRESSED DURING: 13 growth stages; CONTAINS InterPro DOMAIN/s: Cytochrome P450 (InterPro:IPR001128), Cytochrome P45…
AT5G67470	7.12317	0.112317	5.66336	0.11329	5.66547	0.174712	5.49925	0.14115	5.6471	0.14424	4.74045	0.0522353	4.88108	0.192733	5.34562	0.181579	AT5G67470.1	formin homolog 6	formin homolog 6 (FH6); FUNCTIONS IN: actin binding; INVOLVED IN: cellular component organization, actin cytoskeleton organization; LOCATED IN: in 7 components; EXPRESSED IN: 23 plant structures; EXPRESSED DURING: 13 growth stages; CONTAINS InterPro DOMAIN/s: Actin-binding FH2/DRF autoregulatory (InterPro:IPR003104), Actin-binding FH2 (InterPro:IPR015425); BEST Arabidopsis thaliana protein match …
AT5G64210	8.28344	0.145404	6.82772	0.156086	5.96321	0.156227	6.67115	0.151518	5.98942	0.28976	5.09171	0.198606	6.02269	0.330784	6.33966	0.0918394	AT5G64210.1	alternative oxidase 2	alternative oxidase 2 (AOX2); CONTAINS InterPro DOMAIN/s: Alternative oxidase (InterPro:IPR002680); BEST Arabidopsis thaliana protein match is: alternative oxidase 1A (TAIR:AT3G22370.1); Has 1305 Blast hits to 1305 proteins in 244 species: Archae - 0; Bacteria - 111; Metazoa - 12; Fungi - 191; Plants - 373; Viruses - 0; Other Eukaryotes - 618 (source: NCBI BLink).
AT3G08010	7.45487	0.135212	6.46318	0.144384	5.62031	0.311724	5.84431	0.163658	6.99955	0.121032	6.36542	0.0801842	5.79397	0.130732	6.12313	0.0731714	AT3G08010.1	RNA binding	ATAB2; FUNCTIONS IN: RNA binding; INVOLVED IN: de-etiolation, chloroplast organization, translation; LOCATED IN: chloroplast; EXPRESSED IN: 22 plant structures; EXPRESSED DURING: 13 growth stages; CONTAINS InterPro DOMAIN/s: Protein of unknown function DUF1092 (InterPro:IPR009472); Has 382 Blast hits to 382 proteins in 92 species: Archae - 0; Bacteria - 177; Metazoa - 0; Fungi - 0; Plants - 50; V…
AT2G34460	7.71721	0.118128	7.20689	0.11365	6.44289	0.119849	6.1109	0.0187659	7.3937	0.220148	6.89729	0.0729479	7.06681	0.0809385	6.8892	0.105049	AT2G34460.1	NAD(P)-binding Rossmann-fold superfamily protein	NAD(P)-binding Rossmann-fold superfamily protein; FUNCTIONS IN: binding, catalytic activity; INVOLVED IN: metabolic process; LOCATED IN: chloroplast thylakoid membrane, chloroplast, plastoglobule, chloroplast envelope; EXPRESSED IN: 21 plant structures; EXPRESSED DURING: 13 growth stages; CONTAINS InterPro DOMAIN/s: NAD(P)-binding domain (InterPro:IPR016040), NmrA-like (InterPro:IPR008030); BEST …
AT1G08570	6.66718	0.198424	4.73204	0.0542476	4.72949	0.163615	5.06097	0.0929247	5.5688	0.22199	4.15101	0.0170534	4.2928	0.113532	5.5637	0.260926	AT1G08570.1	atypical CYS HIS rich thioredoxin 4	atypical CYS HIS rich thioredoxin 4 (ACHT4); FUNCTIONS IN: oxidoreductase activity, acting on sulfur group of donors, disulfide as acceptor; INVOLVED IN: cell redox homeostasis; LOCATED IN: chloroplast membrane, chloroplast, chloroplast stroma; EXPRESSED IN: 22 plant structures; EXPRESSED DURING: 13 growth stages; CONTAINS InterPro DOMAIN/s: Thioredoxin fold (InterPro:IPR012335), Thioredoxin, cor…
AT3G28460	8.69305	0.077291	7.54062	0.147623	7.03134	0.0824227	7.09342	0.0651436	8.36739	0.11966	7.4083	0.0243302	7.22736	0.158789	7.36332	0.0861636	AT3G28460.1	methyltransferases	methyltransferases; FUNCTIONS IN: methyltransferase activity; INVOLVED IN: rRNA methylation; LOCATED IN: chloroplast; EXPRESSED IN: 21 plant structures; EXPRESSED DURING: 13 growth stages; CONTAINS InterPro DOMAIN/s: Conserved hypothetical protein CHP00095 (InterPro:IPR004398); Has 4869 Blast hits to 4869 proteins in 1755 species: Archae - 2; Bacteria - 3296; Metazoa - 0; Fungi - 0; Plants - 49; …
AT3G03720	8.93985	0.160928	7.77265	0.0907868	8.11399	0.158053	7.34298	0.0574012	8.211	0.116555	7.43765	0.0541139	6.91954	0.155911	7.18779	0.111974	AT3G03720.1	cationic amino acid transporter 4	cationic amino acid transporter 4 (CAT4); FUNCTIONS IN: cationic amino acid transmembrane transporter activity; INVOLVED IN: transport, amino acid transport, transmembrane transport; LOCATED IN: plasma membrane, vacuole; EXPRESSED IN: 24 plant structures; EXPRESSED DURING: 15 growth stages; CONTAINS InterPro DOMAIN/s: Cationic amino acid transporter (InterPro:IPR015606), Protein of unknown functi…
AT2G24240	8.89075	0.105515	7.95914	0.069072	8.01818	0.0947351	7.3032	0.130073	8.68922	0.209878	6.53844	0.0528758	7.31072	0.161516	7.12863	0.240075	AT2G24240.1	BTB/POZ domain with WD40/YVTN repeat-like protein	BTB/POZ domain with WD40/YVTN repeat-like protein; FUNCTIONS IN: voltage-gated potassium channel activity; INVOLVED IN: potassium ion transport; LOCATED IN: voltage-gated potassium channel complex, membrane; EXPRESSED IN: 17 plant structures; EXPRESSED DURING: 11 growth stages; CONTAINS InterPro DOMAIN/s: WD40 repeat-like-containing domain (InterPro:IPR011046), BTB/POZ fold (InterPro:IPR011333), …
AT3G12300	11.1298	0.108534	9.47485	0.2816	8.75214	0.171513	9.55812	0.099268	10.7898	0.171775	9.83853	0.0644058	9.03379	0.083661	9.52396	0.158503	AT3G12300.1		unknown protein; FUNCTIONS IN: molecular_function unknown; INVOLVED IN: biological_process unknown; LOCATED IN: endomembrane system; EXPRESSED IN: 23 plant structures; EXPRESSED DURING: 15 growth stages; CONTAINS InterPro DOMAIN/s: Protein of unknown function DUF667 (InterPro:IPR007714); Has 373 Blast hits to 371 proteins in 116 species: Archae - 0; Bacteria - 0; Metazoa - 213; Fungi - 4; Plants …
AT3G28510	4.92383	0.166032	4.73359	0.244652	3.70297	0.263851	3.35681	0.104829	4.21048	0.236116	4.30432	0.105637	3.81172	0.134427	4.04455	0.258102	AT3G28510.1	P-loop containing nucleoside triphosphate hydrolases superfamily protein	P-loop containing nucleoside triphosphate hydrolases superfamily protein; FUNCTIONS IN: nucleoside-triphosphatase activity, ATPase activity, nucleotide binding, ATP binding; EXPRESSED IN: 7 plant structures; EXPRESSED DURING: LP.06 six leaves visible, LP.04 four leaves visible, 4 anthesis, 4 leaf senescence stage; CONTAINS InterPro DOMAIN/s: ATPase, AAA-type, core (InterPro:IPR003959), ATPase, AA…
AT1G27990	9.53633	0.132579	6.69616	0.426324	5.00782	0.470621	7.97284	0.249245	9.2671	0.219805	6.33666	0.0423452	5.70684	0.570017	7.89444	0.158726	AT1G27990.1		unknown protein; BEST Arabidopsis thaliana protein match is: unknown protein (TAIR:AT5G52420.1); Has 86 Blast hits to 86 proteins in 15 species: Archae - 0; Bacteria - 0; Metazoa - 0; Fungi - 0; Plants - 84; Viruses - 0; Other Eukaryotes - 2 (source: NCBI BLink).
AT4G31160	9.83406	0.176705	8.58022	0.0981461	8.17428	0.125837	8.27384	0.0308278	8.5474	0.090197	8.07148	0.025278	7.93297	0.0687128	8.12952	0.0649968	AT4G31160.1	DDB1-CUL4 associated factor 1	DDB1-CUL4 associated factor 1 (DCAF1); FUNCTIONS IN: nucleotide binding; INVOLVED IN: in 6 processes; LOCATED IN: nucleus, CUL4 RING ubiquitin ligase complex; EXPRESSED IN: 29 plant structures; EXPRESSED DURING: 14 growth stages; CONTAINS InterPro DOMAIN/s: WD40 repeat-like-containing domain (InterPro:IPR011046), LisH dimerisation motif, subgroup (InterPro:IPR013720), WD40-repeat-containing domai…
AT3G02450	8.88832	0.10508	7.7486	0.14825	7.21035	0.0415807	7.32935	0.0352985	8.39636	0.156543	7.62927	0.0463631	7.28847	0.1638	7.49853	0.0669326	AT3G02450.1	cell division protein ftsH, putative	cell division protein ftsH, putative; FUNCTIONS IN: in 6 functions; LOCATED IN: integral to membrane, chloroplast; EXPRESSED IN: 22 plant structures; EXPRESSED DURING: 13 growth stages; CONTAINS InterPro DOMAIN/s: ATPase, AAA+ type, core (InterPro:IPR003593), ATPase, AAA-type, core (InterPro:IPR003959), ATPase, AAA-type, conserved site (InterPro:IPR003960), Peptidase M41, FtsH extracellular (Inte…
AT2G20010	9.17584	0.0983113	8.25043	0.126901	8.00555	0.0605849	7.62777	0.054253	8.464	0.074208	7.34651	0.0748079	7.02	0.0545723	7.43372	0.0676037	AT2G20010.1	Protein of unknown function (DUF810)	CONTAINS InterPro DOMAIN/s: Munc13 homology 1 (InterPro:IPR014770), Protein of unknown function DUF810 (InterPro:IPR008528), Mammalian uncoordinated homology 13, domain 2 (InterPro:IPR014772); BEST Arabidopsis thaliana protein match is: Protein of unknown function (DUF810) (TAIR:AT2G25800.1); Has 170 Blast hits to 161 proteins in 22 species: Archae - 0; Bacteria - 0; Metazoa - 0; Fungi - 0; Plant…
AT1G08490	6.488	0.225783	4.90334	0.289494	4.97849	0.100585	4.94068	0.238227	6.18681	0.0626892	5.61663	0.0671625	5.48411	0.146283	5.2958	0.12837	AT1G08490.1	chloroplastic NIFS-like cysteine desulfurase	chloroplastic NIFS-like cysteine desulfurase (CPNIFS); FUNCTIONS IN: transaminase activity, selenocysteine lyase activity, cysteine desulfurase activity; INVOLVED IN: iron incorporation into metallo-sulfur cluster, response to selenium ion, sulfur metabolic process, selenium metabolic process; LOCATED IN: chloroplast; EXPRESSED IN: 23 plant structures; EXPRESSED DURING: 13 growth stages; CONTAINS…
AT5G61590	9.69505	0.09038	8.41046	0.137718	8.52866	0.110056	8.15078	0.228861	8.8278	0.260155	7.78867	0.13834	8.66012	0.132451	8.37466	0.104107	AT5G61590.1	Integrase-type DNA-binding superfamily protein	Integrase-type DNA-binding superfamily protein; CONTAINS InterPro DOMAIN/s: DNA-binding, integrase-type (InterPro:IPR016177), Pathogenesis-related transcriptional factor/ERF, DNA-binding (InterPro:IPR001471); BEST Arabidopsis thaliana protein match is: Integrase-type DNA-binding superfamily protein (TAIR:AT5G07580.1); Has 1807 Blast hits to 1807 proteins in 277 species: Archae - 0; Bacteria - 0; …
AT1G71810	9.40867	0.0997227	8.56813	0.0855663	8.0793	0.130855	7.86444	0.0859365	7.65945	0.168601	5.99002	0.18696	6.36101	0.370775	6.64937	0.285994	AT1G71810.1	Protein kinase superfamily protein	Protein kinase superfamily protein; FUNCTIONS IN: protein kinase activity, ATP binding; INVOLVED IN: protein amino acid phosphorylation; LOCATED IN: chloroplast, plastoglobule; EXPRESSED IN: 22 plant structures; EXPRESSED DURING: 14 growth stages; CONTAINS InterPro DOMAIN/s: ABC-1 (InterPro:IPR004147), Protein kinase, catalytic domain (InterPro:IPR000719), Protein kinase-like domain (InterPro:IPR…
AT1G80040	8.1867	0.08389	7.33108	0.0719546	6.76215	0.145872	6.65159	0.0581958	8.38012	0.092105	7.38733	0.0736076	7.02727	0.0585111	6.9725	0.0738212	AT1G80040.1		FUNCTIONS IN: molecular_function unknown; INVOLVED IN: biological_process unknown; LOCATED IN: chloroplast; EXPRESSED IN: 24 plant structures; EXPRESSED DURING: 15 growth stages; CONTAINS InterPro DOMAIN/s: Ubiquitin system component Cue (InterPro:IPR003892); BEST Arabidopsis thaliana protein match is: Ubiquitin system component Cue protein (TAIR:AT5G32440.1); Has 30201 Blast hits to 17322 protei…
AT3G63060	6.60311	0.160329	4.99821	0.11153	4.39463	0.260802	5.07676	0.0463386	6.57893	0.316214	5.42683	0.0769694	5.81183	0.114448	6.60174	0.168455	AT3G63060.1	EID1-like 3	EID1-like 3 (EDL3); BEST Arabidopsis thaliana protein match is: EID1-like 1 (TAIR:AT5G15440.1); Has 30201 Blast hits to 17322 proteins in 780 species: Archae - 12; Bacteria - 1396; Metazoa - 17338; Fungi - 3422; Plants - 5037; Viruses - 0; Other Eukaryotes - 2996 (source: NCBI BLink).
AT1G55060	10.7019	0.0792476	9.34528	0.0578947	9.15905	0.0982149	9.17905	0.120151	10.291	0.16241	9.60641	0.0661255	9.35399	0.11699	9.55832	0.116143	AT1G55060.1	ubiquitin 12	ubiquitin 12 (UBQ12); CONTAINS InterPro DOMAIN/s: Ubiquitin subgroup (InterPro:IPR019956), Ubiquitin conserved site (InterPro:IPR019954), Ubiquitin (InterPro:IPR000626), Ubiquitin supergroup (InterPro:IPR019955); BEST Arabidopsis thaliana protein match is: polyubiquitin 3 (TAIR:AT5G03240.3); Has 19950 Blast hits to 7287 proteins in 722 species: Archae - 0; Bacteria - 57; Metazoa - 9247; Fungi - 2…
AT2G07732	5.43648	0.137575	3.7215	0.0792707	3.54049	0.0519603	3.9162	0.0910293	3.73028	0.167864	3.21849	0.0730762	3.11541	0.0705719	3.44667	0.0423701	AT2G07732.1	Ribulose bisphosphate carboxylase large chain, catalytic domain	Ribulose bisphosphate carboxylase large chain, catalytic domain; FUNCTIONS IN: ribulose-bisphosphate carboxylase activity, magnesium ion binding; INVOLVED IN: carbon fixation; LOCATED IN: plastid; CONTAINS InterPro DOMAIN/s: Ribulose bisphosphate carboxylase, large subunit, C-terminal (InterPro:IPR000685); BEST Arabidopsis thaliana protein match is: Ribulose bisphosphate carboxylase large chain, …
ATMG00280	5.43648	0.137575	3.7215	0.0792707	3.54049	0.0519603	3.9162	0.0910293	3.73028	0.167864	3.21849	0.0730762	3.11541	0.0705719	3.44667	0.0423701	ATMG00280.1	Ribulose bisphosphate carboxylase large chain, catalytic domain	Ribulose bisphosphate carboxylase large chain, catalytic domain; FUNCTIONS IN: ribulose-bisphosphate carboxylase activity, magnesium ion binding; INVOLVED IN: carbon fixation; LOCATED IN: plastid; CONTAINS InterPro DOMAIN/s: Ribulose bisphosphate carboxylase, large subunit, C-terminal (InterPro:IPR000685); BEST Arabidopsis thaliana protein match is: Ribulose bisphosphate carboxylase large chain, …
AT1G07530	7.13044	0.126453	4.63925	0.222765	5.60708	0.147743	5.61916	0.0362455	6.09994	0.399419	4.8776	0.113969	5.10034	0.135522	4.68448	0.173644	AT1G07530.1	SCARECROW-like 14	SCARECROW-like 14 (SCL14); CONTAINS InterPro DOMAIN/s: Transcription factor GRAS (InterPro:IPR005202); BEST Arabidopsis thaliana protein match is: GRAS family transcription factor (TAIR:AT2G29060.1); Has 2535 Blast hits to 2449 proteins in 301 species: Archae - 0; Bacteria - 12; Metazoa - 27; Fungi - 4; Plants - 2483; Viruses - 0; Other Eukaryotes - 9 (source: NCBI BLink).
AT1G22610	8.44324	0.0814315	6.84847	0.0810304	6.99474	0.0609166	6.93498	0.048993	7.90322	0.282369	6.33162	0.0262528	6.51686	0.0706593	6.91826	0.0651942	AT1G22610.1	C2 calcium/lipid-binding plant phosphoribosyltransferase family protein	C2 calcium/lipid-binding plant phosphoribosyltransferase family protein; FUNCTIONS IN: molecular_function unknown; INVOLVED IN: biological_process unknown; LOCATED IN: chloroplast; EXPRESSED IN: 22 plant structures; EXPRESSED DURING: 13 growth stages; CONTAINS InterPro DOMAIN/s: C2 membrane targeting protein (InterPro:IPR018029), C2 calcium/lipid-binding domain, CaLB (InterPro:IPR008973), Phospho…
AT3G12610	7.84386	0.0924722	7.50933	0.0418411	6.63025	0.307903	6.34172	0.0991265	9.44438	0.215954	9.19224	0.0548264	9.11771	0.126063	8.60018	0.0258081	AT3G12610.1	Leucine-rich repeat (LRR) family protein	DNA-DAMAGE REPAIR/TOLERATION 100 (DRT100); CONTAINS InterPro DOMAIN/s: Leucine-rich repeat-containing N-terminal domain, type 2 (InterPro:IPR013210), Leucine-rich repeat (InterPro:IPR001611); BEST Arabidopsis thaliana protein match is: Leucine-rich repeat (LRR) family protein (TAIR:AT3G20820.1); Has 34126 Blast hits to 33731 proteins in 4830 species: Archae - 159; Bacteria - 16481; Metazoa - 3906…
AT5G06980	8.28129	0.161777	7.59083	0.0807968	7.08353	0.0693494	6.77926	0.203149	8.71073	0.117913	7.45576	0.0298935	7.93326	0.164526	7.49958	0.10805	AT5G06980.1		unknown protein; BEST Arabidopsis thaliana protein match is: unknown protein (TAIR:AT3G12320.1); Has 30201 Blast hits to 17322 proteins in 780 species: Archae - 12; Bacteria - 1396; Metazoa - 17338; Fungi - 3422; Plants - 5037; Viruses - 0; Other Eukaryotes - 2996 (source: NCBI BLink).
AT5G16010	7.44866	0.102685	5.90606	0.148284	5.39489	0.113506	5.94914	0.115184	7.02796	0.182181	5.7934	0.0957989	6.01585	0.0790902	6.1964	0.190574	AT5G16010.1	3-oxo-5-alpha-steroid 4-dehydrogenase family protein	3-oxo-5-alpha-steroid 4-dehydrogenase family protein; FUNCTIONS IN: oxidoreductase activity, acting on the CH-CH group of donors, 3-oxo-5-alpha-steroid 4-dehydrogenase activity; INVOLVED IN: lipid metabolic process; LOCATED IN: chloroplast, chloroplast envelope; EXPRESSED IN: 23 plant structures; EXPRESSED DURING: 15 growth stages; CONTAINS InterPro DOMAIN/s: 3-oxo-5-alpha-steroid 4-dehydrogenase…
AT1G10090	6.7094	0.131329	5.30242	0.276894	4.99381	0.0751073	5.21426	0.191471	4.79425	0.116451	4.00737	0.153241	4.37247	0.108709	4.329	0.215733	AT1G10090.1	Early-responsive to dehydration stress protein (ERD4)	Early-responsive to dehydration stress protein (ERD4); FUNCTIONS IN: molecular_function unknown; INVOLVED IN: biological_process unknown; LOCATED IN: endomembrane system, membrane; EXPRESSED IN: 24 plant structures; EXPRESSED DURING: 14 growth stages; CONTAINS InterPro DOMAIN/s: Protein of unknown function DUF221 (InterPro:IPR003864); BEST Arabidopsis thaliana protein match is: lipases;hydrolases…
AT5G28150	9.28009	0.105787	8.40522	0.05442	7.81651	0.0794022	7.79075	0.0941495	9.12066	0.14424	8.65737	0.0851881	8.43874	0.119709	8.42997	0.0685273	AT5G28150.1	Plant protein of unknown function (DUF868)	Plant protein of unknown function (DUF868); CONTAINS InterPro DOMAIN/s: Protein of unknown function DUF868, plant (InterPro:IPR008586); BEST Arabidopsis thaliana protein match is: Plant protein of unknown function (DUF868) (TAIR:AT3G04860.1); Has 292 Blast hits to 290 proteins in 16 species: Archae - 0; Bacteria - 0; Metazoa - 0; Fungi - 0; Plants - 292; Viruses - 0; Other Eukaryotes - 0 (source:…
AT2G15620	10.6238	0.0933338	9.38081	0.130778	8.54417	0.177605	9.13474	0.119733	10.2462	0.0610972	8.70177	0.130448	8.47575	0.188579	9.41039	0.116281	AT2G15620.1	nitrite reductase 1	nitrite reductase 1 (NIR1); FUNCTIONS IN: ferredoxin-nitrate reductase activity, nitrite reductase (NO-forming) activity; INVOLVED IN: response to salt stress, response to nitrate; LOCATED IN: mitochondrion, apoplast, chloroplast stroma, chloroplast, membrane; EXPRESSED IN: 24 plant structures; EXPRESSED DURING: 14 growth stages; CONTAINS InterPro DOMAIN/s: Nitrite/sulphite reductase iron-sulphur…
ATMG00080	9.40619	0.197861	8.3323	0.132092	6.82211	0.210334	7.91722	0.16871	8.51423	0.50744	7.20924	0.125764	6.64961	0.134409	7.67312	0.0555336	ATMG00080.1	ribosomal protein L16	ribosomal protein L16 (RPL16); CONTAINS InterPro DOMAIN/s: Ribosomal protein L16 (InterPro:IPR000114), Ribosomal protein L10e/L16 (InterPro:IPR016180), Ribosomal protein L16, conserved site (InterPro:IPR020798); BEST Arabidopsis thaliana protein match is: ribosomal protein L16 (TAIR:ATCG00790.1).
ATMG00090	9.40619	0.197861	8.3323	0.132092	6.82211	0.210334	7.91722	0.16871	8.51423	0.50744	7.20924	0.125764	6.64961	0.134409	7.67312	0.0555336	ATMG00090.1	structural constituent of ribosome;protein binding	RESISTANCE TO PSEUDOMONAS SYRINGAE 3 (RPS3); CONTAINS InterPro DOMAIN/s: K Homology, prokaryotic type (InterPro:IPR009019), Ribosomal protein S3, N-terminal (InterPro:IPR008282), Ribosomal protein S3, C-terminal (InterPro:IPR001351).
AT2G24130	7.16068	0.0847266	5.87088	0.253363	5.54729	0.352213	5.67195	0.190683	7.13051	0.175251	5.93791	0.132293	5.84978	0.298108	6.15404	0.121764	AT2G24130.1	Leucine-rich receptor-like protein kinase family protein	Leucine-rich receptor-like protein kinase family protein; FUNCTIONS IN: protein serine/threonine kinase activity, protein kinase activity, ATP binding; INVOLVED IN: transmembrane receptor protein tyrosine kinase signaling pathway, protein amino acid phosphorylation; LOCATED IN: endomembrane system; EXPRESSED IN: 15 plant structures; EXPRESSED DURING: 7 growth stages; CONTAINS InterPro DOMAIN/s: P…
AT4G17170	8.96388	0.107665	7.62345	0.106162	7.61538	0.0741993	7.47786	0.131177	8.51809	0.138368	7.44783	0.0436364	7.39727	0.12408	7.78087	0.134109	AT4G17170.1	RAB GTPase homolog B1C	RAB GTPase homolog B1C (RABB1C); FUNCTIONS IN: GTP binding, GTPase activity; INVOLVED IN: ER to Golgi vesicle-mediated transport, pollen sperm cell differentiation, cell growth; LOCATED IN: plasma membrane, vacuole, membrane; EXPRESSED IN: 26 plant structures; EXPRESSED DURING: 16 growth stages; CONTAINS InterPro DOMAIN/s: Ras GTPase (InterPro:IPR001806), Small GTP-binding protein (InterPro:IPR00…
AT1G42990	9.86141	0.0556956	8.07484	0.0917386	8.25018	0.0730063	8.37847	0.143667	9.83848	0.170384	8.83473	0.0780505	8.75601	0.0377118	9.4463	0.129136	AT1G42990.1	basic region/leucine zipper motif 60	basic region/leucine zipper motif 60 (BZIP60); CONTAINS InterPro DOMAIN/s: Basic-leucine zipper (bZIP) transcription factor (InterPro:IPR004827), Basic leucine zipper (InterPro:IPR011700); BEST Arabidopsis thaliana protein match is: Basic-leucine zipper (bZIP) transcription factor family protein (TAIR:AT2G40950.1); Has 974 Blast hits to 974 proteins in 146 species: Archae - 0; Bacteria - 28; Meta…
AT2G13290	4.68259	0.0708996	3.39851	0.151198	3.27773	0.0276883	3.20419	0.0616669	3.71952	0.138767	3.57683	0.0911622	3.25025	0.13333	3.41239	0.137927	AT2G13290.1	beta-1,4-N-acetylglucosaminyltransferase family protein	beta-1,4-N-acetylglucosaminyltransferase family protein; FUNCTIONS IN: transferase activity, transferring glycosyl groups, acetylglucosaminyltransferase activity; INVOLVED IN: protein amino acid N-linked glycosylation; LOCATED IN: endomembrane system, membrane; EXPRESSED IN: 14 plant structures; EXPRESSED DURING: 9 growth stages; CONTAINS InterPro DOMAIN/s: Glycosyl transferase, family 17 (InterP…
AT4G05080	4.61129	0.27722	3.26553	0.129131	2.71638	0.112586	3.13679	0.0801934	3.27467	0.0824985	3.05272	0.300161	2.94664	0.126041	3.10023	0.0747657	AT4G05080.1	F-box and associated interaction domains-containing protein	F-box and associated interaction domains-containing protein; CONTAINS InterPro DOMAIN/s: F-box domain, cyclin-like (InterPro:IPR001810), F-box domain, Skp2-like (InterPro:IPR022364), F-box associated domain, type 1 (InterPro:IPR006527), F-box associated interaction domain (InterPro:IPR017451); BEST Arabidopsis thaliana protein match is: F-box and associated interaction domains-containing protein …
AT3G22260	8.32116	0.158661	6.2462	0.213072	6.86405	0.214495	6.84864	0.162249	6.81183	0.322952	5.72433	0.0946677	5.32689	0.171041	6.49725	0.054315	AT3G22260.1	Cysteine proteinases superfamily protein	Cysteine proteinases superfamily protein; FUNCTIONS IN: cysteine-type peptidase activity; INVOLVED IN: biological_process unknown; LOCATED IN: plasma membrane; EXPRESSED IN: 16 plant structures; EXPRESSED DURING: 10 growth stages; CONTAINS InterPro DOMAIN/s: Ovarian tumour, otubain (InterPro:IPR003323); BEST Arabidopsis thaliana protein match is: Cysteine proteinases superfamily protein (TAIR:AT3…
AT1G22640	7.64621	0.0286219	6.81191	0.0283525	6.62643	0.0304716	6.17644	0.0453231	7.49776	0.0323696	7.3694	0.0249877	6.97543	0.136365	7.11288	0.200609	AT1G22640.1	myb domain protein 3	myb domain protein 3 (MYB3); CONTAINS InterPro DOMAIN/s: SANT, DNA-binding (InterPro:IPR001005), Homeodomain-like (InterPro:IPR009057), Myb, DNA-binding (InterPro:IPR014778), HTH transcriptional regulator, Myb-type, DNA-binding (InterPro:IPR017930), Homeodomain-related (InterPro:IPR012287), Myb transcription factor (InterPro:IPR015495); BEST Arabidopsis thaliana protein match is: myb domain prote…
AT5G09850	7.56167	0.181723	6.76231	0.0750636	6.20694	0.0750111	6.09238	0.185826	7.00732	0.264218	6.62484	0.0175388	5.87098	0.218175	6.14574	0.248537	AT5G09850.1	Transcription elongation factor (TFIIS) family protein	Transcription elongation factor (TFIIS) family protein; FUNCTIONS IN: transcription regulator activity, DNA binding; INVOLVED IN: transcription; LOCATED IN: cytosol; EXPRESSED IN: 24 plant structures; EXPRESSED DURING: 15 growth stages; CONTAINS InterPro DOMAIN/s: Transcription factor IIS, N-terminal (InterPro:IPR017923), Transcription elongation factor, TFIIS/CRSP70, N-terminal, sub-type (InterP…
AT1G70360	8.22603	0.151892	6.52124	0.107362	5.73986	0.261665	6.75685	0.141053	7.61469	0.276118	5.97436	0.0938627	6.13052	0.107321	6.80753	0.214172	AT1G70360.1	F-box family protein	F-box family protein; CONTAINS InterPro DOMAIN/s: F-box domain, cyclin-like (InterPro:IPR001810); BEST Arabidopsis thaliana protein match is: F-box family protein (TAIR:AT1G23780.1); Has 112 Blast hits to 112 proteins in 13 species: Archae - 0; Bacteria - 0; Metazoa - 0; Fungi - 0; Plants - 112; Viruses - 0; Other Eukaryotes - 0 (source: NCBI BLink).
AT5G10550	7.57244	0.142138	6.4248	0.0789681	6.0375	0.113578	6.1078	0.104275	6.89579	0.0641872	6.00238	0.0614417	5.37618	0.146809	5.60851	0.202791	AT5G10550.1	global transcription factor group E2	global transcription factor group E2 (GTE2); CONTAINS InterPro DOMAIN/s: Bromodomain (InterPro:IPR001487); BEST Arabidopsis thaliana protein match is: global transcription factor group E7 (TAIR:AT5G65630.1); Has 1807 Blast hits to 1807 proteins in 277 species: Archae - 0; Bacteria - 0; Metazoa - 736; Fungi - 347; Plants - 385; Viruses - 0; Other Eukaryotes - 339 (source: NCBI BLink).
AT4G30850	8.77918	0.179757	8.49425	0.197088	7.54997	0.157414	7.32025	0.291089	5.5865	0.24771	6.83073	0.2605	5.14564	0.247548	5.86707	0.516234	AT4G30850.1	heptahelical transmembrane protein2	heptahelical transmembrane protein2 (HHP2); FUNCTIONS IN: receptor activity; INVOLVED IN: response to hormone stimulus, response to sucrose stimulus; LOCATED IN: integral to membrane; EXPRESSED IN: 6 plant structures; EXPRESSED DURING: L mature pollen stage, M germinated pollen stage; CONTAINS InterPro DOMAIN/s: Hly-III related (InterPro:IPR004254); BEST Arabidopsis thaliana protein match is: hep…
AT1G13340	6.16313	0.154845	4.52823	0.131695	3.86302	0.128735	4.70605	0.127938	4.41039	0.19245	4.57051	0.24347	3.88526	0.148047	4.84315	0.116696	AT1G13340.1	Regulator of Vps4 activity in the MVB pathway protein	Regulator of Vps4 activity in the MVB pathway protein; CONTAINS InterPro DOMAIN/s: Protein of unknown function DUF292, eukaryotic (InterPro:IPR005061); BEST Arabidopsis thaliana protein match is: Regulator of Vps4 activity in the MVB pathway protein (TAIR:AT1G34220.2); Has 628 Blast hits to 628 proteins in 152 species: Archae - 0; Bacteria - 0; Metazoa - 164; Fungi - 130; Plants - 284; Viruses - …
AT1G78050	5.94894	0.115925	5.74537	0.169382	4.64622	0.139212	4.49323	0.193089	5.97307	0.229758	6.04943	0.0845643	4.59523	0.250978	4.86223	0.156282	AT1G78050.1	phosphoglycerate/bisphosphoglycerate mutase	phosphoglycerate/bisphosphoglycerate mutase (PGM); FUNCTIONS IN: intramolecular transferase activity, phosphotransferases, catalytic activity; INVOLVED IN: response to nitrate, metabolic process; LOCATED IN: chloroplast; EXPRESSED IN: 18 plant structures; EXPRESSED DURING: 7 growth stages; CONTAINS InterPro DOMAIN/s: Histidine phosphatase superfamily, clade-1 (InterPro:IPR013078), Phosphoglycerat…
AT1G74950	6.03546	0.160942	4.92535	0.262624	4.28802	0.18306	4.58007	0.182589	5.08971	0.163781	4.03701	0.335227	3.72565	0.231576	4.09548	0.432533	AT1G74950.1	TIFY domain/Divergent CCT motif family protein	TIFY10B; CONTAINS InterPro DOMAIN/s: Tify (InterPro:IPR010399), CCT domain-like (InterPro:IPR018467); BEST Arabidopsis thaliana protein match is: jasmonate-zim-domain protein 1 (TAIR:AT1G19180.1); Has 432 Blast hits to 427 proteins in 29 species: Archae - 0; Bacteria - 0; Metazoa - 0; Fungi - 0; Plants - 432; Viruses - 0; Other Eukaryotes - 0 (source: NCBI BLink).
AT1G30610	7.53311	0.0740642	6.3058	0.170053	5.81561	0.213595	6.08347	0.0590991	6.94028	0.121868	6.40368	0.0949586	5.90958	0.0458486	6.10901	0.20547	AT1G30610.1	pentatricopeptide (PPR) repeat-containing protein	EMBRYO DEFECTIVE 2279 (EMB2279); INVOLVED IN: suspensor development, embryo development ending in seed dormancy; LOCATED IN: cellular_component unknown; EXPRESSED IN: 22 plant structures; EXPRESSED DURING: 13 growth stages; CONTAINS InterPro DOMAIN/s: Pentatricopeptide repeat (InterPro:IPR002885); BEST Arabidopsis thaliana protein match is: Tetratricopeptide repeat (TPR)-like superfamily protein …
AT1G16210	5.84244	0.126798	5.02718	0.135064	4.66884	0.214947	4.39416	0.0805035	5.10263	0.20635	4.8148	0.0487304	4.15833	0.250905	4.45363	0.144102	AT1G16210.1		unknown protein; CONTAINS InterPro DOMAIN/s: Protein of unknown function DUF1014 (InterPro:IPR010422); Has 16107 Blast hits to 8386 proteins in 1107 species: Archae - 26; Bacteria - 3370; Metazoa - 4013; Fungi - 1516; Plants - 526; Viruses - 120; Other Eukaryotes - 6536 (source: NCBI BLink).
AT3G22570	6.0237	0.154027	5.04085	0.346323	4.38369	0.147302	4.57694	0.118616	5.62859	0.404056	4.3667	0.144717	4.42489	0.165589	4.24907	0.191807	AT3G22570.1	Bifunctional inhibitor/lipid-transfer protein/seed storage 2S albumin superfamily protein	Bifunctional inhibitor/lipid-transfer protein/seed storage 2S albumin superfamily protein; FUNCTIONS IN: lipid binding; INVOLVED IN: lipid transport; LOCATED IN: endomembrane system; EXPRESSED IN: root, pollen tube; CONTAINS InterPro DOMAIN/s: Bifunctional inhibitor/plant lipid transfer protein/seed storage (InterPro:IPR016140), Plant lipid transfer protein/seed storage/trypsin-alpha amylase inhi…
AT4G23920	6.32269	0.155329	5.95118	0.103525	4.70073	0.185232	4.87641	0.0485345	4.82808	0.0907258	4.74926	0.0498397	4.50806	0.124712	4.45505	0.0915724	AT4G23920.1	UDP-D-glucose/UDP-D-galactose 4-epimerase 2	UDP-D-glucose/UDP-D-galactose 4-epimerase 2 (UGE2); CONTAINS InterPro DOMAIN/s: NAD-dependent epimerase/dehydratase (InterPro:IPR001509), NAD(P)-binding domain (InterPro:IPR016040), UDP-glucose 4-epimerase (InterPro:IPR005886); BEST Arabidopsis thaliana protein match is: UDP-D-glucose/UDP-D-galactose 4-epimerase 5 (TAIR:AT4G10960.1); Has 45788 Blast hits to 45762 proteins in 3004 species: Archae …
AT5G52510	6.65352	0.151534	6.24176	0.199388	4.7764	0.165098	5.21132	0.157778	5.5188	0.0889702	4.14039	0.0897422	4.15201	0.217699	4.68944	0.255542	AT5G52510.1	SCARECROW-like 8	SCARECROW-like 8 (SCL8); CONTAINS InterPro DOMAIN/s: Transcription factor GRAS (InterPro:IPR005202); BEST Arabidopsis thaliana protein match is: SCARECROW-like 1 (TAIR:AT1G21450.1); Has 2327 Blast hits to 2305 proteins in 315 species: Archae - 0; Bacteria - 4; Metazoa - 13; Fungi - 36; Plants - 2242; Viruses - 0; Other Eukaryotes - 32 (source: NCBI BLink).
AT5G06560	10.3195	0.139968	9.14806	0.146954	9.10061	0.111688	8.87893	0.160776	10.4201	0.143317	8.8486	0.0693125	9.70494	0.0590624	9.64539	0.22914	AT5G06560.1	Protein of unknown function, DUF593	Protein of unknown function, DUF593; FUNCTIONS IN: molecular_function unknown; INVOLVED IN: biological_process unknown; LOCATED IN: cellular_component unknown; EXPRESSED IN: 24 plant structures; EXPRESSED DURING: 15 growth stages; CONTAINS InterPro DOMAIN/s: Protein of unknown function DUF593 (InterPro:IPR007656); BEST Arabidopsis thaliana protein match is: Protein of unknown function, DUF593 (TA…
AT2G31890	8.2417	0.0342113	6.97139	0.126015	6.96116	0.0406809	6.80498	0.134028	7.94062	0.034022	7.28528	0.0607532	7.30524	0.0423739	7.00019	0.136579	AT2G31890.1	RAP	RAP; CONTAINS InterPro DOMAIN/s: RAP domain (InterPro:IPR013584); Has 766 Blast hits to 576 proteins in 113 species: Archae - 0; Bacteria - 46; Metazoa - 118; Fungi - 18; Plants - 194; Viruses - 0; Other Eukaryotes - 390 (source: NCBI BLink).
AT5G20850	7.58079	0.146184	6.67923	0.176922	6.9075	0.112831	6.14637	0.0693817	7.31878	0.128839	6.49402	0.149387	6.65474	0.312043	6.24842	0.358705	AT5G20850.1	RAS associated with diabetes protein 51	RAS associated with diabetes protein 51 (RAD51); FUNCTIONS IN: in 6 functions; INVOLVED IN: DNA repair, double-strand break repair, response to gamma radiation, response to radiation, DNA metabolic process; LOCATED IN: nucleus; EXPRESSED IN: 10 plant structures; EXPRESSED DURING: 7 growth stages; CONTAINS InterPro DOMAIN/s: DNA recombination/repair protein RecA/RadB, ATP-binding domain (InterPro:…
AT1G43890	9.56423	0.0544057	8.43119	0.123775	8.28083	0.0362937	8.13289	0.139279	9.20005	0.0925961	8.1874	0.148685	8.2031	0.116588	8.59457	0.0435971	AT1G43890.1	RAB GTPASE HOMOLOG B18	RAB GTPASE HOMOLOG B18 (RAB18); FUNCTIONS IN: GTP binding; INVOLVED IN: protein transport, small GTPase mediated signal transduction; LOCATED IN: plasma membrane; EXPRESSED IN: 26 plant structures; EXPRESSED DURING: 15 growth stages; CONTAINS InterPro DOMAIN/s: Ras GTPase (InterPro:IPR001806), Small GTP-binding protein (InterPro:IPR005225), Small GTPase (InterPro:IPR020851), Ras (InterPro:IPR0137…
AT1G15330	8.22226	0.125491	6.93643	0.112855	6.19751	0.0547475	6.79167	0.112861	8.71331	0.198455	7.42714	0.150791	7.41107	0.212898	7.55358	0.0404221	AT1G15330.1	Cystathionine beta-synthase (CBS) protein	Cystathionine beta-synthase (CBS) protein; CONTAINS InterPro DOMAIN/s: Cystathionine beta-synthase, core (InterPro:IPR000644); BEST Arabidopsis thaliana protein match is: Cystathionine beta-synthase (CBS) family protein (TAIR:AT1G80090.1); Has 526 Blast hits to 526 proteins in 132 species: Archae - 6; Bacteria - 4; Metazoa - 257; Fungi - 91; Plants - 124; Viruses - 0; Other Eukaryotes - 44 (sourc…
AT4G20070	9.05845	0.092299	7.29655	0.039397	7.74987	0.0283938	7.63078	0.0673047	8.79232	0.129005	7.09462	0.0762298	7.49612	0.104056	7.57177	0.136969	AT4G20070.1	allantoate amidohydrolase	allantoate amidohydrolase (AAH); CONTAINS InterPro DOMAIN/s: Peptidase M20 (InterPro:IPR002933), ArgE/DapE/ACY1/CPG2/YscS, conserved site (InterPro:IPR001261), Amidase, hydantoinase/carbamoylase (InterPro:IPR010158), Peptidase M20, dimerisation (InterPro:IPR011650); BEST Arabidopsis thaliana protein match is: ureidoglycolate amidohydrolase (TAIR:AT5G43600.1); Has 3541 Blast hits to 3529 proteins …
AT4G29190	9.66511	0.0910254	8.31187	0.0750593	7.793	0.208794	8.23976	0.0448793	9.09748	0.0654572	8.61029	0.029448	7.92775	0.178224	8.40496	0.145194	AT4G29190.1	Zinc finger C-x8-C-x5-C-x3-H type family protein	Zinc finger C-x8-C-x5-C-x3-H type family protein; CONTAINS InterPro DOMAIN/s: Zinc finger, CCCH-type (InterPro:IPR000571); BEST Arabidopsis thaliana protein match is: CCCH-type zinc finger family protein (TAIR:AT2G19810.1); Has 726 Blast hits to 700 proteins in 125 species: Archae - 0; Bacteria - 0; Metazoa - 157; Fungi - 3; Plants - 406; Viruses - 0; Other Eukaryotes - 160 (source: NCBI BLink).
AT3G28380	9.34783	0.229793	9.22883	0.15583	8.60501	0.240325	7.92253	0.0872564	7.37693	0.113854	7.23913	0.149406	7.35717	0.137951	6.64567	0.301603	AT3G28380.1	P-glycoprotein 17	P-glycoprotein 17 (PGP17); FUNCTIONS IN: ATPase activity, coupled to transmembrane movement of substances, nucleoside-triphosphatase activity, ATPase activity, nucleotide binding, ATP binding; INVOLVED IN: transport, transmembrane transport; LOCATED IN: plasma membrane; CONTAINS InterPro DOMAIN/s: ATPase, AAA+ type, core (InterPro:IPR003593), ABC transporter-like (InterPro:IPR003439), ABC transpo…
AT3G25620	7.15907	0.219534	6.41708	0.0980608	5.35061	0.196475	5.73429	0.101571	6.86185	0.0763038	5.96618	0.20248	5.80665	0.113911	6.16373	0.137256	AT3G25620.1	ABC-2 type transporter family protein	ABC-2 type transporter family protein; FUNCTIONS IN: ATPase activity, coupled to transmembrane movement of substances; LOCATED IN: chloroplast; EXPRESSED IN: 17 plant structures; EXPRESSED DURING: 9 growth stages; CONTAINS InterPro DOMAIN/s: ATPase, AAA+ type, core (InterPro:IPR003593), ABC transporter-like (InterPro:IPR003439), ABC transporter, conserved site (InterPro:IPR017871); BEST Arabidops…
AT3G48410	5.99841	0.149704	4.20148	0.442937	4.01717	0.152883	4.57397	0.265688	5.15124	0.30268	4.02365	0.254714	3.91639	0.225488	4.5002	0.425829	AT3G48410.1	alpha/beta-Hydrolases superfamily protein	alpha/beta-Hydrolases superfamily protein; CONTAINS InterPro DOMAIN/s: Alpha/beta hydrolase fold-1 (InterPro:IPR000073); BEST Arabidopsis thaliana protein match is: alpha/beta-Hydrolases superfamily protein (TAIR:AT2G36290.1); Has 1039 Blast hits to 1035 proteins in 267 species: Archae - 10; Bacteria - 561; Metazoa - 10; Fungi - 51; Plants - 319; Viruses - 0; Other Eukaryotes - 88 (source: NCBI B…
AT3G57570	8.45713	0.115692	7.01731	0.104403	6.62288	0.231971	7.03285	0.0625191	7.5639	0.21777	7.26375	0.112624	6.80082	0.116612	7.241	0.121709	AT3G57570.1	ARM repeat superfamily protein	ARM repeat superfamily protein; FUNCTIONS IN: binding; INVOLVED IN: biological_process unknown; LOCATED IN: cellular_component unknown; EXPRESSED IN: 22 plant structures; EXPRESSED DURING: 11 growth stages; CONTAINS InterPro DOMAIN/s: Armadillo-type fold (InterPro:IPR016024); Has 48 Blast hits to 42 proteins in 22 species: Archae - 0; Bacteria - 2; Metazoa - 0; Fungi - 0; Plants - 35; Viruses - 0…
AT1G12880	4.39858	0.234726	3.75446	0.234599	3.50873	0.0395745	2.97571	0.0489334	3.47133	0.349471	3.75955	0.109756	2.84511	0.150981	3.3777	0.297863	AT1G12880.1	nudix hydrolase homolog 12	nudix hydrolase homolog 12 (NUDT12); FUNCTIONS IN: hydrolase activity; INVOLVED IN: biological_process unknown; EXPRESSED IN: 23 plant structures; EXPRESSED DURING: 15 growth stages; CONTAINS InterPro DOMAIN/s: NUDIX hydrolase domain-like (InterPro:IPR015797), NUDIX hydrolase, conserved site (InterPro:IPR020084), NUDIX hydrolase domain (InterPro:IPR000086); BEST Arabidopsis thaliana protein match…
AT1G15520	7.45676	0.0230164	6.47648	0.0644285	6.03986	0.147464	6.03435	0.111979	6.13993	0.143443	5.98191	0.106652	6.02853	0.0808767	6.12632	0.0775807	AT1G15520.1	pleiotropic drug resistance 12	pleiotropic drug resistance 12 (PDR12); CONTAINS InterPro DOMAIN/s: ATPase, AAA+ type, core (InterPro:IPR003593), ABC transporter-like (InterPro:IPR003439), Plant PDR ABC transporter associated (InterPro:IPR013581), ABC-2 type transporter (InterPro:IPR013525); BEST Arabidopsis thaliana protein match is: pleiotropic drug resistance 11 (TAIR:AT1G66950.1); Has 377983 Blast hits to 279992 proteins in…
AT5G41190	8.40864	0.0627573	7.87238	0.123736	6.82278	0.17348	6.98905	0.086887	8.7679	0.19917	8.20091	0.178133	7.32789	0.0909812	7.36947	0.0115783	AT5G41190.1		CONTAINS InterPro DOMAIN/s: Nin one binding (NOB1) Zn-ribbon like (InterPro:IPR014881), D-site 20S pre-rRNA nuclease (InterPro:IPR017117); Has 1807 Blast hits to 1807 proteins in 277 species: Archae - 0; Bacteria - 0; Metazoa - 736; Fungi - 347; Plants - 385; Viruses - 0; Other Eukaryotes - 339 (source: NCBI BLink).
AT1G72150	8.80845	0.0606953	8.57135	0.209556	7.53222	0.133575	7.39195	0.0493934	8.02624	0.0726273	7.51758	0.114354	7.18148	0.112025	7.17209	0.0503115	AT1G72150.1	PATELLIN 1	PATELLIN 1 (PATL1); FUNCTIONS IN: transporter activity; INVOLVED IN: transport, pollen tube growth; LOCATED IN: apoplast, plasma membrane, chloroplast, vacuole, membrane; EXPRESSED IN: 25 plant structures; EXPRESSED DURING: 15 growth stages; CONTAINS InterPro DOMAIN/s: Cellular retinaldehyde-binding/triple function, C-terminal (InterPro:IPR001251), Cellular retinaldehyde-binding/triple function, …
AT1G21460	7.32279	0.035183	6.83374	0.28418	5.82357	0.198999	5.90814	0.164085	6.57534	0.228239	8.50692	0.087338	7.82418	0.0911643	7.46054	0.216201	AT1G21460.1	Nodulin MtN3 family protein	Nodulin MtN3 family protein; INVOLVED IN: biological_process unknown; LOCATED IN: endomembrane system, integral to membrane, membrane; EXPRESSED IN: 24 plant structures; EXPRESSED DURING: 14 growth stages; CONTAINS InterPro DOMAIN/s: MtN3/saliva-related transmembrane protein, conserved region (InterPro:IPR018169), RAG1-activating protein 1 homologue (InterPro:IPR018179), RAG1-activating protein-1…
AT4G36250	6.31436	0.16874	5.62606	0.140273	4.84031	0.252395	4.90055	0.225234	6.48216	0.139451	6.26015	0.0462808	6.06139	0.0985546	6.01315	0.249301	AT4G36250.1	aldehyde dehydrogenase 3F1	aldehyde dehydrogenase 3F1 (ALDH3F1); FUNCTIONS IN: 3-chloroallyl aldehyde dehydrogenase activity, aldehyde dehydrogenase (NAD) activity; INVOLVED IN: cellular aldehyde metabolic process, oxidation reduction, metabolic process; LOCATED IN: endoplasmic reticulum, membrane; EXPRESSED IN: 24 plant structures; EXPRESSED DURING: 13 growth stages; CONTAINS InterPro DOMAIN/s: Aldehyde/histidinol dehydro…
AT5G50960	7.82912	0.117113	7.13913	0.0927193	6.76488	0.154893	6.41638	0.101366	7.69092	0.12564	7.46142	0.0786828	7.15917	0.146312	7.36637	0.0722805	AT5G50960.1	nucleotide binding protein 35	nucleotide binding protein 35 (NBP35); CONTAINS InterPro DOMAIN/s: Mrp, conserved site (InterPro:IPR000808), ATPase-like, ParA/MinD (InterPro:IPR019591); BEST Arabidopsis thaliana protein match is: IND1(iron-sulfur protein required for NADH dehydrogenase)-like (TAIR:AT4G19540.1); Has 30201 Blast hits to 17322 proteins in 780 species: Archae - 12; Bacteria - 1396; Metazoa - 17338; Fungi - 3422; Pl…
AT4G31210	8.47013	0.0939814	7.48759	0.112276	7.23346	0.0791939	7.06187	0.102593	7.87625	0.0791792	7.60563	0.0856824	6.98629	0.088449	7.07545	0.109605	AT4G31210.1	DNA topoisomerase, type IA, core	DNA topoisomerase, type IA, core; FUNCTIONS IN: DNA topoisomerase activity, DNA topoisomerase type I activity, DNA binding, nucleic acid binding; INVOLVED IN: DNA topological change, DNA unwinding involved in replication, DNA metabolic process; LOCATED IN: chromosome; EXPRESSED IN: 22 plant structures; EXPRESSED DURING: 14 growth stages; CONTAINS InterPro DOMAIN/s: DNA topoisomerase, type IA, zn …
AT1G64660	5.6543	0.0916244	3.98319	0.0957561	4.71688	0.115566	4.25051	0.0438773	4.62008	0.250438	3.86558	0.243375	3.76253	0.0587524	4.13973	0.126592	AT1G64660.1	methionine gamma-lyase	methionine gamma-lyase (MGL); CONTAINS InterPro DOMAIN/s: Pyridoxal phosphate-dependent transferase, major domain (InterPro:IPR015424), Cys/Met metabolism, pyridoxal phosphate-dependent enzyme (InterPro:IPR000277), Pyridoxal phosphate-dependent transferase, major region, subdomain 1 (InterPro:IPR015421), Pyridoxal phosphate-dependent transferase, major region, subdomain 2 (InterPro:IPR015422); BE…
AT1G64130	7.18081	0.0553466	6.53612	0.0969175	5.65837	0.284927	5.78052	0.187268	6.55168	0.179712	5.56337	0.264312	5.84508	0.173222	5.29706	0.253453	AT1G64130.1	Polyketide cyclase/dehydrase and lipid transport superfamily protein	Polyketide cyclase/dehydrase and lipid transport superfamily protein; Has 9 Blast hits to 9 proteins in 5 species: Archae - 0; Bacteria - 0; Metazoa - 0; Fungi - 0; Plants - 9; Viruses - 0; Other Eukaryotes - 0 (source: NCBI BLink).
AT1G33420	7.97611	0.150633	6.58562	0.183682	6.55358	0.187471	6.57744	0.0400409	7.61723	0.114126	6.666	0.103932	6.53335	0.141566	6.94982	0.142805	AT1G33420.1	RING/FYVE/PHD zinc finger superfamily protein	RING/FYVE/PHD zinc finger superfamily protein; FUNCTIONS IN: DNA binding, zinc ion binding; INVOLVED IN: regulation of transcription, DNA-dependent; EXPRESSED IN: 22 plant structures; EXPRESSED DURING: 13 growth stages; CONTAINS InterPro DOMAIN/s: Zinc finger, PHD-type, conserved site (InterPro:IPR019786), Zinc finger, PHD-type (InterPro:IPR001965), Zinc finger, FYVE/PHD-type (InterPro:IPR011011)…
AT3G51880	5.87848	0.0699624	5.17188	0.0934155	4.30577	0.100532	4.48088	0.150673	5.76981	0.142027	4.78263	0.13763	4.81474	0.170833	4.89345	0.164452	AT3G51880.1	high mobility group B1	high mobility group B1 (HMGB1); FUNCTIONS IN: chromatin binding, structural constituent of chromatin, DNA binding, sequence-specific DNA binding transcription factor activity; INVOLVED IN: chromatin assembly or disassembly; LOCATED IN: cytosol, chromatin, nuclear chromatin, nucleus; EXPRESSED IN: 26 plant structures; EXPRESSED DURING: 15 growth stages; CONTAINS InterPro DOMAIN/s: High mobility gr…
AT2G01790	4.57735	0.111198	3.73867	0.122346	3.48467	0.139559	3.17979	0.153352	4.93669	0.171051	3.54182	0.180754	3.42434	0.175837	4.08958	0.156894	AT2G01790.1	TRAF-like family protein	TRAF-like family protein; INVOLVED IN: N-terminal protein myristoylation; LOCATED IN: endomembrane system; EXPRESSED IN: sperm cell; CONTAINS InterPro DOMAIN/s: TRAF-like (InterPro:IPR008974), MATH (InterPro:IPR002083); BEST Arabidopsis thaliana protein match is: Meprin and TRAF (MATH) homology domain-containing protein (TAIR:AT3G27040.1); Has 829 Blast hits to 759 proteins in 82 species: Archae …
AT3G52510	7.87052	0.1648	7.14539	0.118178	6.14916	0.225814	6.47614	0.176284	6.90887	0.237761	6.15419	0.176504	5.97358	0.236831	6.21792	0.185785	AT3G52510.1	F-box associated ubiquitination effector family protein	F-box associated ubiquitination effector family protein; CONTAINS InterPro DOMAIN/s: F-box associated domain, type 3 (InterPro:IPR013187), F-box associated interaction domain (InterPro:IPR017451); BEST Arabidopsis thaliana protein match is: F-box and associated interaction domains-containing protein (TAIR:AT3G52320.1); Has 431 Blast hits to 421 proteins in 3 species: Archae - 0; Bacteria - 0; Met…
AT1G54680	7.12731	0.0573177	6.99088	0.0423272	6.01771	0.110822	5.73643	0.107211	7.0867	0.154519	7.70256	0.125174	7.37708	0.087262	6.5624	0.268948	AT1G54680.1		unknown protein; FUNCTIONS IN: molecular_function unknown; INVOLVED IN: biological_process unknown; LOCATED IN: endomembrane system; EXPRESSED IN: 22 plant structures; EXPRESSED DURING: 13 growth stages; BEST Arabidopsis thaliana protein match is: unknown protein (TAIR:AT5G27290.1); Has 200 Blast hits to 200 proteins in 57 species: Archae - 0; Bacteria - 59; Metazoa - 0; Fungi - 0; Plants - 127; …
AT5G63370	7.26005	0.161645	5.9365	0.147565	6.00722	0.186162	5.87021	0.221562	6.92082	0.196045	5.62662	0.19044	4.97411	0.283494	5.079	0.329868	AT5G63370.1	Protein kinase superfamily protein	Protein kinase superfamily protein; FUNCTIONS IN: protein serine/threonine kinase activity, protein kinase activity, kinase activity, ATP binding; INVOLVED IN: protein amino acid phosphorylation; LOCATED IN: cellular_component unknown; EXPRESSED IN: 24 plant structures; EXPRESSED DURING: 15 growth stages; CONTAINS InterPro DOMAIN/s: Protein kinase, catalytic domain (InterPro:IPR000719), Serine/th…
AT1G69680	7.1337	0.138692	5.54882	0.208791	5.14103	0.103864	5.74683	0.140068	7.76194	0.144726	5.74913	0.0952933	5.96086	0.131895	7.36241	0.150253	AT1G69680.1	Mog1/PsbP/DUF1795-like photosystem II reaction center PsbP family protein	Mog1/PsbP/DUF1795-like photosystem II reaction center PsbP family protein; CONTAINS InterPro DOMAIN/s: Mog1/PsbP/DUF1795, alpha/beta/alpha sandwich (InterPro:IPR016124), Ran-interacting Mog1 protein (InterPro:IPR007681), Mog1/PsbP, alpha/beta/alpha sandwich (InterPro:IPR016123); Has 275 Blast hits to 275 proteins in 139 species: Archae - 0; Bacteria - 0; Metazoa - 62; Fungi - 115; Plants - 49; Vi…
AT1G12710	7.7269	0.143727	6.50282	0.208338	6.46806	0.229168	6.34018	0.135272	7.85552	0.0812942	7.00865	0.133964	6.48628	0.104146	7.0491	0.212818	AT1G12710.1	phloem protein 2-A12	phloem protein 2-A12 (PP2-A12); CONTAINS InterPro DOMAIN/s: F-box domain, cyclin-like (InterPro:IPR001810); BEST Arabidopsis thaliana protein match is: phloem protein 2-A11 (TAIR:AT1G63090.1); Has 458 Blast hits to 452 proteins in 24 species: Archae - 0; Bacteria - 0; Metazoa - 0; Fungi - 2; Plants - 456; Viruses - 0; Other Eukaryotes - 0 (source: NCBI BLink).
AT4G38540	5.37154	0.173782	4.18346	0.125387	4.28439	0.144199	3.98804	0.165764	4.32139	0.147546	4.59118	0.0732492	4.39097	0.114694	4.5615	0.243588	AT4G38540.1	FAD/NAD(P)-binding oxidoreductase family protein	FAD/NAD(P)-binding oxidoreductase family protein; FUNCTIONS IN: monooxygenase activity; INVOLVED IN: oxidation reduction; EXPRESSED IN: 15 plant structures; EXPRESSED DURING: 9 growth stages; CONTAINS InterPro DOMAIN/s: Monooxygenase, FAD-binding (InterPro:IPR002938); BEST Arabidopsis thaliana protein match is: FAD/NAD(P)-binding oxidoreductase family protein (TAIR:AT5G05320.1); Has 5392 Blast hi…
AT1G73350	7.60851	0.123343	6.62059	0.169677	6.26284	0.07373	6.22807	0.0380505	7.83398	0.0554938	6.80915	0.0423457	6.16191	0.0425852	6.45614	0.0165948	AT1G73350.1		unknown protein; FUNCTIONS IN: molecular_function unknown; INVOLVED IN: biological_process unknown; LOCATED IN: nucleus; EXPRESSED IN: 25 plant structures; EXPRESSED DURING: 15 growth stages; Has 46 Blast hits to 46 proteins in 19 species: Archae - 0; Bacteria - 0; Metazoa - 3; Fungi - 3; Plants - 36; Viruses - 0; Other Eukaryotes - 4 (source: NCBI BLink).
AT2G37520	8.32137	0.0992721	6.87144	0.0586334	6.86773	0.0943918	6.94128	0.0585181	8.06834	0.0986927	7.08078	0.0422301	6.80635	0.106948	6.93118	0.0552913	AT2G37520.1	Acyl-CoA N-acyltransferase with RING/FYVE/PHD-type zinc finger domain	Acyl-CoA N-acyltransferase with RING/FYVE/PHD-type zinc finger domain; FUNCTIONS IN: DNA binding, zinc ion binding; INVOLVED IN: regulation of transcription, DNA-dependent; LOCATED IN: nucleus; EXPRESSED IN: 23 plant structures; EXPRESSED DURING: 15 growth stages; CONTAINS InterPro DOMAIN/s: Zinc finger, PHD-type, conserved site (InterPro:IPR019786), Zinc finger, PHD-type (InterPro:IPR001965), Zi…
AT4G39400	7.61601	0.131656	7.25433	0.136622	6.06982	0.0615379	6.23921	0.136883	6.71495	0.074736	6.19111	0.0230745	5.76028	0.094818	5.99548	0.0372595	AT4G39400.1	Leucine-rich receptor-like protein kinase family protein	BRASSINOSTEROID INSENSITIVE 1 (BRI1); FUNCTIONS IN: in 6 functions; INVOLVED IN: in 9 processes; LOCATED IN: endosome, plasma membrane, protein complex; EXPRESSED IN: 24 plant structures; EXPRESSED DURING: 13 growth stages; CONTAINS InterPro DOMAIN/s: Protein kinase, ATP binding site (InterPro:IPR017441), Protein kinase, catalytic domain (InterPro:IPR000719), Leucine-rich repeat-containing N-term…
AT1G77000	7.24802	0.178384	5.18167	0.119577	5.74043	0.110229	5.87186	0.210448	6.63938	0.306536	5.13097	0.115441	5.29276	0.182293	6.61318	0.137377	AT1G77000.1	RNI-like superfamily protein	SKP2B; CONTAINS InterPro DOMAIN/s: F-box domain, cyclin-like (InterPro:IPR001810), Leucine-rich repeat, cysteine-containing subtype (InterPro:IPR006553), Leucine-rich repeat (InterPro:IPR001611); BEST Arabidopsis thaliana protein match is: F-box/RNI-like superfamily protein (TAIR:AT1G21410.1); Has 9510 Blast hits to 4016 proteins in 276 species: Archae - 0; Bacteria - 549; Metazoa - 3688; Fungi -…
AT4G31240	8.99523	0.172821	8.27151	0.0892716	7.64317	0.143204	7.62534	0.199558	8.3021	0.17277	7.71888	0.154167	7.84365	0.100292	7.78446	0.0638186	AT4G31240.1	protein kinase C-like zinc finger protein	protein kinase C-like zinc finger protein; FUNCTIONS IN: oxidoreductase activity, antioxidant activity; INVOLVED IN: cell redox homeostasis; LOCATED IN: cellular_component unknown; EXPRESSED IN: 21 plant structures; EXPRESSED DURING: 9 growth stages; CONTAINS InterPro DOMAIN/s: Thioredoxin fold (InterPro:IPR012335), Alkyl hydroperoxide reductase/ Thiol specific antioxidant/ Mal allergen (InterPro…
AT3G04130	4.80016	0.208764	3.74739	0.123102	3.49349	0.209414	3.43109	0.0743653	3.82472	0.116795	3.2244	0.068943	3.03426	0.193267	3.50321	0.0895641	AT3G04130.1	Tetratricopeptide repeat (TPR)-like superfamily protein	Tetratricopeptide repeat (TPR)-like superfamily protein; CONTAINS InterPro DOMAIN/s: Pentatricopeptide repeat (InterPro:IPR002885); BEST Arabidopsis thaliana protein match is: Pentatricopeptide repeat (PPR) superfamily protein (TAIR:AT3G22670.1); Has 33193 Blast hits to 12271 proteins in 280 species: Archae - 2; Bacteria - 32; Metazoa - 336; Fungi - 402; Plants - 31397; Viruses - 0; Other Eukaryo…
AT5G54380	5.04639	0.229368	5.03555	0.132873	3.75193	0.0815773	3.67821	0.0788482	5.08443	0.0994846	4.45146	0.0216963	3.93579	0.0803429	4.00725	0.102873	AT5G54380.1	protein kinase family protein	THESEUS1 (THE1); FUNCTIONS IN: protein kinase activity, kinase activity; INVOLVED IN: in 6 processes; LOCATED IN: plasma membrane; EXPRESSED IN: 26 plant structures; EXPRESSED DURING: 13 growth stages; CONTAINS InterPro DOMAIN/s: Protein kinase, ATP binding site (InterPro:IPR017441), Malectin/receptor-like protein kinase (InterPro:IPR021720), Protein kinase, catalytic domain (InterPro:IPR000719),…
AT4G19191	7.74864	0.0955033	6.23911	0.18409	6.49934	0.0961066	6.38049	0.0675483	8.23111	0.0765425	6.32461	0.0352785	6.40643	0.0758213	6.68625	0.0510771	AT4G19191.1	Tetratricopeptide repeat (TPR)-like superfamily protein	Tetratricopeptide repeat (TPR)-like superfamily protein; FUNCTIONS IN: molecular_function unknown; INVOLVED IN: biological_process unknown; LOCATED IN: mitochondrion; EXPRESSED IN: 13 plant structures; EXPRESSED DURING: 10 growth stages; CONTAINS InterPro DOMAIN/s: Pentatricopeptide repeat (InterPro:IPR002885); BEST Arabidopsis thaliana protein match is: Pentatricopeptide repeat (PPR) superfamily…
AT4G38580	9.23533	0.175671	8.08816	0.109571	7.63457	0.07135	7.87158	0.0548314	8.71845	0.12637	7.49888	0.0170153	7.48754	0.14966	7.90096	0.104694	AT4G38580.1	farnesylated protein 6	farnesylated protein 6 (FP6); FUNCTIONS IN: metal ion binding; INVOLVED IN: heat acclimation; LOCATED IN: plasma membrane; EXPRESSED IN: 23 plant structures; EXPRESSED DURING: 13 growth stages; CONTAINS InterPro DOMAIN/s: Heavy metal transport/detoxification protein (InterPro:IPR006121); BEST Arabidopsis thaliana protein match is: Heavy metal transport/detoxification superfamily protein (TAIR:AT4…
AT1G79520	5.545	0.0502004	3.62234	0.186334	4.04818	0.108923	4.18254	0.209881	4.58534	0.151102	3.62735	0.112011	3.10296	0.22346	3.78776	0.119038	AT1G79520.1	Cation efflux family protein	Cation efflux family protein; FUNCTIONS IN: cation transmembrane transporter activity; INVOLVED IN: cation transport, transmembrane transport; LOCATED IN: plasma membrane, membrane; EXPRESSED IN: 18 plant structures; EXPRESSED DURING: 10 growth stages; CONTAINS InterPro DOMAIN/s: Cation efflux protein (InterPro:IPR002524); BEST Arabidopsis thaliana protein match is: Cation efflux family protein (…
AT3G45640	8.44906	0.139437	6.94385	0.0960249	6.49082	0.0957111	7.0882	0.194098	8.20867	0.143867	8.45738	0.341249	7.35546	0.109211	8.09148	0.320659	AT3G45640.1	mitogen-activated protein kinase 3	mitogen-activated protein kinase 3 (MPK3); CONTAINS InterPro DOMAIN/s: Protein kinase, ATP binding site (InterPro:IPR017441), Serine/threonine-protein kinase domain (InterPro:IPR002290), Serine/threonine-protein kinase-like domain (InterPro:IPR017442), Protein kinase-like domain (InterPro:IPR011009), Serine/threonine-protein kinase, active site (InterPro:IPR008271), MAP kinase, conserved site (In…
AT4G19460	7.08369	0.186859	5.82398	0.0967609	5.82327	0.116029	5.72446	0.124906	5.12577	0.386278	5.73347	0.160891	5.44741	0.117797	5.38917	0.118373	AT4G19460.1	UDP-Glycosyltransferase superfamily protein	UDP-Glycosyltransferase superfamily protein; FUNCTIONS IN: transferase activity, transferring glycosyl groups; INVOLVED IN: biosynthetic process; LOCATED IN: cellular_component unknown; EXPRESSED IN: 10 plant structures; EXPRESSED DURING: 4 anthesis, C globular stage, petal differentiation and expansion stage; CONTAINS InterPro DOMAIN/s: Glycosyl transferase, group 1 (InterPro:IPR001296); BEST Ar…
AT1G24400	4.6974	0.0746616	3.89236	0.228031	3.76634	0.204504	3.35212	0.226303	3.86216	0.197215	3.71092	0.120865	3.19186	0.190335	3.93029	0.327132	AT1G24400.1	lysine histidine transporter 2	lysine histidine transporter 2 (LHT2); CONTAINS InterPro DOMAIN/s: Amino acid transporter, transmembrane (InterPro:IPR013057); BEST Arabidopsis thaliana protein match is: Transmembrane amino acid transporter family protein (TAIR:AT1G67640.1); Has 4292 Blast hits to 4283 proteins in 340 species: Archae - 11; Bacteria - 170; Metazoa - 1210; Fungi - 747; Plants - 1636; Viruses - 0; Other Eukaryotes …
AT2G07783	8.90745	0.115448	7.8391	0.0511137	7.35956	0.11316	7.56891	0.0798985	8.65393	0.389923	7.39536	0.171171	7.23684	0.114102	7.54368	0.0572728	AT2G07783.1		pseudogene, similar to Ccl1, blastp match of 86% identity and 6.4e-177 P-value to GP|1694629|dbj|BAA12329.1||D84373 Ccl1 {Brassica napus}
ATMG00830	8.90745	0.115448	7.8391	0.0511137	7.35956	0.11316	7.56891	0.0798985	8.65393	0.389923	7.39536	0.171171	7.23684	0.114102	7.54368	0.0572728	ATMG00830.1	cytochrome C biogenesis 382	cytochrome C biogenesis 382 (CCB382); FUNCTIONS IN: heme transporter activity; INVOLVED IN: cytochrome complex assembly, respiratory chain complex IV assembly, protein complex assembly, heme transport; LOCATED IN: endomembrane system, membrane; CONTAINS InterPro DOMAIN/s: Cytochrome c-type biogenesis protein (InterPro:IPR003567), Cytochrome c assembly protein (InterPro:IPR002541), Cytochrome c-ty…
AT3G14820	7.40706	0.0734928	6.66498	0.182968	6.11572	0.241304	6.06875	0.136065	7.0507	0.22733	6.21492	0.0956123	6.49234	0.205444	6.51441	0.206934	AT3G14820.1	GDSL-like Lipase/Acylhydrolase superfamily protein	GDSL-like Lipase/Acylhydrolase superfamily protein; FUNCTIONS IN: lipase activity, hydrolase activity, acting on ester bonds, carboxylesterase activity; INVOLVED IN: lipid metabolic process; LOCATED IN: endomembrane system; EXPRESSED IN: central cell; CONTAINS InterPro DOMAIN/s: Lipase, GDSL, active site (InterPro:IPR008265), Lipase, GDSL (InterPro:IPR001087); BEST Arabidopsis thaliana protein ma…
AT1G75830	6.62233	0.139121	5.40062	0.203401	5.71931	0.123844	5.28952	0.16319	6.87608	0.300826	5.61815	0.105507	6.30592	0.0563463	6.47166	0.107845	AT1G75830.1	low-molecular-weight cysteine-rich 67	low-molecular-weight cysteine-rich 67 (LCR67); FUNCTIONS IN: molecular_function unknown; INVOLVED IN: defense response; LOCATED IN: endomembrane system, cell wall; CONTAINS InterPro DOMAIN/s: Gamma thionin (InterPro:IPR008176), Knottin (InterPro:IPR003614); BEST Arabidopsis thaliana protein match is: plant defensin 1.3 (TAIR:AT2G26010.1); Has 172 Blast hits to 172 proteins in 42 species: Archae -…
AT1G64410	4.6921	0.228234	3.7053	0.120154	3.32247	0.147404	3.35936	0.129968	4.48186	0.453854	3.09885	0.116311	3.27623	0.0810872	3.38194	0.0972704	AT1G64410.1	transposable element gene	similar to unknown protein [Arabidopsis thaliana] (TAIR:AT1G52960.1); similar to helicase-related [Arabidopsis thaliana] (TAIR:AT3G43350.1); similar to AT hook motif-containing protein-related [Arabidopsis thaliana] (TAIR:AT3G42100.1); similar to hypothetical protein 31.t00030 [Brassica oleracea] (GB:ABD65117.1); contains InterPro domain Nucleic acid-binding, OB-fold, subgroup; (InterPro:IPR01234…
AT4G02920	5.13498	0.1623	3.56177	0.14364	3.34857	0.154079	3.80417	0.0299091	4.84336	0.129254	3.50085	0.144937	3.47806	0.136779	4.02119	0.184974	AT4G02920.1		unknown protein; BEST Arabidopsis thaliana protein match is: unknown protein (TAIR:AT1G03340.1); Has 41 Blast hits to 41 proteins in 12 species: Archae - 0; Bacteria - 0; Metazoa - 0; Fungi - 0; Plants - 41; Viruses - 0; Other Eukaryotes - 0 (source: NCBI BLink).
AT5G54420	4.89925	0.206815	3.45352	0.162497	3.7645	0.195636	3.5714	0.170031	3.83929	0.29823	3.55789	0.0664889	3.92189	0.134082	3.54852	0.116953	AT5G54420.1	Protein of unknown function (DUF295)	Protein of unknown function (DUF295); CONTAINS InterPro DOMAIN/s: Protein of unknown function DUF295 (InterPro:IPR005174); BEST Arabidopsis thaliana protein match is: Protein of unknown function (DUF295) (TAIR:AT5G54450.1); Has 1807 Blast hits to 1807 proteins in 277 species: Archae - 0; Bacteria - 0; Metazoa - 736; Fungi - 347; Plants - 385; Viruses - 0; Other Eukaryotes - 339 (source: NCBI BLin…
AT5G09970	5.19962	0.111112	4.47519	0.113697	3.8439	0.129672	3.87372	0.0484358	3.73754	0.0871997	3.25593	0.130732	3.42651	0.182362	3.35784	0.0869481	AT5G09970.1	cytochrome P450, family 78, subfamily A, polypeptide 7	cytochrome P450, family 78, subfamily A, polypeptide 7 (CYP78A7); FUNCTIONS IN: electron carrier activity, monooxygenase activity, iron ion binding, oxygen binding, heme binding; INVOLVED IN: regulation of meristem growth; EXPRESSED IN: embryo, leaf primordium, shoot lateral meristem, flower, seed; EXPRESSED DURING: F mature embryo stage, petal differentiation and expansion stage, E expanded coty…
AT2G33270	6.12703	0.199582	4.21305	0.446029	5.43672	0.240483	4.80356	0.140037	4.90699	0.207567	4.69241	0.0776748	4.46684	0.103123	4.88347	0.109527	AT2G33270.1	atypical CYS HIS rich thioredoxin 3	atypical CYS HIS rich thioredoxin 3 (ACHT3); FUNCTIONS IN: protein binding; INVOLVED IN: cell redox homeostasis; LOCATED IN: chloroplast; EXPRESSED IN: 9 plant structures; EXPRESSED DURING: L mature pollen stage, M germinated pollen stage, 4 anthesis, C globular stage, petal differentiation and expansion stage; CONTAINS InterPro DOMAIN/s: Thioredoxin fold (InterPro:IPR012335), Thioredoxin, core (…
AT5G64270	10.2308	0.0848311	8.99263	0.140834	8.70466	0.208521	8.91404	0.147139	9.56895	0.116112	9.05294	0.0220096	8.70828	0.0732314	8.98329	0.090357	AT5G64270.1	splicing factor, putative	splicing factor, putative; FUNCTIONS IN: binding; INVOLVED IN: mRNA processing; LOCATED IN: chloroplast; EXPRESSED IN: 26 plant structures; EXPRESSED DURING: 15 growth stages; CONTAINS InterPro DOMAIN/s: HEAT (InterPro:IPR000357), Armadillo-like helical (InterPro:IPR011989), Splicing factor 3B subunit 1 (InterPro:IPR015016), HEAT, type 2 (InterPro:IPR021133), Armadillo-type fold (InterPro:IPR0160…
AT5G48970	5.0189	0.096345	4.02189	0.204538	3.92718	0.135554	3.70658	0.105418	5.00743	0.0898482	4.18926	0.0484355	3.51311	0.190236	3.93332	0.0724081	AT5G48970.1	Mitochondrial substrate carrier family protein	Mitochondrial substrate carrier family protein; FUNCTIONS IN: binding; INVOLVED IN: transport, mitochondrial transport, transmembrane transport; LOCATED IN: mitochondrial inner membrane, membrane; EXPRESSED IN: 24 plant structures; EXPRESSED DURING: 15 growth stages; CONTAINS InterPro DOMAIN/s: Mitochondrial carrier protein (InterPro:IPR002067), Mitochondrial substrate carrier (InterPro:IPR001993…
AT1G43710	7.64635	0.0718432	6.98989	0.0576842	6.87295	0.0671438	6.33443	0.111632	8.16294	0.135921	7.58947	0.103888	7.44892	0.159922	7.68734	0.107211	AT1G43710.1	Pyridoxal phosphate (PLP)-dependent transferases superfamily protein	embryo defective 1075 (emb1075); FUNCTIONS IN: pyridoxal phosphate binding, carboxy-lyase activity, catalytic activity; INVOLVED IN: cellular amino acid metabolic process, embryo development ending in seed dormancy; LOCATED IN: cellular_component unknown; EXPRESSED IN: 25 plant structures; EXPRESSED DURING: 15 growth stages; CONTAINS InterPro DOMAIN/s: Pyridoxal phosphate-dependent transferase, m…
AT1G04730	4.45848	0.124437	3.32144	0.0579323	3.08498	0.0409107	3.14683	0.100316	4.27999	0.25451	3.48334	0.26362	3.02969	0.102459	3.48025	0.242041	AT1G04730.1	P-loop containing nucleoside triphosphate hydrolases superfamily protein	CHROMOSOME TRANSMISSION FIDELITY 18 (CTF18); FUNCTIONS IN: nucleoside-triphosphatase activity, ATPase activity, nucleotide binding, ATP binding; INVOLVED IN: sister chromatid cohesion; LOCATED IN: replication fork; EXPRESSED IN: 25 plant structures; EXPRESSED DURING: 13 growth stages; CONTAINS InterPro DOMAIN/s: ATPase, AAA+ type, core (InterPro:IPR003593), ATPase, AAA-type, core (InterPro:IPR003…
AT5G58380	9.17341	0.183137	8.12229	0.0670761	8.14654	0.0789813	7.86874	0.0527643	8.16514	0.115413	6.98707	0.0171023	7.44088	0.0655033	7.40736	0.0709371	AT5G58380.1	SOS3-interacting protein 1	SOS3-interacting protein 1 (SIP1); FUNCTIONS IN: protein serine/threonine kinase activity, protein kinase activity, kinase activity, ATP binding; INVOLVED IN: signal transduction, protein amino acid phosphorylation; LOCATED IN: cellular_component unknown; EXPRESSED IN: 23 plant structures; EXPRESSED DURING: 15 growth stages; CONTAINS InterPro DOMAIN/s: Protein kinase, ATP binding site (InterPro:I…
AT3G20240	8.40287	0.126321	7.84532	0.176099	6.97235	0.0764373	7.09962	0.127169	8.62846	0.0717611	8.37622	0.173232	7.80456	0.0530798	7.83028	0.104402	AT3G20240.1	Mitochondrial substrate carrier family protein	Mitochondrial substrate carrier family protein; FUNCTIONS IN: binding, transporter activity; INVOLVED IN: transport, mitochondrial transport, transmembrane transport; LOCATED IN: mitochondrial inner membrane, membrane; EXPRESSED IN: 19 plant structures; EXPRESSED DURING: 12 growth stages; CONTAINS InterPro DOMAIN/s: Mitochondrial carrier protein (InterPro:IPR002067), Mitochondrial substrate carri…
AT4G17350	8.59969	0.194264	7.74384	0.136434	7.42635	0.0806533	7.29654	0.157654	8.29544	0.155504	7.54216	0.0629295	7.63705	0.0732566	7.72816	0.0473999	AT4G17350.1	Plant protein of unknown function (DUF828) with plant pleckstrin homology-like region	CONTAINS InterPro DOMAIN/s: Pleckstrin-like, plant (InterPro:IPR013666), Protein of unknown function DUF828 (InterPro:IPR008546), Pleckstrin homology (InterPro:IPR001849); BEST Arabidopsis thaliana protein match is: Plant protein of unknown function (DUF828) with plant pleckstrin homology-like region (TAIR:AT5G47440.1); Has 205 Blast hits to 188 proteins in 18 species: Archae - 0; Bacteria - 0; M…
AT1G64140	6.90158	0.0510434	5.76076	0.0504908	5.83281	0.0964308	5.59881	0.134989	6.07703	0.131795	5.65784	0.096492	5.72559	0.0446679	5.72292	0.0947654	AT1G64140.1		BEST Arabidopsis thaliana protein match is: loricrin-related (TAIR:AT5G64550.1); Has 3596 Blast hits to 2004 proteins in 150 species: Archae - 0; Bacteria - 54; Metazoa - 1597; Fungi - 38; Plants - 513; Viruses - 9; Other Eukaryotes - 1385 (source: NCBI BLink).
AT1G64142	6.90158	0.0510434	5.76076	0.0504908	5.83281	0.0964308	5.59881	0.134989	6.07703	0.131795	5.65784	0.096492	5.72559	0.0446679	5.72292	0.0947654	AT1G64142.1	conserved peptide upstream open reading frame 23	conserved peptide upstream open reading frame 23 (CPuORF23); Has 30201 Blast hits to 17322 proteins in 780 species: Archae - 12; Bacteria - 1396; Metazoa - 17338; Fungi - 3422; Plants - 5037; Viruses - 0; Other Eukaryotes - 2996 (source: NCBI BLink).
AT1G73880	5.96937	0.0914053	4.42283	0.0980006	4.45421	0.125703	4.66763	0.0725214	5.04617	0.126171	4.4311	0.132388	4.31731	0.0369036	4.51558	0.156579	AT1G73880.1	UDP-glucosyl transferase 89B1	UDP-glucosyl transferase 89B1 (UGT89B1); FUNCTIONS IN: in 7 functions; INVOLVED IN: metabolic process; LOCATED IN: cellular_component unknown; CONTAINS InterPro DOMAIN/s: UDP-glucuronosyl/UDP-glucosyltransferase (InterPro:IPR002213); BEST Arabidopsis thaliana protein match is: UDP-Glycosyltransferase superfamily protein (TAIR:AT1G51210.1); Has 6052 Blast hits to 5982 proteins in 308 species: Arch…
AT3G26560	7.54621	0.176454	6.7973	0.18454	5.79204	0.209598	6.24529	0.153671	6.46692	0.223678	6.68035	0.0667804	6.24068	0.0752067	6.35751	0.0744436	AT3G26560.1	ATP-dependent RNA helicase, putative	ATP-dependent RNA helicase, putative; FUNCTIONS IN: in 6 functions; LOCATED IN: cytosol, mitochondrion; EXPRESSED IN: 24 plant structures; EXPRESSED DURING: 15 growth stages; CONTAINS InterPro DOMAIN/s: Helicase-associated domain (InterPro:IPR007502), DNA/RNA helicase, DEAD/DEAH box type, N-terminal (InterPro:IPR011545), Nucleic acid-binding, OB-fold (InterPro:IPR012340), Domain of unknown functi…
AT5G58350	8.38091	0.229304	5.57186	0.159697	6.759	0.206488	7.08095	0.13884	3.93747	0.25235	2.79129	0.033756	3.26611	0.158029	3.74191	0.197874	AT5G58350.1	with no lysine (K) kinase 4	with no lysine (K) kinase 4 (WNK4); FUNCTIONS IN: protein kinase activity, kinase activity; INVOLVED IN: protein amino acid phosphorylation; LOCATED IN: nucleus, cytoplasm; EXPRESSED IN: 22 plant structures; EXPRESSED DURING: 13 growth stages; CONTAINS InterPro DOMAIN/s: Protein kinase, catalytic domain (InterPro:IPR000719), Serine/threonine-protein kinase-like domain (InterPro:IPR017442), Protei…
AT4G36380	5.5651	0.141384	4.79156	0.0933238	3.99155	0.125025	4.26886	0.209619	5.48811	0.180297	5.38967	0.128048	5.72928	0.146172	5.44005	0.184907	AT4G36380.1	Cytochrome P450 superfamily protein	ROTUNDIFOLIA 3 (ROT3); CONTAINS InterPro DOMAIN/s: Cytochrome P450 (InterPro:IPR001128), Cytochrome P450, E-class, group IV (InterPro:IPR002403), Cytochrome P450, conserved site (InterPro:IPR017972); BEST Arabidopsis thaliana protein match is: cytochrome P450, family 90, subfamily D, polypeptide 1 (TAIR:AT3G13730.1); Has 30201 Blast hits to 17322 proteins in 780 species: Archae - 12; Bacteria - 1…
AT1G20670	4.60974	0.0580085	3.40065	0.0767478	3.37998	0.153614	3.31923	0.173632	3.96028	0.080075	3.47202	0.0494835	3.15935	0.172808	3.47096	0.175518	AT1G20670.1	DNA-binding bromodomain-containing protein	DNA-binding bromodomain-containing protein; CONTAINS InterPro DOMAIN/s: Bromodomain, conserved site (InterPro:IPR018359), Bromodomain (InterPro:IPR001487); BEST Arabidopsis thaliana protein match is: DNA-binding bromodomain-containing protein (TAIR:AT1G76380.2); Has 11096 Blast hits to 8233 proteins in 323 species: Archae - 0; Bacteria - 121; Metazoa - 4363; Fungi - 1457; Plants - 677; Viruses - …
AT2G07826	6.91929	0.109037	5.7783	0.174372	5.23685	0.0678416	5.63334	0.12485	5.56288	0.159591	4.91366	0.0762067	5.04869	0.140644	5.28826	0.126652	AT2G07826.1		0
ATMG01210	6.91929	0.109037	5.7783	0.174372	5.23685	0.0678416	5.63334	0.12485	5.56288	0.159591	4.91366	0.0762067	5.04869	0.140644	5.28826	0.126652	ATMG01210.1		unknown protein.
AT4G25660	4.84827	0.158748	3.6179	0.244212	3.73423	0.158893	3.5626	0.0927822	4.40874	0.320146	3.76455	0.0628383	3.56226	0.124905	4.02107	0.186549	AT4G25660.1	PPPDE putative thiol peptidase family protein	PPPDE putative thiol peptidase family protein; CONTAINS InterPro DOMAIN/s: Protein of unknown function DUF862, eukaryotic (InterPro:IPR008580); BEST Arabidopsis thaliana protein match is: PPPDE putative thiol peptidase family protein (TAIR:AT4G25680.1); Has 753 Blast hits to 753 proteins in 154 species: Archae - 0; Bacteria - 0; Metazoa - 205; Fungi - 55; Plants - 348; Viruses - 0; Other Eukaryot…
AT2G20920	7.93001	0.0988937	6.51815	0.0336408	6.83593	0.0332471	6.64947	0.0378442	7.87967	0.115494	6.21787	0.0480595	6.27006	0.0698729	6.48324	0.113997	AT2G20920.1	Protein of unknown function (DUF3353)	Protein of unknown function (DUF3353); LOCATED IN: membrane; EXPRESSED IN: 23 plant structures; EXPRESSED DURING: 15 growth stages; CONTAINS InterPro DOMAIN/s: Protein of unknown function DUF3353 (InterPro:IPR021788); BEST Arabidopsis thaliana protein match is: Protein of unknown function (DUF3353) (TAIR:AT5G23040.1); Has 244 Blast hits to 243 proteins in 75 species: Archae - 0; Bacteria - 107; M…
AT2G31510	8.63037	0.0707641	7.31118	0.0924369	7.26185	0.0840057	7.35087	0.0803919	8.09233	0.157278	7.29514	0.0212994	7.15074	0.246587	7.16961	0.12505	AT2G31510.1	IBR domain-containing protein	ARIADNE 7 (ARI7); FUNCTIONS IN: zinc ion binding, nucleic acid binding; EXPRESSED IN: 23 plant structures; EXPRESSED DURING: 14 growth stages; CONTAINS InterPro DOMAIN/s: Zinc finger, C6HC-type (InterPro:IPR002867), Zinc finger, RING-type (InterPro:IPR001841), Zinc finger, CCHC-type (InterPro:IPR001878); BEST Arabidopsis thaliana protein match is: RING/U-box superfamily protein (TAIR:AT1G05890.1)…
AT1G08310	5.18434	0.171905	4.1219	0.0468979	3.93951	0.0948287	3.90817	0.0742872	4.4588	0.100152	4.01055	0.155805	3.89138	0.0597075	4.07853	0.0783657	AT1G08310.1	alpha/beta-Hydrolases superfamily protein	alpha/beta-Hydrolases superfamily protein; CONTAINS InterPro DOMAIN/s: Alpha/beta hydrolase fold-1 (InterPro:IPR000073); BEST Arabidopsis thaliana protein match is: alpha/beta-Hydrolases superfamily protein (TAIR:AT3G44510.2); Has 1160 Blast hits to 1159 proteins in 335 species: Archae - 4; Bacteria - 652; Metazoa - 57; Fungi - 49; Plants - 320; Viruses - 0; Other Eukaryotes - 78 (source: NCBI BL…
AT5G42050	10.5508	0.0868291	9.45737	0.225142	8.88012	0.103319	9.27505	0.0982175	9.19203	0.116368	9.08233	0.163989	8.36154	0.0626412	8.65856	0.162021	AT5G42050.1	DCD (Development and Cell Death) domain protein	DCD (Development and Cell Death) domain protein; CONTAINS InterPro DOMAIN/s: Development/cell death domain (InterPro:IPR013989), Kelch related (InterPro:IPR013089); BEST Arabidopsis thaliana protein match is: DCD (Development and Cell Death) domain protein (TAIR:AT3G27090.1); Has 30201 Blast hits to 17322 proteins in 780 species: Archae - 12; Bacteria - 1396; Metazoa - 17338; Fungi - 3422; Plants…
AT1G72820	5.03509	0.0494434	3.88075	0.0595802	3.5785	0.151361	3.76252	0.0591122	5.04881	0.107039	4.2009	0.0680355	3.95446	0.0873412	4.37305	0.0387591	AT1G72820.1	Mitochondrial substrate carrier family protein	Mitochondrial substrate carrier family protein; FUNCTIONS IN: binding; INVOLVED IN: transport, mitochondrial transport, transmembrane transport; LOCATED IN: mitochondrial inner membrane, membrane; EXPRESSED IN: 23 plant structures; EXPRESSED DURING: 13 growth stages; CONTAINS InterPro DOMAIN/s: Mitochondrial carrier protein (InterPro:IPR002067), Mitochondrial substrate carrier (InterPro:IPR001993…
AT3G01650	6.31339	0.141764	4.96758	0.135871	5.06029	0.073723	5.04138	0.0163906	5.41969	0.114279	4.65926	0.0978187	4.97568	0.115494	5.10996	0.0600427	AT3G01650.1	RING domain ligase1	RING domain ligase1 (RGLG1); FUNCTIONS IN: zinc ion binding; INVOLVED IN: N-terminal protein myristoylation, cytokinin metabolic process, auxin metabolic process; LOCATED IN: plasma membrane; EXPRESSED IN: 28 plant structures; EXPRESSED DURING: 15 growth stages; CONTAINS InterPro DOMAIN/s: Zinc finger, RING-type (InterPro:IPR001841), Copine (InterPro:IPR010734), von Willebrand factor, type A (Int…
AT4G02880	6.20747	0.165685	5.14438	0.145289	4.72911	0.0749046	4.93587	0.122256	5.52639	0.167922	4.41292	0.0986315	4.40637	0.122055	4.8197	0.072983	AT4G02880.1		unknown protein; BEST Arabidopsis thaliana protein match is: unknown protein (TAIR:AT1G03290.2); Has 30201 Blast hits to 17322 proteins in 780 species: Archae - 12; Bacteria - 1396; Metazoa - 17338; Fungi - 3422; Plants - 5037; Viruses - 0; Other Eukaryotes - 2996 (source: NCBI BLink).
AT1G76350	4.83494	0.187545	3.88463	0.0750926	3.11966	0.0770367	3.56397	0.127903	5.04684	0.193798	3.68983	0.0899286	3.50592	0.142769	3.38875	0.145197	AT1G76350.1	Plant regulator RWP-RK family protein	Plant regulator RWP-RK family protein; CONTAINS InterPro DOMAIN/s: Octicosapeptide/Phox/Bem1p (InterPro:IPR000270), Plant regulator RWP-RK (InterPro:IPR003035); BEST Arabidopsis thaliana protein match is: Plant regulator RWP-RK family protein (TAIR:AT1G20640.2); Has 692 Blast hits to 593 proteins in 43 species: Archae - 0; Bacteria - 4; Metazoa - 2; Fungi - 0; Plants - 620; Viruses - 0; Other Euk…
AT2G36680	8.00504	0.0708045	6.9021	0.0447626	6.89511	0.0967153	6.73581	0.0829834	7.67561	0.150512	6.58043	0.0505968	5.95069	0.0687028	6.86841	0.112874	AT2G36680.1	Modifier of rudimentary (Mod(r)) protein	Modifier of rudimentary (Mod(r)) protein; CONTAINS InterPro DOMAIN/s: Modifier of rudimentary, Modr (InterPro:IPR009851); BEST Arabidopsis thaliana protein match is: Modifier of rudimentary (Mod(r)) protein (TAIR:AT3G53120.1); Has 35333 Blast hits to 34131 proteins in 2444 species: Archae - 798; Bacteria - 22429; Metazoa - 974; Fungi - 991; Plants - 531; Viruses - 0; Other Eukaryotes - 9610 (sour…
AT1G15430	4.97048	0.196274	3.85345	0.103009	3.27281	0.0923695	3.70138	0.0301104	4.44226	0.166199	3.81067	0.0811399	3.45608	0.0779585	3.92771	0.136704	AT1G15430.1	Protein of unknown function (DUF1644)	Protein of unknown function (DUF1644); CONTAINS InterPro DOMAIN/s: Protein of unknown function DUF1644 (InterPro:IPR012866); BEST Arabidopsis thaliana protein match is: Protein of unknown function (DUF1644) (TAIR:AT1G80220.1); Has 273 Blast hits to 249 proteins in 14 species: Archae - 0; Bacteria - 0; Metazoa - 0; Fungi - 0; Plants - 273; Viruses - 0; Other Eukaryotes - 0 (source: NCBI BLink).
AT5G40470	8.61787	0.0820607	7.28609	0.148328	7.33878	0.145081	7.35393	0.102319	8.42556	0.31371	7.02914	0.0666942	7.47286	0.246987	7.27221	0.0715514	AT5G40470.1	RNI-like superfamily protein	RNI-like superfamily protein; FUNCTIONS IN: molecular_function unknown; INVOLVED IN: biological_process unknown; LOCATED IN: chloroplast; EXPRESSED IN: 22 plant structures; EXPRESSED DURING: 13 growth stages; BEST Arabidopsis thaliana protein match is: F-box/RNI-like superfamily protein (TAIR:AT4G15475.1); Has 2544 Blast hits to 1647 proteins in 181 species: Archae - 0; Bacteria - 22; Metazoa - 1…
AT3G50060	6.2927	0.136163	5.59328	0.26227	4.95396	0.0886295	5.03025	0.207119	6.4487	0.213298	5.37212	0.28458	5.32442	0.222303	6.11418	0.177414	AT3G50060.1	myb domain protein 77	myb domain protein 77 (MYB77); CONTAINS InterPro DOMAIN/s: SANT, DNA-binding (InterPro:IPR001005), Homeodomain-like (InterPro:IPR009057), Myb, DNA-binding (InterPro:IPR014778), HTH transcriptional regulator, Myb-type, DNA-binding (InterPro:IPR017930), Homeodomain-related (InterPro:IPR012287), Myb transcription factor (InterPro:IPR015495); BEST Arabidopsis thaliana protein match is: myb domain pro…
AT1G05510	9.2526	0.219991	7.36693	0.130206	7.0022	0.207793	7.99546	0.158977	8.22135	0.186853	6.74602	0.172241	6.45922	0.106908	7.38338	0.166954	AT1G05510.1	Protein of unknown function (DUF1264)	FUNCTIONS IN: molecular_function unknown; INVOLVED IN: response to abscisic acid stimulus; LOCATED IN: cellular_component unknown; EXPRESSED IN: seed; EXPRESSED DURING: seedling growth, seed development stages; CONTAINS InterPro DOMAIN/s: Protein of unknown function DUF1264 (InterPro:IPR010686); BEST Arabidopsis thaliana protein match is: Protein of unknown function (DUF1264) (TAIR:AT2G31985.1); …
AT3G01490	6.04785	0.0692258	4.85366	0.104416	4.97399	0.158765	4.79346	0.114423	6.11822	0.0455508	5.61418	0.0659557	6.14171	0.0457639	5.93783	0.114275	AT3G01490.1	Protein kinase superfamily protein	Protein kinase superfamily protein; FUNCTIONS IN: protein serine/threonine/tyrosine kinase activity, kinase activity; INVOLVED IN: protein amino acid phosphorylation; LOCATED IN: cellular_component unknown; EXPRESSED IN: 8 plant structures; EXPRESSED DURING: LP.06 six leaves visible, 4 anthesis, petal differentiation and expansion stage; CONTAINS InterPro DOMAIN/s: Protein kinase, catalytic domai…
AT2G26980	7.98594	0.0749534	6.73107	0.0972514	7.05777	0.125502	6.73458	0.117529	7.90152	0.200246	7.05486	0.0719443	7.05275	0.101327	7.07733	0.0454827	AT2G26980.1	CBL-interacting protein kinase 3	CBL-interacting protein kinase 3 (CIPK3); CONTAINS InterPro DOMAIN/s: Protein kinase, ATP binding site (InterPro:IPR017441), Serine/threonine-protein kinase domain (InterPro:IPR002290), NAF/FISL domain (InterPro:IPR018451), Serine/threonine-protein kinase-like domain (InterPro:IPR017442), Protein kinase-like domain (InterPro:IPR011009), Serine/threonine-protein kinase, active site (InterPro:IPR00…
AT3G62310	9.74668	0.0867363	9.07615	0.0772869	8.65842	0.0923443	8.5012	0.168493	9.21119	0.187277	8.98256	0.0246761	8.10142	0.146922	8.20165	0.0276889	AT3G62310.1	RNA helicase family protein	RNA helicase family protein; FUNCTIONS IN: RNA helicase activity, helicase activity, ATP binding, nucleic acid binding, ATP-dependent helicase activity; LOCATED IN: nucleolus; EXPRESSED IN: 24 plant structures; EXPRESSED DURING: 15 growth stages; CONTAINS InterPro DOMAIN/s: Helicase-associated domain (InterPro:IPR007502), DNA/RNA helicase, DEAD/DEAH box type, N-terminal (InterPro:IPR011545), Doma…
AT2G07811	9.71173	0.169953	8.78054	0.131528	7.36679	0.245963	8.46684	0.198047	9.01822	0.340349	8.21974	0.0695048	7.21698	0.117025	7.93977	0.195209	AT2G07811.1
AT1G68500	6.22063	0.12303	5.58612	0.127971	5.19367	0.0335361	4.97984	0.157925	6.1812	0.196898	5.00745	0.113153	4.88277	0.079062	5.07634	0.166904	AT1G68500.1		unknown protein; BEST Arabidopsis thaliana protein match is: unknown protein (TAIR:AT1G25422.1); Has 16 Blast hits to 16 proteins in 6 species: Archae - 0; Bacteria - 0; Metazoa - 0; Fungi - 0; Plants - 16; Viruses - 0; Other Eukaryotes - 0 (source: NCBI BLink).
AT3G61740	8.09132	0.0648473	6.60951	0.131892	6.76089	0.0155077	6.85067	0.061888	7.47772	0.326801	6.19953	0.119694	5.9451	0.172018	6.15961	0.123931	AT3G61740.1	SET domain protein 14	SET domain protein 14 (SDG14); FUNCTIONS IN: DNA binding, zinc ion binding; INVOLVED IN: regulation of transcription, DNA-dependent; EXPRESSED IN: 19 plant structures; EXPRESSED DURING: 11 growth stages; CONTAINS InterPro DOMAIN/s: SET domain (InterPro:IPR001214), Zinc finger, PHD-type, conserved site (InterPro:IPR019786), Zinc finger, PHD-type (InterPro:IPR001965), Post-SET domain (InterPro:IPR0…
AT3G48990	8.88488	0.090632	7.82338	0.0627235	7.55208	0.0351121	7.6449	0.0912645	8.28446	0.0842234	7.65276	0.0810352	7.77186	0.120257	8.33591	0.0886327	AT3G48990.1	AMP-dependent synthetase and ligase family protein	AMP-dependent synthetase and ligase family protein; FUNCTIONS IN: catalytic activity, AMP binding; INVOLVED IN: response to cadmium ion; LOCATED IN: apoplast, chloroplast; EXPRESSED IN: 26 plant structures; EXPRESSED DURING: 15 growth stages; CONTAINS InterPro DOMAIN/s: AMP-binding, conserved site (InterPro:IPR020845), AMP-dependent synthetase/ligase (InterPro:IPR000873); BEST Arabidopsis thalian…
AT1G12680	7.79044	0.148421	6.3978	0.0442662	6.63429	0.201542	6.5513	0.12719	7.46663	0.169846	6.12457	0.104931	5.93969	0.173801	6.33672	0.194165	AT1G12680.1	phosphoenolpyruvate carboxylase-related kinase 2	phosphoenolpyruvate carboxylase-related kinase 2 (PEPKR2); FUNCTIONS IN: protein serine/threonine kinase activity, protein kinase activity, kinase activity, ATP binding; INVOLVED IN: protein amino acid phosphorylation; EXPRESSED IN: 24 plant structures; EXPRESSED DURING: 15 growth stages; CONTAINS InterPro DOMAIN/s: Protein kinase, ATP binding site (InterPro:IPR017441), Protein kinase, catalytic …
AT3G58830	9.50293	0.0940646	8.75468	0.07034	8.04914	0.0914068	8.26426	0.0629453	8.58057	0.0640028	8.3208	0.126923	8.0192	0.140574	7.80482	0.0749973	AT3G58830.1	haloacid dehalogenase (HAD) superfamily protein	haloacid dehalogenase (HAD) superfamily protein; FUNCTIONS IN: catalytic activity; LOCATED IN: chloroplast; EXPRESSED IN: 24 plant structures; EXPRESSED DURING: 15 growth stages; CONTAINS InterPro DOMAIN/s: HAD-superfamily hydrolase, subfamily IIIA (InterPro:IPR006549), Protein of unknown function DUF2010 (InterPro:IPR019001), HAD-superfamily phosphatase, subfamily IIIA (InterPro:IPR010021); Has …
AT5G20620	9.4167	0.0434661	8.97626	0.0106777	8.25663	0.119016	8.17878	0.0652535	9.48272	0.07563	9.27298	0.0210522	8.7683	0.0504172	8.90963	0.0970041	AT5G20620.1	ubiquitin 4	ubiquitin 4 (UBQ4); INVOLVED IN: protein modification process, protein ubiquitination involved in ubiquitin-dependent protein catabolic process, ubiquitin-dependent protein catabolic process; EXPRESSED IN: 25 plant structures; EXPRESSED DURING: 16 growth stages; CONTAINS InterPro DOMAIN/s: Ubiquitin subgroup (InterPro:IPR019956), Ubiquitin conserved site (InterPro:IPR019954), Ubiquitin (InterPro:…
AT3G15840	4.80383	0.0599179	3.9606	0.207694	4.17137	0.175961	3.56916	0.151457	4.22302	0.2938	4.00881	0.0659261	4.28427	0.189914	3.76863	0.0868843	AT3G15840.1	post-illumination chlorophyll fluorescence increase	post-illumination chlorophyll fluorescence increase (PIFI); FUNCTIONS IN: molecular_function unknown; INVOLVED IN: chlororespiration; LOCATED IN: thylakoid, chloroplast stroma, chloroplast; EXPRESSED IN: 21 plant structures; EXPRESSED DURING: 13 growth stages; Has 53 Blast hits to 53 proteins in 14 species: Archae - 0; Bacteria - 0; Metazoa - 0; Fungi - 0; Plants - 49; Viruses - 0; Other Eukaryot…
AT3G06660	9.16598	0.125493	7.80952	0.16156	8.02074	0.0715002	7.93452	0.188082	9.29978	0.0833114	8.0703	0.0647335	8.35875	0.0748155	8.84464	0.0981276	AT3G06660.1	PAPA-1-like family protein / zinc finger (HIT type) family protein	PAPA-1-like family protein / zinc finger (HIT type) family protein; LOCATED IN: chloroplast; EXPRESSED IN: 23 plant structures; EXPRESSED DURING: 14 growth stages; CONTAINS InterPro DOMAIN/s: Zinc finger, HIT-type (InterPro:IPR007529), PAPA-1-like conserved region (InterPro:IPR006880); BEST Arabidopsis thaliana protein match is: HIT zinc finger ;PAPA-1-like conserved region (TAIR:AT2G47350.1); Ha…
AT1G76990	8.09966	0.126907	7.95749	0.0711426	7.46119	0.0359267	6.87165	0.197942	7.95315	0.0206388	7.49234	0.102199	7.68565	0.103026	7.18094	0.210663	AT1G76990.1	ACT domain repeat 3	ACT domain repeat 3 (ACR3); FUNCTIONS IN: amino acid binding; INVOLVED IN: nitrogen compound metabolic process, metabolic process; LOCATED IN: cytosol; EXPRESSED IN: 22 plant structures; EXPRESSED DURING: 13 growth stages; CONTAINS InterPro DOMAIN/s: Protein-PII uridylyltransferase (InterPro:IPR010043), Amino acid-binding ACT (InterPro:IPR002912); BEST Arabidopsis thaliana protein match is: ACT d…
AT1G19680	5.35361	0.117473	4.48179	0.20781	4.1591	0.11321	4.12693	0.166604	4.60099	0.0841026	4.59355	0.136874	4.81045	0.0752196	5.0218	0.279455	AT1G19680.1	RING/U-box superfamily protein	RING/U-box superfamily protein; FUNCTIONS IN: zinc ion binding; INVOLVED IN: N-terminal protein myristoylation; EXPRESSED IN: 24 plant structures; EXPRESSED DURING: 15 growth stages; CONTAINS InterPro DOMAIN/s: Zinc finger, RING-type (InterPro:IPR001841); BEST Arabidopsis thaliana protein match is: RING/U-box superfamily protein (TAIR:AT1G75400.1); Has 470 Blast hits to 325 proteins in 82 species…
AT5G44170	7.21185	0.132361	6.0688	0.0756547	5.86699	0.0447578	5.98692	0.0873934	8.07107	0.101451	7.0527	0.0398206	6.90166	0.156883	7.22203	0.0567464	AT5G44170.1	S-adenosyl-L-methionine-dependent methyltransferases superfamily protein	S-adenosyl-L-methionine-dependent methyltransferases superfamily protein; CONTAINS InterPro DOMAIN/s: Methyltransferase-16, putative (InterPro:IPR019410); BEST Arabidopsis thaliana protein match is: S-adenosyl-L-methionine-dependent methyltransferases superfamily protein (TAIR:AT1G08125.1); Has 872 Blast hits to 871 proteins in 146 species: Archae - 0; Bacteria - 8; Metazoa - 297; Fungi - 242; Pl…
AT4G33770	6.53826	0.152335	5.15027	0.111385	5.57193	0.0897325	5.31402	0.065188	6.83957	0.434475	5.47825	0.0677678	5.6614	0.166162	5.59419	0.126057	AT4G33770.1	Inositol 1,3,4-trisphosphate 5/6-kinase family protein	Inositol 1,3,4-trisphosphate 5/6-kinase family protein; FUNCTIONS IN: inositol or phosphatidylinositol kinase activity, magnesium ion binding, inositol-1,3,4-trisphosphate 5/6-kinase activity, inositol tetrakisphosphate 1-kinase activity, ATP binding; INVOLVED IN: inositol trisphosphate metabolic process; LOCATED IN: intracellular; EXPRESSED IN: 21 plant structures; EXPRESSED DURING: 9 growth sta…
AT1G55300	6.76144	0.105006	5.59235	0.181114	5.38068	0.175628	5.53944	0.102212	6.69232	0.155194	5.91286	0.130642	5.3757	0.123068	5.87906	0.218573	AT1G55300.1	TBP-associated factor 7	TBP-associated factor 7 (TAF7); FUNCTIONS IN: general RNA polymerase II transcription factor activity; INVOLVED IN: transcription initiation from RNA polymerase II promoter; LOCATED IN: transcription factor TFIID complex; EXPRESSED IN: 22 plant structures; EXPRESSED DURING: 13 growth stages; CONTAINS InterPro DOMAIN/s: TAFII55 protein, conserved region (InterPro:IPR006751); Has 378 Blast hits to …
AT1G30510	10.6715	0.0439354	10.0094	0.0469367	9.51905	0.099537	9.45247	0.0721414	10.3166	0.0620439	9.77471	0.0345809	9.35611	0.164337	9.43738	0.0287251	AT1G30510.1	root FNR 2	root FNR 2 (RFNR2); FUNCTIONS IN: oxidoreductase activity, copper ion binding; INVOLVED IN: oxidation reduction; LOCATED IN: chloroplast, thylakoid membrane; EXPRESSED IN: 23 plant structures; EXPRESSED DURING: 13 growth stages; CONTAINS InterPro DOMAIN/s: Oxidoreductase FAD/NAD(P)-binding (InterPro:IPR001433), Ferredoxin reductase-type FAD-binding domain (InterPro:IPR017927), Riboflavin synthase…
AT1G07360	8.79815	0.13071	7.89363	0.0761182	7.75867	0.063331	7.58062	0.0604852	8.40439	0.176234	8.32472	0.0668199	7.77021	0.033851	7.45999	0.137284	AT1G07360.1	CCCH-type zinc fingerfamily protein with RNA-binding domain	CCCH-type zinc fingerfamily protein with RNA-binding domain; FUNCTIONS IN: RNA binding, nucleotide binding, zinc ion binding, nucleic acid binding; INVOLVED IN: biological_process unknown; LOCATED IN: cellular_component unknown; EXPRESSED IN: 25 plant structures; EXPRESSED DURING: 14 growth stages; CONTAINS InterPro DOMAIN/s: Zinc finger, CCCH-type (InterPro:IPR000571), RNA recognition motif, RNP…
AT4G16160	8.61095	0.153637	7.02483	0.259403	6.38356	0.0969238	7.39487	0.131793	9.1704	0.230101	7.61885	0.0747087	6.98885	0.155775	7.54217	0.174356	AT4G16160.1	Mitochondrial import inner membrane translocase subunit Tim17/Tim22/Tim23 family protein	ATOEP16-2; FUNCTIONS IN: protein transporter activity, P-P-bond-hydrolysis-driven protein transmembrane transporter activity; INVOLVED IN: protein transport; LOCATED IN: plastid outer membrane, mitochondrial inner membrane presequence translocase complex; EXPRESSED IN: 6 plant structures; EXPRESSED DURING: 6 growth stages; CONTAINS InterPro DOMAIN/s: Mitochondrial inner membrane translocase compl…
AT3G06190	6.37314	0.103761	5.04342	0.0990245	5.36594	0.0618285	5.15927	0.100514	6.64821	0.23447	5.22751	0.0651994	5.27906	0.0225636	5.64859	0.0705394	AT3G06190.1	BTB-POZ and MATH domain 2	BTB-POZ and MATH domain 2 (BPM2); CONTAINS InterPro DOMAIN/s: TRAF-like (InterPro:IPR008974), MATH (InterPro:IPR002083), BTB/POZ fold (InterPro:IPR011333), BTB/POZ (InterPro:IPR013069), Kelch related (InterPro:IPR013089), BTB/POZ-like (InterPro:IPR000210), TRAF-type (InterPro:IPR013322); BEST Arabidopsis thaliana protein match is: BTB-POZ and MATH domain 1 (TAIR:AT5G19000.1); Has 5905 Blast hits …
AT1G78510	4.90916	0.158495	4.15757	0.086842	3.84536	0.054824	3.69531	0.0553584	3.94484	0.123911	3.87563	0.0269561	3.62319	0.120307	3.78362	0.111411	AT1G78510.1	solanesyl diphosphate synthase 1	solanesyl diphosphate synthase 1 (SPS1); CONTAINS InterPro DOMAIN/s: Solanesyl diphosphate synthase (InterPro:IPR014120), Polyprenyl synthetase-related (InterPro:IPR017446), Terpenoid synthase (InterPro:IPR008949), Polyprenyl synthetase (InterPro:IPR000092); BEST Arabidopsis thaliana protein match is: solanesyl diphosphate synthase 2 (TAIR:AT1G17050.1); Has 16774 Blast hits to 16749 proteins in 2…
AT3G12270	7.51423	0.0737085	7.24178	0.234954	6.57946	0.134473	6.30092	0.21948	7.46985	0.126191	7.94655	0.0807944	7.0281	0.16386	7.08974	0.160131	AT3G12270.1	protein arginine methyltransferase 3	protein arginine methyltransferase 3 (PRMT3); FUNCTIONS IN: protein methyltransferase activity, methyltransferase activity, zinc ion binding; INVOLVED IN: protein amino acid methylation; LOCATED IN: intracellular, cytoplasm; EXPRESSED IN: 21 plant structures; EXPRESSED DURING: 13 growth stages; CONTAINS InterPro DOMAIN/s: Zinc finger, C2H2-like (InterPro:IPR015880), Ribosomal L11 methyltransferas…
AT1G20980	9.93227	0.150402	8.72706	0.0816494	8.7937	0.066562	8.71948	0.0734426	9.25897	0.159976	8.28698	0.133821	8.03276	0.0946735	8.20287	0.169819	AT1G20980.1	squamosa promoter binding protein-like 14	squamosa promoter binding protein-like 14 (SPL14); FUNCTIONS IN: DNA binding, transcription activator activity, sequence-specific DNA binding transcription factor activity; INVOLVED IN: defense response to bacterium, regulation of transcription; LOCATED IN: nucleus, plasma membrane; EXPRESSED IN: 23 plant structures; EXPRESSED DURING: 13 growth stages; CONTAINS InterPro DOMAIN/s: Transcription fa…
AT3G19810	7.4863	0.0621351	6.41618	0.172812	5.83403	0.0499702	6.27441	0.0731461	6.66978	0.0833582	6.96026	0.0914088	6.33614	0.0373149	6.15559	0.240861	AT3G19810.1	Protein of unknown function (DUF177)	Protein of unknown function (DUF177); FUNCTIONS IN: molecular_function unknown; INVOLVED IN: biological_process unknown; LOCATED IN: chloroplast; EXPRESSED IN: 22 plant structures; EXPRESSED DURING: 13 growth stages; CONTAINS InterPro DOMAIN/s: Protein of unknown function DUF177 (InterPro:IPR003772); Has 677 Blast hits to 677 proteins in 297 species: Archae - 0; Bacteria - 566; Metazoa - 0; Fungi…
AT1G06040	5.83776	0.173227	5.75557	0.0831213	5.1575	0.237321	4.6285	0.0651787	5.81498	0.119529	5.41406	0.107937	5.0205	0.0759406	4.89452	0.0645425	AT1G06040.1	B-box zinc finger family protein	SALT TOLERANCE (STO); CONTAINS InterPro DOMAIN/s: Zinc finger, B-box (InterPro:IPR000315); BEST Arabidopsis thaliana protein match is: salt tolerance homologue (TAIR:AT2G31380.1); Has 1912 Blast hits to 1325 proteins in 114 species: Archae - 0; Bacteria - 0; Metazoa - 5; Fungi - 2; Plants - 1809; Viruses - 0; Other Eukaryotes - 96 (source: NCBI BLink).
AT1G11020	9.25674	0.0732147	8.10859	0.0571564	8.15562	0.0172339	8.05107	0.057882	8.53987	0.0899601	7.23547	0.0766776	7.34362	0.154299	7.97016	0.0781917	AT1G11020.1	RING/FYVE/PHD zinc finger superfamily protein	RING/FYVE/PHD zinc finger superfamily protein; FUNCTIONS IN: zinc ion binding; EXPRESSED IN: 24 plant structures; EXPRESSED DURING: 15 growth stages; CONTAINS InterPro DOMAIN/s: Zinc finger, C3HC4 RING-type (InterPro:IPR018957), Zinc finger, RING-CH-type (InterPro:IPR011016); BEST Arabidopsis thaliana protein match is: RING/FYVE/PHD zinc finger superfamily protein (TAIR:AT2G22120.2); Has 1259 Bla…
AT5G64560	8.71195	0.0798419	7.63085	0.102015	7.17169	0.216035	7.50718	0.0621587	8.48126	0.0757501	7.99635	0.0350436	7.54236	0.0801143	7.88819	0.0686378	AT5G64560.1	magnesium transporter 9	magnesium transporter 9 (MGT9); FUNCTIONS IN: magnesium ion transmembrane transporter activity, metal ion transmembrane transporter activity; INVOLVED IN: transmembrane transport, metal ion transport; LOCATED IN: membrane; EXPRESSED IN: 30 plant structures; EXPRESSED DURING: 13 growth stages; CONTAINS InterPro DOMAIN/s: Mg2+ transporter protein, CorA-like (InterPro:IPR002523); BEST Arabidopsis th…
AT1G28320	8.20829	0.0576552	6.68106	0.27451	6.71578	0.134267	7.00406	0.152541	6.29643	0.372992	6.27918	0.071695	6.32179	0.149098	6.42798	0.195478	AT1G28320.1	protease-related	DEG15; CONTAINS InterPro DOMAIN/s: Serine/cysteine peptidase, trypsin-like (InterPro:IPR009003); BEST Arabidopsis thaliana protein match is: DegP protease 1 (TAIR:AT3G27925.1); Has 3917 Blast hits to 3716 proteins in 1340 species: Archae - 34; Bacteria - 3021; Metazoa - 72; Fungi - 16; Plants - 139; Viruses - 0; Other Eukaryotes - 635 (source: NCBI BLink).
AT4G21980	7.44776	0.241325	6.4365	0.0328814	6.66208	0.120289	6.24506	0.0485529	6.87249	0.0639265	6.01528	0.0352365	5.75447	0.121534	6.32623	0.1524	AT4G21980.1	Ubiquitin-like superfamily protein	AUTOPHAGY 8A (APG8A); CONTAINS InterPro DOMAIN/s: Light chain 3 (LC3) (InterPro:IPR004241); BEST Arabidopsis thaliana protein match is: Ubiquitin-like superfamily protein (TAIR:AT4G04620.2); Has 30201 Blast hits to 17322 proteins in 780 species: Archae - 12; Bacteria - 1396; Metazoa - 17338; Fungi - 3422; Plants - 5037; Viruses - 0; Other Eukaryotes - 2996 (source: NCBI BLink).
AT4G05320	12.5048	0.0757636	11.353	0.0613079	10.9652	0.0402296	11.3025	0.0894625	12.03	0.051478	11.4025	0.0618768	10.9407	0.0905826	11.105	0.0477648	AT4G05320.1	polyubiquitin 10	polyubiquitin 10 (UBQ10); INVOLVED IN: protein modification process, aging, response to salicylic acid stimulus; EXPRESSED IN: 25 plant structures; EXPRESSED DURING: 15 growth stages; CONTAINS InterPro DOMAIN/s: Ubiquitin subgroup (InterPro:IPR019956), Ubiquitin conserved site (InterPro:IPR019954), Ubiquitin (InterPro:IPR000626), Ubiquitin supergroup (InterPro:IPR019955); BEST Arabidopsis thalian…
AT5G11630	6.52771	0.112095	6.43469	0.178803	5.53097	0.198748	5.32645	0.0533712	6.74007	0.0739146	7.2516	0.123947	6.76376	0.061113	6.16503	0.0287706	AT5G11630.1		unknown protein; FUNCTIONS IN: molecular_function unknown; INVOLVED IN: biological_process unknown; LOCATED IN: chloroplast; EXPRESSED IN: 22 plant structures; EXPRESSED DURING: 13 growth stages; BEST Arabidopsis thaliana protein match is: unknown protein (TAIR:AT4G17310.1); Has 90 Blast hits to 90 proteins in 10 species: Archae - 0; Bacteria - 0; Metazoa - 0; Fungi - 0; Plants - 90; Viruses - 0;…
AT4G33700	4.42128	0.140059	3.47272	0.120152	3.17672	0.122592	3.22441	0.0804247	3.62544	0.173734	3.38989	0.14138	3.11781	0.0745908	3.25151	0.110524	AT4G33700.1	CBS domain-containing protein with a domain of unknown function (DUF21)	FUNCTIONS IN: molecular_function unknown; INVOLVED IN: biological_process unknown; LOCATED IN: plasma membrane; EXPRESSED IN: 22 plant structures; EXPRESSED DURING: 13 growth stages; CONTAINS InterPro DOMAIN/s: Protein of unknown function DUF21 (InterPro:IPR002550), Cystathionine beta-synthase, core (InterPro:IPR000644); BEST Arabidopsis thaliana protein match is: CBS domain-containing protein wi…
AT5G01450	8.1486	0.162839	7.04596	0.0549075	7.1428	0.10838	6.95239	0.112702	7.87841	0.211346	6.62343	0.069019	6.28604	0.18135	6.97851	0.128769	AT5G01450.1	RING/U-box superfamily protein	RING/U-box superfamily protein; FUNCTIONS IN: zinc ion binding; INVOLVED IN: biological_process unknown; LOCATED IN: cellular_component unknown; EXPRESSED IN: 24 plant structures; EXPRESSED DURING: 11 growth stages; CONTAINS InterPro DOMAIN/s: Zinc finger, RING-type (InterPro:IPR001841); BEST Arabidopsis thaliana protein match is: RING/U-box superfamily protein (TAIR:AT2G38185.2); Has 1494 Blast …
AT4G38740	7.24048	0.136539	6.43843	0.161325	5.98103	0.0898604	6.04594	0.0560604	7.3998	0.17049	6.96244	0.0229628	6.74666	0.14605	6.60722	0.149581	AT4G38740.1	rotamase CYP 1	rotamase CYP 1 (ROC1); FUNCTIONS IN: peptidyl-prolyl cis-trans isomerase activity; INVOLVED IN: protein folding, response to cadmium ion, signal transduction; LOCATED IN: cytosol, apoplast, plasma membrane; EXPRESSED IN: 26 plant structures; EXPRESSED DURING: 16 growth stages; CONTAINS InterPro DOMAIN/s: Cyclophilin-like (InterPro:IPR015891), Peptidyl-prolyl cis-trans isomerase, cyclophilin-type …
AT2G31955	9.5677	0.0895533	8.61374	0.104489	8.48857	0.0456683	8.37494	0.0324692	8.84489	0.150551	8.26352	0.0615226	8.03067	0.080033	8.12126	0.0441089	AT2G31955.1	cofactor of nitrate reductase and xanthine dehydrogenase 2	cofactor of nitrate reductase and xanthine dehydrogenase 2 (CNX2); CONTAINS InterPro DOMAIN/s: Molybdenum cofactor synthesis C-terminal (InterPro:IPR010505), Aldolase-type TIM barrel (InterPro:IPR013785), Elongator protein 3/MiaB/NifB (InterPro:IPR006638), Molybdenum cofactor biosynthesis protein A (InterPro:IPR013483), Radical SAM (InterPro:IPR007197), MoaA/nifB/pqqE, iron-sulphur binding, conse…
AT2G36485	7.20016	0.0639701	6.1341	0.0841282	5.7865	0.239405	6.00933	0.0712706	6.85704	0.0974246	5.97887	0.0725856	5.42989	0.128083	6.05561	0.196275	AT2G36485.1	ENTH/VHS family protein	ENTH/VHS family protein; FUNCTIONS IN: molecular_function unknown; INVOLVED IN: biological_process unknown; LOCATED IN: chloroplast; EXPRESSED IN: 14 plant structures; EXPRESSED DURING: 6 growth stages; CONTAINS InterPro DOMAIN/s: RNA polymerase II, large subunit, CTD (InterPro:IPR006569), ENTH/VHS (InterPro:IPR008942); BEST Arabidopsis thaliana protein match is: PCF11P-similar protein 4 (TAIR:AT…
AT3G13340	6.99765	0.152573	5.97786	0.0296198	5.98013	0.188715	5.80783	0.0638645	7.85284	0.400264	5.7119	0.0857886	5.92103	0.157002	6.843	0.264689	AT3G13340.1	Transducin/WD40 repeat-like superfamily protein	Transducin/WD40 repeat-like superfamily protein; CONTAINS InterPro DOMAIN/s: WD40 repeat-like-containing domain (InterPro:IPR011046), WD40 repeat 2 (InterPro:IPR019782), WD40-repeat-containing domain (InterPro:IPR017986), WD40 repeat (InterPro:IPR001680), WD40/YVTN repeat-like-containing domain (InterPro:IPR015943), WD40 repeat, subgroup (InterPro:IPR019781); BEST Arabidopsis thaliana protein mat…
AT1G17070	7.1896	0.111521	6.23265	0.0608725	6.17197	0.0637043	6.00431	0.106115	6.81173	0.175662	6.10287	0.0990767	5.78694	0.131147	6.10876	0.241212	AT1G17070.1	GC-rich sequence DNA-binding factor-like protein with Tuftelin interacting domain	GC-rich sequence DNA-binding factor-like protein with Tuftelin interacting domain; FUNCTIONS IN: nucleic acid binding; INVOLVED IN: biological_process unknown; LOCATED IN: intracellular; EXPRESSED IN: 24 plant structures; EXPRESSED DURING: 15 growth stages; CONTAINS InterPro DOMAIN/s: Tuftelin interacting protein N-terminal (InterPro:IPR022159), D111/G-patch (InterPro:IPR000467); BEST Arabidopsis…
AT3G12440	5.96108	0.0893479	5.19454	0.196494	4.8896	0.145283	4.777	0.176477	5.48183	0.208334	4.66947	0.204182	4.78328	0.247454	4.51425	0.153536	AT3G12440.1	Polynucleotidyl transferase, ribonuclease H-like superfamily protein	Polynucleotidyl transferase, ribonuclease H-like superfamily protein; FUNCTIONS IN: 3'-5' exonuclease activity, nucleic acid binding; INVOLVED IN: nucleobase, nucleoside, nucleotide and nucleic acid metabolic process; LOCATED IN: intracellular; EXPRESSED IN: 6 plant structures; EXPRESSED DURING: F mature embryo stage, petal differentiation and expansion stage, E expanded cotyledon stage, D bilate…
AT3G12670	7.51868	0.0799052	7.20061	0.291064	6.44127	0.0714689	6.33926	0.13101	7.61574	0.0793916	8.26507	0.0336454	7.26628	0.0944719	7.48289	0.109422	AT3G12670.1	CTP synthase family protein	embryo defective 2742 (emb2742); FUNCTIONS IN: CTP synthase activity, catalytic activity; INVOLVED IN: response to cadmium ion, embryo development ending in seed dormancy; LOCATED IN: endomembrane system; EXPRESSED IN: 23 plant structures; EXPRESSED DURING: 13 growth stages; CONTAINS InterPro DOMAIN/s: Glutamine amidotransferase class-I, C-terminal (InterPro:IPR000991), CTP synthase (InterPro:IPR…
AT1G50020	6.92289	0.0257385	6.57756	0.200308	6.41672	0.236512	5.74677	0.105732	6.46524	0.364058	5.24879	0.207857	4.97813	0.466654	4.11232	0.320986	AT1G50020.1		unknown protein; FUNCTIONS IN: molecular_function unknown; INVOLVED IN: biological_process unknown; LOCATED IN: chloroplast thylakoid membrane, chloroplast; EXPRESSED IN: 24 plant structures; EXPRESSED DURING: 15 growth stages; Has 72 Blast hits to 72 proteins in 27 species: Archae - 0; Bacteria - 0; Metazoa - 0; Fungi - 0; Plants - 72; Viruses - 0; Other Eukaryotes - 0 (source: NCBI BLink).
AT2G30750	7.43655	0.165616	4.99502	0.382562	4.94484	0.0639167	6.26096	0.143881	3.20049	0.207988	4.02131	0.238446	3.84744	0.0631568	3.98663	0.618867	AT2G30750.1	cytochrome P450, family 71, subfamily A, polypeptide 12	cytochrome P450, family 71, subfamily A, polypeptide 12 (CYP71A12); FUNCTIONS IN: electron carrier activity, monooxygenase activity, iron ion binding, oxygen binding, heme binding; INVOLVED IN: response to bacterium; LOCATED IN: endomembrane system; EXPRESSED IN: stem, stamen; EXPRESSED DURING: 4 anthesis; CONTAINS InterPro DOMAIN/s: Cytochrome P450 (InterPro:IPR001128), Cytochrome P450, conserve…
AT5G66070	8.66097	0.176732	7.55776	0.09035	8.02643	0.0502596	7.48631	0.136698	6.93902	0.0995124	6.6134	0.132057	6.33234	0.170238	6.3976	0.228261	AT5G66070.1	RING/U-box superfamily protein	RING/U-box superfamily protein; FUNCTIONS IN: zinc ion binding; INVOLVED IN: response to chitin; EXPRESSED IN: 23 plant structures; EXPRESSED DURING: 15 growth stages; CONTAINS InterPro DOMAIN/s: Zinc finger, RING-type (InterPro:IPR001841), Zinc finger, C3HC4 RING-type (InterPro:IPR018957); BEST Arabidopsis thaliana protein match is: NEP-interacting protein 2 (TAIR:AT2G17730.1); Has 1807 Blast hi…
AT1G14400	8.56064	0.0807625	7.78816	0.0716133	7.4009	0.106899	7.38667	0.0649052	7.89084	0.0667196	7.70329	0.125108	7.49972	0.109973	7.74515	0.117771	AT1G14400.1	ubiquitin carrier protein 1	ubiquitin carrier protein 1 (UBC1); CONTAINS InterPro DOMAIN/s: Ubiquitin-conjugating enzyme/RWD-like (InterPro:IPR016135), Ubiquitin-conjugating enzyme, E2 (InterPro:IPR000608); BEST Arabidopsis thaliana protein match is: ubiquiting-conjugating enzyme 2 (TAIR:AT2G02760.1); Has 10640 Blast hits to 10586 proteins in 402 species: Archae - 0; Bacteria - 2; Metazoa - 4553; Fungi - 2331; Plants - 2017…
AT5G18830	6.14311	0.103663	5.67007	0.143716	5.07157	0.261776	4.96932	0.0725971	5.48006	0.203758	4.95914	0.142112	4.88424	0.17421	5.22343	0.0607255	AT5G18830.1	squamosa promoter binding protein-like 7	squamosa promoter binding protein-like 7 (SPL7); FUNCTIONS IN: DNA binding, sequence-specific DNA binding transcription factor activity; INVOLVED IN: copper ion homeostasis, regulation of transcription; LOCATED IN: nucleus; EXPRESSED IN: 24 plant structures; EXPRESSED DURING: 15 growth stages; CONTAINS InterPro DOMAIN/s: Transcription factor, SBP-box (InterPro:IPR004333); BEST Arabidopsis thalian…
AT2G37050	9.01166	0.102073	8.22833	0.0966493	7.77376	0.0783813	7.84262	0.0487626	8.55927	0.0700039	7.87462	0.0656547	8.02048	0.0732781	7.9559	0.0362423	AT2G37050.1	Leucine-rich repeat protein kinase family protein	Leucine-rich repeat protein kinase family protein; FUNCTIONS IN: kinase activity; INVOLVED IN: protein amino acid phosphorylation; LOCATED IN: plasma membrane; EXPRESSED IN: 24 plant structures; EXPRESSED DURING: 13 growth stages; CONTAINS InterPro DOMAIN/s: Protein kinase, ATP binding site (InterPro:IPR017441), Serine/threonine-protein kinase domain (InterPro:IPR002290), Leucine-rich repeat (Int…
AT1G17050	7.32564	0.148332	7.30161	0.179269	7.10454	0.109601	6.159	0.137371	5.64427	0.157901	7.23279	0.106046	7.07474	0.137774	6.50874	0.121761	AT1G17050.1	solanesyl diphosphate synthase 2	solanesyl diphosphate synthase 2 (SPS2); FUNCTIONS IN: trans-octaprenyltranstransferase activity; INVOLVED IN: ubiquinone biosynthetic process; LOCATED IN: chloroplast, plastid; EXPRESSED IN: 22 plant structures; EXPRESSED DURING: 13 growth stages; CONTAINS InterPro DOMAIN/s: Solanesyl diphosphate synthase (InterPro:IPR014120), Polyprenyl synthetase-related (InterPro:IPR017446), Terpenoid synthas…
AT2G13840	7.61721	0.214441	6.69477	0.107421	6.20866	0.119266	6.45167	0.0393963	7.73686	0.133336	7.00841	0.107292	6.65851	0.220204	7.0794	0.0642224	AT2G13840.1	Polymerase/histidinol phosphatase-like	Polymerase/histidinol phosphatase-like; FUNCTIONS IN: DNA binding, DNA-directed DNA polymerase activity, catalytic activity; INVOLVED IN: DNA replication; LOCATED IN: cellular_component unknown; EXPRESSED IN: 22 plant structures; EXPRESSED DURING: 13 growth stages; CONTAINS InterPro DOMAIN/s: Polymerase/histidinol phosphatase-like (InterPro:IPR016195), Polymerase/histidinol phosphatase, N-termina…
AT2G29700	7.92404	0.151933	6.59177	0.0724808	6.90897	0.103808	6.76066	0.0805337	7.66399	0.0967489	6.62413	0.0274587	6.98964	0.0869887	7.19588	0.176888	AT2G29700.1	pleckstrin homologue 1	pleckstrin homologue 1 (PH1); CONTAINS InterPro DOMAIN/s: Pleckstrin homology-type (InterPro:IPR011993), Pleckstrin homology (InterPro:IPR001849); BEST Arabidopsis thaliana protein match is: Pleckstrin homology (PH) domain superfamily protein (TAIR:AT5G05710.1); Has 2358 Blast hits to 2352 proteins in 131 species: Archae - 0; Bacteria - 0; Metazoa - 1854; Fungi - 32; Plants - 108; Viruses - 3; Ot…
AT1G75400	8.30831	0.140306	7.63318	0.252682	7.31734	0.0492362	7.14965	0.180591	8.15886	0.173186	7.47426	0.154311	7.11703	0.284776	7.47872	0.0662975	AT1G75400.1	RING/U-box superfamily protein	RING/U-box superfamily protein; FUNCTIONS IN: zinc ion binding; INVOLVED IN: N-terminal protein myristoylation; LOCATED IN: chloroplast; EXPRESSED IN: 17 plant structures; EXPRESSED DURING: 9 growth stages; CONTAINS InterPro DOMAIN/s: Zinc finger, RING-type (InterPro:IPR001841); BEST Arabidopsis thaliana protein match is: RING/U-box superfamily protein (TAIR:AT1G19680.1); Has 285 Blast hits to 22…
AT5G63650	8.62067	0.0807788	8.03164	0.0628119	7.96074	0.0523418	7.46304	0.219453	8.06237	0.110822	7.65061	0.0529722	7.61384	0.0869851	7.42212	0.0877269	AT5G63650.1	SNF1-related protein kinase 2.5	SNF1-related protein kinase 2.5 (SNRK2.5); CONTAINS InterPro DOMAIN/s: Protein kinase, ATP binding site (InterPro:IPR017441), Serine/threonine-protein kinase domain (InterPro:IPR002290), Serine/threonine-protein kinase-like domain (InterPro:IPR017442), Protein kinase-like domain (InterPro:IPR011009), Serine/threonine-protein kinase, active site (InterPro:IPR008271), Protein kinase, catalytic doma…
AT3G03180	6.96105	0.0593684	5.61141	0.0298494	5.83479	0.184976	5.80355	0.120991	5.75203	0.173264	4.96575	0.181016	5.12141	0.137163	5.42673	0.119178	AT3G03180.1	Got1/Sft2-like vescicle transport protein family	Got1/Sft2-like vescicle transport protein family; FUNCTIONS IN: molecular_function unknown; INVOLVED IN: vesicle-mediated transport; LOCATED IN: cellular_component unknown; EXPRESSED IN: 20 plant structures; EXPRESSED DURING: 13 growth stages; CONTAINS InterPro DOMAIN/s: Vesicle transport protein, Got1/SFT2-like (InterPro:IPR007305); BEST Arabidopsis thaliana protein match is: Got1/Sft2-like vesc…
AT4G24620	9.57749	0.0915647	9.1554	0.0555709	8.61984	0.0681332	8.42522	0.0717372	8.79984	0.102634	8.1562	0.00550283	8.23549	0.129306	8.1647	0.0137259	AT4G24620.1	phosphoglucose isomerase 1	phosphoglucose isomerase 1 (PGI1); FUNCTIONS IN: glucose-6-phosphate isomerase activity; INVOLVED IN: positive regulation of flower development, starch metabolic process; LOCATED IN: cytosol, chloroplast stroma, chloroplast, plastid, chloroplast envelope; EXPRESSED IN: 24 plant structures; EXPRESSED DURING: 13 growth stages; CONTAINS InterPro DOMAIN/s: Phosphoglucose isomerase, conserved site (In…
AT5G59450	6.17117	0.0217939	4.79804	0.210407	4.90629	0.133755	5.01898	0.053142	6.06005	0.176928	4.8538	0.0827627	4.86711	0.0415153	5.26967	0.0904126	AT5G59450.1	GRAS family transcription factor	GRAS family transcription factor; CONTAINS InterPro DOMAIN/s: Transcription factor GRAS (InterPro:IPR005202); BEST Arabidopsis thaliana protein match is: GRAS family transcription factor (TAIR:AT3G46600.1); Has 1807 Blast hits to 1807 proteins in 277 species: Archae - 0; Bacteria - 0; Metazoa - 736; Fungi - 347; Plants - 385; Viruses - 0; Other Eukaryotes - 339 (source: NCBI BLink).
AT2G36240	7.50945	0.115301	6.34348	0.0670376	6.0321	0.0610088	6.35869	0.0686497	7.02859	0.09847	6.34045	0.219644	5.95888	0.123053	6.18686	0.0319123	AT2G36240.1	pentatricopeptide (PPR) repeat-containing protein	pentatricopeptide (PPR) repeat-containing protein; CONTAINS InterPro DOMAIN/s: Pentatricopeptide repeat (InterPro:IPR002885); BEST Arabidopsis thaliana protein match is: Pentatricopeptide repeat (PPR-like) superfamily protein (TAIR:AT1G09900.1); Has 43076 Blast hits to 12816 proteins in 267 species: Archae - 3; Bacteria - 25; Metazoa - 283; Fungi - 440; Plants - 41291; Viruses - 2; Other Eukaryot…
AT2G18580	5.36504	0.0708131	4.72632	0.424775	4.19518	0.4083	4.22078	0.118896	5.41748	0.274969	3.80929	0.355145	4.15637	0.347484	4.25601	0.313637	AT2G18580.1	transposable element gene	hAT-like transposase family (hobo/Ac/Tam3), has a 3.7e-98 P-value blast match to GB:AAD24567 transposase Tag2 (hAT-element) (Arabidopsis thaliana)
AT3G12860	6.30379	0.0868482	6.82444	0.0595716	5.4457	0.141216	5.16981	0.103462	6.52708	0.176029	7.47138	0.066289	5.91001	0.0973835	5.40756	0.131286	AT3G12860.1	NOP56-like pre RNA processing ribonucleoprotein	NOP56-like pre RNA processing ribonucleoprotein; CONTAINS InterPro DOMAIN/s: Pre-mRNA processing ribonucleoprotein, snoRNA-binding domain (InterPro:IPR002687), NOP5, N-terminal (InterPro:IPR012974), NOSIC (InterPro:IPR012976); BEST Arabidopsis thaliana protein match is: homolog of nucleolar protein NOP56 (TAIR:AT1G56110.1); Has 9295 Blast hits to 5418 proteins in 524 species: Archae - 248; Bacter…
AT4G27880	7.68782	0.0933848	6.70315	0.148115	7.19384	0.0998841	6.55391	0.0703964	6.88525	0.172082	6.42476	0.0567738	6.97567	0.140338	6.85174	0.215652	AT4G27880.1	Protein with RING/U-box and TRAF-like domains	Protein with RING/U-box and TRAF-like domains; FUNCTIONS IN: ubiquitin-protein ligase activity, zinc ion binding; INVOLVED IN: multicellular organismal development, protein ubiquitination, ubiquitin-dependent protein catabolic process; LOCATED IN: mitochondrion, nucleus; EXPRESSED IN: 24 plant structures; EXPRESSED DURING: 15 growth stages; CONTAINS InterPro DOMAIN/s: TRAF-like (InterPro:IPR00897…
AT4G27800	6.87388	0.126323	5.60541	0.140883	5.51468	0.196552	5.74521	0.144005	6.92437	0.276758	5.91224	0.136972	6.18245	0.0648905	5.85605	0.172346	AT4G27800.1	thylakoid-associated phosphatase 38	thylakoid-associated phosphatase 38 (TAP38); FUNCTIONS IN: phosphatase activity, protein serine/threonine phosphatase activity; INVOLVED IN: photosynthetic electron transport chain, photosystem stoichiometry adjustment, dephosphorylation; LOCATED IN: in 7 components; EXPRESSED IN: 23 plant structures; EXPRESSED DURING: 13 growth stages; CONTAINS InterPro DOMAIN/s: Protein phosphatase 2C, manganes…
AT2G38560	7.76888	0.163724	6.90876	0.105939	6.49161	0.219983	6.64257	0.0310867	8.40196	0.219216	7.54106	0.0661066	7.17263	0.0862265	7.42769	0.0681246	AT2G38560.1	transcript elongation factor IIS	transcript elongation factor IIS (TFIIS); CONTAINS InterPro DOMAIN/s: Zinc finger, TFIIS-type (InterPro:IPR001222), Transcription elongation factor, TFIIS/CRSP70, N-terminal, sub-type (InterPro:IPR003617), Transcription elongation factor S-II, central domain (InterPro:IPR003618), Transcription factor IIS, N-terminal (InterPro:IPR017923), Transcription elongation factor S-IIM (InterPro:IPR017890),…
AT2G33730	10.0889	0.141222	9.3795	0.101015	9.2302	0.046888	8.96428	0.0570306	9.70753	0.193	9.22275	0.0970685	8.93273	0.100328	9.03013	0.0818063	AT2G33730.1	P-loop containing nucleoside triphosphate hydrolases superfamily protein	P-loop containing nucleoside triphosphate hydrolases superfamily protein; FUNCTIONS IN: helicase activity, nucleic acid binding, ATP binding, ATP-dependent helicase activity; LOCATED IN: nucleus, cytoplasm; EXPRESSED IN: 25 plant structures; EXPRESSED DURING: 14 growth stages; CONTAINS InterPro DOMAIN/s: RNA helicase, DEAD-box type, Q motif (InterPro:IPR014014), DNA/RNA helicase, DEAD/DEAH box ty…
AT1G04830	8.31158	0.0799059	6.8351	0.0375071	7.05516	0.0595425	7.18852	0.0667773	7.61918	0.172518	6.58505	0.0586866	6.57414	0.0620073	7.00192	0.110526	AT1G04830.1	Ypt/Rab-GAP domain of gyp1p superfamily protein	Ypt/Rab-GAP domain of gyp1p superfamily protein; FUNCTIONS IN: RAB GTPase activator activity; INVOLVED IN: regulation of Rab GTPase activity; LOCATED IN: intracellular; EXPRESSED IN: 24 plant structures; EXPRESSED DURING: 15 growth stages; CONTAINS InterPro DOMAIN/s: RabGAP/TBC (InterPro:IPR000195); BEST Arabidopsis thaliana protein match is: Ypt/Rab-GAP domain of gyp1p superfamily protein (TAIR:…
AT1G79000	9.63814	0.079722	8.66665	0.0571537	8.98942	0.0431927	8.51749	0.122517	8.3977	0.368364	8.47266	0.011542	7.79362	0.189361	7.85726	0.09822	AT1G79000.1	histone acetyltransferase of the CBP family 1	histone acetyltransferase of the CBP family 1 (HAC1); FUNCTIONS IN: histone acetyltransferase activity, transcription cofactor activity; INVOLVED IN: in 6 processes; LOCATED IN: nucleus; EXPRESSED IN: 24 plant structures; EXPRESSED DURING: 14 growth stages; CONTAINS InterPro DOMAIN/s: Zinc finger, PHD-type, conserved site (InterPro:IPR019786), Histone H3-K56 acetyltransferase, RTT109 (InterPro:IP…
AT4G18650	6.68506	0.168541	6.06756	0.119193	5.51108	0.105818	5.56477	0.064116	6.34663	0.122394	5.64695	0.0974367	6.06106	0.105104	5.95475	0.192935	AT4G18650.1	transcription factor-related	transcription factor-related; FUNCTIONS IN: molecular_function unknown; INVOLVED IN: biological_process unknown; LOCATED IN: endomembrane system; BEST Arabidopsis thaliana protein match is: unknown protein (TAIR:AT3G14880.2); Has 523 Blast hits to 523 proteins in 36 species: Archae - 0; Bacteria - 0; Metazoa - 2; Fungi - 0; Plants - 521; Viruses - 0; Other Eukaryotes - 0 (source: NCBI BLink).
AT2G17130	6.49413	0.0963899	5.91157	0.228349	5.94237	0.210664	5.37749	0.109222	5.48378	0.113563	5.76693	0.0731233	5.27525	0.127597	5.34364	0.167517	AT2G17130.1	isocitrate dehydrogenase subunit 2	isocitrate dehydrogenase subunit 2 (IDH2); FUNCTIONS IN: isocitrate dehydrogenase (NAD+) activity; INVOLVED IN: isocitrate metabolic process, tricarboxylic acid cycle, metabolic process; LOCATED IN: mitochondrion; EXPRESSED IN: 24 plant structures; EXPRESSED DURING: 13 growth stages; CONTAINS InterPro DOMAIN/s: Isocitrate/isopropylmalate dehydrogenase (InterPro:IPR001804), Isocitrate dehydrogenas…
AT4G24690	8.90894	0.0474516	7.52491	0.0608842	7.64265	0.143551	7.79338	0.0365068	8.23281	0.0939935	7.07269	0.13427	7.37046	0.0847322	7.49007	0.134813	AT4G24690.1	ubiquitin-associated (UBA)/TS-N domain-containing protein / octicosapeptide/Phox/Bemp1 (PB1) domain-containing protein	ubiquitin-associated (UBA)/TS-N domain-containing protein / octicosapeptide/Phox/Bemp1 (PB1) domain-containing protein; FUNCTIONS IN: zinc ion binding; INVOLVED IN: biological_process unknown; LOCATED IN: cytoplasm; EXPRESSED IN: 24 plant structures; EXPRESSED DURING: 15 growth stages; CONTAINS InterPro DOMAIN/s: Octicosapeptide/Phox/Bem1p (InterPro:IPR000270), Ubiquitin-associated/translation el…
AT3G63380	6.67962	0.166252	5.65121	0.0513048	5.5822	0.0985425	5.56776	0.0617717	4.19667	0.16165	3.90002	0.151817	4.71374	0.0804931	4.54913	0.204233	AT3G63380.1	ATPase E1-E2 type family protein / haloacid dehalogenase-like hydrolase family protein	ATPase E1-E2 type family protein / haloacid dehalogenase-like hydrolase family protein; FUNCTIONS IN: calcium-transporting ATPase activity, calmodulin binding; INVOLVED IN: calcium ion transport, cation transport, metabolic process, ATP biosynthetic process; LOCATED IN: membrane; EXPRESSED IN: 11 plant structures; EXPRESSED DURING: LP.06 six leaves visible, LP.04 four leaves visible, 4 anthesis, …
AT2G43018	6.90722	0.144925	5.72036	0.0875724	5.89851	0.0992218	5.79584	0.0996222	6.77714	0.19854	5.636	0.0824593	5.28561	0.060612	6.15168	0.232368	AT2G43018.1	conserved peptide upstream open reading frame 17	conserved peptide upstream open reading frame 17 (CPuORF17); LOCATED IN: endomembrane system; Has 30201 Blast hits to 17322 proteins in 780 species: Archae - 12; Bacteria - 1396; Metazoa - 17338; Fungi - 3422; Plants - 5037; Viruses - 0; Other Eukaryotes - 2996 (source: NCBI BLink).
AT2G43020	6.90722	0.144925	5.72036	0.0875724	5.89851	0.0992218	5.79584	0.0996222	6.77714	0.19854	5.636	0.0824593	5.28561	0.060612	6.15168	0.232368	AT2G43020.1	polyamine oxidase 2	polyamine oxidase 2 (PAO2); FUNCTIONS IN: primary amine oxidase activity, oxidoreductase activity; INVOLVED IN: oxidation reduction; LOCATED IN: cellular_component unknown; EXPRESSED IN: sperm cell, male gametophyte, pollen tube; EXPRESSED DURING: L mature pollen stage, M germinated pollen stage; CONTAINS InterPro DOMAIN/s: Amine oxidase (InterPro:IPR002937), Flavin-containing amine oxidase (Inte…
AT2G30640	8.89084	0.0808827	8.25882	0.105581	8.27391	0.138615	7.78184	0.0848416	8.5556	0.176715	8.36253	0.0521783	7.76803	0.18548	7.94946	0.0797395	AT2G30640.1	transposable element gene	Mutator-like transposase family, has a 4.9e-53 P-value blast match to GB:AAA21566 mudrA of transposon="MuDR" (MuDr-element) (Zea mays)
AT4G11560	5.27259	0.152363	4.25127	0.205762	3.75103	0.19161	4.16413	0.0503769	4.67626	0.322946	3.92429	0.103556	3.66651	0.105107	3.99149	0.165388	AT4G11560.1	bromo-adjacent homology (BAH) domain-containing protein	bromo-adjacent homology (BAH) domain-containing protein; FUNCTIONS IN: DNA binding; INVOLVED IN: transcription; LOCATED IN: cellular_component unknown; EXPRESSED IN: 26 plant structures; EXPRESSED DURING: 15 growth stages; CONTAINS InterPro DOMAIN/s: Bromo adjacent homology (BAH) domain (InterPro:IPR001025), Transcription elongation factor S-II, central domain (InterPro:IPR003618); BEST Arabidops…
AT1G63440	6.41556	0.0946206	5.5852	0.101671	5.49776	0.0975225	5.30912	0.0485453	5.59528	0.138846	5.08358	0.0445095	5.01975	0.0692986	5.32336	0.0998237	AT1G63440.1	heavy metal atpase 5	heavy metal atpase 5 (HMA5); FUNCTIONS IN: ATPase activity, coupled to transmembrane movement of ions, phosphorylative mechanism; INVOLVED IN: detoxification of copper ion, response to copper ion; LOCATED IN: integral to membrane, membrane; EXPRESSED IN: 8 plant structures; EXPRESSED DURING: L mature pollen stage, M germinated pollen stage, 4 anthesis, petal differentiation and expansion stage; C…
AT3G48070	8.78996	0.0894611	7.41287	0.0233207	7.83398	0.0452371	7.68557	0.0382646	8.49218	0.204434	7.42689	0.0932835	7.50173	0.0744874	7.60162	0.112211	AT3G48070.1	RING/U-box superfamily protein	RING/U-box superfamily protein; FUNCTIONS IN: zinc ion binding; LOCATED IN: chloroplast; EXPRESSED IN: 24 plant structures; EXPRESSED DURING: 15 growth stages; CONTAINS InterPro DOMAIN/s: Zinc finger, RING-type (InterPro:IPR001841); BEST Arabidopsis thaliana protein match is: RING/U-box superfamily protein (TAIR:AT5G62910.1); Has 516 Blast hits to 512 proteins in 181 species: Archae - 0; Bacteria…
AT2G30280	8.38305	0.123638	7.46068	0.251126	6.67857	0.168943	7.28142	0.0291338	8.26993	0.116425	7.85647	0.0999586	7.22414	0.0874201	7.4394	0.0866317	AT2G30280.1	RNA-directed DNA methylation 4	RNA-directed DNA methylation 4 (RDM4); CONTAINS InterPro DOMAIN/s: Protein of unknown function DUF1762 (InterPro:IPR013883); Has 44351 Blast hits to 18281 proteins in 1030 species: Archae - 135; Bacteria - 13377; Metazoa - 12547; Fungi - 4712; Plants - 1881; Viruses - 609; Other Eukaryotes - 11090 (source: NCBI BLink).
AT4G13250	8.73438	0.187398	7.62916	0.0993751	7.46817	0.126288	7.63589	0.0851106	8.00848	0.0707445	7.41087	0.00397092	7.32121	0.116268	7.41959	0.0238553	AT4G13250.1	NAD(P)-binding Rossmann-fold superfamily protein	NON-YELLOW COLORING 1 (NYC1); CONTAINS InterPro DOMAIN/s: NAD(P)-binding domain (InterPro:IPR016040), Glucose/ribitol dehydrogenase (InterPro:IPR002347), Short-chain dehydrogenase/reductase SDR (InterPro:IPR002198); BEST Arabidopsis thaliana protein match is: NYC1-like (TAIR:AT5G04900.1); Has 30201 Blast hits to 17322 proteins in 780 species: Archae - 12; Bacteria - 1396; Metazoa - 17338; Fungi -…
AT3G14200	9.77985	0.0716978	9.32246	0.122384	8.87488	0.185733	8.68211	0.216432	9.654	0.109982	9.36706	0.0287864	8.7882	0.0597651	9.11583	0.128243	AT3G14200.1	Chaperone DnaJ-domain superfamily protein	Chaperone DnaJ-domain superfamily protein; FUNCTIONS IN: heat shock protein binding; INVOLVED IN: protein folding; LOCATED IN: cellular_component unknown; EXPRESSED IN: 19 plant structures; EXPRESSED DURING: 11 growth stages; CONTAINS InterPro DOMAIN/s: Molecular chaperone, heat shock protein, Hsp40, DnaJ (InterPro:IPR015609), Heat shock protein DnaJ, N-terminal (InterPro:IPR001623); BEST Arabido…
AT4G16440	9.096	0.197174	8.15342	0.0935053	8.01735	0.064222	8.00046	0.0344771	8.74146	0.239336	7.79091	0.0390359	7.41029	0.0821138	7.87327	0.106772	AT4G16440.1	ferredoxin hydrogenases	ferredoxin hydrogenases; CONTAINS InterPro DOMAIN/s: Iron hydrogenase, large subunit, C-terminal (InterPro:IPR004108), Iron hydrogenase (InterPro:IPR009016), Iron hydrogenase, small subunit-like (InterPro:IPR003149); Has 2574 Blast hits to 2544 proteins in 612 species: Archae - 1; Bacteria - 1826; Metazoa - 221; Fungi - 188; Plants - 72; Viruses - 0; Other Eukaryotes - 266 (source: NCBI BLink).
AT3G61770	6.8169	0.0774145	6.35459	0.202558	5.71085	0.0888402	5.72207	0.111221	7.37599	0.125368	6.6284	0.116364	5.98	0.123107	6.09276	0.115197	AT3G61770.1	Acid phosphatase/vanadium-dependent haloperoxidase-related protein	Acid phosphatase/vanadium-dependent haloperoxidase-related protein; FUNCTIONS IN: molecular_function unknown; INVOLVED IN: biological_process unknown; LOCATED IN: chloroplast; EXPRESSED IN: 22 plant structures; EXPRESSED DURING: 13 growth stages; CONTAINS InterPro DOMAIN/s: Acid phosphatase/vanadium-dependent haloperoxidase related (InterPro:IPR003832); BEST Arabidopsis thaliana protein match is:…
AT3G02468	7.56444	0.127623	7.62788	0.137336	6.50918	0.0886533	6.47255	0.170524	6.51439	0.18348	7.13777	0.0880872	6.53559	0.204393	6.61151	0.163606	AT3G02468.1	conserved peptide upstream open reading frame 9	conserved peptide upstream open reading frame 9 (CPuORF9); CONTAINS InterPro DOMAIN/s: S-adenosyl-l-methionine decarboxylase leader peptide (InterPro:IPR012511); BEST Arabidopsis thaliana protein match is: conserved peptide upstream open reading frame 10 (TAIR:AT5G15948.1); Has 30201 Blast hits to 17322 proteins in 780 species: Archae - 12; Bacteria - 1396; Metazoa - 17338; Fungi - 3422; Plants -…
AT3G02470	7.56444	0.127623	7.62788	0.137336	6.50918	0.0886533	6.47255	0.170524	6.51439	0.18348	7.13777	0.0880872	6.53559	0.204393	6.61151	0.163606	AT3G02470.1	S-adenosylmethionine decarboxylase	S-adenosylmethionine decarboxylase (SAMDC); CONTAINS InterPro DOMAIN/s: S-adenosylmethionine decarboxylase, core (InterPro:IPR016067), S-adenosylmethionine decarboxylase, conserved site (InterPro:IPR018166), S-adenosylmethionine decarboxylase (InterPro:IPR001985), S-adenosylmethionine decarboxylase subgroup (InterPro:IPR018167); BEST Arabidopsis thaliana protein match is: Adenosylmethionine decar…
AT4G21800	7.50415	0.150098	7.29049	0.175493	6.20984	0.233215	6.41719	0.0663139	7.46979	0.172198	7.43941	0.109028	6.50412	0.16855	6.37834	0.122058	AT4G21800.1	P-loop containing nucleoside triphosphate hydrolases superfamily protein	quatre-quart2 (QQT2); FUNCTIONS IN: nucleotide binding, ATP binding; INVOLVED IN: embryo development, cell division; LOCATED IN: microtubule; EXPRESSED IN: 22 plant structures; EXPRESSED DURING: 13 growth stages; CONTAINS InterPro DOMAIN/s: Protein of unknown function, ATP binding (InterPro:IPR004130); BEST Arabidopsis thaliana protein match is: P-loop containing nucleoside triphosphate hydrolase…
AT5G08535	7.94246	0.0630789	6.60438	0.126461	6.67837	0.0381558	6.85567	0.130239	7.99378	0.101156	6.90647	0.123807	7.12444	0.174259	7.72956	0.0910287	AT5G08535.1	D111/G-patch domain-containing protein	D111/G-patch domain-containing protein; FUNCTIONS IN: nucleic acid binding; INVOLVED IN: biological_process unknown; LOCATED IN: intracellular, chloroplast; EXPRESSED IN: 24 plant structures; EXPRESSED DURING: 15 growth stages; CONTAINS InterPro DOMAIN/s: D111/G-patch (InterPro:IPR000467); BEST Arabidopsis thaliana protein match is: D111/G-patch domain-containing protein (TAIR:AT3G52350.1); Has 3…
AT1G04560	7.9442	0.116381	5.98659	0.105765	5.91104	0.102878	6.86068	0.137484	7.19529	0.216724	5.97239	0.0501198	4.90293	0.145508	6.50586	0.264305	AT1G04560.1	AWPM-19-like family protein	AWPM-19-like family protein; FUNCTIONS IN: molecular_function unknown; INVOLVED IN: biological_process unknown; LOCATED IN: endomembrane system; CONTAINS InterPro DOMAIN/s: AWPM-19-like (InterPro:IPR008390); BEST Arabidopsis thaliana protein match is: AWPM-19-like family protein (TAIR:AT5G46530.1); Has 177 Blast hits to 177 proteins in 19 species: Archae - 0; Bacteria - 0; Metazoa - 0; Fungi - 0;…
AT3G19680	8.07456	0.084503	7.8485	0.107965	7.06698	0.109631	6.99115	0.0806056	7.28317	0.202293	6.6016	0.169696	6.30581	0.0817057	6.42702	0.101386	AT3G19680.1	Protein of unknown function (DUF1005)	Protein of unknown function (DUF1005); LOCATED IN: plasma membrane; EXPRESSED IN: 22 plant structures; EXPRESSED DURING: 13 growth stages; CONTAINS InterPro DOMAIN/s: Protein of unknown function DUF1005 (InterPro:IPR010410); BEST Arabidopsis thaliana protein match is: Protein of unknown function (DUF1005) (TAIR:AT1G50040.1); Has 782 Blast hits to 189 proteins in 38 species: Archae - 0; Bacteria -…
AT2G48020	8.55015	0.0903755	8.42162	0.144815	6.95173	0.0599753	7.46711	0.0779399	7.38675	0.156397	7.29521	0.0199655	7.17894	0.143234	7.20721	0.0205174	AT2G48020.1	Major facilitator superfamily protein	Major facilitator superfamily protein; FUNCTIONS IN: carbohydrate transmembrane transporter activity, sugar:hydrogen symporter activity; INVOLVED IN: transport, transmembrane transport; LOCATED IN: plasma membrane, chloroplast, vacuole, membrane; EXPRESSED IN: 24 plant structures; EXPRESSED DURING: 14 growth stages; CONTAINS InterPro DOMAIN/s: Sugar transporter, conserved site (InterPro:IPR005829…
AT2G29650	7.73478	0.0665342	6.84791	0.0849593	6.95303	0.0757252	6.65316	0.145088	6.87606	0.164863	6.18871	0.0784553	6.14751	0.131334	6.21438	0.188783	AT2G29650.1	phosphate transporter 4;1	phosphate transporter 4;1 (PHT4;1); CONTAINS InterPro DOMAIN/s: Major facilitator superfamily (InterPro:IPR020846), Major facilitator superfamily MFS-1 (InterPro:IPR011701), Major facilitator superfamily, general substrate transporter (InterPro:IPR016196); BEST Arabidopsis thaliana protein match is: Major facilitator superfamily protein (TAIR:AT4G00370.1); Has 36081 Blast hits to 35982 proteins i…
AT1G79600	7.33232	0.0860037	6.35981	0.0902877	6.45825	0.0302069	6.25258	0.120866	6.48244	0.166	5.43222	0.0353405	5.72122	0.119112	5.83389	0.177309	AT1G79600.1	Protein kinase superfamily protein	Protein kinase superfamily protein; FUNCTIONS IN: protein kinase activity, ATP binding; INVOLVED IN: protein amino acid phosphorylation; LOCATED IN: chloroplast, plastoglobule; EXPRESSED IN: 21 plant structures; EXPRESSED DURING: 13 growth stages; CONTAINS InterPro DOMAIN/s: ABC-1 (InterPro:IPR004147), Protein kinase, catalytic domain (InterPro:IPR000719), Aminoglycoside phosphotransferase (Inter…
AT2G30870	8.17296	0.0655473	7.15274	0.131346	6.68521	0.10484	7.09366	0.129332	7.93481	0.0458198	8.24808	0.249748	9.1382	0.0440191	8.83979	0.417574	AT2G30870.1	glutathione S-transferase PHI 10	glutathione S-transferase PHI 10 (GSTF10); FUNCTIONS IN: glutathione transferase activity, copper ion binding, glutathione binding; INVOLVED IN: response to cadmium ion, response to water deprivation, toxin catabolic process; LOCATED IN: in 6 components; EXPRESSED IN: 25 plant structures; EXPRESSED DURING: 14 growth stages; CONTAINS InterPro DOMAIN/s: Thioredoxin fold (InterPro:IPR012335), Glutat…
AT1G79270	5.50894	0.0441083	4.89479	0.124652	4.49216	0.0284452	4.43148	0.0566993	5.1357	0.105344	4.61114	0.0714643	4.86386	0.118117	4.8077	0.0828717	AT1G79270.1	evolutionarily conserved C-terminal region 8	evolutionarily conserved C-terminal region 8 (ECT8); CONTAINS InterPro DOMAIN/s: YTH domain (InterPro:IPR007275); BEST Arabidopsis thaliana protein match is: evolutionarily conserved C-terminal region 6 (TAIR:AT3G17330.1); Has 30201 Blast hits to 17322 proteins in 780 species: Archae - 12; Bacteria - 1396; Metazoa - 17338; Fungi - 3422; Plants - 5037; Viruses - 0; Other Eukaryotes - 2996 (source:…
AT3G53680	8.73775	0.0665106	7.42453	0.090133	7.54173	0.0948497	7.66036	0.0514208	8.53332	0.0337594	7.60626	0.0745294	7.64942	0.0838715	7.59037	0.0871364	AT3G53680.1	Acyl-CoA N-acyltransferase with RING/FYVE/PHD-type zinc finger domain	Acyl-CoA N-acyltransferase with RING/FYVE/PHD-type zinc finger domain; FUNCTIONS IN: DNA binding, zinc ion binding; INVOLVED IN: regulation of transcription, DNA-dependent; LOCATED IN: nucleus; EXPRESSED IN: 15 plant structures; EXPRESSED DURING: 6 growth stages; CONTAINS InterPro DOMAIN/s: Zinc finger, PHD-type, conserved site (InterPro:IPR019786), Zinc finger, PHD-type (InterPro:IPR001965), Zin…
AT2G01060	6.91393	0.0895061	6.07981	0.14963	6.05541	0.105898	5.83686	0.0836286	6.53074	0.020714	6.37558	0.125444	6.2548	0.117413	6.1901	0.0629274	AT2G01060.1	myb-like HTH transcriptional regulator family protein	myb-like HTH transcriptional regulator family protein; CONTAINS InterPro DOMAIN/s: Homeodomain-like (InterPro:IPR009057), Myb, DNA-binding (InterPro:IPR014778), Myb-like DNA-binding domain, SHAQKYF class (InterPro:IPR006447), HTH transcriptional regulator, Myb-type, DNA-binding (InterPro:IPR017930), Homeodomain-related (InterPro:IPR012287); BEST Arabidopsis thaliana protein match is: Homeodomain-…
AT5G35680	9.59132	0.0906802	8.85807	0.0194712	8.57023	0.071058	8.51468	0.0772098	9.25088	0.0844148	8.9193	0.0921498	8.77294	0.0231542	8.81593	0.0438548	AT5G35680.1	Nucleic acid-binding, OB-fold-like protein	Nucleic acid-binding, OB-fold-like protein; FUNCTIONS IN: RNA binding, translation initiation factor activity; INVOLVED IN: translational initiation; LOCATED IN: cellular_component unknown; EXPRESSED IN: 24 plant structures; EXPRESSED DURING: 15 growth stages; CONTAINS InterPro DOMAIN/s: Nucleic acid-binding, OB-fold-like (InterPro:IPR016027), Nucleic acid-binding, OB-fold (InterPro:IPR012340), S…
AT1G76920	7.56117	0.0544055	6.99139	0.122511	6.43638	0.110825	6.48521	0.0894832	7.26319	0.1128	6.1186	0.0711932	6.23843	0.225702	6.49238	0.112675	AT1G76920.1	F-box family protein	F-box family protein; CONTAINS InterPro DOMAIN/s: F-box domain, cyclin-like (InterPro:IPR001810), F-box domain, Skp2-like (InterPro:IPR022364), Kelch repeat type 2 (InterPro:IPR011498); BEST Arabidopsis thaliana protein match is: Galactose oxidase/kelch repeat superfamily protein (TAIR:AT3G61590.2); Has 279 Blast hits to 279 proteins in 31 species: Archae - 0; Bacteria - 0; Metazoa - 0; Fungi - 0…
AT4G20740	6.88645	0.0829029	6.36369	0.0593635	5.86694	0.0431356	5.81812	0.111969	7.05754	0.169133	6.46668	0.0358263	5.58825	0.239847	5.67938	0.213336	AT4G20740.1	Pentatricopeptide repeat (PPR-like) superfamily protein	Pentatricopeptide repeat (PPR-like) superfamily protein; CONTAINS InterPro DOMAIN/s: Pentatricopeptide repeat (InterPro:IPR002885); BEST Arabidopsis thaliana protein match is: Tetratricopeptide repeat (TPR)-like superfamily protein (TAIR:AT1G06710.1); Has 37034 Blast hits to 11477 proteins in 267 species: Archae - 10; Bacteria - 18; Metazoa - 245; Fungi - 473; Plants - 35231; Viruses - 0; Other E…
AT1G53760	8.10308	0.0813896	7.21298	0.0381386	7.03275	0.0704117	7.03797	0.0705743	8.27166	0.141518	7.57303	0.00973765	7.39748	0.160056	7.51996	0.0146146	AT1G53760.1		unknown protein; FUNCTIONS IN: molecular_function unknown; INVOLVED IN: biological_process unknown; LOCATED IN: mitochondrion, plasma membrane, plastid, membrane; EXPRESSED IN: 25 plant structures; EXPRESSED DURING: 13 growth stages; CONTAINS InterPro DOMAIN/s: Protein of unknown function DUF2343 (InterPro:IPR018786); Has 171 Blast hits to 171 proteins in 90 species: Archae - 0; Bacteria - 0; Met…
AT1G48450	6.96828	0.11699	6.45359	0.111849	6.28271	0.0944802	5.90581	0.0620371	7.03133	0.0814857	6.39904	0.0554821	6.39827	0.0564225	6.10377	0.0684007	AT1G48450.1	Protein of unknown function (DUF760)	Protein of unknown function (DUF760); FUNCTIONS IN: molecular_function unknown; INVOLVED IN: biological_process unknown; LOCATED IN: chloroplast; EXPRESSED IN: 24 plant structures; EXPRESSED DURING: 15 growth stages; CONTAINS InterPro DOMAIN/s: Protein of unknown function DUF760 (InterPro:IPR008479); BEST Arabidopsis thaliana protein match is: Protein of unknown function (DUF760) (TAIR:AT3G17800.…
AT1G71720	6.57728	0.128763	5.55994	0.0324891	5.81689	0.145875	5.5174	0.0533186	5.93336	0.107265	5.5901	0.0683651	5.39984	0.145063	5.25455	0.146438	AT1G71720.1	Nucleic acid-binding proteins superfamily	Nucleic acid-binding proteins superfamily; FUNCTIONS IN: RNA binding; LOCATED IN: chloroplast; EXPRESSED IN: 22 plant structures; EXPRESSED DURING: 13 growth stages; CONTAINS InterPro DOMAIN/s: Nucleic acid-binding, OB-fold-like (InterPro:IPR016027), Nucleic acid-binding, OB-fold (InterPro:IPR012340), Ribosomal protein S1, RNA-binding domain (InterPro:IPR003029); BEST Arabidopsis thaliana protein…
AT1G15410	7.35774	0.0185747	6.94853	0.101355	6.33417	0.129817	6.29844	0.0836681	7.91441	0.101741	6.24852	0.081167	6.45197	0.0545153	6.30001	0.241527	AT1G15410.1	aspartate-glutamate racemase family	aspartate-glutamate racemase family; FUNCTIONS IN: racemase and epimerase activity, acting on amino acids and derivatives; INVOLVED IN: metabolic process, cellular amino acid metabolic process; LOCATED IN: chloroplast; EXPRESSED IN: 22 plant structures; EXPRESSED DURING: 13 growth stages; CONTAINS InterPro DOMAIN/s: Asp/Glu/hydantoin racemase (InterPro:IPR015942), Aspartate racemase (InterPro:IPR…
AT1G18150	9.0854	0.0493526	8.70244	0.0820461	8.24932	0.0459031	8.02676	0.0598502	9.12472	0.0661537	8.83058	0.174037	8.49477	0.0955134	8.37996	0.118417	AT1G18150.1	Protein kinase superfamily protein	ATMPK8; FUNCTIONS IN: MAP kinase activity; INVOLVED IN: signal transduction; LOCATED IN: plasma membrane; EXPRESSED IN: 24 plant structures; EXPRESSED DURING: 15 growth stages; CONTAINS InterPro DOMAIN/s: Protein kinase, ATP binding site (InterPro:IPR017441), MAP kinase, conserved site (InterPro:IPR003527), Protein kinase, catalytic domain (InterPro:IPR000719), Serine/threonine-protein kinase dom…
AT4G26370	6.13375	0.0637013	5.84506	0.191951	5.42116	0.0301054	5.07648	0.0908388	5.96336	0.196161	6.54735	0.0326012	6.02415	0.0745403	5.84334	0.130248	AT4G26370.1	antitermination NusB domain-containing protein	antitermination NusB domain-containing protein; FUNCTIONS IN: RNA binding; INVOLVED IN: regulation of transcription, DNA-dependent; LOCATED IN: chloroplast; EXPRESSED IN: 20 plant structures; EXPRESSED DURING: 13 growth stages; CONTAINS InterPro DOMAIN/s: NusB/RsmB/TIM44 (InterPro:IPR006027); Has 30201 Blast hits to 17322 proteins in 780 species: Archae - 12; Bacteria - 1396; Metazoa - 17338; Fun…
AT5G47120	11.9592	0.132506	9.91581	0.142097	10.05	0.0669389	10.9081	0.168482	11.3311	0.133144	9.54975	0.0300731	9.74196	0.23005	11.6044	0.134951	AT5G47120.1	BAX inhibitor 1	BAX inhibitor 1 (BI1); CONTAINS InterPro DOMAIN/s: Inhibitor of apoptosis-promoting Bax1 related (InterPro:IPR006214), Bax inhibitor 1, conserved site (InterPro:IPR006213); BEST Arabidopsis thaliana protein match is: Bax inhibitor-1 family protein (TAIR:AT4G17580.1); Has 1807 Blast hits to 1807 proteins in 277 species: Archae - 0; Bacteria - 0; Metazoa - 736; Fungi - 347; Plants - 385; Viruses - …
AT5G02820	7.96076	0.0600969	7.01217	0.213229	6.5475	0.0329248	6.90984	0.136148	7.45974	0.161964	7.60414	0.0247834	7.25623	0.133412	7.56771	0.0589611	AT5G02820.1	Spo11/DNA topoisomerase VI, subunit A protein	ROOT HAIRLESS 2 (RHL2); CONTAINS InterPro DOMAIN/s: Spo11/DNA topoisomerase VI, subunit A, N-terminal (InterPro:IPR013049), DNA topoisomerase VI, subunit A (InterPro:IPR004085), Spo11/DNA topoisomerase VI, subunit A (InterPro:IPR002815); BEST Arabidopsis thaliana protein match is: Spo11/DNA topoisomerase VI, subunit A protein (TAIR:AT3G13170.1); Has 936 Blast hits to 932 proteins in 314 species: …
AT1G33520	6.99635	0.114729	6.321	0.0415807	5.97786	0.116407	5.94655	0.0873584	6.80732	0.101525	6.17708	0.0492276	5.95205	0.0280524	6.18236	0.131081	AT1G33520.1	D111/G-patch domain-containing protein	modifier of snc1, 2 (MOS2); CONTAINS InterPro DOMAIN/s: D111/G-patch (InterPro:IPR000467), KOW (InterPro:IPR005824); BEST Arabidopsis thaliana protein match is: D111/G-patch domain-containing protein (TAIR:AT4G25020.1); Has 453 Blast hits to 441 proteins in 156 species: Archae - 0; Bacteria - 0; Metazoa - 209; Fungi - 80; Plants - 100; Viruses - 0; Other Eukaryotes - 64 (source: NCBI BLink).
AT1G10650	5.9861	0.116455	4.58305	0.172487	4.35847	0.0665185	4.93692	0.0480785	5.2249	0.153973	4.35557	0.0933157	3.96825	0.127983	4.54114	0.0654759	AT1G10650.1	SBP (S-ribonuclease binding protein) family protein	SBP (S-ribonuclease binding protein) family protein; FUNCTIONS IN: zinc ion binding; INVOLVED IN: biological_process unknown; LOCATED IN: cellular_component unknown; EXPRESSED IN: 24 plant structures; EXPRESSED DURING: 15 growth stages; CONTAINS InterPro DOMAIN/s: Zinc finger, RING-type (InterPro:IPR001841), S-ribonuclease binding protein, SBP1, pollen (InterPro:IPR017066); BEST Arabidopsis thali…
AT3G51370	6.88806	0.0951481	6.08766	0.110048	5.92645	0.0444378	5.84849	0.0786603	6.1474	0.166008	5.67175	0.0473712	5.65949	0.0814526	5.66074	0.112101	AT3G51370.1	Protein phosphatase 2C family protein	Protein phosphatase 2C family protein; FUNCTIONS IN: protein serine/threonine phosphatase activity, catalytic activity; INVOLVED IN: protein amino acid dephosphorylation; LOCATED IN: plasma membrane; EXPRESSED IN: 22 plant structures; EXPRESSED DURING: 13 growth stages; CONTAINS InterPro DOMAIN/s: Protein phosphatase 2C, manganese/magnesium aspartate binding site (InterPro:IPR000222), Protein pho…
AT4G17550	7.57064	0.0914573	7.09645	0.0891335	6.46148	0.0436426	6.5316	0.0842135	7.19477	0.162209	6.93448	0.00316163	6.28724	0.164886	6.62523	0.138794	AT4G17550.1	Major facilitator superfamily protein	Major facilitator superfamily protein; FUNCTIONS IN: sugar:hydrogen symporter activity; INVOLVED IN: carbohydrate transport, transmembrane transport; LOCATED IN: plasma membrane; EXPRESSED IN: 24 plant structures; EXPRESSED DURING: 14 growth stages; CONTAINS InterPro DOMAIN/s: Major facilitator superfamily (InterPro:IPR020846), Major facilitator superfamily MFS-1 (InterPro:IPR011701), Major facil…
AT1G76490	9.60781	0.0621458	9.69439	0.110282	8.80326	0.0639854	8.56899	0.0898778	9.34711	0.143579	9.87337	0.0530326	9.83341	0.0146	9.78819	0.0675431	AT1G76490.1	hydroxy methylglutaryl CoA reductase 1	hydroxy methylglutaryl CoA reductase 1 (HMG1); CONTAINS InterPro DOMAIN/s: Hydroxymethylglutaryl-CoA reductase, class I, catalytic (InterPro:IPR004554), Hydroxymethylglutaryl-CoA reductase, class I/II, substrate-binding (InterPro:IPR009029), Hydroxymethylglutaryl-CoA reductase, class I/II, NAD/NADP-binding (InterPro:IPR009023), Hydroxymethylglutaryl-CoA reductase, class I/II, catalytic (InterPro:…
AT4G33060	9.30848	0.087733	8.18453	0.042614	8.33847	0.143252	8.26975	0.130422	8.99461	0.163742	8.60149	0.1153	7.86169	0.116122	8.28628	0.14153	AT4G33060.1	Cyclophilin-like peptidyl-prolyl cis-trans isomerase family protein	Cyclophilin-like peptidyl-prolyl cis-trans isomerase family protein; FUNCTIONS IN: peptidyl-prolyl cis-trans isomerase activity; INVOLVED IN: protein folding; LOCATED IN: cellular_component unknown; CONTAINS InterPro DOMAIN/s: Cyclophilin-like (InterPro:IPR015891), Peptidyl-prolyl cis-trans isomerase, cyclophilin-type (InterPro:IPR002130), Peptidyl-prolyl cis-trans isomerase, cyclophilin-type, co…
AT4G14810	7.2501	0.0676725	6.25386	0.136312	5.95576	0.113581	6.21204	0.0534956	7.30536	0.266334	6.25369	0.120295	6.21744	0.236224	5.75077	0.14265	AT4G14810.1		unknown protein; Has 30201 Blast hits to 17322 proteins in 780 species: Archae - 12; Bacteria - 1396; Metazoa - 17338; Fungi - 3422; Plants - 5037; Viruses - 0; Other Eukaryotes - 2996 (source: NCBI BLink).
AT4G39870	7.75996	0.0682548	6.86848	0.0652621	6.92828	0.145618	6.73537	0.0967446	7.39202	0.138061	6.82219	0.0435988	6.65709	0.112915	6.76126	0.156221	AT4G39870.1	TLD-domain containing nucleolar protein	TLD-domain containing nucleolar protein; CONTAINS InterPro DOMAIN/s: TLDc (InterPro:IPR006571); BEST Arabidopsis thaliana protein match is: TLD-domain containing nucleolar protein (TAIR:AT2G05590.2); Has 2250 Blast hits to 2105 proteins in 277 species: Archae - 0; Bacteria - 56; Metazoa - 1073; Fungi - 317; Plants - 190; Viruses - 32; Other Eukaryotes - 582 (source: NCBI BLink).
AT3G23580	9.96589	0.044826	10.2169	0.119093	8.95779	0.075127	8.94492	0.0714837	10.2356	0.15013	10.5711	0.0977678	9.60145	0.121462	9.32505	0.117687	AT3G23580.1	ribonucleotide reductase 2A	ribonucleotide reductase 2A (RNR2A); CONTAINS InterPro DOMAIN/s: Ribonucleotide reductase-related (InterPro:IPR012348), Ribonucleotide reductase (InterPro:IPR000358), Ferritin/ribonucleotide reductase-like (InterPro:IPR009078); BEST Arabidopsis thaliana protein match is: Ferritin/ribonucleotide reductase-like family protein (TAIR:AT3G27060.1); Has 9602 Blast hits to 9597 proteins in 2376 species:…
AT2G43760	10.9807	0.0992081	9.59649	0.0692215	10.251	0.0451399	9.96238	0.0872126	10.2402	0.0816148	9.15942	0.029891	9.46411	0.0541331	9.82666	0.0991151	AT2G43760.1	molybdopterin biosynthesis MoaE family protein	molybdopterin biosynthesis MoaE family protein; FUNCTIONS IN: molecular_function unknown; INVOLVED IN: Mo-molybdopterin cofactor biosynthetic process; LOCATED IN: cellular_component unknown; EXPRESSED IN: 22 plant structures; EXPRESSED DURING: 13 growth stages; CONTAINS InterPro DOMAIN/s: Molybdopterin biosynthesis MoaE (InterPro:IPR003448); Has 4667 Blast hits to 4667 proteins in 1622 species: A…
AT1G57680	7.26309	0.106389	6.51176	0.0652321	6.0298	0.0841463	6.24591	0.051688	6.66885	0.0985522	5.84582	0.0408749	5.87781	0.121939	6.03867	0.0589837	AT1G57680.1		FUNCTIONS IN: molecular_function unknown; INVOLVED IN: biological_process unknown; LOCATED IN: endomembrane system; EXPRESSED IN: 24 plant structures; EXPRESSED DURING: 15 growth stages; CONTAINS InterPro DOMAIN/s: Uncharacterised conserved protein UCP031277 (InterPro:IPR016971); Has 70 Blast hits to 70 proteins in 19 species: Archae - 0; Bacteria - 0; Metazoa - 1; Fungi - 0; Plants - 66; Viruses…
AT5G58290	11.8854	0.0825205	11.674	0.0600884	11.0729	0.028278	10.87	0.0863596	11.6898	0.0771355	11.5458	0.0459421	10.8102	0.0933703	11.0411	0.0528647	AT5G58290.1	regulatory particle triple-A ATPase 3	regulatory particle triple-A ATPase 3 (RPT3); FUNCTIONS IN: ATPase activity; INVOLVED IN: ubiquitin-dependent protein catabolic process; LOCATED IN: proteasome regulatory particle, base subcomplex, proteasome complex, cell wall, nucleus, membrane; EXPRESSED IN: 24 plant structures; EXPRESSED DURING: 16 growth stages; CONTAINS InterPro DOMAIN/s: ATPase, AAA+ type, core (InterPro:IPR003593), ATPase…
AT1G78380	9.44957	0.143329	8.38612	0.060713	8.26772	0.0966113	8.43457	0.128925	9.01975	0.280152	8.08826	0.099397	8.50459	0.109191	8.79707	0.157579	AT1G78380.1	glutathione S-transferase TAU 19	glutathione S-transferase TAU 19 (GSTU19); FUNCTIONS IN: glutathione transferase activity, glutathione binding; INVOLVED IN: response to oxidative stress, response to cadmium ion, response to cyclopentenone, toxin catabolic process, cellular response to water deprivation; LOCATED IN: chloroplast, plasma membrane, chloroplast stroma, cytoplasm; EXPRESSED IN: 26 plant structures; EXPRESSED DURING: …
AT5G51570	8.94851	0.0734214	8.16073	0.146181	7.90998	0.0891341	7.93365	0.0560316	8.37132	0.0428246	7.78678	0.103595	7.41756	0.173873	7.72175	0.0370004	AT5G51570.1	SPFH/Band 7/PHB domain-containing membrane-associated protein family	SPFH/Band 7/PHB domain-containing membrane-associated protein family; INVOLVED IN: N-terminal protein myristoylation; LOCATED IN: plasma membrane, vacuole; EXPRESSED IN: 24 plant structures; EXPRESSED DURING: 13 growth stages; CONTAINS InterPro DOMAIN/s: Band 7 protein (InterPro:IPR001107); BEST Arabidopsis thaliana protein match is: SPFH/Band 7/PHB domain-containing membrane-associated protein f…
AT1G27040	7.55091	0.0667814	7.34993	0.138389	6.86471	0.0886353	6.53632	0.0814896	8.19532	0.0816175	7.78836	0.206353	7.57509	0.114491	7.66963	0.0426841	AT1G27040.1	Major facilitator superfamily protein	Major facilitator superfamily protein; FUNCTIONS IN: transporter activity; INVOLVED IN: oligopeptide transport; LOCATED IN: membrane; EXPRESSED IN: 6 plant structures; EXPRESSED DURING: 4 anthesis, petal differentiation and expansion stage; CONTAINS InterPro DOMAIN/s: Oligopeptide transporter (InterPro:IPR000109), Major facilitator superfamily, general substrate transporter (InterPro:IPR016196); …
AT1G64190	7.7762	0.0561711	7.00224	0.0486147	6.88167	0.160451	6.76425	0.146538	7.36542	0.19351	7.09124	0.166746	7.10861	0.114868	6.96999	0.0819251	AT1G64190.1	6-phosphogluconate dehydrogenase family protein	6-phosphogluconate dehydrogenase family protein; FUNCTIONS IN: in 6 functions; INVOLVED IN: response to salt stress; LOCATED IN: chloroplast, membrane; EXPRESSED IN: 24 plant structures; EXPRESSED DURING: 14 growth stages; CONTAINS InterPro DOMAIN/s: 6-phosphogluconate dehydrogenase, NAD-binding (InterPro:IPR006115), 6-phosphogluconate dehydrogenase, C-terminal-like (InterPro:IPR008927), Dehydrog…
AT5G51410	7.15227	0.0629174	6.6649	0.0809742	6.50434	0.101438	6.14077	0.122552	7.48839	0.0850236	6.90611	0.0728368	6.59184	0.0738762	6.76944	0.104325	AT5G51410.1	LUC7 N_terminus domain-containing protein	LUC7 N_terminus domain-containing protein; CONTAINS InterPro DOMAIN/s: LUC7 related (InterPro:IPR004882); BEST Arabidopsis thaliana protein match is: LUC7 related protein (TAIR:AT3G03340.1); Has 11347 Blast hits to 6019 proteins in 331 species: Archae - 9; Bacteria - 137; Metazoa - 6515; Fungi - 1614; Plants - 1008; Viruses - 20; Other Eukaryotes - 2044 (source: NCBI BLink).
AT3G12360	7.85639	0.0428724	7.03921	0.060136	7.0529	0.109851	6.84699	0.0550637	7.33407	0.0899299	6.8431	0.0472662	6.83381	0.052268	6.72452	0.125169	AT3G12360.1	Ankyrin repeat family protein	INCREASED TOLERANCE TO NACL (ITN1); INVOLVED IN: response to salt stress; LOCATED IN: plasma membrane; EXPRESSED IN: 24 plant structures; EXPRESSED DURING: 13 growth stages; CONTAINS InterPro DOMAIN/s: Ankyrin repeat-containing domain (InterPro:IPR020683), Ankyrin repeat (InterPro:IPR002110); BEST Arabidopsis thaliana protein match is: Ankyrin repeat family protein (TAIR:AT3G09550.1); Has 61607 B…
AT1G29240	7.95376	0.074396	6.27271	0.200919	6.05472	0.0873009	6.94606	0.0340914	8.02284	0.197331	6.64929	0.145016	7.1143	0.117536	7.27877	0.0729566	AT1G29240.1	Protein of unknown function (DUF688)	Protein of unknown function (DUF688); CONTAINS InterPro DOMAIN/s: Protein of unknown function DUF688 (InterPro:IPR007789); BEST Arabidopsis thaliana protein match is: Protein of unknown function (DUF688) (TAIR:AT2G34170.2); Has 97 Blast hits to 87 proteins in 12 species: Archae - 0; Bacteria - 2; Metazoa - 0; Fungi - 2; Plants - 93; Viruses - 0; Other Eukaryotes - 0 (source: NCBI BLink).
AT2G20740	8.00702	0.115477	7.40156	0.110959	7.45422	0.0746449	7.00317	0.0606137	7.31423	0.0662625	6.79518	0.0120348	6.69814	0.0843	7.10187	0.058833	AT2G20740.1	Tetraspanin family protein	Tetraspanin family protein; FUNCTIONS IN: molecular_function unknown; INVOLVED IN: biological_process unknown; LOCATED IN: endomembrane system, integral to membrane; EXPRESSED IN: 23 plant structures; EXPRESSED DURING: 15 growth stages; CONTAINS InterPro DOMAIN/s: Tetraspanin (InterPro:IPR018499); BEST Arabidopsis thaliana protein match is: Tetraspanin family protein (TAIR:AT2G20230.1); Has 160 B…
AT3G12570	7.44284	0.111007	6.68127	0.0804096	6.70033	0.0889098	6.44255	0.0972784	7.05646	0.100702	6.54814	0.0447531	6.47796	0.0606743	6.46465	0.0953066	AT3G12570.1	FYD	FYD; LOCATED IN: chloroplast envelope; EXPRESSED IN: 23 plant structures; EXPRESSED DURING: 15 growth stages; BEST Arabidopsis thaliana protein match is: HSP20-like chaperones superfamily protein (TAIR:AT2G37570.1); Has 108 Blast hits to 106 proteins in 15 species: Archae - 0; Bacteria - 0; Metazoa - 0; Fungi - 0; Plants - 108; Viruses - 0; Other Eukaryotes - 0 (source: NCBI BLink).

## Sheet: CAP11°Cvs32°C warm up
Supplemental Dataset 4 - Steinbrecher et al. (2025). Distinct molecular biomechanical mechanisms inhibit endosperm cell-wall weakening and seed germination at cold and warm non-optimal temperatures.
Lepidium sativum FR14 differentially expressed genes (DEGs; ≥2-fold) mean ± SEM transcript abundances: CAP 11ºC versus 32ºC (warm up-regulated)
Normalized, background-substracted, log base 2 transformed microarray intensity mean values ± SE (N=4) of CAP DEGs detected on the arrays are listed below.
The corresponding array data are deposited in ArrayExpress database (www.ebi.ac.uk/arrayexpress) under accession number E-MTAB-1811.
In the arrays, the temperatures 11°C, 18°C, 27°C and 32°C were compared in two seed compartments, CAP (micropylar endosperm) and RAD (radicle plus 1/3 lower hypocotyl) at 10 h.
Arabidopsis thaliana AGI numbers for the ATH1 array probes corresponding to Lepidium sativum putative orthologous genes are listed together with the TAIR10 description.
DEG number	CAP		CAP		CAP		CAP		RAD		RAD		RAD		RAD
618	11°C		18°C		27°C		32°C		11°C		18°C		27°C		32°C		TAIR10	TAIR10	TAIR10
AGI	Mean	SE	Mean	SE	Mean	SE	Mean	SE	Mean	SE	Mean	SE	Mean	SE	Mean	SE	Model_name	Short_description	Computational_description
AT4G34000	3.52881	0.0402089	3.90557	0.160378	6.05802	0.140749	5.52027	0.240993	3.15077	0.0895086	3.68308	0.105483	4.27087	0.134795	3.7111	0.105244	AT4G34000.1	abscisic acid responsive elements-binding factor 3	abscisic acid responsive elements-binding factor 3 (ABF3); FUNCTIONS IN: protein binding, DNA binding, transcription activator activity, sequence-specific DNA binding transcription factor activity; INVOLVED IN: in 6 processes; EXPRESSED IN: 23 plant structures; EXPRESSED DURING: 12 growth stages; CONTAINS InterPro DOMAIN/s: Basic-leucine zipper (bZIP) transcription factor (InterPro:IPR004827), bZ…
AT3G26520	4.99281	0.130898	6.38365	0.0698996	7.90884	0.0881406	6.8254	0.0493568	5.6078	0.0907102	7.93736	0.124001	8.46062	0.148882	7.16297	0.0929358	AT3G26520.1	tonoplast intrinsic protein 2	tonoplast intrinsic protein 2 (TIP2); FUNCTIONS IN: water channel activity; INVOLVED IN: response to salt stress, transport, defense response to bacterium, hydrogen peroxide transmembrane transport, water homeostasis; LOCATED IN: in 6 components; EXPRESSED IN: 25 plant structures; EXPRESSED DURING: 14 growth stages; CONTAINS InterPro DOMAIN/s: Major intrinsic protein, conserved site (InterPro:IPR…
AT1G05570	6.06805	0.0661462	7.49354	0.366158	9.61207	0.169488	8.84326	0.362969	5.42442	0.169887	5.29617	0.0111944	5.48297	0.102383	5.4212	0.149237	AT1G05570.1	callose synthase 1	callose synthase 1 (CALS1); FUNCTIONS IN: transferase activity, transferring glycosyl groups, 1,3-beta-glucan synthase activity; INVOLVED IN: 1,3-beta-glucan biosynthetic process; LOCATED IN: 1,3-beta-glucan synthase complex, plasma membrane, cell plate; EXPRESSED IN: 23 plant structures; EXPRESSED DURING: 13 growth stages; CONTAINS InterPro DOMAIN/s: Glycosyl transferase, family 48 (InterPro:IPR…
AT1G20950	7.68645	0.106978	9.26069	0.0775921	9.9326	0.0403717	10.1198	0.0377153	9.16598	0.0653938	9.97265	0.106311	10.4854	0.0800703	10.1422	0.0591171	AT1G20950.1	Phosphofructokinase family protein	Phosphofructokinase family protein; FUNCTIONS IN: diphosphate-fructose-6-phosphate 1-phosphotransferase activity; INVOLVED IN: response to fructose stimulus, response to sucrose stimulus, photosynthesis, response to glucose stimulus; LOCATED IN: pyrophosphate-dependent phosphofructokinase complex, alpha-subunit complex; EXPRESSED IN: 23 plant structures; EXPRESSED DURING: 13 growth stages; CONTAI…
AT4G03210	3.01066	0.141565	5.11101	0.12033	4.95276	0.149688	5.25013	0.138744	2.84682	0.115844	5.98264	0.0846121	5.38481	0.0319442	5.25594	0.0968903	AT4G03210.1	xyloglucan endotransglucosylase/hydrolase 9	xyloglucan endotransglucosylase/hydrolase 9 (XTH9); FUNCTIONS IN: hydrolase activity, acting on glycosyl bonds, xyloglucan:xyloglucosyl transferase activity; INVOLVED IN: carbohydrate metabolic process, cellular glucan metabolic process; LOCATED IN: endomembrane system, apoplast, cell wall; EXPRESSED IN: 27 plant structures; EXPRESSED DURING: 13 growth stages; CONTAINS InterPro DOMAIN/s: Xylogluc…
AT4G04040	4.15291	0.165736	4.48718	0.296101	5.60424	0.0893298	6.00048	0.138615	3.81395	0.345073	4.42813	0.221325	5.51848	0.220695	5.45618	0.120321	AT4G04040.1	Phosphofructokinase family protein	maternal effect embryo arrest 51 (MEE51); CONTAINS InterPro DOMAIN/s: Pyrophosphate-dependent phosphofructokinase PfpB (InterPro:IPR011183), Phosphofructokinase (InterPro:IPR000023); BEST Arabidopsis thaliana protein match is: Phosphofructokinase family protein (TAIR:AT1G12000.1); Has 30201 Blast hits to 17322 proteins in 780 species: Archae - 12; Bacteria - 1396; Metazoa - 17338; Fungi - 3422; P…
AT5G16510	6.53993	0.0804999	7.85842	0.115788	8.25217	0.0555404	8.09358	0.0562951	6.79942	0.267399	8.04598	0.0250632	8.30241	0.0640012	7.97547	0.0864284	AT5G16510.1	Alpha-1,4-glucan-protein synthase family protein	Alpha-1,4-glucan-protein synthase family protein; FUNCTIONS IN: transferase activity, transferring hexosyl groups, glycogenin glucosyltransferase activity; INVOLVED IN: response to salt stress; LOCATED IN: Golgi apparatus, cell junction, plant-type cell wall; EXPRESSED IN: 26 plant structures; EXPRESSED DURING: 16 growth stages; CONTAINS InterPro DOMAIN/s: Alpha-1,4-glucan-protein synthase, UDP-f…
AT5G05290	9.5599	0.166303	11.1901	0.0725859	10.9004	0.1772	11.088	0.12622	4.77815	0.130774	4.99319	0.0800708	5.11291	0.170759	4.61849	0.123438	AT5G05290.1	expansin A2	expansin A2 (EXPA2); INVOLVED IN: plant-type cell wall modification involved in multidimensional cell growth, unidimensional cell growth, plant-type cell wall loosening; LOCATED IN: endomembrane system, extracellular region; CONTAINS InterPro DOMAIN/s: Barwin-related endoglucanase (InterPro:IPR009009), Pollen allergen, N-terminal (InterPro:IPR014734), Rare lipoprotein A (InterPro:IPR005132), Expa…
AT2G31960	7.48733	0.128421	7.58997	0.201987	8.80452	0.285161	8.91109	0.182736	7.55551	0.232466	7.58229	0.108832	8.50824	0.128266	8.50816	0.0513442	AT2G31960.1	glucan synthase-like 3	glucan synthase-like 3 (GSL03); FUNCTIONS IN: transferase activity, transferring glycosyl groups, 1,3-beta-glucan synthase activity; INVOLVED IN: 1,3-beta-glucan biosynthetic process; LOCATED IN: 1,3-beta-glucan synthase complex, plasma membrane; EXPRESSED IN: 24 plant structures; EXPRESSED DURING: 14 growth stages; CONTAINS InterPro DOMAIN/s: Glycosyl transferase, family 48 (InterPro:IPR003440),…
AT3G23730	8.82082	0.397556	10.8923	0.193314	10.0961	0.0941441	10.244	0.0392922	8.5594	0.399951	10.4573	0.166679	9.9622	0.0442509	9.76584	0.11159	AT3G23730.1	xyloglucan endotransglucosylase/hydrolase 16	xyloglucan endotransglucosylase/hydrolase 16 (XTH16); FUNCTIONS IN: hydrolase activity, acting on glycosyl bonds, hydrolase activity, hydrolyzing O-glycosyl compounds, xyloglucan:xyloglucosyl transferase activity; INVOLVED IN: carbohydrate metabolic process, cellular glucan metabolic process; LOCATED IN: endomembrane system, cell wall, apoplast; EXPRESSED IN: 22 plant structures; EXPRESSED DURING…
AT4G30270	3.72339	0.0801041	5.30766	0.155872	5.15206	0.0864586	4.99657	0.0970595	2.88204	0.0209837	3.10463	0.129629	3.5029	0.0922095	3.46967	0.0508714	AT4G30270.1	xyloglucan endotransglucosylase/hydrolase 24	xyloglucan endotransglucosylase/hydrolase 24 (XTH24); FUNCTIONS IN: hydrolase activity, acting on glycosyl bonds, xyloglucan:xyloglucosyl transferase activity; INVOLVED IN: aging, response to gibberellin stimulus, gibberellic acid mediated signaling pathway, response to brassinosteroid stimulus, plant-type cell wall loosening; LOCATED IN: cell wall, plasma membrane, cytoplasm, plant-type cell wal…
AT3G23640	6.69487	0.106254	7.02346	0.114385	7.39291	0.132275	7.81577	0.0981615	6.9574	0.111669	6.99137	0.111561	7.29304	0.0763078	7.15562	0.0763223	AT3G23640.1	heteroglycan glucosidase 1	heteroglycan glucosidase 1 (HGL1); FUNCTIONS IN: hydrolase activity, hydrolyzing O-glycosyl compounds; INVOLVED IN: carbohydrate metabolic process; LOCATED IN: chloroplast; EXPRESSED IN: 22 plant structures; EXPRESSED DURING: 13 growth stages; CONTAINS InterPro DOMAIN/s: Glycoside hydrolase, family 31 (InterPro:IPR000322), Glycoside hydrolase, catalytic core (InterPro:IPR017853); BEST Arabidopsis…
AT2G17720	4.66676	0.439196	6.25226	0.0819842	7.03275	0.100124	6.77403	0.108132	4.531	0.182295	6.19683	0.198064	6.37054	0.279414	6.30097	0.190326	AT2G17720.1	2-oxoglutarate (2OG) and Fe(II)-dependent oxygenase superfamily protein	2-oxoglutarate (2OG) and Fe(II)-dependent oxygenase superfamily protein; FUNCTIONS IN: oxidoreductase activity, acting on paired donors, with incorporation or reduction of molecular oxygen, 2-oxoglutarate as one donor, and incorporation of one atom each of oxygen into both donors, oxidoreductase activity, oxidoreductase activity, acting on paired donors, with incorporation or reduction of molecul…
AT3G28490	4.97751	0.150503	5.96943	0.237949	7.18035	0.148441	6.71226	0.0564199	5.13207	0.106985	6.45057	0.157485	6.76311	0.0738121	6.91463	0.152663	AT3G28490.1	Oxoglutarate/iron-dependent oxygenase	Oxoglutarate/iron-dependent oxygenase; FUNCTIONS IN: oxidoreductase activity, acting on paired donors, with incorporation or reduction of molecular oxygen, 2-oxoglutarate as one donor, and incorporation of one atom each of oxygen into both donors, oxidoreductase activity, oxidoreductase activity, acting on paired donors, with incorporation or reduction of molecular oxygen, iron ion binding, L-asc…
AT3G60290	4.09219	0.209879	4.43932	0.0873834	4.44901	0.187459	5.5515	0.0825499	4.17976	0.189391	4.76931	0.0994284	5.1831	0.122237	4.81892	0.216244	AT3G60290.1	2-oxoglutarate (2OG) and Fe(II)-dependent oxygenase superfamily protein	2-oxoglutarate (2OG) and Fe(II)-dependent oxygenase superfamily protein; FUNCTIONS IN: oxidoreductase activity, acting on paired donors, with incorporation or reduction of molecular oxygen, 2-oxoglutarate as one donor, and incorporation of one atom each of oxygen into both donors, oxidoreductase activity; INVOLVED IN: response to karrikin, biosynthetic process; LOCATED IN: cellular_component unkn…
AT4G17370	5.04479	0.121453	5.63604	0.0592429	6.35834	0.140182	6.29805	0.0678817	5.33721	0.03829	5.7709	0.11963	5.98669	0.0918942	6.11809	0.0822034	AT4G17370.1	Oxidoreductase family protein	Oxidoreductase family protein; FUNCTIONS IN: oxidoreductase activity, binding, catalytic activity; INVOLVED IN: oxidation reduction, metabolic process; LOCATED IN: cellular_component unknown; EXPRESSED IN: 23 plant structures; EXPRESSED DURING: 14 growth stages; CONTAINS InterPro DOMAIN/s: Oxidoreductase, N-terminal (InterPro:IPR000683), Oxidoreductase, C-terminal (InterPro:IPR004104), NAD(P)-bin…
AT5G17330	4.00276	0.119577	6.26855	0.216011	6.97532	0.257685	6.21676	0.206873	3.91159	0.110699	4.86251	0.291651	5.33989	0.121748	5.06339	0.43805	AT5G17330.1	glutamate decarboxylase	glutamate decarboxylase (GAD); FUNCTIONS IN: calmodulin binding, glutamate decarboxylase activity; INVOLVED IN: response to cadmium ion; EXPRESSED IN: 13 plant structures; EXPRESSED DURING: 6 growth stages; CONTAINS InterPro DOMAIN/s: Pyridoxal phosphate-dependent transferase, major domain (InterPro:IPR015424), Pyridoxal phosphate-dependent decarboxylase (InterPro:IPR002129), Glutamate decarboxyl…
AT4G27260	5.6379	0.160321	7.47893	0.302632	7.86871	0.277081	7.68845	0.0815184	5.23364	0.236471	5.77137	0.121359	5.61531	0.146896	5.55581	0.169828	AT4G27260.1	Auxin-responsive GH3 family protein	WES1; CONTAINS InterPro DOMAIN/s: GH3 auxin-responsive promoter (InterPro:IPR004993); BEST Arabidopsis thaliana protein match is: Auxin-responsive GH3 family protein (TAIR:AT5G54510.1); Has 1807 Blast hits to 1807 proteins in 277 species: Archae - 0; Bacteria - 0; Metazoa - 736; Fungi - 347; Plants - 385; Viruses - 0; Other Eukaryotes - 339 (source: NCBI BLink).
AT2G26260	4.08478	0.218047	4.35353	0.375025	5.75819	0.148456	5.81219	0.212164	3.7776	0.12055	5.60917	0.255377	5.42776	0.400111	5.48521	0.127201	AT2G26260.1	3beta-hydroxysteroid-dehydrogenase/decarboxylase isoform 2	3beta-hydroxysteroid-dehydrogenase/decarboxylase isoform 2 (3BETAHSD/D2); FUNCTIONS IN: 3-beta-hydroxy-delta5-steroid dehydrogenase activity, sterol-4-alpha-carboxylate 3-dehydrogenase (decarboxylating) activity; INVOLVED IN: steroid biosynthetic process, metabolic process; LOCATED IN: membrane; EXPRESSED IN: 12 plant structures; EXPRESSED DURING: 4 anthesis, petal differentiation and expansion s…
AT5G60450	4.83824	0.103598	6.15726	0.211479	6.19032	0.133906	6.56064	0.188076	5.18186	0.202352	5.77319	0.168917	5.64446	0.118476	5.86439	0.0207667	AT5G60450.1	auxin response factor 4	auxin response factor 4 (ARF4); FUNCTIONS IN: sequence-specific DNA binding transcription factor activity; INVOLVED IN: vegetative phase change, regulation of transcription, DNA-dependent, abaxial cell fate specification; LOCATED IN: nucleus; EXPRESSED IN: 25 plant structures; EXPRESSED DURING: 12 growth stages; CONTAINS InterPro DOMAIN/s: Aux/IAA-ARF-dimerisation (InterPro:IPR011525), Transcript…
AT3G30180	6.09375	0.183115	6.78825	0.239625	8.01548	0.0630647	7.72593	0.0631681	4.39896	0.252129	4.44872	0.178148	3.94348	0.157444	4.42986	0.109104	AT3G30180.1	brassinosteroid-6-oxidase 2	brassinosteroid-6-oxidase 2 (BR6OX2); FUNCTIONS IN: monooxygenase activity, oxygen binding; INVOLVED IN: response to light stimulus, circadian rhythm, brassinosteroid biosynthetic process; LOCATED IN: endomembrane system; EXPRESSED IN: 24 plant structures; EXPRESSED DURING: 14 growth stages; CONTAINS InterPro DOMAIN/s: Cytochrome P450 (InterPro:IPR001128), Cytochrome P450, E-class, group I (Inter…
AT2G22670	5.45526	0.122893	6.16041	0.0463571	6.8516	0.131394	7.03801	0.115205	6.31885	0.188365	6.93812	0.126408	7.64387	0.0618109	7.50806	0.0609875	AT2G22670.1	indoleacetic acid-induced protein 8	indoleacetic acid-induced protein 8 (IAA8); CONTAINS InterPro DOMAIN/s: Aux/IAA-ARF-dimerisation (InterPro:IPR011525), AUX/IAA protein (InterPro:IPR003311); BEST Arabidopsis thaliana protein match is: indole-3-acetic acid inducible 9 (TAIR:AT5G65670.2); Has 1685 Blast hits to 1683 proteins in 81 species: Archae - 0; Bacteria - 0; Metazoa - 0; Fungi - 0; Plants - 1684; Viruses - 0; Other Eukaryote…
AT2G21050	3.58602	0.188806	4.4557	0.125736	4.92358	0.339317	4.98414	0.160091	4.24502	0.111455	4.73023	0.0464785	4.82987	0.161213	4.55394	0.124384	AT2G21050.1	like AUXIN RESISTANT 2	like AUXIN RESISTANT 2 (LAX2); CONTAINS InterPro DOMAIN/s: Amino acid transporter, transmembrane (InterPro:IPR013057); BEST Arabidopsis thaliana protein match is: like AUX1 3 (TAIR:AT1G77690.1); Has 1017 Blast hits to 1012 proteins in 134 species: Archae - 0; Bacteria - 2; Metazoa - 94; Fungi - 224; Plants - 668; Viruses - 0; Other Eukaryotes - 29 (source: NCBI BLink).
AT3G03620	6.89891	0.114839	7.14099	0.0730169	7.01987	0.139189	8.1506	0.181757	6.551	0.255855	7.11566	0.152248	7.30755	0.207955	7.751	0.0861471	AT3G03620.1	MATE efflux family protein	MATE efflux family protein; FUNCTIONS IN: antiporter activity, drug transmembrane transporter activity, transporter activity; INVOLVED IN: drug transmembrane transport, transmembrane transport; LOCATED IN: membrane; EXPRESSED IN: 10 plant structures; EXPRESSED DURING: LP.04 four leaves visible, 4 anthesis, LP.10 ten leaves visible, petal differentiation and expansion stage; CONTAINS InterPro DOMA…
AT1G04250	4.3499	0.0747988	5.51101	0.205742	5.83593	0.313925	5.56374	0.168316	5.27358	0.449123	6.85391	0.25699	7.03719	0.114287	6.70546	0.0381849	AT1G04250.1	AUX/IAA transcriptional regulator family protein	AUXIN RESISTANT 3 (AXR3); CONTAINS InterPro DOMAIN/s: Aux/IAA-ARF-dimerisation (InterPro:IPR011525), AUX/IAA protein (InterPro:IPR003311); BEST Arabidopsis thaliana protein match is: indole-3-acetic acid inducible 14 (TAIR:AT4G14550.1); Has 1763 Blast hits to 1762 proteins in 78 species: Archae - 0; Bacteria - 0; Metazoa - 0; Fungi - 0; Plants - 1762; Viruses - 0; Other Eukaryotes - 1 (source: NC…
AT3G62600	4.25257	0.154867	5.74529	0.147502	6.88999	0.112227	7.21708	0.112074	4.21982	0.337363	5.85539	0.0684157	6.04988	0.0658016	6.00211	0.141573	AT3G62600.1	DNAJ heat shock family protein	ATERDJ3B; FUNCTIONS IN: unfolded protein binding, heat shock protein binding; INVOLVED IN: protein folding, PAMP-induced immunity; LOCATED IN: plasma membrane, endoplasmic reticulum lumen; EXPRESSED IN: 23 plant structures; EXPRESSED DURING: 15 growth stages; CONTAINS InterPro DOMAIN/s: Molecular chaperone, heat shock protein, Hsp40, DnaJ (InterPro:IPR015609), HSP40/DnaJ peptide-binding (InterPro…
AT3G13860	8.14177	0.114065	8.81115	0.117329	9.20143	0.146919	9.56379	0.0760388	9.15144	0.0892153	9.57667	0.0859159	9.65894	0.078124	9.7023	0.0960009	AT3G13860.1	heat shock protein 60-3A	heat shock protein 60-3A (HSP60-3A); FUNCTIONS IN: ATP binding; INVOLVED IN: response to cadmium ion; LOCATED IN: mitochondrion, plasma membrane; EXPRESSED IN: 24 plant structures; EXPRESSED DURING: 13 growth stages; CONTAINS InterPro DOMAIN/s: Chaperonin Cpn60/TCP-1 (InterPro:IPR002423), Chaperonin Cpn60, conserved site (InterPro:IPR018370), Chaperonin Cpn60 (InterPro:IPR001844); BEST Arabidopsi…
AT3G17210	2.72575	0.0788219	3.16992	0.190351	3.32789	0.241324	4.06351	0.211357	3.34145	0.184625	3.35122	0.0992578	4.56183	0.0961122	4.61648	0.272581	AT3G17210.1	heat stable protein 1	heat stable protein 1 (HS1); INVOLVED IN: defense response to fungus, defense response to bacterium; LOCATED IN: plasma membrane; EXPRESSED IN: 24 plant structures; EXPRESSED DURING: 13 growth stages; CONTAINS InterPro DOMAIN/s: Stress responsive alpha-beta barrel (InterPro:IPR013097), Dimeric alpha-beta barrel (InterPro:IPR011008); BEST Arabidopsis thaliana protein match is: Stress responsive A/…
AT4G39150	3.5579	0.0862372	4.74443	0.0925836	4.93211	0.0900757	4.86177	0.069829	3.61097	0.186889	4.76642	0.0656005	4.92866	0.042665	4.77509	0.0809886	AT4G39150.1	DNAJ heat shock N-terminal domain-containing protein	DNAJ heat shock N-terminal domain-containing protein; FUNCTIONS IN: unfolded protein binding, heat shock protein binding; INVOLVED IN: protein folding; LOCATED IN: cellular_component unknown; EXPRESSED IN: 23 plant structures; EXPRESSED DURING: 14 growth stages; CONTAINS InterPro DOMAIN/s: Molecular chaperone, heat shock protein, Hsp40, DnaJ (InterPro:IPR015609), Heat shock protein DnaJ, N-termin…
AT3G62580	8.52491	0.137337	8.82514	0.176124	9.36751	0.161355	9.77928	0.0773462	8.68964	0.309317	9.22296	0.114862	9.15994	0.193823	9.55092	0.164926	AT3G62580.1	Late embryogenesis abundant protein (LEA) family protein	Late embryogenesis abundant protein (LEA) family protein; FUNCTIONS IN: molecular_function unknown; INVOLVED IN: biological_process unknown; LOCATED IN: endomembrane system; EXPRESSED IN: 23 plant structures; EXPRESSED DURING: 13 growth stages; BEST Arabidopsis thaliana protein match is: late embryogenesis abundant domain-containing protein / LEA domain-containing protein (TAIR:AT1G72100.1); Has …
AT3G07770	5.17857	0.118603	5.85544	0.0866933	5.75278	0.0709167	6.32071	0.130878	5.93945	0.13227	6.06197	0.0895051	6.34568	0.294053	6.46854	0.284655	AT3G07770.1	HEAT SHOCK PROTEIN 89.1	HEAT SHOCK PROTEIN 89.1 (Hsp89.1); FUNCTIONS IN: ATP binding; INVOLVED IN: protein folding, response to stress; LOCATED IN: mitochondrion, cell wall; EXPRESSED IN: 24 plant structures; EXPRESSED DURING: 14 growth stages; CONTAINS InterPro DOMAIN/s: Chaperone protein htpG (InterPro:IPR001404), Heat shock protein Hsp90, C-terminal (InterPro:IPR020576), Heat shock protein Hsp90, conserved site (Inte…
AT1G77120	6.06784	0.201542	8.12281	0.202539	8.37367	0.0609761	8.12423	0.094813	5.80755	0.519817	7.81238	0.0875541	8.5975	0.100795	8.66414	0.063752	AT1G77120.1	alcohol dehydrogenase 1	alcohol dehydrogenase 1 (ADH1); FUNCTIONS IN: alcohol dehydrogenase (NAD) activity; INVOLVED IN: response to cadmium ion, cellular respiration, response to salt stress, response to hypoxia, response to osmotic stress; LOCATED IN: cytosol, plasma membrane; EXPRESSED IN: 24 plant structures; EXPRESSED DURING: 12 growth stages; CONTAINS InterPro DOMAIN/s: GroES-like (InterPro:IPR011032), Alcohol deh…
AT3G05910	3.11295	0.246116	5.60927	0.137307	6.68062	0.138249	7.2061	0.0803126	3.63128	0.122926	6.63364	0.0420647	7.35623	0.089867	6.82393	0.143947	AT3G05910.1	Pectinacetylesterase family protein	Pectinacetylesterase family protein; FUNCTIONS IN: carboxylesterase activity; INVOLVED IN: biological_process unknown; LOCATED IN: endomembrane system; EXPRESSED IN: 22 plant structures; EXPRESSED DURING: 13 growth stages; CONTAINS InterPro DOMAIN/s: Pectinacetylesterase (InterPro:IPR004963); BEST Arabidopsis thaliana protein match is: Pectinacetylesterase family protein (TAIR:AT5G26670.1); Has 5…
AT5G62350	7.10274	0.285344	9.59598	0.215863	9.46292	0.0220172	9.4771	0.0653994	7.10124	0.409472	9.22068	0.0262753	8.83602	0.159508	8.32781	0.117348	AT5G62350.1	Plant invertase/pectin methylesterase inhibitor superfamily protein	Plant invertase/pectin methylesterase inhibitor superfamily protein; FUNCTIONS IN: enzyme inhibitor activity, pectinesterase inhibitor activity, pectinesterase activity; INVOLVED IN: response to salt stress; LOCATED IN: endomembrane system; EXPRESSED IN: 22 plant structures; EXPRESSED DURING: 13 growth stages; CONTAINS InterPro DOMAIN/s: Pectinesterase inhibitor (InterPro:IPR006501); BEST Arabido…
AT3G07990	3.22519	0.202219	5.664	0.188888	5.65097	0.128596	6.15257	0.326751	4.2969	0.261183	7.32335	0.182668	7.26328	0.148805	6.80263	0.105531	AT3G07990.1	serine carboxypeptidase-like 27	serine carboxypeptidase-like 27 (SCPL27); FUNCTIONS IN: serine-type carboxypeptidase activity; INVOLVED IN: proteolysis; LOCATED IN: endomembrane system; EXPRESSED IN: 21 plant structures; EXPRESSED DURING: 13 growth stages; CONTAINS InterPro DOMAIN/s: Peptidase S10, serine carboxypeptidase (InterPro:IPR001563), Peptidase S10, serine carboxypeptidase, active site (InterPro:IPR018202); BEST Arabid…
AT1G08750	4.93044	0.347796	6.66042	0.134012	7.7801	0.20955	7.3945	0.0741175	5.53021	0.338324	6.87228	0.105684	7.2976	0.101203	7.08898	0.134964	AT1G08750.1	Peptidase C13 family	Peptidase C13 family; FUNCTIONS IN: GPI-anchor transamidase activity, cysteine-type endopeptidase activity; INVOLVED IN: proteolysis; LOCATED IN: endomembrane system; EXPRESSED IN: 23 plant structures; EXPRESSED DURING: 13 growth stages; CONTAINS InterPro DOMAIN/s: Peptidase C13, legumain (InterPro:IPR001096); BEST Arabidopsis thaliana protein match is: alpha-vacuolar processing enzyme (TAIR:AT2G…
AT4G01610	5.91408	0.0560141	7.5659	0.161693	8.02639	0.0990802	7.64717	0.122844	6.39405	0.194958	7.90645	0.0364705	7.78836	0.0944244	7.4718	0.0930466	AT4G01610.1	Cysteine proteinases superfamily protein	Cysteine proteinases superfamily protein; FUNCTIONS IN: cysteine-type endopeptidase activity, cysteine-type peptidase activity; INVOLVED IN: proteolysis, regulation of catalytic activity; LOCATED IN: vacuole; EXPRESSED IN: 22 plant structures; EXPRESSED DURING: 13 growth stages; CONTAINS InterPro DOMAIN/s: Peptidase C1A, papain (InterPro:IPR013128), Peptidase C1A, cathepsin B (InterPro:IPR015643)…
AT4G30810	7.64015	0.115703	9.25449	0.0535337	9.31145	0.0624231	9.3474	0.033113	8.19749	0.158158	9.23086	0.02578	9.23105	0.0781865	9.14867	0.0680409	AT4G30810.1	serine carboxypeptidase-like 29	serine carboxypeptidase-like 29 (scpl29); FUNCTIONS IN: serine-type carboxypeptidase activity; INVOLVED IN: proteolysis; LOCATED IN: vacuole; EXPRESSED IN: 22 plant structures; EXPRESSED DURING: 13 growth stages; CONTAINS InterPro DOMAIN/s: Peptidase S10, serine carboxypeptidase (InterPro:IPR001563), Peptidase S10, serine carboxypeptidase, active site (InterPro:IPR018202); BEST Arabidopsis thalia…
AT5G08260	7.6195	0.2163	8.97419	0.140685	9.32902	0.111505	8.98876	0.0738088	9.75037	0.064347	10.4813	0.0329731	10.7798	0.0474772	10.3415	0.0443903	AT5G08260.1	serine carboxypeptidase-like 35	serine carboxypeptidase-like 35 (scpl35); FUNCTIONS IN: serine-type carboxypeptidase activity; INVOLVED IN: proteolysis; LOCATED IN: endomembrane system; EXPRESSED IN: 22 plant structures; EXPRESSED DURING: 13 growth stages; CONTAINS InterPro DOMAIN/s: Peptidase S10, serine carboxypeptidase (InterPro:IPR001563), Peptidase S10, serine carboxypeptidase, active site (InterPro:IPR018202); BEST Arabid…
AT5G64120	4.33407	0.307861	9.01622	0.271855	10.5344	0.150091	10.4561	0.188028	3.55812	0.297817	4.17815	0.477676	3.34124	0.166716	3.87753	0.383228	AT5G64120.1	Peroxidase superfamily protein	Peroxidase superfamily protein; FUNCTIONS IN: peroxidase activity; INVOLVED IN: defense response to fungus, N-terminal protein myristoylation, respiratory burst; LOCATED IN: apoplast, cell wall, membrane; EXPRESSED IN: 17 plant structures; EXPRESSED DURING: 10 growth stages; CONTAINS InterPro DOMAIN/s: Haem peroxidase (InterPro:IPR010255), Plant peroxidase (InterPro:IPR000823), Peroxidases heam-l…
AT1G07890	3.12597	0.121767	5.92164	0.208845	6.69624	0.241527	6.63378	0.136278	4.31813	0.275292	6.39838	0.056463	6.56135	0.132454	6.42247	0.105646	AT1G07890.1	ascorbate peroxidase 1	ascorbate peroxidase 1 (APX1); FUNCTIONS IN: L-ascorbate peroxidase activity; INVOLVED IN: in 6 processes; LOCATED IN: cytosol, cell wall, chloroplast, plasma membrane, chloroplast stroma; EXPRESSED IN: 27 plant structures; EXPRESSED DURING: 16 growth stages; CONTAINS InterPro DOMAIN/s: Haem peroxidase (InterPro:IPR010255), Plant ascorbate peroxidase (InterPro:IPR002207), Peroxidases heam-ligand …
AT2G47470	7.83369	0.0124648	8.94359	0.201456	10.4106	0.0596192	10.854	0.0365292	7.85447	0.142445	9.07938	0.0701266	9.91434	0.0562799	9.92139	0.0615668	AT2G47470.1	thioredoxin family protein	UNFERTILIZED EMBRYO SAC 5 (UNE5); FUNCTIONS IN: protein disulfide isomerase activity; INVOLVED IN: in 6 processes; LOCATED IN: endoplasmic reticulum, plasma membrane, plant-type cell wall; EXPRESSED IN: 26 plant structures; EXPRESSED DURING: 15 growth stages; CONTAINS InterPro DOMAIN/s: Thioredoxin fold (InterPro:IPR012335), Disulphide isomerase (InterPro:IPR005788), Thioredoxin domain (InterPro:…
AT4G25100	2.63194	0.114952	2.81401	0.127227	5.53432	0.136566	5.31023	0.324189	2.78611	0.122691	3.10767	0.275542	4.67759	0.241634	4.09572	0.224832	AT4G25100.1	Fe superoxide dismutase 1	Fe superoxide dismutase 1 (FSD1); FUNCTIONS IN: superoxide dismutase activity, copper ion binding; INVOLVED IN: response to oxidative stress, response to cadmium ion, removal of superoxide radicals, response to copper ion, circadian rhythm; LOCATED IN: in 6 components; EXPRESSED IN: 22 plant structures; EXPRESSED DURING: 14 growth stages; CONTAINS InterPro DOMAIN/s: Manganese/iron superoxide dism…
AT5G57230	5.48608	0.13476	6.72849	0.0444472	6.57646	0.146638	6.73427	0.087486	5.76565	0.140895	7.22884	0.0115066	6.96088	0.0644221	6.57617	0.0471417	AT5G57230.1	Thioredoxin superfamily protein	Thioredoxin superfamily protein; CONTAINS InterPro DOMAIN/s: Thioredoxin-like fold (InterPro:IPR012336); Has 37 Blast hits to 37 proteins in 15 species: Archae - 0; Bacteria - 0; Metazoa - 0; Fungi - 0; Plants - 35; Viruses - 0; Other Eukaryotes - 2 (source: NCBI BLink).
AT3G27820	7.45167	0.0677898	8.38818	0.158886	8.9852	0.219471	8.57134	0.113609	7.05995	0.188256	7.63744	0.109568	7.8731	0.131033	7.3815	0.233851	AT3G27820.1	monodehydroascorbate reductase 4	monodehydroascorbate reductase 4 (MDAR4); FUNCTIONS IN: monodehydroascorbate reductase (NADH) activity; INVOLVED IN: hydrogen peroxide catabolic process; LOCATED IN: peroxisomal membrane, chloroplast envelope; EXPRESSED IN: 22 plant structures; EXPRESSED DURING: 13 growth stages; CONTAINS InterPro DOMAIN/s: FAD/NAD-linked reductase, dimerisation (InterPro:IPR016156), FAD-dependent pyridine nucleo…
AT5G03650	3.77213	0.241463	5.47188	0.122784	5.62276	0.1697	6.12714	0.0435922	4.12051	0.134892	5.30344	0.101401	4.83761	0.269445	5.34607	0.197705	AT5G03650.1	starch branching enzyme 2.2	starch branching enzyme 2.2 (SBE2.2); FUNCTIONS IN: 1,4-alpha-glucan branching enzyme activity; INVOLVED IN: amylopectin biosynthetic process, starch metabolic process; LOCATED IN: chloroplast, chloroplast stroma; EXPRESSED IN: 25 plant structures; EXPRESSED DURING: 15 growth stages; CONTAINS InterPro DOMAIN/s: Glycoside hydrolase, family 13, N-terminal (InterPro:IPR004193), Immunoglobulin E-set …
AT2G45880	6.80709	0.166432	8.31693	0.0791425	8.83542	0.104999	8.85588	0.0885663	6.29304	0.262145	7.60228	0.112198	7.88298	0.128103	8.03215	0.103948	AT2G45880.1	beta-amylase 7	beta-amylase 7 (BAM7); FUNCTIONS IN: cation binding, beta-amylase activity, catalytic activity; INVOLVED IN: cellulose biosynthetic process, carbohydrate metabolic process, polysaccharide catabolic process; LOCATED IN: cellular_component unknown; EXPRESSED IN: 19 plant structures; EXPRESSED DURING: 12 growth stages; CONTAINS InterPro DOMAIN/s: Glycoside hydrolase, family 14, conserved site (Inter…
AT1G69830	4.5775	0.0645126	5.96919	0.179419	6.01086	0.0808057	6.24582	0.103046	5.11312	0.10551	5.48635	0.0419114	5.81168	0.172617	5.6156	0.0988964	AT1G69830.1	alpha-amylase-like 3	alpha-amylase-like 3 (AMY3); FUNCTIONS IN: alpha-amylase activity; INVOLVED IN: circadian rhythm, starch catabolic process; LOCATED IN: chloroplast stroma, chloroplast; EXPRESSED IN: 24 plant structures; EXPRESSED DURING: 13 growth stages; CONTAINS InterPro DOMAIN/s: Glycoside hydrolase, catalytic core (InterPro:IPR017853), Glycoside hydrolase, subgroup, catalytic core (InterPro:IPR013781), Glyco…
AT5G19690	5.48269	0.154223	7.9572	0.109069	8.47612	0.0602008	8.36346	0.0994474	6.20728	0.292236	7.70202	0.0925589	8.18272	0.0878004	7.80373	0.0733117	AT5G19690.1	staurosporin and temperature sensitive 3-like A	staurosporin and temperature sensitive 3-like A (STT3A); FUNCTIONS IN: oligosaccharyl transferase activity; INVOLVED IN: response to salt stress; LOCATED IN: endoplasmic reticulum, plasma membrane, membrane; EXPRESSED IN: 24 plant structures; EXPRESSED DURING: 13 growth stages; CONTAINS InterPro DOMAIN/s: Oligosaccharyl transferase, STT3 subunit (InterPro:IPR003674); BEST Arabidopsis thaliana pro…
AT1G67980	3.67446	0.142642	4.26847	0.380305	5.83348	0.191493	5.89395	0.0747154	3.56379	0.0896812	4.57867	0.464705	5.08795	0.236321	4.678	0.309137	AT1G67980.1	caffeoyl-CoA 3-O-methyltransferase	caffeoyl-CoA 3-O-methyltransferase (CCOAMT); CONTAINS InterPro DOMAIN/s: O-methyltransferase, family 3 (InterPro:IPR002935); BEST Arabidopsis thaliana protein match is: S-adenosyl-L-methionine-dependent methyltransferases superfamily protein (TAIR:AT1G67990.1); Has 30201 Blast hits to 17322 proteins in 780 species: Archae - 12; Bacteria - 1396; Metazoa - 17338; Fungi - 3422; Plants - 5037; Viruse…
AT3G05880	4.15677	0.10184	4.98257	0.0989422	5.16291	0.165819	6.24385	0.0876786	4.26305	0.220247	3.81107	0.127762	3.78769	0.0836764	4.05894	0.103152	AT3G05880.1	Low temperature and salt responsive protein family	RARE-COLD-INDUCIBLE 2A (RCI2A); CONTAINS InterPro DOMAIN/s: Uncharacterised protein family UPF0057 (InterPro:IPR000612); BEST Arabidopsis thaliana protein match is: Low temperature and salt responsive protein family (TAIR:AT3G05890.1); Has 1394 Blast hits to 1394 proteins in 470 species: Archae - 0; Bacteria - 656; Metazoa - 39; Fungi - 282; Plants - 382; Viruses - 0; Other Eukaryotes - 35 (sourc…
AT5G08640	4.80708	0.220997	6.47514	0.200958	7.19502	0.0709771	6.6577	0.222504	4.25726	0.155637	4.47651	0.00889595	4.7701	0.160358	4.31659	0.0845615	AT5G08640.1	flavonol synthase 1	flavonol synthase 1 (FLS1); CONTAINS InterPro DOMAIN/s: Oxoglutarate/iron-dependent oxygenase (InterPro:IPR005123); BEST Arabidopsis thaliana protein match is: flavonol synthase 3 (TAIR:AT5G63590.1); Has 8476 Blast hits to 8432 proteins in 992 species: Archae - 0; Bacteria - 1104; Metazoa - 92; Fungi - 925; Plants - 4948; Viruses - 0; Other Eukaryotes - 1407 (source: NCBI BLink).
AT2G24040	6.83169	0.114632	8.74968	0.173113	8.87002	0.074838	8.31293	0.132797	6.39733	0.133686	7.79972	0.394872	7.75828	0.0560954	7.6404	0.409763	AT2G24040.1	Low temperature and salt responsive protein family	Low temperature and salt responsive protein family; INVOLVED IN: response to cold, hyperosmotic salinity response; LOCATED IN: endomembrane system, integral to membrane; EXPRESSED IN: 22 plant structures; EXPRESSED DURING: 13 growth stages; CONTAINS InterPro DOMAIN/s: Uncharacterised protein family UPF0057 (InterPro:IPR000612); BEST Arabidopsis thaliana protein match is: Low temperature and salt …
AT3G04340	4.97512	0.209914	5.64615	0.0354124	5.87382	0.0641232	6.23946	0.0278577	5.44798	0.0422505	6.01323	0.0671893	6.11006	0.160774	6.03649	0.122745	AT3G04340.1	FtsH extracellular protease family	embryo defective 2458 (emb2458); FUNCTIONS IN: nucleoside-triphosphatase activity, ATPase activity, metalloendopeptidase activity, nucleotide binding, ATP binding; INVOLVED IN: embryo development ending in seed dormancy; LOCATED IN: chloroplast, chloroplast envelope; EXPRESSED IN: 22 plant structures; EXPRESSED DURING: 13 growth stages; CONTAINS InterPro DOMAIN/s: ATPase, AAA-type, core (InterPro…
AT4G11120	6.90788	0.0965535	7.65047	0.105668	7.99769	0.0697209	7.9248	0.0682568	7.58839	0.149248	8.16365	0.0471802	8.36742	0.0353629	8.31161	0.0589833	AT4G11120.1	translation elongation factor Ts (EF-Ts), putative	translation elongation factor Ts (EF-Ts), putative; FUNCTIONS IN: translation elongation factor activity; INVOLVED IN: translational elongation; LOCATED IN: mitochondrion; EXPRESSED IN: 22 plant structures; EXPRESSED DURING: 13 growth stages; CONTAINS InterPro DOMAIN/s: Translation elongation factor Ts, conserved site (InterPro:IPR018101), Translation elongation factor EFTs/EF1B (InterPro:IPR0018…
AT4G26970	7.59438	0.152394	8.13393	0.0708343	9.32082	0.0525534	8.59705	0.0923686	6.85876	0.156888	7.19272	0.166175	7.86798	0.102186	7.751	0.0888013	AT4G26970.1	aconitase 2	aconitase 2 (ACO2); FUNCTIONS IN: aconitate hydratase activity, copper ion binding; INVOLVED IN: response to oxidative stress, response to cadmium ion, isocitrate metabolic process, citrate metabolic process; LOCATED IN: cytosol, mitochondrion, chloroplast; EXPRESSED IN: 25 plant structures; EXPRESSED DURING: 17 growth stages; CONTAINS InterPro DOMAIN/s: Aconitase family, 4Fe-4S cluster binding s…
AT1G09210	4.38235	0.0862159	7.19538	0.167333	9.2494	0.0399218	9.46054	0.116857	5.48042	0.233946	8.12128	0.0745506	8.48837	0.132412	7.98893	0.121174	AT1G09210.1	calreticulin 1b	calreticulin 1b (CRT1b); FUNCTIONS IN: unfolded protein binding, calcium ion binding; INVOLVED IN: response to oxidative stress, response to salt stress; LOCATED IN: mitochondrion, endoplasmic reticulum, vacuole; EXPRESSED IN: 26 plant structures; EXPRESSED DURING: 14 growth stages; CONTAINS InterPro DOMAIN/s: Calreticulin/calnexin, P (InterPro:IPR009033), Calreticulin/calnexin (InterPro:IPR00158…
AT4G24190	6.03575	0.103483	8.59542	0.0838715	10.6804	0.0823014	11.0011	0.063217	6.37776	0.211722	8.26275	0.0511894	9.40527	0.148031	9.2636	0.108566	AT4G24190.1	Chaperone protein htpG family protein	SHEPHERD (SHD); FUNCTIONS IN: unfolded protein binding, ATP binding; INVOLVED IN: in 8 processes; LOCATED IN: in 7 components; EXPRESSED IN: 25 plant structures; EXPRESSED DURING: 16 growth stages; CONTAINS InterPro DOMAIN/s: Chaperone protein htpG (InterPro:IPR001404), Heat shock protein Hsp90, C-terminal (InterPro:IPR020576), Heat shock protein Hsp90, N-terminal (InterPro:IPR020575), Molecular …
AT1G70410	4.39517	0.181723	8.18071	0.297037	10.0516	0.0593792	9.1454	0.0848932	3.8154	0.0779109	4.47936	0.168478	4.48116	0.151034	4.55761	0.144592	AT1G70410.1	beta carbonic anhydrase 4	beta carbonic anhydrase 4 (BCA4); FUNCTIONS IN: carbonate dehydratase activity, zinc ion binding; INVOLVED IN: response to carbon dioxide, carbon utilization, regulation of stomatal movement; LOCATED IN: plasma membrane, chloroplast envelope; EXPRESSED IN: 25 plant structures; EXPRESSED DURING: 12 growth stages; CONTAINS InterPro DOMAIN/s: Carbonic anhydrase, prokaryotic-like, conserved site (Int…
AT5G63410	3.35192	0.346934	7.69498	0.350409	6.86092	0.252596	7.46194	0.236497	4.09461	0.398732	4.8472	0.642354	5.55953	0.233959	4.64054	0.551852	AT5G63410.1	Leucine-rich repeat protein kinase family protein	Leucine-rich repeat protein kinase family protein; FUNCTIONS IN: protein serine/threonine kinase activity, protein kinase activity, ATP binding; INVOLVED IN: transmembrane receptor protein tyrosine kinase signaling pathway, protein amino acid phosphorylation; LOCATED IN: endomembrane system; EXPRESSED IN: 22 plant structures; EXPRESSED DURING: 13 growth stages; CONTAINS InterPro DOMAIN/s: Protein…
AT5G56580	4.3236	0.168127	7.6478	0.0916859	8.47607	0.0443099	8.4306	0.0460446	4.47404	0.063784	6.03736	0.150212	6.69493	0.0406529	7.10379	0.082793	AT5G56580.1	MAP kinase kinase 6	MAP kinase kinase 6 (MKK6); FUNCTIONS IN: MAP kinase kinase activity, kinase activity; INVOLVED IN: protein amino acid phosphorylation; EXPRESSED IN: 18 plant structures; EXPRESSED DURING: 12 growth stages; CONTAINS InterPro DOMAIN/s: Protein kinase, ATP binding site (InterPro:IPR017441), Protein kinase, catalytic domain (InterPro:IPR000719), Serine/threonine-protein kinase domain (InterPro:IPR00…
AT5G61790	6.99301	0.0783917	9.46228	0.212502	11.0495	0.185041	11.0606	0.0303104	7.6334	0.187617	9.07133	0.0439322	9.57814	0.137128	9.36788	0.0697262	AT5G61790.1	calnexin 1	calnexin 1 (CNX1); FUNCTIONS IN: unfolded protein binding, calcium ion binding; INVOLVED IN: protein folding; LOCATED IN: in 8 components; EXPRESSED IN: 26 plant structures; EXPRESSED DURING: 15 growth stages; CONTAINS InterPro DOMAIN/s: Calreticulin/calnexin, P (InterPro:IPR009033), Calreticulin/calnexin (InterPro:IPR001580), Calreticulin/calnexin, conserved site (InterPro:IPR018124), Concanaval…
AT2G44210	3.70421	0.207744	6.48319	0.213238	8.11114	0.108334	7.76588	0.0835691	3.06162	0.200322	4.68529	0.158257	5.73696	0.0852573	5.26682	0.24095	AT2G44210.1	Protein of Unknown Function (DUF239)	Protein of Unknown Function (DUF239); INVOLVED IN: biological_process unknown; LOCATED IN: endomembrane system; EXPRESSED IN: 22 plant structures; EXPRESSED DURING: 14 growth stages; CONTAINS InterPro DOMAIN/s: Protein of unknown function DUF239, plant (InterPro:IPR004314); BEST Arabidopsis thaliana protein match is: Protein of Unknown Function (DUF239) (TAIR:AT1G55360.1); Has 745 Blast hits to 6…
AT3G54960	6.01444	0.210147	7.77818	0.0757118	9.48225	0.158032	10.0188	0.0327722	5.96785	0.163135	7.46309	0.0553379	8.34444	0.0738552	8.44584	0.106724	AT3G54960.1	PDI-like 1-3	PDI-like 1-3 (PDIL1-3); FUNCTIONS IN: protein disulfide isomerase activity; INVOLVED IN: response to endoplasmic reticulum stress; LOCATED IN: endoplasmic reticulum, plasma membrane, chloroplast; EXPRESSED IN: 27 plant structures; EXPRESSED DURING: 13 growth stages; CONTAINS InterPro DOMAIN/s: Thioredoxin fold (InterPro:IPR012335), Disulphide isomerase (InterPro:IPR005788), Thioredoxin domain (In…
AT3G29970	4.32143	0.160806	6.08048	0.162764	8.30511	0.147333	8.26026	0.237674	4.6518	0.373357	6.13523	0.136644	7.86383	0.0869643	7.67994	0.255536	AT3G29970.1	B12D protein	B12D protein; FUNCTIONS IN: molecular_function unknown; INVOLVED IN: biological_process unknown; LOCATED IN: endomembrane system; EXPRESSED IN: 8 plant structures; EXPRESSED DURING: F mature embryo stage, 4 leaf senescence stage, petal differentiation and expansion stage, E expanded cotyledon stage, D bilateral stage; CONTAINS InterPro DOMAIN/s: B12D (InterPro:IPR010530); BEST Arabidopsis thalian…
AT3G03780	6.14483	0.162933	9.59045	0.259812	10.1578	0.0698468	10.0493	0.150236	7.02669	0.537007	9.2683	0.158789	9.55972	0.206348	8.73087	0.110046	AT3G03780.1	methionine synthase 2	methionine synthase 2 (MS2); FUNCTIONS IN: 5-methyltetrahydropteroyltriglutamate-homocysteine S-methyltransferase activity, methionine synthase activity; INVOLVED IN: response to cadmium ion, response to salt stress, methionine biosynthetic process; LOCATED IN: cytosol, apoplast, plasma membrane, chloroplast, chloroplast envelope; EXPRESSED IN: 8 plant structures; EXPRESSED DURING: L mature polle…
AT5G17920	6.14483	0.162933	9.59045	0.259812	10.1578	0.0698468	10.0493	0.150236	7.02669	0.537007	9.2683	0.158789	9.55972	0.206348	8.73087	0.110046	AT5G17920.1	Cobalamin-independent synthase family protein	ATMS1; FUNCTIONS IN: 5-methyltetrahydropteroyltriglutamate-homocysteine S-methyltransferase activity, copper ion binding, methionine synthase activity; INVOLVED IN: response to cadmium ion, response to zinc ion, response to salt stress, methionine biosynthetic process; LOCATED IN: in 7 components; EXPRESSED IN: 12 plant structures; EXPRESSED DURING: seedling growth, seed development stages; CONTA…
AT3G62760	2.44184	0.125025	5.79295	0.74587	5.08487	0.213412	6.20813	0.139175	2.77389	0.201469	8.02802	0.133076	5.42866	0.139298	5.98088	0.364581	AT3G62760.1	Glutathione S-transferase family protein	ATGSTF13; CONTAINS InterPro DOMAIN/s: Thioredoxin fold (InterPro:IPR012335), Glutathione S-transferase, C-terminal (InterPro:IPR004046), Glutathione S-transferase, C-terminal-like (InterPro:IPR010987), Glutathione S-transferase/chloride channel, C-terminal (InterPro:IPR017933), Glutathione S-transferase, N-terminal (InterPro:IPR004045), Thioredoxin-like fold (InterPro:IPR012336); BEST Arabidopsis…
AT1G14780	6.19922	0.22558	9.45184	0.0855974	9.75805	0.141371	9.92419	0.428395	5.55078	0.150656	6.16234	0.365086	5.73639	0.255496	5.83581	0.300205	AT1G14780.1	MAC/Perforin domain-containing protein	MAC/Perforin domain-containing protein; CONTAINS InterPro DOMAIN/s: Membrane attack complex component/perforin (MACPF) domain (InterPro:IPR020864); BEST Arabidopsis thaliana protein match is: MAC/Perforin domain-containing protein (TAIR:AT4G24290.2); Has 221 Blast hits to 220 proteins in 25 species: Archae - 0; Bacteria - 0; Metazoa - 19; Fungi - 0; Plants - 202; Viruses - 0; Other Eukaryotes - 0…
AT5G14430	3.53002	0.145428	6.4671	0.0291988	6.86825	0.101148	7.22695	0.168764	4.52398	0.274216	7.21512	0.1588	7.63841	0.110718	7.25619	0.0718847	AT5G14430.1	S-adenosyl-L-methionine-dependent methyltransferases superfamily protein	S-adenosyl-L-methionine-dependent methyltransferases superfamily protein; LOCATED IN: Golgi apparatus, plasma membrane, plant-type cell wall; EXPRESSED IN: 23 plant structures; EXPRESSED DURING: 13 growth stages; CONTAINS InterPro DOMAIN/s: Protein of unknown function DUF248, methyltransferase putative (InterPro:IPR004159); BEST Arabidopsis thaliana protein match is: S-adenosyl-L-methionine-depen…
AT4G02060	4.46853	0.310863	6.50697	0.227173	7.60311	0.12102	8.14307	0.236951	3.69952	0.288171	7.58767	0.0872354	8.19344	0.18317	7.38754	0.133131	AT4G02060.1	Minichromosome maintenance (MCM2/3/5) family protein	PROLIFERA (PRL); FUNCTIONS IN: protein binding, DNA-dependent ATPase activity, DNA binding, ATP binding; INVOLVED IN: sugar mediated signaling pathway, cell proliferation, DNA-dependent DNA replication initiation, DNA unwinding involved in replication; LOCATED IN: nuclear chromatin, nucleus, cytoplasm; EXPRESSED IN: 25 plant structures; EXPRESSED DURING: 16 growth stages; CONTAINS InterPro DOMAIN…
AT5G39340	5.46226	0.130178	8.13886	0.077625	8.83771	0.146503	9.12132	0.179114	4.91744	0.589673	7.66271	0.202061	9.21747	0.20003	7.90531	0.275602	AT5G39340.1	histidine-containing phosphotransmitter 3	histidine-containing phosphotransmitter 3 (AHP3); CONTAINS InterPro DOMAIN/s: Signal transduction histidine kinase, phosphotransfer (Hpt) domain (InterPro:IPR008207); BEST Arabidopsis thaliana protein match is: histidine-containing phosphotransmitter 2 (TAIR:AT3G29350.1); Has 358 Blast hits to 357 proteins in 69 species: Archae - 2; Bacteria - 65; Metazoa - 0; Fungi - 23; Plants - 266; Viruses - …
AT5G62630	3.17945	0.172373	5.59327	0.333485	7.80625	0.117443	6.81537	0.10485	2.78482	0.0915127	2.89514	0.0553213	2.98318	0.077789	3.07659	0.17174	AT5G62630.1	hipl2 protein precursor	hipl2 protein precursor (HIPL2); FUNCTIONS IN: catalytic activity; INVOLVED IN: biological_process unknown; LOCATED IN: anchored to plasma membrane, plasma membrane, anchored to membrane; EXPRESSED IN: 17 plant structures; EXPRESSED DURING: 11 growth stages; CONTAINS InterPro DOMAIN/s: Soluble quinoprotein glucose/sorbosone dehydrogenase (InterPro:IPR011041), Folate receptor, conserved region (In…
AT5G01600	7.65345	0.0522728	10.1504	0.228338	10.7114	0.316515	11.2603	0.0528525	9.28442	0.344881	12.4421	0.05667	12.5759	0.187359	12.4199	0.0689958	AT5G01600.1	ferretin 1	ferretin 1 (FER1); FUNCTIONS IN: ferric iron binding, iron ion binding; INVOLVED IN: in 12 processes; LOCATED IN: thylakoid, chloroplast thylakoid membrane, chloroplast stroma, chloroplast, membrane; EXPRESSED IN: 25 plant structures; EXPRESSED DURING: 15 growth stages; CONTAINS InterPro DOMAIN/s: Ferritin, N-terminal (InterPro:IPR001519), Ferritin-related (InterPro:IPR012347), Ferritin-like (Int…
AT1G44900	3.05439	0.154925	5.27389	0.170233	5.99706	0.078958	6.61197	0.124089	3.1443	0.136458	6.74789	0.0405921	6.47997	0.0817584	6.20343	0.139186	AT1G44900.1	minichromosome maintenance (MCM2/3/5) family protein	MINICHROMOSOME MAINTENANCE 2 (MCM2); FUNCTIONS IN: DNA-dependent ATPase activity, DNA binding, ATP binding; INVOLVED IN: in 7 processes; LOCATED IN: nuclear chromatin; EXPRESSED IN: 22 plant structures; EXPRESSED DURING: 12 growth stages; CONTAINS InterPro DOMAIN/s: Nucleic acid-binding, OB-fold-like (InterPro:IPR016027), Nucleic acid-binding, OB-fold (InterPro:IPR012340), DNA-dependent ATPase MC…
AT4G12910	10.5052	0.2967	14.1822	0.175641	14.4712	0.0330774	14.018	0.0172409	3.94876	0.0810646	7.3686	0.110024	8.76116	0.0922066	6.2492	0.31226	AT4G12910.1	serine carboxypeptidase-like 20	serine carboxypeptidase-like 20 (scpl20); FUNCTIONS IN: serine-type carboxypeptidase activity; INVOLVED IN: proteolysis; LOCATED IN: vacuole; EXPRESSED IN: 23 plant structures; EXPRESSED DURING: 13 growth stages; CONTAINS InterPro DOMAIN/s: Peptidase S10, serine carboxypeptidase (InterPro:IPR001563), Peptidase S10, serine carboxypeptidase, active site (InterPro:IPR018202); BEST Arabidopsis thalia…
AT1G64650	6.18556	0.0937881	8.9386	0.156489	10.0763	0.13014	9.60424	0.130786	6.5816	0.188998	9.1091	0.0778035	9.49746	0.161076	8.83528	0.117698	AT1G64650.1	Major facilitator superfamily protein	Major facilitator superfamily protein; LOCATED IN: plasma membrane; EXPRESSED IN: 23 plant structures; EXPRESSED DURING: 13 growth stages; CONTAINS InterPro DOMAIN/s: Protein of unknown function DUF791 (InterPro:IPR008509), Major facilitator superfamily, general substrate transporter (InterPro:IPR016196); BEST Arabidopsis thaliana protein match is: Major facilitator superfamily protein (TAIR:AT4G…
AT5G35080	4.99453	0.130219	7.65846	0.0487604	8.31156	0.0999347	8.2857	0.0976806	6.14908	0.103653	7.18517	0.0392348	7.60488	0.084737	7.38285	0.141043	AT5G35080.1		INVOLVED IN: biological_process unknown; LOCATED IN: endomembrane system; EXPRESSED IN: 22 plant structures; EXPRESSED DURING: 13 growth stages; CONTAINS InterPro DOMAIN/s: Mannose-6-phosphate receptor, binding (InterPro:IPR009011), Glucosidase II beta subunit-like (InterPro:IPR012913); Has 30201 Blast hits to 17322 proteins in 780 species: Archae - 12; Bacteria - 1396; Metazoa - 17338; Fungi - 3…
AT2G25710	7.09778	0.112863	9.3465	0.0902161	10.8507	0.0812094	10.3108	0.0272691	7.63418	0.158734	9.59934	0.0684363	10.2867	0.121958	10.2609	0.107718	AT2G25710.1	holocarboxylase synthase 1	holocarboxylase synthase 1 (HCS1); FUNCTIONS IN: biotin-[acetyl-CoA-carboxylase] ligase activity, catalytic activity; INVOLVED IN: protein modification process; EXPRESSED IN: 22 plant structures; EXPRESSED DURING: 13 growth stages; CONTAINS InterPro DOMAIN/s: Biotin protein ligase, C-terminal (InterPro:IPR003142), Biotin/lipoate A/B protein ligase (InterPro:IPR004143), Biotin--acetyl-CoA-carboxyl…
AT2G45790	5.59583	0.197342	8.53419	0.0985816	9.27722	0.112239	8.78604	0.110589	6.58424	0.351691	9.21378	0.138899	9.93226	0.04778	9.28184	0.147817	AT2G45790.1	phosphomannomutase	phosphomannomutase (PMM); FUNCTIONS IN: protein binding, phosphomannomutase activity; INVOLVED IN: L-ascorbic acid biosynthetic process, response to salt stress, mannose biosynthetic process; LOCATED IN: cytoplasm; EXPRESSED IN: 24 plant structures; EXPRESSED DURING: 13 growth stages; CONTAINS InterPro DOMAIN/s: Eukaryotic phosphomannomutase (InterPro:IPR005002), HAD-superfamily hydrolase, subfam…
AT2G16430	6.18816	0.248108	9.52304	0.139338	9.98858	0.0873162	9.28941	0.168364	7.52289	0.348326	9.61548	0.104064	9.33967	0.113253	8.87395	0.246553	AT2G16430.1	purple acid phosphatase 10	purple acid phosphatase 10 (PAP10); FUNCTIONS IN: protein serine/threonine phosphatase activity, acid phosphatase activity; INVOLVED IN: biological_process unknown; LOCATED IN: cell wall, plant-type cell wall; EXPRESSED IN: 25 plant structures; EXPRESSED DURING: 15 growth stages; CONTAINS InterPro DOMAIN/s: Purple acid phosphatase, N-terminal (InterPro:IPR015914), Metallophosphoesterase (InterPro…
AT1G23480	3.21539	0.105086	6.71302	0.216293	6.98936	0.134412	6.26808	0.220695	2.9584	0.022469	2.86059	0.115153	3.07313	0.126773	2.91123	0.12553	AT1G23480.1	cellulose synthase-like A3	cellulose synthase-like A3 (CSLA03); FUNCTIONS IN: cellulose synthase activity, transferase activity, transferring glycosyl groups; INVOLVED IN: biological_process unknown; LOCATED IN: endomembrane system; EXPRESSED IN: 19 plant structures; EXPRESSED DURING: 10 growth stages; CONTAINS InterPro DOMAIN/s: Glycosyl transferase, family 2 (InterPro:IPR001173); BEST Arabidopsis thaliana protein match i…
AT2G39410	3.23142	0.147429	5.64025	0.0789856	6.37586	0.13612	6.28386	0.0359326	2.83282	0.198425	2.49958	0.114742	2.38219	0.156703	2.55359	0.179751	AT2G39410.1	alpha/beta-Hydrolases superfamily protein	alpha/beta-Hydrolases superfamily protein; BEST Arabidopsis thaliana protein match is: alpha/beta-Hydrolases superfamily protein (TAIR:AT2G39420.1); Has 1121 Blast hits to 1121 proteins in 359 species: Archae - 4; Bacteria - 510; Metazoa - 98; Fungi - 0; Plants - 370; Viruses - 30; Other Eukaryotes - 109 (source: NCBI BLink).
AT5G56260	4.76627	0.0790265	6.98061	0.178245	8.30012	0.0644276	7.81321	0.0545941	4.47683	0.244046	6.55129	0.107535	7.28126	0.153982	6.86471	0.0485597	AT5G56260.1	Ribonuclease E inhibitor RraA/Dimethylmenaquinone methyltransferase	Ribonuclease E inhibitor RraA/Dimethylmenaquinone methyltransferase; FUNCTIONS IN: ribonuclease inhibitor activity; INVOLVED IN: regulation of RNA metabolic process; LOCATED IN: cellular_component unknown; EXPRESSED IN: 23 plant structures; EXPRESSED DURING: 13 growth stages; CONTAINS InterPro DOMAIN/s: Ribonuclease E inhibitor RraA/Dimethylmenaquinone methyltransferase (InterPro:IPR005493), Ribo…
AT5G62390	5.30846	0.286685	7.53456	0.0661468	7.83285	0.114651	8.32737	0.0878218	6.93056	0.192065	8.31909	0.0786787	8.41098	0.026219	8.50229	0.0918547	AT5G62390.1	BCL-2-associated athanogene 7	BCL-2-associated athanogene 7 (BAG7); FUNCTIONS IN: protein binding, calmodulin binding; INVOLVED IN: protein folding, cellular response to unfolded protein, cellular response to cold, cellular response to heat; LOCATED IN: endoplasmic reticulum, plasma membrane; EXPRESSED IN: 25 plant structures; EXPRESSED DURING: 13 growth stages; CONTAINS InterPro DOMAIN/s: IQ calmodulin-binding region (InterP…
AT1G10630	5.55587	0.0728922	8.13475	0.181824	8.87762	0.020714	8.57447	0.0423146	6.28471	0.239787	8.2633	0.0822437	8.7826	0.024405	8.30367	0.124114	AT1G10630.1	ADP-ribosylation factor A1F	ADP-ribosylation factor A1F (ARFA1F); FUNCTIONS IN: phospholipase activator activity, GTP binding, copper ion binding; INVOLVED IN: N-terminal protein myristoylation; LOCATED IN: plasma membrane, membrane; EXPRESSED IN: 26 plant structures; EXPRESSED DURING: 15 growth stages; CONTAINS InterPro DOMAIN/s: ADP-ribosylation factor (InterPro:IPR006688), Small GTP-binding protein (InterPro:IPR005225), …
AT5G52920	5.64687	0.141565	8.60165	0.0508963	8.64259	0.0907097	8.65705	0.0902315	6.90059	0.151861	8.77263	0.045383	9.04466	0.154907	8.71433	0.0721943	AT5G52920.1	plastidic pyruvate kinase beta subunit 1	plastidic pyruvate kinase beta subunit 1 (PKP-BETA1); FUNCTIONS IN: pyruvate kinase activity; INVOLVED IN: response to cadmium ion, glycolysis, seed development, fatty acid biosynthetic process, lipid metabolic process; LOCATED IN: mitochondrion, chloroplast, chloroplast stroma; EXPRESSED IN: 24 plant structures; EXPRESSED DURING: 15 growth stages; CONTAINS InterPro DOMAIN/s: Pyruvate kinase, C-t…
AT3G09820	6.25899	0.0694166	8.46034	0.0652281	9.12519	0.155443	9.2681	0.061968	8.13588	0.146309	9.38195	0.0348469	9.5196	0.107338	9.09703	0.202653	AT3G09820.1	adenosine kinase 1	adenosine kinase 1 (ADK1); FUNCTIONS IN: adenosine kinase activity, copper ion binding; INVOLVED IN: response to cadmium ion, response to trehalose-6-phosphate stimulus, adenosine salvage; LOCATED IN: cytosol, apoplast, plasma membrane, chloroplast, membrane; EXPRESSED IN: 33 plant structures; EXPRESSED DURING: 17 growth stages; CONTAINS InterPro DOMAIN/s: Carbohydrate/purine kinase (InterPro:IPR…
AT5G51550	6.65605	0.143972	9.508	0.324978	9.873	0.104904	9.66031	0.1242	5.5678	0.264517	7.76475	0.111696	7.64248	0.111308	7.7261	0.143129	AT5G51550.1	EXORDIUM like 3	EXORDIUM like 3 (EXL3); CONTAINS InterPro DOMAIN/s: Phosphate-induced protein 1 (InterPro:IPR006766); BEST Arabidopsis thaliana protein match is: EXORDIUM like 5 (TAIR:AT2G17230.1); Has 398 Blast hits to 397 proteins in 23 species: Archae - 0; Bacteria - 2; Metazoa - 0; Fungi - 0; Plants - 396; Viruses - 0; Other Eukaryotes - 0 (source: NCBI BLink).
AT4G11010	6.49151	0.123725	8.37191	0.187721	9.01938	0.178892	9.48961	0.144621	8.29817	0.175535	9.89045	0.0612172	10.4568	0.196235	10.3059	0.150276	AT4G11010.1	nucleoside diphosphate kinase 3	nucleoside diphosphate kinase 3 (NDPK3); FUNCTIONS IN: nucleoside diphosphate kinase activity, cobalt ion binding, zinc ion binding, ATP binding; INVOLVED IN: response to oxidative stress; LOCATED IN: mitochondrion, mitochondrial inner membrane, plastid; EXPRESSED IN: 27 plant structures; EXPRESSED DURING: 13 growth stages; CONTAINS InterPro DOMAIN/s: Nucleoside diphosphate kinase, core (InterPro…
AT4G16845	3.00487	0.155733	5.00834	0.113978	6.20706	0.115703	5.95723	0.125162	3.34338	0.174818	4.97136	0.269767	5.92364	0.154524	4.95136	0.356429	AT4G16845.1	VEFS-Box of polycomb protein	REDUCED VERNALIZATION RESPONSE 2 (VRN2); CONTAINS InterPro DOMAIN/s: Polycomb protein, VEFS-Box (InterPro:IPR019135); BEST Arabidopsis thaliana protein match is: VEFS-Box of polycomb protein (TAIR:AT5G51230.1); Has 30201 Blast hits to 17322 proteins in 780 species: Archae - 12; Bacteria - 1396; Metazoa - 17338; Fungi - 3422; Plants - 5037; Viruses - 0; Other Eukaryotes - 2996 (source: NCBI BLink).
AT3G60540	6.56857	0.223122	8.19285	0.115574	9.26141	0.10337	9.4839	0.0699145	6.48451	0.099474	7.9591	0.11563	8.43586	0.0347229	8.35973	0.185305	AT3G60540.1	Preprotein translocase Sec, Sec61-beta subunit protein	Preprotein translocase Sec, Sec61-beta subunit protein; CONTAINS InterPro DOMAIN/s: Preprotein translocase Sec, Sec61-beta subunit, eukarya (InterPro:IPR016482), Preprotein translocase Sec, Sec61-beta subunit (InterPro:IPR005609); BEST Arabidopsis thaliana protein match is: Preprotein translocase Sec, Sec61-beta subunit protein (TAIR:AT2G45070.4); Has 393 Blast hits to 393 proteins in 149 species…
AT1G70730	3.38279	0.119345	5.01981	0.0927172	5.63382	0.0752252	6.29748	0.0768379	3.91166	0.11841	5.71083	0.145037	6.20433	0.185669	5.60412	0.20905	AT1G70730.1	Phosphoglucomutase/phosphomannomutase family protein	Phosphoglucomutase/phosphomannomutase family protein; FUNCTIONS IN: intramolecular transferase activity, phosphotransferases, magnesium ion binding, phosphoglucomutase activity; INVOLVED IN: response to cadmium ion, carbohydrate metabolic process; LOCATED IN: cytosol, nucleus, plasma membrane; EXPRESSED IN: 27 plant structures; EXPRESSED DURING: 16 growth stages; CONTAINS InterPro DOMAIN/s: Alpha…
AT4G19810	6.72611	0.0979564	7.77054	0.187147	9.01414	0.132878	9.63908	0.0855052	4.43285	0.586756	4.05606	0.232013	3.73944	0.251568	4.25169	0.286512	AT4G19810.1	Glycosyl hydrolase family protein with chitinase insertion domain	Glycosyl hydrolase family protein with chitinase insertion domain; FUNCTIONS IN: cation binding, chitinase activity, hydrolase activity, hydrolyzing O-glycosyl compounds, catalytic activity; INVOLVED IN: carbohydrate metabolic process; LOCATED IN: cell wall; EXPRESSED IN: 10 plant structures; EXPRESSED DURING: LP.04 four leaves visible, 4 anthesis, C globular stage; CONTAINS InterPro DOMAIN/s: Gl…
AT1G48130	6.82015	0.0335127	6.19524	0.0533613	7.27634	0.131521	9.6847	0.129457	6.32244	0.277859	5.05519	0.273815	5.65844	0.0756857	7.27461	0.153921	AT1G48130.1	1-cysteine peroxiredoxin 1	1-cysteine peroxiredoxin 1 (PER1); FUNCTIONS IN: thioredoxin peroxidase activity, antioxidant activity; INVOLVED IN: maintenance of seed dormancy, response to desiccation; LOCATED IN: cellular_component unknown; EXPRESSED IN: embryo, aleurone layer, seed; EXPRESSED DURING: seed development stages; CONTAINS InterPro DOMAIN/s: Peroxiredoxin, C-terminal (InterPro:IPR019479), Thioredoxin fold (InterP…
AT1G30300	5.61416	0.31746	7.37908	0.105795	8.1731	0.0928727	8.47688	0.0236041	6.58754	0.231819	8.23794	0.103928	8.14044	0.124116	8.36243	0.0676699	AT1G30300.1	Metallo-hydrolase/oxidoreductase superfamily protein	Metallo-hydrolase/oxidoreductase superfamily protein; BEST Arabidopsis thaliana protein match is: Metallo-hydrolase/oxidoreductase superfamily protein (TAIR:AT4G03610.1); Has 2065 Blast hits to 2048 proteins in 545 species: Archae - 22; Bacteria - 934; Metazoa - 0; Fungi - 23; Plants - 103; Viruses - 0; Other Eukaryotes - 983 (source: NCBI BLink).
AT1G04820	9.29758	0.0262528	11.7926	0.17672	12.568	0.121229	12.1556	0.152716	11.1234	0.271301	12.5512	0.0894369	12.3703	0.118048	11.6941	0.142315	AT1G04820.1	tubulin alpha-4 chain	tubulin alpha-4 chain (TUA4); FUNCTIONS IN: structural constituent of cytoskeleton; INVOLVED IN: response to cadmium ion, microtubule-based process, cellular response to gravity; LOCATED IN: tubulin complex, cytosol, cell wall, plasma membrane, chloroplast; EXPRESSED IN: 29 plant structures; EXPRESSED DURING: 15 growth stages; CONTAINS InterPro DOMAIN/s: Alpha tubulin (InterPro:IPR002452), Tubuli…
AT4G17050	3.55626	0.155649	6.00133	0.0824553	4.65197	0.362535	6.39019	0.183314	3.77166	0.267254	5.21801	0.313194	5.9879	0.175224	6.2872	0.144381	AT4G17050.1	ureidoglycine aminohydrolase	ureidoglycine aminohydrolase (UGLYAH); FUNCTIONS IN: ureidoglycine aminohydrolase activity, sequence-specific DNA binding transcription factor activity; INVOLVED IN: allantoin catabolic process, regulation of transcription; LOCATED IN: endomembrane system; CONTAINS InterPro DOMAIN/s: Cupin 2, conserved barrel (InterPro:IPR013096), Cupin, RmlC-type (InterPro:IPR011051), RmlC-like jelly roll fold (…
AT5G57330	8.34971	0.0938397	10.3676	0.0985428	11.0844	0.129601	11.1349	0.112837	9.0339	0.0910777	10.0992	0.0609259	10.7764	0.14271	10.7833	0.0905656	AT5G57330.1	Galactose mutarotase-like superfamily protein	Galactose mutarotase-like superfamily protein; FUNCTIONS IN: isomerase activity, carbohydrate binding, aldose 1-epimerase activity, catalytic activity; INVOLVED IN: galactose metabolic process, carbohydrate metabolic process; LOCATED IN: cellular_component unknown; EXPRESSED IN: 26 plant structures; EXPRESSED DURING: 15 growth stages; CONTAINS InterPro DOMAIN/s: Glycoside hydrolase-type carbohydr…
AT1G32210	5.74377	0.373467	7.79135	0.0541107	7.86169	0.229009	8.52453	0.184482	6.4351	0.129336	7.92401	0.0420629	8.14276	0.199629	8.07592	0.187618	AT1G32210.1	Defender against death (DAD family) protein	DEFENDER AGAINST APOPTOTIC DEATH 1 (ATDAD1); FUNCTIONS IN: molecular_function unknown; INVOLVED IN: anti-apoptosis; LOCATED IN: endoplasmic reticulum, membrane; EXPRESSED IN: 26 plant structures; EXPRESSED DURING: 14 growth stages; CONTAINS InterPro DOMAIN/s: Defender against death DAD protein (InterPro:IPR003038); BEST Arabidopsis thaliana protein match is: Defender against death (DAD family) pr…
AT1G29310	4.75917	0.304532	7.10661	0.128224	7.73722	0.0795351	7.50426	0.0986899	3.97707	0.166005	6.57971	0.131821	6.95325	0.119841	6.55082	0.137566	AT1G29310.1	SecY protein transport family protein	SecY protein transport family protein; FUNCTIONS IN: P-P-bond-hydrolysis-driven protein transmembrane transporter activity; INVOLVED IN: protein secretion, protein transport; LOCATED IN: mitochondrion, plasma membrane, membrane; EXPRESSED IN: 24 plant structures; EXPRESSED DURING: 15 growth stages; CONTAINS InterPro DOMAIN/s: SecY protein (InterPro:IPR002208), Translocon Sec61/SecY, plug domain (…
AT4G19710	5.33262	0.104779	5.87137	0.301458	6.7347	0.128936	8.07426	0.145202	6.23109	0.230863	7.55384	0.0967158	7.43158	0.0402888	7.69135	0.0996271	AT4G19710.1	aspartate kinase-homoserine dehydrogenase ii	aspartate kinase-homoserine dehydrogenase ii (AK-HSDH II); FUNCTIONS IN: homoserine dehydrogenase activity, aspartate kinase activity; INVOLVED IN: aspartate family amino acid biosynthetic process; LOCATED IN: chloroplast; EXPRESSED IN: 24 plant structures; EXPRESSED DURING: 13 growth stages; CONTAINS InterPro DOMAIN/s: Aspartate/glutamate/uridylate kinase (InterPro:IPR001048), Homoserine dehydro…
AT2G34300	6.83782	0.266104	8.7363	0.147433	9.30251	0.0630079	9.56866	0.0408784	7.06402	0.222798	8.94361	0.0522721	9.15977	0.0742551	9.17347	0.0750694	AT2G34300.1	S-adenosyl-L-methionine-dependent methyltransferases superfamily protein	S-adenosyl-L-methionine-dependent methyltransferases superfamily protein; CONTAINS InterPro DOMAIN/s: Protein of unknown function DUF248, methyltransferase putative (InterPro:IPR004159); BEST Arabidopsis thaliana protein match is: S-adenosyl-L-methionine-dependent methyltransferases superfamily protein (TAIR:AT1G29470.2); Has 54799 Blast hits to 24520 proteins in 1584 species: Archae - 172; Bacte…
AT2G22900	8.02995	0.313953	9.04292	0.0822926	10.0535	0.458001	10.7278	0.0545683	8.85165	0.0559073	9.51563	0.208227	9.77092	0.0750911	10.085	0.147486	AT2G22900.1	Galactosyl transferase GMA12/MNN10 family protein	Galactosyl transferase GMA12/MNN10 family protein; FUNCTIONS IN: transferase activity, transferring hexosyl groups, transferase activity, transferring glycosyl groups, transferase activity; INVOLVED IN: biological_process unknown; LOCATED IN: Golgi apparatus; EXPRESSED IN: 24 plant structures; EXPRESSED DURING: 15 growth stages; CONTAINS InterPro DOMAIN/s: Galactosyl transferase (InterPro:IPR0086…
AT1G73430	4.6337	0.208206	7.03209	0.174933	7.46418	0.277934	7.3176	0.152435	5.4318	0.120182	6.27338	0.319	6.84451	0.140458	6.63015	0.0878235	AT1G73430.1	sec34-like family protein	sec34-like family protein; FUNCTIONS IN: molecular_function unknown; INVOLVED IN: intracellular protein transport; LOCATED IN: chloroplast, membrane, cis-Golgi network; EXPRESSED IN: 21 plant structures; EXPRESSED DURING: 13 growth stages; CONTAINS InterPro DOMAIN/s: Sec34-like protein (InterPro:IPR007265); Has 353 Blast hits to 340 proteins in 172 species: Archae - 0; Bacteria - 4; Metazoa - 117…
AT3G52450	4.53465	0.174457	7.23676	0.455955	6.56949	0.238499	7.20272	0.742051	4.69308	0.160943	6.47266	0.640542	5.26306	0.132744	5.40126	0.629378	AT3G52450.1	plant U-box 22	plant U-box 22 (PUB22); CONTAINS InterPro DOMAIN/s: U box domain (InterPro:IPR003613), Armadillo-type fold (InterPro:IPR016024); BEST Arabidopsis thaliana protein match is: plant U-box 23 (TAIR:AT2G35930.1); Has 2414 Blast hits to 2402 proteins in 185 species: Archae - 0; Bacteria - 30; Metazoa - 243; Fungi - 90; Plants - 1816; Viruses - 3; Other Eukaryotes - 232 (source: NCBI BLink).
AT4G03560	5.14541	0.0730261	6.37906	0.177599	7.99846	0.0518541	7.78843	0.021404	5.34163	0.154039	6.38153	0.148843	7.29884	0.0935667	6.99038	0.07487	AT4G03560.1	two-pore channel 1	two-pore channel 1 (TPC1); FUNCTIONS IN: voltage-gated calcium channel activity, calcium channel activity; INVOLVED IN: regulation of jasmonic acid biosynthetic process, calcium ion transport, calcium-mediated signaling, seed germination, regulation of stomatal movement; LOCATED IN: vacuolar membrane, plasma membrane, vacuole, plant-type vacuole; EXPRESSED IN: 25 plant structures; EXPRESSED DURIN…
AT2G29980	3.25374	0.0660569	6.09259	0.29939	5.97366	0.185142	5.88151	0.253064	3.95216	0.212083	5.34706	0.148346	4.55489	0.0728352	3.86269	0.247929	AT2G29980.1	fatty acid desaturase 3	fatty acid desaturase 3 (FAD3); CONTAINS InterPro DOMAIN/s: Protein of unknown function DUF3474 (InterPro:IPR021863), Fatty acid desaturase, type 1 (InterPro:IPR005804); BEST Arabidopsis thaliana protein match is: fatty acid desaturase 8 (TAIR:AT5G05580.1); Has 2578 Blast hits to 2575 proteins in 659 species: Archae - 0; Bacteria - 965; Metazoa - 19; Fungi - 262; Plants - 918; Viruses - 0; Other …
AT4G32915	4.19155	0.339001	6.25651	0.137846	6.82622	0.0730782	6.81416	0.184004	5.24199	0.286921	6.66325	0.162239	6.92158	0.229424	6.76206	0.1268	AT4G32915.1		FUNCTIONS IN: molecular_function unknown; INVOLVED IN: regulation of translational fidelity; LOCATED IN: chloroplast; EXPRESSED IN: 22 plant structures; EXPRESSED DURING: 13 growth stages; CONTAINS InterPro DOMAIN/s: Glu-tRNAGln amidotransferase, C subunit (InterPro:IPR003837); Has 30201 Blast hits to 17322 proteins in 780 species: Archae - 12; Bacteria - 1396; Metazoa - 17338; Fungi - 3422; Plan…
AT3G66658	3.98747	0.139788	6.02183	0.129588	7.08912	0.179601	6.60059	0.130727	4.39377	0.256712	7.03371	0.135307	7.19954	0.0680368	6.81844	0.100243	AT3G66658.1	aldehyde dehydrogenase 22A1	aldehyde dehydrogenase 22A1 (ALDH22A1); FUNCTIONS IN: 3-chloroallyl aldehyde dehydrogenase activity, oxidoreductase activity; INVOLVED IN: oxidation reduction, metabolic process; LOCATED IN: endoplasmic reticulum; EXPRESSED IN: 23 plant structures; EXPRESSED DURING: 13 growth stages; CONTAINS InterPro DOMAIN/s: Aldehyde/histidinol dehydrogenase (InterPro:IPR016161), Aldehyde dehydrogenase (InterP…
AT5G62360	4.25938	0.316865	7.2388	0.126624	6.36103	0.0903909	6.84586	0.0541644	5.43457	0.281653	7.06437	0.140507	7.3444	0.130428	7.20003	0.143878	AT5G62360.1	Plant invertase/pectin methylesterase inhibitor superfamily protein	Plant invertase/pectin methylesterase inhibitor superfamily protein; FUNCTIONS IN: enzyme inhibitor activity, pectinesterase inhibitor activity, pectinesterase activity; INVOLVED IN: biological_process unknown; LOCATED IN: cellular_component unknown; EXPRESSED IN: 22 plant structures; EXPRESSED DURING: 13 growth stages; CONTAINS InterPro DOMAIN/s: Pectinesterase inhibitor (InterPro:IPR006501); BE…
AT3G20390	2.92065	0.146474	4.58554	0.226326	4.7812	0.167672	5.5003	0.0525165	4.20236	0.181351	5.73208	0.0447216	6.34296	0.120003	5.86056	0.0997037	AT3G20390.1	endoribonuclease L-PSP family protein	endoribonuclease L-PSP family protein; FUNCTIONS IN: endoribonuclease activity; INVOLVED IN: response to cadmium ion; LOCATED IN: thylakoid, mitochondrion, chloroplast, plastid, vacuole; EXPRESSED IN: 27 plant structures; EXPRESSED DURING: 16 growth stages; CONTAINS InterPro DOMAIN/s: Endoribonuclease L-PSP (InterPro:IPR006175), YjgF-like protein, conserved site (InterPro:IPR019897), Endoribonucl…
AT3G16500	9.88319	0.123558	12.0044	0.277052	12.6007	0.17722	12.4462	0.0625504	7.78713	0.0939477	8.59565	0.0853948	8.88556	0.0887831	8.6147	0.118203	AT3G16500.1	phytochrome-associated protein 1	phytochrome-associated protein 1 (PAP1); FUNCTIONS IN: sequence-specific DNA binding transcription factor activity; INVOLVED IN: response to auxin stimulus; LOCATED IN: nucleus; EXPRESSED IN: 22 plant structures; EXPRESSED DURING: 13 growth stages; CONTAINS InterPro DOMAIN/s: Aux/IAA-ARF-dimerisation (InterPro:IPR011525), AUX/IAA protein (InterPro:IPR003311); BEST Arabidopsis thaliana protein mat…
AT5G10310	3.18008	0.1952	4.19905	0.5017	5.17957	0.344877	5.72721	0.32709	2.68709	0.124053	2.49733	0.133371	2.59359	0.148863	2.78696	0.0920925	AT5G10310.1		unknown protein; FUNCTIONS IN: molecular_function unknown; INVOLVED IN: biological_process unknown; LOCATED IN: endomembrane system; EXPRESSED IN: 17 plant structures; EXPRESSED DURING: 10 growth stages; BEST Arabidopsis thaliana protein match is: unknown protein (TAIR:AT3G13898.1); Has 1807 Blast hits to 1807 proteins in 277 species: Archae - 0; Bacteria - 0; Metazoa - 736; Fungi - 347; Plants -…
AT1G21750	5.07588	0.108616	6.45055	0.0876915	7.44206	0.0750318	7.60773	0.121998	5.25633	0.328136	5.88948	0.0642766	6.35505	0.133121	6.20407	0.0550717	AT1G21750.1	PDI-like 1-1	PDI-like 1-1 (PDIL1-1); FUNCTIONS IN: protein disulfide isomerase activity; INVOLVED IN: in 6 processes; LOCATED IN: in 8 components; EXPRESSED IN: 29 plant structures; EXPRESSED DURING: 16 growth stages; CONTAINS InterPro DOMAIN/s: Disulphide isomerase (InterPro:IPR005788), Thioredoxin fold (InterPro:IPR012335), Thioredoxin domain (InterPro:IPR013766), Thioredoxin, conserved site (InterPro:IPR01…
AT1G30120	6.44663	0.121931	9.18737	0.186934	9.33073	0.128873	8.96407	0.147147	7.14504	0.218753	9.68946	0.130663	9.66548	0.129142	8.91485	0.0581984	AT1G30120.1	pyruvate dehydrogenase E1 beta	pyruvate dehydrogenase E1 beta (PDH-E1 BETA); FUNCTIONS IN: pyruvate dehydrogenase (acetyl-transferring) activity; INVOLVED IN: fatty acid biosynthetic process; LOCATED IN: plastid pyruvate dehydrogenase complex, chloroplast, chloroplast envelope; EXPRESSED IN: 23 plant structures; EXPRESSED DURING: 15 growth stages; CONTAINS InterPro DOMAIN/s: Transketolase, C-terminal (InterPro:IPR005476), Tran…
AT1G66200	6.55293	0.142214	9.08433	0.11862	10.7989	0.0921714	9.05801	0.0572642	6.61145	0.133657	7.75389	0.152737	8.17612	0.129891	7.66353	0.155498	AT1G66200.1	glutamine synthase clone F11	glutamine synthase clone F11 (GSR2); FUNCTIONS IN: glutamate-ammonia ligase activity, copper ion binding; INVOLVED IN: nitrate assimilation, response to fructose stimulus, response to salt stress, response to sucrose stimulus, response to glucose stimulus; LOCATED IN: cytosol, cytosolic ribosome, apoplast, vacuole, chloroplast envelope; EXPRESSED IN: 24 plant structures; EXPRESSED DURING: 14 grow…
AT3G14990	5.55324	0.399979	8.19533	0.222546	8.99787	0.164472	8.05786	0.128339	3.68494	0.852777	4.0259	0.225683	4.7168	0.113121	5.6457	0.404657	AT3G14990.1	Class I glutamine amidotransferase-like superfamily protein	Class I glutamine amidotransferase-like superfamily protein; FUNCTIONS IN: catalytic activity; INVOLVED IN: response to cadmium ion, thiamin biosynthetic process; LOCATED IN: plasma membrane, vacuole; EXPRESSED IN: 24 plant structures; EXPRESSED DURING: 15 growth stages; CONTAINS InterPro DOMAIN/s: DJ-1 (InterPro:IPR006287), ThiJ/PfpI (InterPro:IPR002818); BEST Arabidopsis thaliana protein match …
AT5G12250	4.70738	0.0687678	6.40913	0.15785	6.97523	0.0355887	7.21135	0.120339	5.93062	0.151477	7.17337	0.0270497	7.79842	0.0920656	7.55014	0.0694225	AT5G12250.1	beta-6 tubulin	beta-6 tubulin (TUB6); FUNCTIONS IN: structural constituent of cytoskeleton; INVOLVED IN: microtubule-based process, response to salt stress, response to cold; LOCATED IN: microtubule cytoskeleton, plasma membrane; EXPRESSED IN: 23 plant structures; EXPRESSED DURING: 13 growth stages; CONTAINS InterPro DOMAIN/s: Beta tubulin (InterPro:IPR002453), Tubulin (InterPro:IPR000217), Tubulin/FtsZ, GTPase…
AT4G26310	6.78648	0.201686	7.69187	0.116688	8.71335	0.116507	9.25084	0.07843	7.29731	0.258399	7.90499	0.142963	8.60319	0.0855498	9.30324	0.104474	AT4G26310.1	elongation factor P (EF-P) family protein	elongation factor P (EF-P) family protein; FUNCTIONS IN: translation elongation factor activity; INVOLVED IN: translational elongation; EXPRESSED IN: 22 plant structures; EXPRESSED DURING: 13 growth stages; CONTAINS InterPro DOMAIN/s: Translation elongation factor P/YeiP, conserved site (InterPro:IPR013852), Nucleic acid-binding, OB-fold (InterPro:IPR012340), Translation elongation factor, KOW-li…
AT4G08390	6.85318	0.0810062	8.33393	0.0723927	8.9584	0.126783	9.31602	0.0496845	7.66456	0.232099	8.89183	0.0805399	9.14348	0.0904776	8.82567	0.0280406	AT4G08390.1	stromal ascorbate peroxidase	stromal ascorbate peroxidase (SAPX); FUNCTIONS IN: L-ascorbate peroxidase activity; INVOLVED IN: response to oxidative stress, oxidation reduction; LOCATED IN: mitochondrion, chloroplast stroma, chloroplast, membrane; EXPRESSED IN: 22 plant structures; EXPRESSED DURING: 15 growth stages; CONTAINS InterPro DOMAIN/s: Haem peroxidase (InterPro:IPR010255), Plant ascorbate peroxidase (InterPro:IPR0022…
AT2G28840	6.90198	0.0645835	8.55532	0.108122	9.98052	0.10875	9.36043	0.0588133	7.6766	0.123719	8.6205	0.107615	9.48825	0.100356	9.06218	0.0726198	AT2G28840.1	XB3 ortholog 1 in Arabidopsis thaliana	XB3 ortholog 1 in Arabidopsis thaliana (XBAT31); FUNCTIONS IN: zinc ion binding; EXPRESSED IN: 24 plant structures; EXPRESSED DURING: 15 growth stages; CONTAINS InterPro DOMAIN/s: Zinc finger, RING-type (InterPro:IPR001841), Ankyrin repeat-containing domain (InterPro:IPR020683), Ankyrin repeat (InterPro:IPR002110); BEST Arabidopsis thaliana protein match is: XB3 ortholog 3 in Arabidopsis thaliana…
AT3G23740	4.61831	0.136157	6.32192	0.251228	6.857	0.137583	7.07298	0.0663016	4.94049	0.169426	7.19933	0.186744	7.36195	0.276743	6.95057	0.10045	AT3G23740.1		unknown protein; FUNCTIONS IN: molecular_function unknown; INVOLVED IN: biological_process unknown; LOCATED IN: chloroplast; EXPRESSED IN: 9 plant structures; EXPRESSED DURING: C globular stage, F mature embryo stage, petal differentiation and expansion stage, E expanded cotyledon stage, D bilateral stage; BEST Arabidopsis thaliana protein match is: unknown protein (TAIR:AT4G14120.1); Has 155 Bla…
AT2G24170	3.68971	0.383581	5.10488	0.436421	6.12601	0.146711	6.13975	0.229689	3.1375	0.294872	5.32636	0.360296	5.34127	0.124622	3.96722	0.385137	AT2G24170.1	Endomembrane protein 70 protein family	Endomembrane protein 70 protein family; LOCATED IN: endomembrane system, integral to membrane; EXPRESSED IN: 21 plant structures; EXPRESSED DURING: 13 growth stages; CONTAINS InterPro DOMAIN/s: Nonaspanin (TM9SF) (InterPro:IPR004240); BEST Arabidopsis thaliana protein match is: Endomembrane protein 70 protein family (TAIR:AT5G10840.1); Has 1577 Blast hits to 1550 proteins in 327 species: Archae -…
AT1G34020	4.40515	0.143026	7.20956	0.0722926	7.35466	0.0431293	6.84014	0.188476	5.68264	0.418418	7.64414	0.0270476	7.59534	0.1836	6.98533	0.118088	AT1G34020.1	Nucleotide-sugar transporter family protein	Nucleotide-sugar transporter family protein; LOCATED IN: plasma membrane, membrane; EXPRESSED IN: 22 plant structures; EXPRESSED DURING: 13 growth stages; CONTAINS InterPro DOMAIN/s: Protein of unknown function DUF250 (InterPro:IPR004853); BEST Arabidopsis thaliana protein match is: Nucleotide-sugar transporter family protein (TAIR:AT4G09810.1); Has 1634 Blast hits to 1631 proteins in 184 species…
AT4G33070	3.94137	0.0770564	7.08082	0.168153	6.95133	0.088177	6.37061	0.0892792	4.73313	0.388743	7.02285	0.0198411	7.75836	0.166376	7.49274	0.0891504	AT4G33070.1	Thiamine pyrophosphate dependent pyruvate decarboxylase family protein	Thiamine pyrophosphate dependent pyruvate decarboxylase family protein; FUNCTIONS IN: in 6 functions; LOCATED IN: membrane; EXPRESSED IN: 11 plant structures; EXPRESSED DURING: 4 anthesis, C globular stage, F mature embryo stage, petal differentiation and expansion stage, E expanded cotyledon stage; CONTAINS InterPro DOMAIN/s: TPP-binding enzyme, conserved site (InterPro:IPR000399), Thiamine pyro…
AT3G50660	5.33623	0.189515	6.34312	0.195193	7.33053	0.0908803	7.76396	0.122531	6.18647	0.215598	6.39053	0.0834017	6.41618	0.208444	6.74198	0.130859	AT3G50660.1	Cytochrome P450 superfamily protein	DWARF 4 (DWF4); CONTAINS InterPro DOMAIN/s: Cytochrome P450 (InterPro:IPR001128), Cytochrome P450, conserved site (InterPro:IPR017972), Cytochrome P450, E-class, group I (InterPro:IPR002401); BEST Arabidopsis thaliana protein match is: Cytochrome P450 superfamily protein (TAIR:AT5G05690.1); Has 31120 Blast hits to 31036 proteins in 1650 species: Archae - 61; Bacteria - 5303; Metazoa - 10591; Fung…
AT5G06060	3.16064	0.226273	4.0246	0.375685	4.33848	0.263488	5.56148	0.281622	3.82843	0.297378	5.27959	0.0314409	5.31539	0.286264	5.29694	0.218328	AT5G06060.1	NAD(P)-binding Rossmann-fold superfamily protein	NAD(P)-binding Rossmann-fold superfamily protein; FUNCTIONS IN: oxidoreductase activity, binding, catalytic activity; INVOLVED IN: oxidation reduction, metabolic process; EXPRESSED IN: 23 plant structures; EXPRESSED DURING: 14 growth stages; CONTAINS InterPro DOMAIN/s: Short-chain dehydrogenase/reductase, conserved site (InterPro:IPR020904), NAD(P)-binding domain (InterPro:IPR016040), Glucose/rib…
AT3G56950	6.68806	0.133896	8.90669	0.0983631	9.77973	0.0458504	9.06375	0.0676463	7.39908	0.224595	9.05402	0.0468338	9.46294	0.0826314	8.99183	0.0465683	AT3G56950.1	small and basic intrinsic protein 2;1	small and basic intrinsic protein 2;1 (SIP2;1); FUNCTIONS IN: transporter activity; INVOLVED IN: transport; LOCATED IN: endoplasmic reticulum, membrane; EXPRESSED IN: 27 plant structures; EXPRESSED DURING: 15 growth stages; CONTAINS InterPro DOMAIN/s: Major intrinsic protein (InterPro:IPR000425); BEST Arabidopsis thaliana protein match is: Aquaporin-like superfamily protein (TAIR:AT5G18290.2); Ha…
AT3G17940	5.4498	0.192759	6.719	0.104761	7.45568	0.0520675	7.82378	0.134861	5.55128	0.0782288	6.38741	0.0589726	7.16926	0.0743156	6.86847	0.085052	AT3G17940.1	Galactose mutarotase-like superfamily protein	Galactose mutarotase-like superfamily protein; FUNCTIONS IN: isomerase activity, carbohydrate binding, aldose 1-epimerase activity, catalytic activity; INVOLVED IN: galactose metabolic process, hexose metabolic process, carbohydrate metabolic process; LOCATED IN: cellular_component unknown; EXPRESSED IN: 25 plant structures; EXPRESSED DURING: 16 growth stages; CONTAINS InterPro DOMAIN/s: Glycosid…
AT3G09150	2.80891	0.184707	4.18999	0.221582	4.26482	0.388142	5.18258	0.210962	3.47802	0.220869	6.13363	0.0361161	6.28388	0.0664282	6.29093	0.203473	AT3G09150.1	phytochromobilin:ferredoxin oxidoreductase, chloroplast / phytochromobilin synthase (HY2)	ELONGATED HYPOCOTYL 2 (HY2); CONTAINS InterPro DOMAIN/s: Ferredoxin-dependent bilin reductase (InterPro:IPR009249); Has 403 Blast hits to 403 proteins in 61 species: Archae - 0; Bacteria - 184; Metazoa - 0; Fungi - 0; Plants - 48; Viruses - 0; Other Eukaryotes - 171 (source: NCBI BLink).
AT3G06650	6.26013	0.0682284	8.30437	0.105414	8.64055	0.0568245	8.6208	0.153308	5.80428	0.317549	8.32776	0.0675326	8.63077	0.0593847	8.50852	0.0725371	AT3G06650.1	ATP-citrate lyase B-1	ATP-citrate lyase B-1 (ACLB-1); FUNCTIONS IN: ATP citrate synthase activity; INVOLVED IN: acetyl-CoA biosynthetic process; LOCATED IN: citrate lyase complex, membrane; EXPRESSED IN: 23 plant structures; EXPRESSED DURING: 14 growth stages; CONTAINS InterPro DOMAIN/s: Succinyl-CoA synthetase, beta subunit, conserved site (InterPro:IPR017866), Citrate synthase-like, small alpha subdomain (InterPro:I…
AT4G20860	3.3975	0.0764406	5.22745	0.41298	5.36451	0.0696927	5.75539	0.429077	3.27476	0.198188	3.91423	0.294428	3.36266	0.145693	3.60691	0.435329	AT4G20860.1	FAD-binding Berberine family protein	FAD-binding Berberine family protein; FUNCTIONS IN: electron carrier activity, oxidoreductase activity, FAD binding, catalytic activity; INVOLVED IN: response to cyclopentenone; LOCATED IN: endomembrane system; EXPRESSED IN: 10 plant structures; EXPRESSED DURING: LP.06 six leaves visible, LP.04 four leaves visible, 4 anthesis, LP.10 ten leaves visible, LP.08 eight leaves visible; CONTAINS InterPr…
AT2G05990	4.97164	0.0476033	6.62321	0.0788393	7.34561	0.12218	7.31923	0.120093	5.34725	0.0847047	7.09186	0.166384	6.90009	0.0946685	6.44216	0.138536	AT2G05990.1	NAD(P)-binding Rossmann-fold superfamily protein	MOSAIC DEATH 1 (MOD1); FUNCTIONS IN: enoyl-[acyl-carrier-protein] reductase (NADH) activity, oxidoreductase activity, enoyl-[acyl-carrier-protein] reductase activity, copper ion binding; INVOLVED IN: fatty acid biosynthetic process; LOCATED IN: fatty acid synthase complex, thylakoid, chloroplast stroma, chloroplast, chloroplast envelope; EXPRESSED IN: 24 plant structures; EXPRESSED DURING: 15 gro…
AT3G14790	5.47434	0.155732	8.16505	0.240154	8.34988	0.1766	7.81657	0.135737	6.02862	0.314482	8.04264	0.0874311	7.46735	0.130069	7.13237	0.169312	AT3G14790.1	rhamnose biosynthesis 3	rhamnose biosynthesis 3 (RHM3); CONTAINS InterPro DOMAIN/s: NAD-dependent epimerase/dehydratase (InterPro:IPR001509), NAD(P)-binding domain (InterPro:IPR016040), dTDP-4-dehydrorhamnose reductase (InterPro:IPR005913); BEST Arabidopsis thaliana protein match is: NAD-dependent epimerase/dehydratase family protein (TAIR:AT1G53500.1); Has 53605 Blast hits to 53390 proteins in 3033 species: Archae - 94…
AT1G53540	7.90245	0.0956825	5.73341	0.045526	7.49693	0.177506	10.2439	0.0669664	7.79826	0.356001	4.75823	0.305315	8.39154	0.265836	11.1627	0.128267	AT1G53540.1	HSP20-like chaperones superfamily protein	HSP20-like chaperones superfamily protein; CONTAINS InterPro DOMAIN/s: Heat shock protein Hsp20 (InterPro:IPR002068), HSP20-like chaperone (InterPro:IPR008978); BEST Arabidopsis thaliana protein match is: heat shock protein 17.4 (TAIR:AT3G46230.1); Has 7090 Blast hits to 7089 proteins in 1610 species: Archae - 175; Bacteria - 4287; Metazoa - 66; Fungi - 302; Plants - 1606; Viruses - 0; Other Euka…
AT4G34030	4.9148	0.201608	6.15975	0.050118	7.3127	0.0835692	7.23459	0.117966	5.1601	0.156552	6.65786	0.123385	7.34441	0.116564	6.72025	0.192088	AT4G34030.1	3-methylcrotonyl-CoA carboxylase	3-methylcrotonyl-CoA carboxylase (MCCB); FUNCTIONS IN: biotin carboxylase activity, cobalt ion binding, methylcrotonoyl-CoA carboxylase activity, zinc ion binding; INVOLVED IN: leucine catabolic process; LOCATED IN: mitochondrion, mitochondrial matrix; EXPRESSED IN: 23 plant structures; EXPRESSED DURING: 13 growth stages; CONTAINS InterPro DOMAIN/s: Acetyl-coenzyme A carboxyltransferase, N-termin…
AT2G30200	5.38924	0.105139	7.41099	0.0406125	7.53095	0.0952391	7.6777	0.0879931	7.03289	0.0895733	7.95291	0.153525	8.4445	0.146423	7.67893	0.0837301	AT2G30200.1	catalytics;transferases;[acyl-carrier-protein] S-malonyltransferases;binding	catalytics;transferases;[acyl-carrier-protein] S-malonyltransferases;binding; FUNCTIONS IN: binding, transferase activity, [acyl-carrier-protein] S-malonyltransferase activity, catalytic activity; INVOLVED IN: fatty acid biosynthetic process, metabolic process; LOCATED IN: chloroplast, chloroplast stroma; EXPRESSED IN: 23 plant structures; EXPRESSED DURING: 14 growth stages; CONTAINS InterPro DOM…
AT1G79790	5.18004	0.0942608	6.12334	0.189052	6.97755	0.0321757	7.46166	0.171848	4.92494	0.0775077	7.20454	0.224957	7.5615	0.146381	6.95376	0.192907	AT1G79790.1	Haloacid dehalogenase-like hydrolase (HAD) superfamily protein	Haloacid dehalogenase-like hydrolase (HAD) superfamily protein; FUNCTIONS IN: hydrolase activity; LOCATED IN: chloroplast; EXPRESSED IN: 23 plant structures; EXPRESSED DURING: 13 growth stages; CONTAINS InterPro DOMAIN/s: HAD-superfamily hydrolase, subfamily IA, variant 3 (InterPro:IPR006402); Has 30201 Blast hits to 17322 proteins in 780 species: Archae - 12; Bacteria - 1396; Metazoa - 17338; Fu…
AT2G31980	6.17983	0.133925	5.82611	0.0548954	6.27574	0.300916	8.45996	0.319311	5.79502	0.0910727	5.41269	0.0620537	5.03089	0.126292	5.79078	0.277636	AT2G31980.1	PHYTOCYSTATIN 2	PHYTOCYSTATIN 2 (CYS2); FUNCTIONS IN: cysteine-type endopeptidase inhibitor activity; INVOLVED IN: biological_process unknown; LOCATED IN: endomembrane system; EXPRESSED IN: 18 plant structures; EXPRESSED DURING: 11 growth stages; CONTAINS InterPro DOMAIN/s: Proteinase inhibitor I25, cystatin, conserved site (InterPro:IPR018073), Proteinase inhibitor I25, cystatin (InterPro:IPR000010), Proteinase…
AT1G53990	4.18503	0.184271	6.0079	0.276534	6.17927	0.267643	6.45933	0.251793	2.61238	0.26347	2.90539	0.255833	3.11113	0.0939321	3.74888	0.768743	AT1G53990.1	GDSL-motif lipase 3	GDSL-motif lipase 3 (GLIP3); FUNCTIONS IN: lipase activity, carboxylesterase activity; INVOLVED IN: glycerol biosynthetic process, lipid metabolic process; LOCATED IN: endomembrane system; EXPRESSED IN: root; CONTAINS InterPro DOMAIN/s: Lipase, GDSL, active site (InterPro:IPR008265), Lipase, GDSL (InterPro:IPR001087), Esterase, SGNH hydrolase-type (InterPro:IPR013830); BEST Arabidopsis thaliana p…
AT2G32920	7.65652	0.151092	9.08519	0.102943	9.82329	0.0905799	9.92607	0.0845435	7.23867	0.228505	8.83553	0.0684606	9.43711	0.0303002	9.37034	0.092145	AT2G32920.1	PDI-like 2-3	PDI-like 2-3 (PDIL2-3); FUNCTIONS IN: protein disulfide isomerase activity; INVOLVED IN: response to endoplasmic reticulum stress; LOCATED IN: endoplasmic reticulum, plasma membrane, vacuole; EXPRESSED IN: 25 plant structures; EXPRESSED DURING: 15 growth stages; CONTAINS InterPro DOMAIN/s: Thioredoxin fold (InterPro:IPR012335), Disulphide isomerase (InterPro:IPR005788), Thioredoxin domain (InterP…
AT4G32330	6.13015	0.0972488	7.87581	0.141034	7.85798	0.178906	8.39899	0.135028	6.41552	0.219801	8.20937	0.119813	8.57843	0.239448	8.31841	0.0335906	AT4G32330.1	TPX2 (targeting protein for Xklp2) protein family	TPX2 (targeting protein for Xklp2) protein family; FUNCTIONS IN: molecular_function unknown; INVOLVED IN: biological_process unknown; LOCATED IN: cellular_component unknown; EXPRESSED IN: 23 plant structures; EXPRESSED DURING: 13 growth stages; CONTAINS InterPro DOMAIN/s: Xklp2 targeting protein (InterPro:IPR009675); BEST Arabidopsis thaliana protein match is: TPX2 (targeting protein for Xklp2) p…
AT1G22060	3.90226	0.188661	6.0917	0.124921	6.57822	0.20549	6.16135	0.122652	3.84093	0.394702	6.32157	0.0479531	6.22361	0.176631	5.73454	0.319451	AT1G22060.1		LOCATED IN: vacuole; EXPRESSED IN: 23 plant structures; EXPRESSED DURING: 13 growth stages; BEST Arabidopsis thaliana protein match is: FBD, F-box and Leucine Rich Repeat domains containing protein (TAIR:AT1G22000.1); Has 84739 Blast hits to 38714 proteins in 2257 species: Archae - 1436; Bacteria - 11314; Metazoa - 40747; Fungi - 7706; Plants - 4675; Viruses - 308; Other Eukaryotes - 18553 (sourc…
AT1G50010	9.87511	0.15976	11.8773	0.125903	11.9865	0.210113	12.1148	0.0755977	11.4898	0.220726	12.2012	0.0219423	12.2353	0.110597	12.1892	0.138078	AT1G50010.1	tubulin alpha-2 chain	tubulin alpha-2 chain (TUA2); FUNCTIONS IN: structural constituent of cytoskeleton; INVOLVED IN: microtubule-based process, response to salt stress; LOCATED IN: tubulin complex, cytosol, cell wall, membrane; EXPRESSED IN: 26 plant structures; EXPRESSED DURING: 15 growth stages; CONTAINS InterPro DOMAIN/s: Alpha tubulin (InterPro:IPR002452), Tubulin (InterPro:IPR000217), Tubulin/FtsZ, GTPase domai…
AT4G13410	3.66194	0.392363	5.21505	0.3646	5.11374	0.406148	5.90103	0.174147	4.06963	0.330478	7.22463	0.0768322	7.269	0.150999	6.37495	0.176591	AT4G13410.1	Nucleotide-diphospho-sugar transferases superfamily protein	ATCSLA15; FUNCTIONS IN: cellulose synthase activity, transferase activity, transferring glycosyl groups; INVOLVED IN: biological_process unknown; LOCATED IN: endomembrane system; EXPRESSED IN: 14 plant structures; EXPRESSED DURING: 9 growth stages; CONTAINS InterPro DOMAIN/s: Glycosyl transferase, family 2 (InterPro:IPR001173); BEST Arabidopsis thaliana protein match is: cellulose synthase-like A…
AT4G13800	3.56554	0.120151	4.85649	0.197944	5.4478	0.145758	5.80105	0.140081	4.35209	0.394516	4.79278	0.176063	5.37064	0.228513	5.76702	0.232294	AT4G13800.1	Protein of unknown function (DUF803)	Protein of unknown function (DUF803); INVOLVED IN: biological_process unknown; LOCATED IN: plasma membrane; EXPRESSED IN: 18 plant structures; EXPRESSED DURING: 12 growth stages; CONTAINS InterPro DOMAIN/s: Protein of unknown function DUF803 (InterPro:IPR008521); BEST Arabidopsis thaliana protein match is: Protein of unknown function (DUF803) (TAIR:AT3G23870.1); Has 30201 Blast hits to 17322 prot…
AT2G23420	2.78359	0.143615	4.06383	0.238837	4.86206	0.381286	5.01887	0.227296	2.96205	0.121288	4.23494	0.294446	3.69639	0.0828523	4.21374	0.140562	AT2G23420.1	nicotinate phosphoribosyltransferase 2	nicotinate phosphoribosyltransferase 2 (NAPRT2); FUNCTIONS IN: nicotinate phosphoribosyltransferase activity; INVOLVED IN: pyridine nucleotide biosynthetic process, nicotinate nucleotide salvage; LOCATED IN: cellular_component unknown; EXPRESSED IN: 22 plant structures; EXPRESSED DURING: 13 growth stages; CONTAINS InterPro DOMAIN/s: Nicotinate phosphoribosyltransferase-related (InterPro:IPR007229…
AT5G35630	5.78814	0.145549	7.11955	0.0569662	7.5373	0.112276	8.01809	0.0687273	6.4525	0.163161	7.49285	0.0250056	8.12359	0.145524	7.51247	0.0838183	AT5G35630.1	glutamine synthetase 2	glutamine synthetase 2 (GS2); FUNCTIONS IN: glutamate-ammonia ligase activity; INVOLVED IN: in 8 processes; LOCATED IN: in 9 components; EXPRESSED IN: 25 plant structures; EXPRESSED DURING: 14 growth stages; CONTAINS InterPro DOMAIN/s: Glutamine synthetase, catalytic domain (InterPro:IPR008146), Glutamine synthetase, beta-Grasp (InterPro:IPR008147), Glutamine synthetase/guanido kinase, catalytic …
AT2G46420	2.79398	0.108414	4.39477	0.0858248	4.78287	0.161568	5.02368	0.226342	3.16269	0.091034	5.99472	0.0317395	6.50386	0.171129	6.46102	0.0774798	AT2G46420.1	Plant protein 1589 of unknown function	Plant protein 1589 of unknown function; CONTAINS InterPro DOMAIN/s: Conserved hypothetical protein CHP01589, plant (InterPro:IPR006476); BEST Arabidopsis thaliana protein match is: Plant protein 1589 of unknown function (TAIR:AT3G61700.1); Has 251 Blast hits to 249 proteins in 29 species: Archae - 0; Bacteria - 0; Metazoa - 6; Fungi - 0; Plants - 223; Viruses - 0; Other Eukaryotes - 22 (source: N…
AT1G22460	2.74028	0.0895887	5.02528	0.219202	4.3547	0.149147	4.95728	0.340254	2.69635	0.0551083	3.43184	0.150266	3.29902	0.0589864	3.21903	0.0899706	AT1G22460.1	O-fucosyltransferase family protein	O-fucosyltransferase family protein; CONTAINS InterPro DOMAIN/s: GDP-fucose protein O-fucosyltransferase (InterPro:IPR019378); BEST Arabidopsis thaliana protein match is: O-fucosyltransferase family protein (TAIR:AT5G64600.1); Has 841 Blast hits to 817 proteins in 30 species: Archae - 0; Bacteria - 0; Metazoa - 0; Fungi - 0; Plants - 841; Viruses - 0; Other Eukaryotes - 0 (source: NCBI BLink).
AT5G22740	4.41025	0.0882578	5.62037	0.0819178	6.14801	0.117292	6.6198	0.0889974	5.12146	0.32046	7.07248	0.104537	7.00974	0.0648591	6.80599	0.214572	AT5G22740.1	cellulose synthase-like A02	cellulose synthase-like A02 (CSLA02); CONTAINS InterPro DOMAIN/s: Glycosyl transferase, family 2 (InterPro:IPR001173); BEST Arabidopsis thaliana protein match is: Nucleotide-diphospho-sugar transferases superfamily protein (TAIR:AT5G03760.1); Has 5133 Blast hits to 5129 proteins in 1484 species: Archae - 200; Bacteria - 4017; Metazoa - 35; Fungi - 91; Plants - 482; Viruses - 11; Other Eukaryotes …
AT1G15690	8.72317	0.070543	10.6217	0.056009	11.051	0.0832058	10.9169	0.106575	8.94627	0.21571	10.5071	0.0475775	10.5322	0.0923901	10.2235	0.0129533	AT1G15690.1	Inorganic H pyrophosphatase family protein	AVP1; FUNCTIONS IN: hydrogen-translocating pyrophosphatase activity; INVOLVED IN: response to water deprivation, response to salt stress, establishment or maintenance of transmembrane electrochemical gradient, leaf development, auxin polar transport; LOCATED IN: in 10 components; EXPRESSED IN: 28 plant structures; EXPRESSED DURING: 16 growth stages; CONTAINS InterPro DOMAIN/s: Inorganic H+ pyroph…
AT4G16155	2.65214	0.0399467	3.49433	0.322679	4.00186	0.265537	4.84499	0.288958	3.10027	0.185281	3.84288	0.242507	4.29754	0.320801	3.90866	0.234535	AT4G16155.1	dihydrolipoyl dehydrogenases	dihydrolipoyl dehydrogenases; FUNCTIONS IN: dihydrolipoyl dehydrogenase activity; INVOLVED IN: oxidation reduction, cell redox homeostasis; LOCATED IN: chloroplast, chloroplast envelope; EXPRESSED IN: 23 plant structures; EXPRESSED DURING: 14 growth stages; CONTAINS InterPro DOMAIN/s: FAD-dependent pyridine nucleotide-disulphide oxidoreductase (InterPro:IPR013027), Pyridine nucleotide-disulphide …
AT2G03840	7.21217	0.215596	9.11048	0.150757	9.43609	0.109783	9.40299	0.115475	6.34274	0.359329	8.33985	0.0809983	9.72147	0.117818	9.72072	0.138689	AT2G03840.1	tetraspanin13	tetraspanin13 (TET13); FUNCTIONS IN: molecular_function unknown; INVOLVED IN: aging; LOCATED IN: integral to membrane; EXPRESSED IN: 11 plant structures; EXPRESSED DURING: 8 growth stages; CONTAINS InterPro DOMAIN/s: Tetraspanin (InterPro:IPR018499); BEST Arabidopsis thaliana protein match is: tetraspanin8 (TAIR:AT2G23810.1); Has 414 Blast hits to 412 proteins in 22 species: Archae - 0; Bacteria …
AT4G02500	5.19964	0.193982	6.92817	0.210175	7.1715	0.102845	7.38604	0.0595112	6.62318	0.259811	8.05721	0.123078	7.90821	0.0684495	7.6712	0.0902575	AT4G02500.1	UDP-xylosyltransferase 2	UDP-xylosyltransferase 2 (XT2); FUNCTIONS IN: xyloglucan 6-xylosyltransferase activity, UDP-xylosyltransferase activity, transferase activity, transferring glycosyl groups, transferase activity; INVOLVED IN: polysaccharide biosynthetic process, xyloglucan biosynthetic process, root hair elongation; LOCATED IN: mitochondrion, integral to membrane; EXPRESSED IN: 22 plant structures; EXPRESSED DURIN…
AT2G31730	2.6157	0.16257	4.86433	0.208342	4.57383	0.147005	4.80152	0.108957	2.47595	0.167314	3.11651	0.264899	3.92896	0.0990442	4.07609	0.212692	AT2G31730.1	basic helix-loop-helix (bHLH) DNA-binding superfamily protein	basic helix-loop-helix (bHLH) DNA-binding superfamily protein; FUNCTIONS IN: sequence-specific DNA binding transcription factor activity; INVOLVED IN: response to ethylene stimulus, response to gibberellin stimulus; LOCATED IN: nucleus; EXPRESSED IN: 20 plant structures; EXPRESSED DURING: 13 growth stages; CONTAINS InterPro DOMAIN/s: Helix-loop-helix DNA-binding domain (InterPro:IPR001092), Helix…
AT2G40550	4.61553	0.173813	6.0678	0.240265	6.29897	0.162862	6.79411	0.147136	4.32361	0.0915032	6.87541	0.119586	6.7418	0.191355	6.36433	0.0874665	AT2G40550.1	E2F target gene 1	E2F target gene 1 (ETG1); FUNCTIONS IN: molecular_function unknown; INVOLVED IN: sister chromatid cohesion, postreplication repair, DNA replication; LOCATED IN: nuclear replisome, nucleus, chloroplast envelope, MCM complex; EXPRESSED IN: 24 plant structures; EXPRESSED DURING: 15 growth stages; CONTAINS InterPro DOMAIN/s: Protein of unknown function DUF2044, membrane (InterPro:IPR019140); Has 3533…
AT1G69420	3.87882	0.122736	6.46657	0.0700298	6.31043	0.136272	6.05372	0.164071	4.62991	0.344946	6.96572	0.174726	6.57588	0.0802314	6.12991	0.160973	AT1G69420.1	DHHC-type zinc finger family protein	DHHC-type zinc finger family protein; FUNCTIONS IN: zinc ion binding; INVOLVED IN: biological_process unknown; LOCATED IN: endomembrane system; EXPRESSED IN: 22 plant structures; EXPRESSED DURING: 13 growth stages; CONTAINS InterPro DOMAIN/s: Zinc finger, DHHC-type (InterPro:IPR001594); BEST Arabidopsis thaliana protein match is: DHHC-type zinc finger family protein (TAIR:AT4G15080.1); Has 4875 B…
AT1G60070	4.7268	0.0890316	6.68356	0.17405	7.26524	0.180759	6.89058	0.07076	5.37746	0.327404	7.00077	0.0963897	6.8603	0.0953398	6.38351	0.072797	AT1G60070.1	Adaptor protein complex AP-1, gamma subunit	Adaptor protein complex AP-1, gamma subunit; FUNCTIONS IN: protein transporter activity, clathrin binding, binding; INVOLVED IN: intracellular protein transport, vesicle-mediated transport, protein transport; LOCATED IN: membrane coat, Golgi apparatus part, Golgi apparatus, clathrin adaptor complex; EXPRESSED IN: 22 plant structures; EXPRESSED DURING: 13 growth stages; CONTAINS InterPro DOMAIN/s:…
AT2G40890	3.88529	0.18322	5.22374	0.197366	6.61494	0.106634	6.04815	0.177566	3.62652	0.038908	3.67717	0.110562	4.36346	0.0846433	3.76631	0.163743	AT2G40890.1	cytochrome P450, family 98, subfamily A, polypeptide 3	cytochrome P450, family 98, subfamily A, polypeptide 3 (CYP98A3); FUNCTIONS IN: monooxygenase activity, p-coumarate 3-hydroxylase activity; INVOLVED IN: coumarin biosynthetic process, lignin biosynthetic process, phenylpropanoid biosynthetic process, flavonoid biosynthetic process; LOCATED IN: mitochondrion, endoplasmic reticulum, plasma membrane, microsome; EXPRESSED IN: 25 plant structures; EXP…
AT1G50710	5.08651	0.174851	6.64979	0.112493	7.62154	0.279188	7.24742	0.162007	6.11696	0.141382	7.25173	0.0803977	7.25049	0.204535	7.27325	0.189695	AT1G50710.1		unknown protein; Has 109 Blast hits to 109 proteins in 44 species: Archae - 0; Bacteria - 2; Metazoa - 61; Fungi - 8; Plants - 36; Viruses - 0; Other Eukaryotes - 2 (source: NCBI BLink).
AT5G15910	6.59725	0.0680461	9.00585	0.182102	9.44369	0.0528311	8.75734	0.128342	5.68212	0.210624	8.73981	0.0305066	8.2586	0.0583862	6.81755	0.263602	AT5G15910.1	NAD(P)-binding Rossmann-fold superfamily protein	NAD(P)-binding Rossmann-fold superfamily protein; FUNCTIONS IN: coenzyme binding, binding, catalytic activity; INVOLVED IN: cellular metabolic process, metabolic process; EXPRESSED IN: 26 plant structures; EXPRESSED DURING: 15 growth stages; CONTAINS InterPro DOMAIN/s: NAD-dependent epimerase/dehydratase (InterPro:IPR001509), NAD(P)-binding domain (InterPro:IPR016040); BEST Arabidopsis thaliana p…
AT1G48830	7.02955	0.0956831	7.91711	0.268519	8.7154	0.160667	9.18453	0.0978144	7.17539	0.249697	8.98416	0.0935317	9.39471	0.0734055	9.42817	0.106755	AT1G48830.1	Ribosomal protein S7e family protein	Ribosomal protein S7e family protein; FUNCTIONS IN: structural constituent of ribosome; INVOLVED IN: translation; LOCATED IN: cytosolic small ribosomal subunit, cytosolic ribosome, cell wall, plasma membrane, chloroplast; EXPRESSED IN: 23 plant structures; EXPRESSED DURING: 13 growth stages; CONTAINS InterPro DOMAIN/s: Ribosomal protein S7e (InterPro:IPR000554); BEST Arabidopsis thaliana protein …
AT3G13040	4.70072	0.319647	6.53531	0.15891	6.87162	0.249329	6.84904	0.0939226	3.80833	0.395265	5.07823	0.253243	4.45305	0.293714	4.20725	0.346477	AT3G13040.1	myb-like HTH transcriptional regulator family protein	myb-like HTH transcriptional regulator family protein; CONTAINS InterPro DOMAIN/s: Homeodomain-like (InterPro:IPR009057), Myb, DNA-binding (InterPro:IPR014778), HTH transcriptional regulator, Myb-type, DNA-binding (InterPro:IPR017930), Myb-like DNA-binding domain, SHAQKYF class (InterPro:IPR006447), Homeodomain-related (InterPro:IPR012287); BEST Arabidopsis thaliana protein match is: phosphate st…
AT5G40540	6.5525	0.13786	7.77902	0.18367	8.36369	0.151161	8.69413	0.0868328	5.15414	0.180036	6.1136	0.243255	6.00297	0.0349146	6.72638	0.106315	AT5G40540.1	Protein kinase superfamily protein	Protein kinase superfamily protein; FUNCTIONS IN: protein serine/threonine/tyrosine kinase activity, kinase activity; INVOLVED IN: protein amino acid phosphorylation; LOCATED IN: cellular_component unknown; EXPRESSED IN: 13 plant structures; EXPRESSED DURING: 7 growth stages; CONTAINS InterPro DOMAIN/s: Protein kinase, ATP binding site (InterPro:IPR017441), Protein kinase, catalytic domain (Inter…
AT1G09200	2.99329	0.365283	4.83032	0.171844	5.14201	0.18432	5.1333	0.166368	2.80072	0.287657	4.87729	0.165136	5.37171	0.159399	5.10041	0.150975	AT1G09200.1	Histone superfamily protein	Histone superfamily protein; FUNCTIONS IN: DNA binding; INVOLVED IN: nucleosome assembly; LOCATED IN: chloroplast, nucleosome; EXPRESSED IN: 24 plant structures; EXPRESSED DURING: 15 growth stages; CONTAINS InterPro DOMAIN/s: Histone H3 (InterPro:IPR000164), Histone-fold (InterPro:IPR009072), Histone core (InterPro:IPR007125); BEST Arabidopsis thaliana protein match is: Histone superfamily protei…
AT5G54160	5.84215	0.343857	7.92554	0.149057	8.18496	0.0836408	7.96547	0.141623	6.71084	0.323748	7.9473	0.0821902	7.54082	0.0713118	7.4901	0.229735	AT5G54160.1	O-methyltransferase 1	O-methyltransferase 1 (OMT1); FUNCTIONS IN: myricetin 3'-O-methyltransferase activity, quercetin 3-O-methyltransferase activity, caffeate O-methyltransferase activity; INVOLVED IN: lignin biosynthetic process, flavonol biosynthetic process; LOCATED IN: cytosol, nucleus, plasma membrane, cytoplasm; EXPRESSED IN: 23 plant structures; EXPRESSED DURING: 14 growth stages; CONTAINS InterPro DOMAIN/s: W…
AT3G55440	8.46435	0.0450919	10.0069	0.153412	10.6842	0.0465244	10.5852	0.0288437	8.45398	0.15175	10.1288	0.0479788	10.5594	0.0261494	10.4547	0.0359917	AT3G55440.1	triosephosphate isomerase	triosephosphate isomerase (TPI); FUNCTIONS IN: triose-phosphate isomerase activity, copper ion binding; INVOLVED IN: in 7 processes; LOCATED IN: in 8 components; EXPRESSED IN: 27 plant structures; EXPRESSED DURING: 15 growth stages; CONTAINS InterPro DOMAIN/s: Triosephosphate isomerase, active site (InterPro:IPR020861), Aldolase-type TIM barrel (InterPro:IPR013785), Triosephosphate isomerase (Int…
AT2G16440	5.03346	0.0791792	6.18056	0.256563	6.95248	0.0854067	7.14969	0.0866107	4.51698	0.141241	7.16841	0.0891817	7.00911	0.117885	6.6313	0.105674	AT2G16440.1	Minichromosome maintenance (MCM2/3/5) family protein	MINICHROMOSOME MAINTENANCE 4 (MCM4); FUNCTIONS IN: nucleoside-triphosphatase activity, DNA-dependent ATPase activity, DNA binding, nucleotide binding, ATP binding; INVOLVED IN: cell proliferation, DNA-dependent DNA replication initiation, DNA unwinding involved in replication; LOCATED IN: nuclear chromatin; EXPRESSED IN: 24 plant structures; EXPRESSED DURING: 16 growth stages; CONTAINS InterPro D…
AT4G16130	4.42983	0.174534	5.20073	0.1455	6.29843	0.149428	6.54574	0.0726328	4.545	0.231151	5.60021	0.174299	6.48091	0.0770621	6.12368	0.0938131	AT4G16130.1	arabinose kinase	arabinose kinase (ARA1); FUNCTIONS IN: L-arabinokinase activity, ATP binding, galactokinase activity; INVOLVED IN: arabinose metabolic process; LOCATED IN: cytoplasm; EXPRESSED IN: 23 plant structures; EXPRESSED DURING: 13 growth stages; CONTAINS InterPro DOMAIN/s: Mevalonate/galactokinase (InterPro:IPR006206), Galactokinase galactose-binding domain (InterPro:IPR019539), Ribosomal protein S5 doma…
AT5G44070	5.56559	0.0505937	6.56255	0.165008	7.08758	0.144219	7.67251	0.198256	5.30383	0.0298075	6.70975	0.422671	6.27244	0.17444	6.08893	0.396556	AT5G44070.1	phytochelatin synthase 1 (PCS1)	CADMIUM SENSITIVE 1 (CAD1); FUNCTIONS IN: cadmium ion binding, copper ion binding, glutathione gamma-glutamylcysteinyltransferase activity; INVOLVED IN: in 6 processes; LOCATED IN: cytosol; EXPRESSED IN: 24 plant structures; EXPRESSED DURING: 13 growth stages; CONTAINS InterPro DOMAIN/s: Phytochelatin synthase, C-terminal (InterPro:IPR015407), Phytochelatin synthase (InterPro:IPR007719); BEST Ara…
AT5G38530	4.50955	0.208005	5.49703	0.207389	7.43844	0.21236	6.60896	0.173452	3.64643	0.144427	5.29132	0.300834	5.49639	0.263162	5.40079	0.192138	AT5G38530.1	tryptophan synthase beta type 2	tryptophan synthase beta type 2 (TSBtype2); FUNCTIONS IN: pyridoxal phosphate binding, tryptophan synthase activity, catalytic activity; INVOLVED IN: tryptophan biosynthetic process, metabolic process; EXPRESSED IN: 21 plant structures; EXPRESSED DURING: 13 growth stages; CONTAINS InterPro DOMAIN/s: Pyridoxal phosphate-dependent enzyme, beta subunit (InterPro:IPR001926), Tryptophan synthase, beta…
AT4G23060	3.85602	0.144148	6.17246	0.213277	5.68709	0.11916	5.95228	0.112715	4.50746	0.325723	5.50936	0.23748	5.50606	0.177047	5.41291	0.325866	AT4G23060.1	IQ-domain 22	IQ-domain 22 (IQD22); CONTAINS InterPro DOMAIN/s: IQ calmodulin-binding region (InterPro:IPR000048); BEST Arabidopsis thaliana protein match is: IQ-domain 26 (TAIR:AT3G16490.1); Has 890 Blast hits to 763 proteins in 40 species: Archae - 0; Bacteria - 0; Metazoa - 31; Fungi - 3; Plants - 728; Viruses - 0; Other Eukaryotes - 128 (source: NCBI BLink).
AT5G64440	5.0317	0.30428	6.76669	0.259554	7.44746	0.118468	7.11439	0.156803	3.51237	0.242923	4.34667	0.623612	5.19505	0.316776	4.90073	0.253336	AT5G64440.1	fatty acid amide hydrolase	fatty acid amide hydrolase (FAAH); FUNCTIONS IN: N-(long-chain-acyl)ethanolamine deacylase activity, amidase activity; INVOLVED IN: defense response to bacterium; LOCATED IN: endoplasmic reticulum, plasma membrane, vacuole; EXPRESSED IN: 25 plant structures; EXPRESSED DURING: 14 growth stages; CONTAINS InterPro DOMAIN/s: Amidase, conserved site (InterPro:IPR020556), Amidase (InterPro:IPR000120); …
AT3G02520	8.38322	0.0739164	9.52578	0.137397	10.4968	0.0690225	10.4644	0.0213661	8.01085	0.18262	9.68677	0.0444031	10.1393	0.101562	9.95393	0.107904	AT3G02520.1	general regulatory factor 7	general regulatory factor 7 (GRF7); FUNCTIONS IN: protein phosphorylated amino acid binding; LOCATED IN: nuclear envelope, chloroplast stroma, plasma membrane, chloroplast, cytoplasm; EXPRESSED IN: 24 plant structures; EXPRESSED DURING: 15 growth stages; CONTAINS InterPro DOMAIN/s: 14-3-3 protein (InterPro:IPR000308); BEST Arabidopsis thaliana protein match is: general regulatory factor 3 (TAIR:A…
AT4G19020	5.03618	0.153932	5.98175	0.0725377	6.66259	0.172901	7.10867	0.0672481	5.3329	0.0575924	6.20577	0.16211	6.79748	0.142314	6.44074	0.0520423	AT4G19020.1	chromomethylase 2	chromomethylase 2 (CMT2); FUNCTIONS IN: chromatin binding, DNA binding; INVOLVED IN: chromatin assembly or disassembly, DNA methylation; LOCATED IN: chromatin, nucleus; CONTAINS InterPro DOMAIN/s: DNA methylase, C-5 cytosine-specific (InterPro:IPR001525), Chromo domain-like (InterPro:IPR016197), Bromo adjacent homology (BAH) domain (InterPro:IPR001025), Chromo domain (InterPro:IPR000953); BEST Ar…
AT5G60640	7.45502	0.133348	8.51552	0.0310161	9.11476	0.0292636	9.52541	0.121319	7.55157	0.113616	8.60815	0.0969132	8.8023	0.0588864	8.83388	0.0595366	AT5G60640.1	PDI-like 1-4	PDI-like 1-4 (PDIL1-4); FUNCTIONS IN: protein disulfide isomerase activity; INVOLVED IN: response to oxidative stress; LOCATED IN: mitochondrion, endoplasmic reticulum, plasma membrane, chloroplast; EXPRESSED IN: 26 plant structures; EXPRESSED DURING: 14 growth stages; CONTAINS InterPro DOMAIN/s: Thioredoxin fold (InterPro:IPR012335), Disulphide isomerase (InterPro:IPR005788), Thioredoxin domain …
AT1G31812	3.98075	0.0333544	4.82822	0.128591	5.64268	0.182675	6.04874	0.0833702	3.90442	0.106248	5.20875	0.0579822	5.15349	0.200226	5.10775	0.183632	AT1G31812.1	acyl-CoA-binding protein 6	acyl-CoA-binding protein 6 (ACBP6); FUNCTIONS IN: phosphatidylcholine binding, acyl-CoA binding; INVOLVED IN: response to freezing, response to cold, lipid transport; LOCATED IN: cytosol, plasma membrane; EXPRESSED IN: 25 plant structures; EXPRESSED DURING: 16 growth stages; CONTAINS InterPro DOMAIN/s: Acyl-CoA-binding protein, ACBP (InterPro:IPR000582), FERM/acyl-CoA-binding protein, 3-helical b…
AT1G73120	4.02449	0.0981067	4.03609	0.106975	6.95362	0.122473	6.08724	0.139303	3.59489	0.132602	4.06404	0.038316	4.61911	0.125982	4.1942	0.142182	AT1G73120.1		unknown protein; FUNCTIONS IN: molecular_function unknown; INVOLVED IN: response to oxidative stress; EXPRESSED IN: root, cultured cell; Has 36 Blast hits to 36 proteins in 8 species: Archae - 0; Bacteria - 0; Metazoa - 0; Fungi - 0; Plants - 36; Viruses - 0; Other Eukaryotes - 0 (source: NCBI BLink).
AT1G59870	8.42492	0.132211	9.81117	0.110175	10.4343	0.0548523	10.4803	0.332128	5.62317	0.368852	7.3327	0.392797	7.43988	0.254462	7.38728	0.33488	AT1G59870.1	ABC-2 and Plant PDR ABC-type transporter family protein	PENETRATION 3 (PEN3); FUNCTIONS IN: ATPase activity, coupled to transmembrane movement of substances, cadmium ion transmembrane transporter activity; INVOLVED IN: in 9 processes; LOCATED IN: mitochondrion, plasma membrane, chloroplast, membrane, chloroplast envelope; EXPRESSED IN: 29 plant structures; EXPRESSED DURING: 13 growth stages; CONTAINS InterPro DOMAIN/s: ATPase, AAA+ type, core (InterPr…
AT2G01720	7.65465	0.029969	8.93378	0.0863324	9.47435	0.148005	9.69009	0.0558273	8.10288	0.0408195	9.06882	0.0512048	9.42449	0.0469345	9.51101	0.170799	AT2G01720.1	Ribophorin I	Ribophorin I; FUNCTIONS IN: oligosaccharyl transferase activity, dolichyl-diphosphooligosaccharide-protein glycotransferase activity; INVOLVED IN: protein amino acid glycosylation; LOCATED IN: endoplasmic reticulum, plasma membrane, plant-type cell wall; EXPRESSED IN: 25 plant structures; EXPRESSED DURING: 13 growth stages; CONTAINS InterPro DOMAIN/s: Ribophorin I (InterPro:IPR007676); BEST Arabi…
AT3G51670	4.81329	0.203539	7.02119	0.480931	7.46851	0.349644	6.8442	0.185227	6.77954	0.515327	9.21181	0.0858974	8.77165	0.14023	8.58005	0.143616	AT3G51670.1	SEC14 cytosolic factor family protein / phosphoglyceride transfer family protein	SEC14 cytosolic factor family protein / phosphoglyceride transfer family protein; FUNCTIONS IN: transporter activity; INVOLVED IN: transport; LOCATED IN: plasma membrane; EXPRESSED IN: 23 plant structures; EXPRESSED DURING: 13 growth stages; CONTAINS InterPro DOMAIN/s: Cellular retinaldehyde-binding/triple function, C-terminal (InterPro:IPR001251), Cellular retinaldehyde-binding/triple function, …
AT3G23600	6.03818	0.0566038	7.0174	0.0413297	7.99531	0.125299	8.06545	0.0710917	5.37959	0.140687	6.38814	0.13012	7.3844	0.0689503	7.74645	0.0756622	AT3G23600.1	alpha/beta-Hydrolases superfamily protein	alpha/beta-Hydrolases superfamily protein; FUNCTIONS IN: hydrolase activity; INVOLVED IN: response to salt stress; LOCATED IN: apoplast, nucleus, plasma membrane, cytoplasm; EXPRESSED IN: 24 plant structures; EXPRESSED DURING: 14 growth stages; CONTAINS InterPro DOMAIN/s: Dienelactone hydrolase (InterPro:IPR002925); BEST Arabidopsis thaliana protein match is: alpha/beta-Hydrolases superfamily pro…
AT3G22790	3.30266	0.190501	5.26911	0.104246	5.13003	0.11072	5.32423	0.0345131	4.04569	0.140127	5.97164	0.0513253	6.20986	0.164348	5.78385	0.163385	AT3G22790.1	Kinase interacting (KIP1-like) family protein	Kinase interacting (KIP1-like) family protein; FUNCTIONS IN: molecular_function unknown; INVOLVED IN: biological_process unknown; LOCATED IN: plasma membrane; EXPRESSED IN: 20 plant structures; EXPRESSED DURING: 13 growth stages; CONTAINS InterPro DOMAIN/s: KIP1-like (InterPro:IPR011684); BEST Arabidopsis thaliana protein match is: kinase interacting (KIP1-like) family protein (TAIR:AT4G14760.1);…
AT1G55620	3.40313	0.387267	5.19097	0.431008	5.85205	0.0929496	5.41221	0.292046	3.22317	0.207249	5.53894	0.198759	5.32846	0.384445	5.76058	0.201346	AT1G55620.1	chloride channel F	chloride channel F (CLC-F); FUNCTIONS IN: ion channel activity, voltage-gated chloride channel activity; INVOLVED IN: chloride transport, transmembrane transport; LOCATED IN: Golgi apparatus, chloroplast, membrane; EXPRESSED IN: 24 plant structures; EXPRESSED DURING: 14 growth stages; CONTAINS InterPro DOMAIN/s: Chloride channel, core (InterPro:IPR014743), Chloride channel, voltage gated (InterPr…
AT2G34840	5.32787	0.182708	7.27889	0.0590874	7.6014	0.132956	7.33122	0.085139	5.05424	0.347799	6.79466	0.184285	6.40689	0.118107	6.34088	0.0439226	AT2G34840.1	Coatomer epsilon subunit	Coatomer epsilon subunit; FUNCTIONS IN: protein transporter activity, structural molecule activity, binding; INVOLVED IN: retrograde vesicle-mediated transport, Golgi to ER; LOCATED IN: COPI vesicle coat; EXPRESSED IN: 22 plant structures; EXPRESSED DURING: 13 growth stages; CONTAINS InterPro DOMAIN/s: Tetratricopeptide-like helical (InterPro:IPR011990), Coatomer, epsilon subunit (InterPro:IPR006…
AT5G15740	3.56429	0.197296	5.78293	0.189242	5.18888	0.159946	5.56644	0.298675	4.93598	0.42826	6.00826	0.228529	5.46155	0.196364	5.75187	0.260819	AT5G15740.1	O-fucosyltransferase family protein	O-fucosyltransferase family protein; CONTAINS InterPro DOMAIN/s: GDP-fucose protein O-fucosyltransferase (InterPro:IPR019378); BEST Arabidopsis thaliana protein match is: O-fucosyltransferase family protein (TAIR:AT3G02250.1); Has 822 Blast hits to 815 proteins in 30 species: Archae - 0; Bacteria - 0; Metazoa - 0; Fungi - 0; Plants - 822; Viruses - 0; Other Eukaryotes - 0 (source: NCBI BLink).
AT4G37870	7.9516	0.0795005	8.77908	0.0803059	10.2512	0.0743756	9.95342	0.114545	7.97691	0.133236	8.53011	0.0302302	9.19138	0.086808	9.01714	0.084922	AT4G37870.1	phosphoenolpyruvate carboxykinase 1	phosphoenolpyruvate carboxykinase 1 (PCK1); FUNCTIONS IN: phosphoenolpyruvate carboxykinase activity, purine nucleotide binding, phosphoenolpyruvate carboxykinase (ATP) activity, ATP binding; INVOLVED IN: defense response to fungus, incompatible interaction, response to cadmium ion, cellular response to phosphate starvation, gluconeogenesis; LOCATED IN: cytosol, nucleolus, nucleus, membrane; EXPR…
AT4G32130	4.9763	0.183858	6.77832	0.227807	7.04743	0.152449	6.97714	0.122134	5.14879	0.237482	6.962	0.128708	6.53488	0.198076	6.19996	0.199766	AT4G32130.1	Protein of unknown function (DUF2012)	FUNCTIONS IN: carbohydrate binding; INVOLVED IN: biological_process unknown; LOCATED IN: endoplasmic reticulum; EXPRESSED IN: male gametophyte, callus, pollen tube; EXPRESSED DURING: L mature pollen stage, M germinated pollen stage; CONTAINS InterPro DOMAIN/s: Carbohydrate-binding-like fold (InterPro:IPR013784), Protein of unknown function DUF2012 (InterPro:IPR019008); BEST Arabidopsis thaliana p…
AT1G17500	6.91363	0.0990622	8.49147	0.0998587	9.08528	0.103673	8.90461	0.0683219	5.92492	0.230195	6.99274	0.101068	6.71405	0.195438	6.59404	0.142022	AT1G17500.1	ATPase E1-E2 type family protein / haloacid dehalogenase-like hydrolase family protein	ATPase E1-E2 type family protein / haloacid dehalogenase-like hydrolase family protein; FUNCTIONS IN: ATPase activity, coupled to transmembrane movement of ions, phosphorylative mechanism; INVOLVED IN: metabolic process, ATP biosynthetic process, phospholipid transport; LOCATED IN: integral to membrane, membrane; EXPRESSED IN: 23 plant structures; EXPRESSED DURING: 13 growth stages; CONTAINS Inte…
AT4G21150	6.41046	0.0942903	7.95663	0.133872	8.59906	0.150669	8.38909	0.143508	7.08816	0.228764	7.91021	0.0828052	8.25406	0.205973	7.86587	0.0652842	AT4G21150.1	ribophorin II (RPN2) family protein	HAPLESS 6 (HAP6); FUNCTIONS IN: dolichyl-diphosphooligosaccharide-protein glycotransferase activity; INVOLVED IN: response to cold, protein amino acid terminal N-glycosylation; LOCATED IN: in 6 components; EXPRESSED IN: 25 plant structures; EXPRESSED DURING: 14 growth stages; CONTAINS InterPro DOMAIN/s: Ribophorin II (InterPro:IPR008814); Has 30201 Blast hits to 17322 proteins in 780 species: Arc…
AT5G51400	7.03496	0.137048	8.67431	0.143686	8.8692	0.0529619	9.01098	0.109829	7.50114	0.144273	8.651	0.220677	8.50238	0.145694	8.47457	0.138773	AT5G51400.1	PLAC8 family protein	PLAC8 family protein; CONTAINS InterPro DOMAIN/s: Protein of unknown function Cys-rich (InterPro:IPR006461); BEST Arabidopsis thaliana protein match is: PLAC8 family protein (TAIR:AT2G45010.1); Has 30201 Blast hits to 17322 proteins in 780 species: Archae - 12; Bacteria - 1396; Metazoa - 17338; Fungi - 3422; Plants - 5037; Viruses - 0; Other Eukaryotes - 2996 (source: NCBI BLink).
AT5G53900	3.91977	0.259598	5.56907	0.0932093	6.13511	0.0653043	5.89145	0.0607477	4.4288	0.0531956	4.98607	0.238017	4.98571	0.201251	5.34967	0.137667	AT5G53900.1	Serine/threonine-protein kinase WNK (With No Lysine)-related	Serine/threonine-protein kinase WNK (With No Lysine)-related; BEST Arabidopsis thaliana protein match is: Serine/threonine-protein kinase WNK (With No Lysine)-related (TAIR:AT3G15240.2); Has 145 Blast hits to 145 proteins in 15 species: Archae - 0; Bacteria - 0; Metazoa - 2; Fungi - 0; Plants - 143; Viruses - 0; Other Eukaryotes - 0 (source: NCBI BLink).
AT1G23490	7.07735	0.0761285	9.03246	0.156011	9.29308	0.0330128	9.0422	0.0747692	8.00157	0.216299	8.89663	0.177279	9.08034	0.0294497	8.90985	0.116899	AT1G23490.1	ADP-ribosylation factor 1	ADP-ribosylation factor 1 (ARF1); FUNCTIONS IN: protein binding, phospholipase activator activity, GTP binding; INVOLVED IN: response to cadmium ion, N-terminal protein myristoylation; LOCATED IN: intracellular; EXPRESSED IN: 24 plant structures; EXPRESSED DURING: 16 growth stages; CONTAINS InterPro DOMAIN/s: ADP-ribosylation factor (InterPro:IPR006688), Small GTP-binding protein (InterPro:IPR005…
AT4G18030	6.63481	0.187859	8.63623	0.149692	8.24705	0.13059	8.5711	0.0292828	7.59098	0.233025	8.83582	0.125877	8.9024	0.0559099	8.98124	0.094071	AT4G18030.1	S-adenosyl-L-methionine-dependent methyltransferases superfamily protein	S-adenosyl-L-methionine-dependent methyltransferases superfamily protein; INVOLVED IN: biological_process unknown; LOCATED IN: Golgi apparatus, plasma membrane, plant-type cell wall; EXPRESSED IN: 24 plant structures; EXPRESSED DURING: 14 growth stages; CONTAINS InterPro DOMAIN/s: Protein of unknown function DUF248, methyltransferase putative (InterPro:IPR004159); BEST Arabidopsis thaliana protei…
AT2G37770	7.27005	0.127273	9.20378	0.103724	9.58262	0.129836	9.20436	0.080359	7.64373	0.144686	9.3894	0.155214	9.55954	0.106676	9.16951	0.0879479	AT2G37770.1	NAD(P)-linked oxidoreductase superfamily protein	NAD(P)-linked oxidoreductase superfamily protein; FUNCTIONS IN: oxidoreductase activity; INVOLVED IN: oxidation reduction; EXPRESSED IN: 12 plant structures; EXPRESSED DURING: LP.04 four leaves visible, 4 anthesis, petal differentiation and expansion stage; CONTAINS InterPro DOMAIN/s: Aldo/keto reductase (InterPro:IPR001395), Aldo/keto reductase subgroup (InterPro:IPR020471), Aldo/keto reductase,…
AT4G39690	4.07049	0.111386	5.36251	0.140095	6.2133	0.113618	6.00005	0.113825	4.4051	0.101023	5.63724	0.100154	5.80128	0.0691413	5.67079	0.0567772	AT4G39690.1		FUNCTIONS IN: molecular_function unknown; INVOLVED IN: biological_process unknown; LOCATED IN: mitochondrion; EXPRESSED IN: 26 plant structures; EXPRESSED DURING: 14 growth stages; CONTAINS InterPro DOMAIN/s: Mitochondrial inner membrane protein Mitofilin (InterPro:IPR019133); Has 30201 Blast hits to 17322 proteins in 780 species: Archae - 12; Bacteria - 1396; Metazoa - 17338; Fungi - 3422; Plant…
AT3G13870	5.23635	0.172937	6.81807	0.188485	7.39551	0.171653	7.16326	0.117336	5.03426	0.280593	6.67206	0.0190895	6.68111	0.158139	6.58446	0.0590396	AT3G13870.1	Root hair defective 3 GTP-binding protein (RHD3)	ROOT HAIR DEFECTIVE 3 (RHD3); FUNCTIONS IN: GTP binding; INVOLVED IN: root epidermal cell differentiation, plant-type cell wall biogenesis, ER to Golgi vesicle-mediated transport, actin cytoskeleton organization, cell tip growth; LOCATED IN: endoplasmic reticulum, plasma membrane, cytoplasm; EXPRESSED IN: 25 plant structures; EXPRESSED DURING: 14 growth stages; CONTAINS InterPro DOMAIN/s: Root ha…
AT5G64130	5.8222	0.157111	7.36197	0.0634625	8.0369	0.0463771	7.74474	0.0194735	6.94399	0.118914	7.41194	0.0780566	7.91679	0.0748475	7.832	0.0842542	AT5G64130.1	cAMP-regulated phosphoprotein 19-related protein	cAMP-regulated phosphoprotein 19-related protein; FUNCTIONS IN: molecular_function unknown; INVOLVED IN: biological_process unknown; LOCATED IN: plasma membrane; EXPRESSED IN: 24 plant structures; EXPRESSED DURING: 15 growth stages; CONTAINS InterPro DOMAIN/s: cAMP-regulated phosphoprotein/endosulphine conserved region (InterPro:IPR006760); BEST Arabidopsis thaliana protein match is: cAMP-regulat…
AT1G52600	7.71478	0.0525054	9.14267	0.126225	9.51371	0.0665828	9.63647	0.0573062	7.97121	0.163204	9.25012	0.0744764	9.30771	0.109073	9.00597	0.0948121	AT1G52600.1	Peptidase S24/S26A/S26B/S26C family protein	Peptidase S24/S26A/S26B/S26C family protein; FUNCTIONS IN: peptidase activity; INVOLVED IN: proteolysis, signal peptide processing; LOCATED IN: endoplasmic reticulum, plasma membrane, membrane; EXPRESSED IN: 26 plant structures; EXPRESSED DURING: 14 growth stages; CONTAINS InterPro DOMAIN/s: Peptidase S24/S26A/S26B, conserved region (InterPro:IPR019759), Peptidase S26B, eukaryotic signal peptidas…
AT5G54440	4.86641	0.139243	6.56955	0.0403293	6.79787	0.127499	6.78437	0.161959	5.27067	0.0809487	6.35596	0.0193542	6.55389	0.139789	6.30895	0.0604097	AT5G54440.1	CLUB	CLUB (CLUB); CONTAINS InterPro DOMAIN/s: Protein of unknown function DUF3758 (InterPro:IPR022233); Has 362 Blast hits to 266 proteins in 127 species: Archae - 0; Bacteria - 0; Metazoa - 146; Fungi - 118; Plants - 63; Viruses - 0; Other Eukaryotes - 35 (source: NCBI BLink).
AT5G38480	5.09886	0.347771	6.84952	0.23902	6.84291	0.0925179	7.01677	0.187252	5.5141	0.118839	6.7448	0.190561	7.04571	0.13674	6.89555	0.294812	AT5G38480.1	general regulatory factor 3	general regulatory factor 3 (GRF3); FUNCTIONS IN: protein phosphorylated amino acid binding, ATP binding; LOCATED IN: mitochondrion, cell wall, chloroplast, plasma membrane, vacuole; EXPRESSED IN: 25 plant structures; EXPRESSED DURING: 16 growth stages; CONTAINS InterPro DOMAIN/s: 14-3-3 protein (InterPro:IPR000308); BEST Arabidopsis thaliana protein match is: general regulatory factor 7 (TAIR:AT…
AT5G16450	4.61256	0.228796	6.16772	0.177518	6.10462	0.136043	6.5249	0.118712	4.81432	0.10893	6.9027	0.144286	7.57348	0.26844	7.93182	0.0974675	AT5G16450.1	Ribonuclease E inhibitor RraA/Dimethylmenaquinone methyltransferase	Ribonuclease E inhibitor RraA/Dimethylmenaquinone methyltransferase; FUNCTIONS IN: ribonuclease inhibitor activity; INVOLVED IN: regulation of RNA metabolic process; LOCATED IN: cellular_component unknown; EXPRESSED IN: 24 plant structures; EXPRESSED DURING: 13 growth stages; CONTAINS InterPro DOMAIN/s: Ribonuclease E inhibitor RraA/Dimethylmenaquinone methyltransferase (InterPro:IPR005493), Ribo…
AT3G13050	2.91779	0.168842	4.70794	0.428934	4.28792	0.428786	4.82637	0.180362	3.42488	0.380396	3.74938	0.212351	3.80255	0.138607	3.80933	0.370955	AT3G13050.1	Major facilitator superfamily protein	Major facilitator superfamily protein; FUNCTIONS IN: carbohydrate transmembrane transporter activity, transporter activity, sugar:hydrogen symporter activity; INVOLVED IN: transport, transmembrane transport; LOCATED IN: integral to membrane, membrane; EXPRESSED IN: 9 plant structures; EXPRESSED DURING: L mature pollen stage, M germinated pollen stage, 4 anthesis, petal differentiation and expansi…
AT3G20820	4.69505	0.193805	7.37075	0.322126	7.90095	0.207487	6.60215	0.205914	5.43335	0.175734	7.41932	0.152471	7.3403	0.146475	6.50385	0.156699	AT3G20820.1	Leucine-rich repeat (LRR) family protein	Leucine-rich repeat (LRR) family protein; INVOLVED IN: signal transduction, defense response; LOCATED IN: apoplast, cell wall, chloroplast, membrane; EXPRESSED IN: 23 plant structures; EXPRESSED DURING: 13 growth stages; CONTAINS InterPro DOMAIN/s: Leucine-rich repeat-containing N-terminal domain, type 2 (InterPro:IPR013210), Leucine-rich repeat (InterPro:IPR001611); BEST Arabidopsis thaliana pro…
AT1G19920	6.13578	0.202148	7.41614	0.138646	7.32383	0.164253	8.04142	0.108038	7.94419	0.185483	8.9346	0.0977883	8.70021	0.0950089	8.73122	0.0304122	AT1G19920.1	Pseudouridine synthase/archaeosine transglycosylase-like family protein	APS2; FUNCTIONS IN: sulfate adenylyltransferase (ATP) activity; INVOLVED IN: sulfate assimilation; LOCATED IN: chloroplast; EXPRESSED IN: 25 plant structures; EXPRESSED DURING: 13 growth stages; CONTAINS InterPro DOMAIN/s: Rossmann-like alpha/beta/alpha sandwich fold (InterPro:IPR014729), Pseudouridine synthase/archaeosine transglycosylase-like (InterPro:IPR015947), Sulphate adenylyltransferase (…
AT5G46850	4.00964	0.353722	4.47135	0.463724	5.19396	0.295166	5.89981	0.236662	4.4658	0.135879	4.93265	0.358571	5.31127	0.248577	7.10961	0.169821	AT5G46850.1		unknown protein; Has 1807 Blast hits to 1807 proteins in 277 species: Archae - 0; Bacteria - 0; Metazoa - 736; Fungi - 347; Plants - 385; Viruses - 0; Other Eukaryotes - 339 (source: NCBI BLink).
AT1G56340	2.31686	0.0272081	2.87474	0.189334	3.90681	0.0840057	4.2034	0.0406458	2.26116	0.0489049	2.84843	0.117602	3.31086	0.105544	3.2206	0.124384	AT1G56340.1	calreticulin 1a	calreticulin 1a (CRT1a); FUNCTIONS IN: unfolded protein binding, calcium ion binding; INVOLVED IN: response to oxidative stress, response to cadmium ion, response to salt stress, calcium ion homeostasis; LOCATED IN: mitochondrion, endoplasmic reticulum, plasma membrane, chloroplast; EXPRESSED IN: 27 plant structures; EXPRESSED DURING: 14 growth stages; CONTAINS InterPro DOMAIN/s: Calreticulin/cal…
AT5G17770	7.2206	0.0495373	8.75825	0.0243641	9.35228	0.0802299	9.10332	0.0279887	7.93542	0.136976	9.14339	0.0181361	9.27466	0.0276348	9.01818	0.0769885	AT5G17770.1	NADH:cytochrome B5 reductase 1	NADH:cytochrome B5 reductase 1 (CBR); FUNCTIONS IN: cytochrome-b5 reductase activity; INVOLVED IN: electron transport chain; LOCATED IN: endoplasmic reticulum, plasma membrane, plant-type cell wall; EXPRESSED IN: 25 plant structures; EXPRESSED DURING: 15 growth stages; CONTAINS InterPro DOMAIN/s: Oxidoreductase FAD/NAD(P)-binding (InterPro:IPR001433), Ferredoxin reductase-type FAD-binding domain …
AT4G23440	5.02058	0.162398	7.01643	0.12742	7.53955	0.147012	6.89911	0.271962	5.94667	0.279901	6.69171	0.0662771	6.70068	0.108424	6.46677	0.0861064	AT4G23440.1	Disease resistance protein (TIR-NBS class)	Disease resistance protein (TIR-NBS class); FUNCTIONS IN: transmembrane receptor activity, nucleoside-triphosphatase activity, nucleotide binding, ATP binding; INVOLVED IN: signal transduction, apoptosis, innate immune response; LOCATED IN: plasma membrane; EXPRESSED IN: 22 plant structures; EXPRESSED DURING: 13 growth stages; CONTAINS InterPro DOMAIN/s: ATPase, AAA+ type, core (InterPro:IPR00359…
AT5G05170	8.06702	0.109132	9.83987	0.101701	10.2388	0.0428351	9.94426	0.068672	8.61586	0.179752	9.736	0.103809	9.748	0.0687684	9.55323	0.0452496	AT5G05170.1	Cellulose synthase family protein	CONSTITUTIVE EXPRESSION OF VSP 1 (CEV1); FUNCTIONS IN: cellulose synthase activity, transferase activity, transferring glycosyl groups; INVOLVED IN: primary cell wall biogenesis, cellulose biosynthetic process, defense response; LOCATED IN: Golgi apparatus, plasma membrane; EXPRESSED IN: 27 plant structures; EXPRESSED DURING: 14 growth stages; CONTAINS InterPro DOMAIN/s: Cellulose synthase (Inter…
AT1G71830	3.51419	0.222903	4.88308	0.393605	4.63424	0.0924408	5.39041	0.194632	4.46423	0.342767	6.25752	0.029599	5.84511	0.314621	5.93312	0.20421	AT1G71830.1	somatic embryogenesis receptor-like kinase 1	somatic embryogenesis receptor-like kinase 1 (SERK1); FUNCTIONS IN: transmembrane receptor protein serine/threonine kinase activity, kinase activity; INVOLVED IN: in 8 processes; LOCATED IN: plasma membrane, protein complex; EXPRESSED IN: 26 plant structures; EXPRESSED DURING: 15 growth stages; CONTAINS InterPro DOMAIN/s: Protein kinase, ATP binding site (InterPro:IPR017441), Protein kinase, cata…
AT4G29960	6.67566	0.0379967	7.56577	0.285319	8.66381	0.11128	8.55041	0.112821	6.91703	0.155136	8.23191	0.2167	7.89344	0.160522	8.11463	0.0927809	AT4G29960.1		unknown protein; FUNCTIONS IN: molecular_function unknown; INVOLVED IN: biological_process unknown; LOCATED IN: plasma membrane; EXPRESSED IN: 23 plant structures; EXPRESSED DURING: 15 growth stages; Has 30201 Blast hits to 17322 proteins in 780 species: Archae - 12; Bacteria - 1396; Metazoa - 17338; Fungi - 3422; Plants - 5037; Viruses - 0; Other Eukaryotes - 2996 (source: NCBI BLink).
AT3G25530	5.04836	0.0789852	6.48719	0.0415062	6.65273	0.133498	6.92297	0.0912714	5.75994	0.110421	6.7374	0.0563226	7.60364	0.147348	7.33932	0.0865928	AT3G25530.1	glyoxylate reductase 1	glyoxylate reductase 1 (GLYR1); FUNCTIONS IN: 3-hydroxybutyrate dehydrogenase activity, phosphogluconate dehydrogenase (decarboxylating) activity; INVOLVED IN: response to oxidative stress; LOCATED IN: cytosol; EXPRESSED IN: 23 plant structures; EXPRESSED DURING: 15 growth stages; CONTAINS InterPro DOMAIN/s: 6-phosphogluconate dehydrogenase, NAD-binding (InterPro:IPR006115), 6-phosphogluconate de…
AT3G54120	3.47984	0.0713445	3.9578	0.396833	5.27654	0.163164	5.34831	0.162096	2.86352	0.212554	4.18897	0.358255	4.52258	0.480688	3.62379	0.259522	AT3G54120.1	Reticulon family protein	Reticulon family protein; FUNCTIONS IN: molecular_function unknown; INVOLVED IN: biological_process unknown; LOCATED IN: endoplasmic reticulum; EXPRESSED IN: 22 plant structures; EXPRESSED DURING: 11 growth stages; CONTAINS InterPro DOMAIN/s: Reticulon (InterPro:IPR003388); BEST Arabidopsis thaliana protein match is: Reticulon family protein (TAIR:AT3G19460.1); Has 661 Blast hits to 661 proteins …
AT1G10240	3.58692	0.172718	4.34286	0.154565	4.81142	0.0429727	5.45501	0.132336	3.73779	0.104233	4.74818	0.110424	4.88341	0.190081	5.06306	0.389955	AT1G10240.1	FAR1-related sequence 11	FAR1-related sequence 11 (FRS11); FUNCTIONS IN: zinc ion binding; INVOLVED IN: response to red or far red light; LOCATED IN: cellular_component unknown; EXPRESSED IN: 20 plant structures; EXPRESSED DURING: 12 growth stages; CONTAINS InterPro DOMAIN/s: MULE transposase, conserved domain (InterPro:IPR018289), Transcription factor, FAR1-related (InterPro:IPR004330), Zinc finger, PMZ-type (InterPro:I…
AT5G62530	6.66086	0.0589416	8.07195	0.0942635	8.00057	0.194938	8.5242	0.0207628	6.29957	0.113476	7.31128	0.10085	7.26095	0.0818061	7.1723	0.0843333	AT5G62530.1	aldehyde dehydrogenase 12A1	aldehyde dehydrogenase 12A1 (ALDH12A1); FUNCTIONS IN: 3-chloroallyl aldehyde dehydrogenase activity, cobalt ion binding, zinc ion binding, 1-pyrroline-5-carboxylate dehydrogenase activity; INVOLVED IN: oxygen and reactive oxygen species metabolic process, response to salt stress, proline catabolic process to glutamate, proline metabolic process; LOCATED IN: mitochondrion, chloroplast; EXPRESSED I…
AT2G04280	7.2219	0.114552	8.49469	0.162532	8.73552	0.179523	9.08273	0.119959	8.2957	0.0880313	8.99763	0.0877714	9.42475	0.0370762	9.29395	0.0974472	AT2G04280.1		unknown protein; FUNCTIONS IN: molecular_function unknown; INVOLVED IN: biological_process unknown; EXPRESSED IN: 24 plant structures; EXPRESSED DURING: 13 growth stages; BEST Arabidopsis thaliana protein match is: unknown protein (TAIR:AT4G12700.1); Has 130 Blast hits to 130 proteins in 16 species: Archae - 0; Bacteria - 0; Metazoa - 0; Fungi - 0; Plants - 124; Viruses - 0; Other Eukaryotes - 6 …
AT5G04740	4.86085	0.122794	5.79438	0.0836282	6.34326	0.218114	6.72091	0.0821697	4.42085	0.203866	5.88993	0.137564	5.77271	0.142349	6.41485	0.132415	AT5G04740.1	ACT domain-containing protein	ACT domain-containing protein; FUNCTIONS IN: amino acid binding; INVOLVED IN: metabolic process; LOCATED IN: chloroplast thylakoid membrane, chloroplast stroma, chloroplast; EXPRESSED IN: 22 plant structures; EXPRESSED DURING: 13 growth stages; CONTAINS InterPro DOMAIN/s: Amino acid-binding ACT (InterPro:IPR002912); BEST Arabidopsis thaliana protein match is: uridylyltransferase-related (TAIR:AT1…
AT3G24170	8.2534	0.0712159	9.48108	0.101225	9.9513	0.190888	10.1122	0.116677	8.09823	0.0724226	8.89834	0.0910518	9.73738	0.0819768	9.92053	0.0392556	AT3G24170.1	glutathione-disulfide reductase	glutathione-disulfide reductase (GR1); FUNCTIONS IN: NADP or NADPH binding, glutathione-disulfide reductase activity, oxidoreductase activity, FAD binding; INVOLVED IN: oxidation reduction, glutathione metabolic process, cell redox homeostasis; LOCATED IN: peroxisome; EXPRESSED IN: 25 plant structures; EXPRESSED DURING: 14 growth stages; CONTAINS InterPro DOMAIN/s: FAD-dependent pyridine nucleoti…
AT3G10220	6.02918	0.0823445	7.0796	0.183454	7.79133	0.0351637	7.88181	0.0651089	6.4197	0.114407	7.40388	0.0427937	7.9336	0.0781045	7.90657	0.0569075	AT3G10220.1	tubulin folding cofactor B	tubulin folding cofactor B; FUNCTIONS IN: molecular_function unknown; INVOLVED IN: tubulin complex assembly, embryo development, cell division; LOCATED IN: nucleus, cytoplasm, phragmoplast; EXPRESSED IN: 22 plant structures; EXPRESSED DURING: 13 growth stages; CONTAINS InterPro DOMAIN/s: Cytoskeleton-associated protein, CAP-Gly (InterPro:IPR000938); Has 1750 Blast hits to 1417 proteins in 212 spe…
AT2G21170	6.23603	0.0966743	7.09965	0.0631651	7.80759	0.129436	8.08791	0.0867247	7.02915	0.130147	7.84485	0.0696913	8.14194	0.0773136	8.0515	0.0446127	AT2G21170.1	triosephosphate isomerase	triosephosphate isomerase (TIM); FUNCTIONS IN: triose-phosphate isomerase activity; INVOLVED IN: in 7 processes; LOCATED IN: in 6 components; EXPRESSED IN: 24 plant structures; EXPRESSED DURING: 15 growth stages; CONTAINS InterPro DOMAIN/s: Triosephosphate isomerase, active site (InterPro:IPR020861), Aldolase-type TIM barrel (InterPro:IPR013785), Triosephosphate isomerase (InterPro:IPR000652); BE…
AT1G79500	7.43423	0.0423953	9.04425	0.0770491	8.89653	0.151414	9.28403	0.0548995	7.53189	0.120868	8.94618	0.107059	9.34333	0.0417075	9.12267	0.0699849	AT1G79500.1	Aldolase-type TIM barrel family protein	AtkdsA1; FUNCTIONS IN: 3-deoxy-8-phosphooctulonate synthase activity; INVOLVED IN: metabolic process, rhamnogalacturonan II biosynthetic process; LOCATED IN: endomembrane system, cytoplasm; EXPRESSED IN: 22 plant structures; EXPRESSED DURING: 13 growth stages; CONTAINS InterPro DOMAIN/s: DAHP synthetase I/KDSA (InterPro:IPR006218), Aldolase-type TIM barrel (InterPro:IPR013785), 3-deoxy-8-phosphoo…
AT5G64290	6.18147	0.0429455	7.04695	0.139151	8.089	0.0256584	8.02886	0.0484782	6.55138	0.187559	7.38796	0.132844	8.15798	0.0672698	7.81745	0.151276	AT5G64290.1	dicarboxylate transport 2.1	dicarboxylate transport 2.1 (DIT2.1); FUNCTIONS IN: oxoglutarate:malate antiporter activity; INVOLVED IN: malate transport, response to nematode; LOCATED IN: chloroplast, membrane, chloroplast envelope; EXPRESSED IN: 23 plant structures; EXPRESSED DURING: 13 growth stages; CONTAINS InterPro DOMAIN/s: Sodium/sulphate symporter (InterPro:IPR001898); BEST Arabidopsis thaliana protein match is: dicar…
AT2G13810	6.74387	0.177458	8.67549	0.192345	8.55858	0.215561	8.58717	0.133162	5.9812	0.213703	4.91957	0.310928	5.56794	0.257564	5.31077	0.430564	AT2G13810.1	AGD2-like defense response protein 1	AGD2-like defense response protein 1 (ALD1); FUNCTIONS IN: transferase activity, transferring nitrogenous groups, pyridoxal phosphate binding, transaminase activity, catalytic activity; INVOLVED IN: asparagine catabolic process, biosynthetic process, glutamate catabolic process to oxaloacetate, aspartate transamidation; LOCATED IN: chloroplast; EXPRESSED IN: sepal, root, stamen; EXPRESSED DURING:…
AT1G79580	6.02515	0.0759748	7.65144	0.243459	7.83854	0.203843	7.85462	0.16601	6.82884	0.171923	6.35141	0.0271398	5.61551	0.104688	6.33531	0.12499	AT1G79580.1	NAC (No Apical Meristem) domain transcriptional regulator superfamily protein	SOMBRERO (SMB); CONTAINS InterPro DOMAIN/s: No apical meristem (NAM) protein (InterPro:IPR003441); BEST Arabidopsis thaliana protein match is: NAC domain containing protein 70 (TAIR:AT4G10350.1); Has 5042 Blast hits to 4339 proteins in 312 species: Archae - 0; Bacteria - 299; Metazoa - 1017; Fungi - 76; Plants - 3059; Viruses - 0; Other Eukaryotes - 591 (source: NCBI BLink).
AT4G19820	3.70365	0.246208	4.59285	0.205661	5.29493	0.0997056	5.53191	0.175038	3.18961	0.191745	2.84114	0.0492744	3.00456	0.121362	3.38841	0.205556	AT4G19820.1	Glycosyl hydrolase family protein with chitinase insertion domain	Glycosyl hydrolase family protein with chitinase insertion domain; FUNCTIONS IN: cation binding, hydrolase activity, hydrolyzing O-glycosyl compounds, chitinase activity, catalytic activity; INVOLVED IN: carbohydrate metabolic process; LOCATED IN: endomembrane system; EXPRESSED IN: 8 plant structures; EXPRESSED DURING: LP.04 four leaves visible, petal differentiation and expansion stage; CONTAINS…
AT4G40030	7.3095	0.0782502	9.4259	0.156174	9.30607	0.193401	9.13238	0.0895751	7.41056	0.207001	9.36287	0.0344838	9.15153	0.200041	8.66479	0.145858	AT4G40030.1	Histone superfamily protein	Histone superfamily protein; FUNCTIONS IN: DNA binding; INVOLVED IN: nucleosome assembly; LOCATED IN: nucleosome; EXPRESSED IN: 25 plant structures; EXPRESSED DURING: 16 growth stages; CONTAINS InterPro DOMAIN/s: Histone H3 (InterPro:IPR000164), Histone-fold (InterPro:IPR009072), Histone core (InterPro:IPR007125); BEST Arabidopsis thaliana protein match is: Histone superfamily protein (TAIR:AT5G1…
AT3G51820	5.93806	0.149261	7.42077	0.120129	7.71194	0.0950161	7.75451	0.111664	5.64099	0.177291	6.28334	0.28723	7.79422	0.0917577	7.91057	0.0538616	AT3G51820.1	UbiA prenyltransferase family protein	G4; FUNCTIONS IN: chlorophyll synthetase activity; INVOLVED IN: chlorophyll biosynthetic process; LOCATED IN: chloroplast thylakoid membrane, chloroplast; EXPRESSED IN: 25 plant structures; EXPRESSED DURING: 15 growth stages; CONTAINS InterPro DOMAIN/s: Bacteriochlorophyll/chlorophyll synthetase (InterPro:IPR006372), Chlorophyll synthase, ChlG (InterPro:IPR011799), UbiA prenyltransferase (InterPr…
AT1G12230	4.02382	0.0674245	5.35638	0.069236	5.87734	0.0827341	5.83849	0.0949349	4.13137	0.218281	5.62775	0.122186	5.67371	0.0687181	5.6264	0.187028	AT1G12230.1	Aldolase superfamily protein	Aldolase superfamily protein; FUNCTIONS IN: transaldolase activity, zinc ion binding; INVOLVED IN: glucose catabolic process to lactate and acetate, 5-phosphoribose 1-diphosphate biosynthetic process, carbohydrate metabolic process, metabolic process, pentose-phosphate shunt, non-oxidative branch; LOCATED IN: chloroplast; EXPRESSED IN: 23 plant structures; EXPRESSED DURING: 13 growth stages; CONT…
AT2G20290	2.98572	0.140006	5.43265	0.172117	4.46278	0.169002	4.80005	0.157065	3.77	0.139369	4.62785	0.133121	4.23573	0.0945606	4.65111	0.0669987	AT2G20290.1	myosin-like protein XIG	myosin-like protein XIG (XIG); FUNCTIONS IN: motor activity; INVOLVED IN: actin filament-based movement; LOCATED IN: endomembrane system, myosin complex; EXPRESSED IN: 23 plant structures; EXPRESSED DURING: 13 growth stages; CONTAINS InterPro DOMAIN/s: Dil domain (InterPro:IPR018444), Dilute (InterPro:IPR002710), Myosin, N-terminal, SH3-like (InterPro:IPR004009), Myosin head, motor domain (InterP…
AT5G50370	5.29391	0.114145	6.93677	0.113399	7.23562	0.11098	7.10606	0.0637589	6.03828	0.171144	7.23651	0.0441604	7.59446	0.0501418	7.43604	0.0996597	AT5G50370.1	Adenylate kinase family protein	Adenylate kinase family protein; FUNCTIONS IN: copper ion binding, adenylate kinase activity; INVOLVED IN: nucleobase, nucleoside, nucleotide and nucleic acid metabolic process, anaerobic respiration, nucleotide metabolic process; LOCATED IN: mitochondrion, plasma membrane; EXPRESSED IN: 25 plant structures; EXPRESSED DURING: 14 growth stages; CONTAINS InterPro DOMAIN/s: Adenylate kinase, active …
AT5G50460	8.38279	0.11718	9.30308	0.213816	9.832	0.192649	10.1861	0.0933074	8.6331	0.145951	9.00356	0.14938	9.69638	0.12801	9.70118	0.0378736	AT5G50460.1	secE/sec61-gamma protein transport protein	secE/sec61-gamma protein transport protein; FUNCTIONS IN: P-P-bond-hydrolysis-driven protein transmembrane transporter activity; INVOLVED IN: intracellular protein transport, protein transport, protein targeting; LOCATED IN: membrane; EXPRESSED IN: 24 plant structures; EXPRESSED DURING: 15 growth stages; CONTAINS InterPro DOMAIN/s: Protein translocase SEC61 complex gamma subunit (InterPro:IPR0081…
AT3G43300	7.99806	0.0329868	9.29142	0.173685	10.0422	0.107849	9.79517	0.0796807	7.68997	0.268602	8.84538	0.130189	9.22559	0.22784	8.89957	0.127204	AT3G43300.1	HOPM interactor 7	HOPM interactor 7 (ATMIN7); FUNCTIONS IN: protein binding, guanyl-nucleotide exchange factor activity; INVOLVED IN: defense response to bacterium, vesicle-mediated transport, growth; LOCATED IN: trans-Golgi network, early endosome; EXPRESSED IN: 24 plant structures; EXPRESSED DURING: 15 growth stages; CONTAINS InterPro DOMAIN/s: SEC7-like (InterPro:IPR000904), Armadillo-type fold (InterPro:IPR016…
AT3G13772	8.59705	0.0884497	9.358	0.0768899	10.1586	0.108513	10.3874	0.0625537	8.9042	0.11577	9.61833	0.0318057	10.0277	0.106678	10.0777	0.100874	AT3G13772.1	transmembrane nine 7	transmembrane nine 7 (TMN7); INVOLVED IN: cellular copper ion homeostasis, cellular zinc ion homeostasis; LOCATED IN: integral to membrane, Golgi apparatus, nucleus, plasma membrane, cytoplasm; EXPRESSED IN: 28 plant structures; EXPRESSED DURING: 15 growth stages; CONTAINS InterPro DOMAIN/s: Nonaspanin (TM9SF) (InterPro:IPR004240); BEST Arabidopsis thaliana protein match is: Endomembrane protein …
AT5G34850	4.35687	0.116023	5.44082	0.117351	6.13758	0.0755165	6.14602	0.104023	4.82442	0.329317	5.97206	0.0615614	6.24489	0.0975767	5.89448	0.0264034	AT5G34850.1	purple acid phosphatase 26	purple acid phosphatase 26 (PAP26); FUNCTIONS IN: protein serine/threonine phosphatase activity, acid phosphatase activity; INVOLVED IN: phosphate ion homeostasis; LOCATED IN: vacuole, plant-type cell wall; EXPRESSED IN: 25 plant structures; EXPRESSED DURING: 16 growth stages; CONTAINS InterPro DOMAIN/s: Purple acid phosphatase, N-terminal (InterPro:IPR015914), Metallophosphoesterase (InterPro:IP…
AT1G53000	4.38185	0.144484	5.73516	0.0960412	5.7684	0.0738904	6.16964	0.0420193	4.93199	0.324704	6.14229	0.148615	6.56971	0.0266308	6.38387	0.0968295	AT1G53000.1	Nucleotide-diphospho-sugar transferases superfamily protein	KDSB; FUNCTIONS IN: 3-deoxy-manno-octulosonate cytidylyltransferase activity, nucleotidyltransferase activity; INVOLVED IN: lipopolysaccharide biosynthetic process; LOCATED IN: mitochondrion; EXPRESSED IN: 26 plant structures; EXPRESSED DURING: 13 growth stages; CONTAINS InterPro DOMAIN/s: 3-deoxy-D-manno-octulosonate cytidylyltransferase (InterPro:IPR004528), Acylneuraminate cytidylyltransferase…
AT1G01225	3.32365	0.126634	4.22521	0.123228	5.55211	0.0866472	5.1099	0.115656	3.6573	0.243491	4.11108	0.123889	4.0164	0.078839	3.57529	0.115431	AT1G01225.1	NC domain-containing protein-related	NC domain-containing protein-related; CONTAINS InterPro DOMAIN/s: NC (InterPro:IPR007053); BEST Arabidopsis thaliana protein match is: NC domain-containing protein-related (TAIR:AT4G00905.1); Has 173 Blast hits to 172 proteins in 34 species: Archae - 0; Bacteria - 24; Metazoa - 5; Fungi - 0; Plants - 139; Viruses - 0; Other Eukaryotes - 5 (source: NCBI BLink).
AT4G34870	6.57444	0.218843	7.88886	0.204993	8.04825	0.138338	8.35896	0.0481739	7.00731	0.172443	8.35572	0.203503	8.42858	0.253835	8.43781	0.0581986	AT4G34870.1	rotamase cyclophilin 5	rotamase cyclophilin 5 (ROC5); FUNCTIONS IN: peptidyl-prolyl cis-trans isomerase activity; INVOLVED IN: protein folding, signal transduction; LOCATED IN: cytosol, apoplast, chloroplast, plasma membrane; EXPRESSED IN: 27 plant structures; EXPRESSED DURING: 15 growth stages; CONTAINS InterPro DOMAIN/s: Cyclophilin-like (InterPro:IPR015891), Peptidyl-prolyl cis-trans isomerase, cyclophilin-type (Int…
AT3G23810	5.98494	0.0942885	8.17084	0.216102	7.91531	0.017662	7.76871	0.193733	7.01987	0.243901	9.06632	0.0516059	8.93148	0.0749695	8.14819	0.190789	AT3G23810.1	S-adenosyl-l-homocysteine (SAH) hydrolase 2	S-adenosyl-l-homocysteine (SAH) hydrolase 2 (SAHH2); FUNCTIONS IN: adenosylhomocysteinase activity; INVOLVED IN: one-carbon metabolic process; LOCATED IN: plasma membrane, vacuole, membrane; EXPRESSED IN: 33 plant structures; EXPRESSED DURING: 15 growth stages; CONTAINS InterPro DOMAIN/s: S-adenosyl-L-homocysteine hydrolase (InterPro:IPR000043), S-adenosyl-L-homocysteine hydrolase, conserved site…
AT3G48140	5.45235	0.135116	6.77537	0.0455825	7.65958	0.0915297	7.23294	0.0762342	5.25867	0.295205	6.79083	0.101436	7.231	0.179261	6.75816	0.116398	AT3G48140.1	B12D protein	B12D protein; CONTAINS InterPro DOMAIN/s: B12D (InterPro:IPR010530); BEST Arabidopsis thaliana protein match is: B12D protein (TAIR:AT3G29970.1); Has 143 Blast hits to 143 proteins in 25 species: Archae - 0; Bacteria - 0; Metazoa - 0; Fungi - 0; Plants - 143; Viruses - 0; Other Eukaryotes - 0 (source: NCBI BLink).
AT2G41220	6.94826	0.0677713	7.72062	0.101232	8.51222	0.18334	8.72828	0.117252	6.23767	0.126772	6.75519	0.0497454	6.97213	0.070527	7.15644	0.0439192	AT2G41220.1	glutamate synthase 2	glutamate synthase 2 (GLU2); FUNCTIONS IN: glutamate synthase (ferredoxin) activity; INVOLVED IN: oxidation reduction, nitrogen compound metabolic process, glutamate biosynthetic process, metabolic process; LOCATED IN: chloroplast, chloroplast envelope; EXPRESSED IN: 24 plant structures; EXPRESSED DURING: 13 growth stages; CONTAINS InterPro DOMAIN/s: Glutamine amidotransferase, class-II (InterPro…
AT3G13690	3.59407	0.247984	5.55532	0.0948776	5.37469	0.238358	5.37378	0.289972	3.32152	0.135259	4.59385	0.0619708	3.94431	0.0592899	3.91421	0.26215	AT3G13690.1	Protein kinase protein with adenine nucleotide alpha hydrolases-like domain	Protein kinase protein with adenine nucleotide alpha hydrolases-like domain; FUNCTIONS IN: protein tyrosine kinase activity, protein kinase activity, kinase activity, ATP binding; INVOLVED IN: protein amino acid phosphorylation; LOCATED IN: cellular_component unknown; EXPRESSED IN: 23 plant structures; EXPRESSED DURING: 13 growth stages; CONTAINS InterPro DOMAIN/s: Protein kinase, catalytic domai…
AT4G02980	7.29469	0.116673	7.95812	0.0653922	8.75058	0.0885265	9.0715	0.09497	7.78715	0.201155	7.66411	0.159837	8.38791	0.100646	8.52636	0.138154	AT4G02980.1	endoplasmic reticulum auxin binding protein 1	endoplasmic reticulum auxin binding protein 1 (ABP1); FUNCTIONS IN: auxin binding; INVOLVED IN: positive regulation of cell division, positive regulation of cell size, unidimensional cell growth, positive regulation of DNA endoreduplication, cytokinesis; LOCATED IN: endomembrane system, endoplasmic reticulum lumen; EXPRESSED IN: 22 plant structures; EXPRESSED DURING: 13 growth stages; CONTAINS In…
AT4G27180	3.98436	0.128406	5.55512	0.0911225	5.66914	0.0425345	5.75957	0.128391	5.0617	0.217381	6.15193	0.0868255	5.96699	0.132402	5.7307	0.120049	AT4G27180.1	kinesin 2	kinesin 2 (ATK2); FUNCTIONS IN: microtubule binding, microtubule motor activity; INVOLVED IN: microtubule-based movement; LOCATED IN: kinesin complex; EXPRESSED IN: 22 plant structures; EXPRESSED DURING: 13 growth stages; CONTAINS InterPro DOMAIN/s: Kinesin, motor region, conserved site (InterPro:IPR019821), Kinesin, motor domain (InterPro:IPR001752); BEST Arabidopsis thaliana protein match is: k…
AT3G14840	4.75416	0.0590271	6.56817	0.0949449	6.84336	0.102519	6.51608	0.196969	4.38968	0.11783	5.11165	0.206653	5.55077	0.21034	4.87307	0.121811	AT3G14840.1	Leucine-rich repeat transmembrane protein kinase	Leucine-rich repeat transmembrane protein kinase; FUNCTIONS IN: protein kinase activity, ATP binding; INVOLVED IN: protein amino acid phosphorylation; LOCATED IN: plasma membrane; EXPRESSED IN: 25 plant structures; EXPRESSED DURING: 14 growth stages; BEST Arabidopsis thaliana protein match is: Leucine-rich repeat transmembrane protein kinase (TAIR:AT1G07650.1); Has 83 Blast hits to 83 proteins in…
AT5G63960	5.67355	0.14491	6.85716	0.10782	7.38573	0.154552	7.43281	0.12073	5.22004	0.135817	6.89271	0.0767831	6.9309	0.173125	6.83555	0.230878	AT5G63960.1	DNA binding;nucleotide binding;nucleic acid binding;DNA-directed DNA polymerases;DNA-directed DNA polymerases	EMBRYO DEFECTIVE 2780 (EMB2780); FUNCTIONS IN: DNA-directed DNA polymerase activity, DNA binding, nucleotide binding, nucleic acid binding; INVOLVED IN: nucleobase, nucleoside, nucleotide and nucleic acid metabolic process, DNA replication; CONTAINS InterPro DOMAIN/s: DNA polymerase, family B (InterPro:IPR022762), DNA-directed DNA polymerase, family B, exonuclease domain (InterPro:IPR006133), DNA…
AT2G18960	6.20181	0.19839	7.35051	0.0464315	7.86575	0.108165	7.9545	0.175268	6.04513	0.166306	6.9253	0.203333	7.69651	0.174441	7.54942	0.0756774	AT2G18960.1	H(+)-ATPase 1	H(+)-ATPase 1 (HA1); FUNCTIONS IN: protein binding, ATPase activity, hydrogen-exporting ATPase activity, phosphorylative mechanism; INVOLVED IN: response to water deprivation, proton transport, response to abscisic acid stimulus, regulation of stomatal movement; LOCATED IN: nucleus, plasma membrane, vacuole, membrane; EXPRESSED IN: 28 plant structures; EXPRESSED DURING: 16 growth stages; CONTAINS…
AT2G37120	5.96955	0.114294	7.17936	0.110569	7.88083	0.11074	7.72131	0.0770814	6.51574	0.150933	7.45157	0.0845559	7.73765	0.134068	7.48617	0.117519	AT2G37120.1	S1FA-like DNA-binding protein	S1FA-like DNA-binding protein; FUNCTIONS IN: DNA binding; INVOLVED IN: regulation of transcription; LOCATED IN: endomembrane system, nucleus; EXPRESSED IN: 22 plant structures; EXPRESSED DURING: 13 growth stages; CONTAINS InterPro DOMAIN/s: DNA binding protein S1FA (InterPro:IPR006779); BEST Arabidopsis thaliana protein match is: S1FA-like DNA-binding protein (TAIR:AT3G53370.1); Has 76 Blast hits…
AT3G10930	3.92786	0.257641	5.90846	0.346756	3.1887	0.21615	5.67949	0.195429	2.60502	0.143878	4.53774	0.864503	2.8809	0.227334	4.48597	1.01864	AT3G10930.1		unknown protein; FUNCTIONS IN: molecular_function unknown; INVOLVED IN: biological_process unknown; LOCATED IN: mitochondrion; EXPRESSED IN: 18 plant structures; EXPRESSED DURING: 9 growth stages; Has 1 Blast hits to 1 proteins in 1 species: Archae - 0; Bacteria - 0; Metazoa - 0; Fungi - 0; Plants - 1; Viruses - 0; Other Eukaryotes - 0 (source: NCBI BLink).
AT2G43140	6.0501	0.135242	7.7434	0.0994652	8.54786	0.0888493	7.79946	0.086599	5.05819	0.244196	5.96414	0.157558	6.70874	0.275435	5.81449	0.19581	AT2G43140.1	basic helix-loop-helix (bHLH) DNA-binding superfamily protein	basic helix-loop-helix (bHLH) DNA-binding superfamily protein; FUNCTIONS IN: DNA binding, sequence-specific DNA binding transcription factor activity; INVOLVED IN: regulation of transcription; LOCATED IN: nucleus; EXPRESSED IN: root; CONTAINS InterPro DOMAIN/s: Helix-loop-helix DNA-binding domain (InterPro:IPR001092), Helix-loop-helix DNA-binding (InterPro:IPR011598); BEST Arabidopsis thaliana pr…
AT5G24350	5.36924	0.161014	6.26177	0.258803	7.08868	0.171329	7.11789	0.113773	4.74409	0.0591365	6.2682	0.182842	5.88348	0.198914	6.37873	0.165216	AT5G24350.1		CONTAINS InterPro DOMAIN/s: Secretory pathway Sec39 (InterPro:IPR013244); Has 1807 Blast hits to 1807 proteins in 277 species: Archae - 0; Bacteria - 0; Metazoa - 736; Fungi - 347; Plants - 385; Viruses - 0; Other Eukaryotes - 339 (source: NCBI BLink).
AT5G55940	5.684	0.173651	7.81723	0.099262	8.13333	0.169611	7.4293	0.142888	7.00294	0.204462	8.38144	0.101887	8.3971	0.0795599	8.11344	0.0562036	AT5G55940.1	Uncharacterised protein family (UPF0172)	embryo defective 2731 (emb2731); FUNCTIONS IN: molecular_function unknown; INVOLVED IN: embryo development ending in seed dormancy; LOCATED IN: endoplasmic reticulum; EXPRESSED IN: 23 plant structures; EXPRESSED DURING: 13 growth stages; CONTAINS InterPro DOMAIN/s: Uncharacterised protein family UPF0172 (InterPro:IPR005366); BEST Arabidopsis thaliana protein match is: Uncharacterised protein fami…
AT4G24920	7.22641	0.136482	8.20965	0.141635	8.9921	0.124095	8.96819	0.20943	7.35196	0.147628	7.85338	0.203209	8.45875	0.145641	8.39905	0.137837	AT4G24920.1	secE/sec61-gamma protein transport protein	secE/sec61-gamma protein transport protein; FUNCTIONS IN: P-P-bond-hydrolysis-driven protein transmembrane transporter activity; INVOLVED IN: intracellular protein transport, protein transport, protein targeting; LOCATED IN: membrane; EXPRESSED IN: 23 plant structures; EXPRESSED DURING: 15 growth stages; CONTAINS InterPro DOMAIN/s: Protein translocase SEC61 complex gamma subunit (InterPro:IPR0081…
AT3G06035	4.03397	0.0772073	5.18531	0.153003	5.98707	0.128846	5.77218	0.0494459	3.43441	0.173163	5.06658	0.0451997	5.23715	0.0540295	5.32785	0.511462	AT3G06035.1	Glycoprotein membrane precursor GPI-anchored	Glycoprotein membrane precursor GPI-anchored; FUNCTIONS IN: molecular_function unknown; INVOLVED IN: biological_process unknown; LOCATED IN: plasma membrane, anchored to membrane; EXPRESSED IN: 22 plant structures; EXPRESSED DURING: 13 growth stages; BEST Arabidopsis thaliana protein match is: Glycoprotein membrane precursor GPI-anchored (TAIR:AT5G19250.1); Has 86 Blast hits to 85 proteins in 15 …
AT1G26940	5.06933	0.106658	5.9433	0.202509	7.20464	0.0881904	6.8065	0.137207	6.09249	0.0982478	6.65765	0.112936	7.09234	0.127259	6.95435	0.0465172	AT1G26940.1	Cyclophilin-like peptidyl-prolyl cis-trans isomerase family protein	Cyclophilin-like peptidyl-prolyl cis-trans isomerase family protein; FUNCTIONS IN: peptidyl-prolyl cis-trans isomerase activity; INVOLVED IN: protein folding; LOCATED IN: endomembrane system; EXPRESSED IN: 23 plant structures; EXPRESSED DURING: 13 growth stages; CONTAINS InterPro DOMAIN/s: Cyclophilin-like (InterPro:IPR015891), Peptidyl-prolyl cis-trans isomerase, cyclophilin-type (InterPro:IPR00…
AT1G60810	6.46134	0.0289308	8.04618	0.0718206	8.30474	0.179345	8.18279	0.124898	7.50834	0.23181	8.84885	0.076912	8.99246	0.111517	8.58039	0.078486	AT1G60810.1	ATP-citrate lyase A-2	ATP-citrate lyase A-2 (ACLA-2); CONTAINS InterPro DOMAIN/s: ATP-grasp fold, subdomain 2 (InterPro:IPR013816), ATP-grasp fold, succinyl-CoA synthetase-type (InterPro:IPR013650), Succinyl-CoA synthetase-like (InterPro:IPR016102); BEST Arabidopsis thaliana protein match is: ATP-citrate lyase A-1 (TAIR:AT1G10670.4); Has 5556 Blast hits to 5555 proteins in 1577 species: Archae - 133; Bacteria - 3078; …
AT1G60960	5.21073	0.170894	6.56492	0.190811	7.32371	0.084671	6.92096	0.0757931	5.25493	0.132811	5.0712	0.0698416	5.76849	0.0643894	5.46931	0.0914508	AT1G60960.1	iron regulated transporter 3	iron regulated transporter 3 (IRT3); FUNCTIONS IN: cation transmembrane transporter activity, zinc ion transmembrane transporter activity, metal ion transmembrane transporter activity, iron ion transmembrane transporter activity; INVOLVED IN: cation transport, zinc ion transport, response to nematode, iron ion transport, metal ion transport; LOCATED IN: plasma membrane, membrane; EXPRESSED IN: 22…
AT5G21090	7.55996	0.110397	8.82455	0.24023	8.9135	0.144246	9.26497	0.0436437	7.64004	0.213295	8.41459	0.0763439	8.45064	0.112629	8.55973	0.0499756	AT5G21090.1	Leucine-rich repeat (LRR) family protein	Leucine-rich repeat (LRR) family protein; INVOLVED IN: signal transduction; LOCATED IN: endomembrane system; EXPRESSED IN: 22 plant structures; EXPRESSED DURING: 13 growth stages; CONTAINS InterPro DOMAIN/s: Leucine-rich repeat-containing N-terminal domain, type 2 (InterPro:IPR013210), Leucine-rich repeat (InterPro:IPR001611); BEST Arabidopsis thaliana protein match is: Leucine-rich repeat (LRR) …
AT5G64460	6.40727	0.154426	7.61396	0.148053	8.58416	0.14952	8.11167	0.127204	7.12933	0.135648	8.31934	0.088051	8.36775	0.0745804	8.33658	0.0484521	AT5G64460.1	Phosphoglycerate mutase family protein	Phosphoglycerate mutase family protein; CONTAINS InterPro DOMAIN/s: Histidine phosphatase superfamily, clade-1 (InterPro:IPR013078); BEST Arabidopsis thaliana protein match is: Phosphoglycerate mutase family protein (TAIR:AT1G58280.1); Has 673 Blast hits to 673 proteins in 146 species: Archae - 0; Bacteria - 69; Metazoa - 2; Fungi - 310; Plants - 162; Viruses - 0; Other Eukaryotes - 130 (source: …
AT1G73680	6.97157	0.175551	9.00106	0.0514194	8.87405	0.0881616	8.67533	0.0682168	5.97522	0.187905	7.66183	0.125418	7.88902	0.216106	7.2554	0.153799	AT1G73680.1	alpha dioxygenase	alpha dioxygenase (ALPHA DOX2); CONTAINS InterPro DOMAIN/s: Haem peroxidase (InterPro:IPR010255), Haem peroxidase, animal (InterPro:IPR002007); BEST Arabidopsis thaliana protein match is: Peroxidase superfamily protein (TAIR:AT3G01420.1); Has 1634 Blast hits to 1495 proteins in 223 species: Archae - 0; Bacteria - 102; Metazoa - 1237; Fungi - 165; Plants - 68; Viruses - 3; Other Eukaryotes - 59 (s…
AT5G13050	6.89754	0.178392	8.27713	0.0995689	8.64701	0.0447099	8.6003	0.066842	6.87909	0.175536	8.06316	0.0551571	8.4891	0.099093	8.37342	0.0626255	AT5G13050.1	5-formyltetrahydrofolate cycloligase	5-formyltetrahydrofolate cycloligase (5-FCL); CONTAINS InterPro DOMAIN/s: 5-formyltetrahydrofolate cyclo-ligase (InterPro:IPR002698); Has 30201 Blast hits to 17322 proteins in 780 species: Archae - 12; Bacteria - 1396; Metazoa - 17338; Fungi - 3422; Plants - 5037; Viruses - 0; Other Eukaryotes - 2996 (source: NCBI BLink).
AT5G07620	4.26558	0.277723	4.82354	0.293905	5.20544	0.398461	5.96495	0.157835	3.69155	0.479235	3.61454	0.0838693	3.73916	0.239345	3.51172	0.362597	AT5G07620.1	Protein kinase superfamily protein	Protein kinase superfamily protein; FUNCTIONS IN: protein kinase activity, kinase activity, ATP binding; INVOLVED IN: protein amino acid phosphorylation; LOCATED IN: endomembrane system; EXPRESSED IN: 7 plant structures; EXPRESSED DURING: C globular stage, F mature embryo stage, petal differentiation and expansion stage, E expanded cotyledon stage, D bilateral stage; CONTAINS InterPro DOMAIN/s: P…
AT4G10250	6.24076	0.129103	5.25528	0.0182012	6.56675	0.150351	7.93807	0.146397	5.93845	0.485787	3.50662	0.125008	6.14887	0.333161	8.02299	0.08661	AT4G10250.1	HSP20-like chaperones superfamily protein	ATHSP22.0; FUNCTIONS IN: molecular_function unknown; INVOLVED IN: response to heat; LOCATED IN: endomembrane system; EXPRESSED IN: 8 plant structures; EXPRESSED DURING: M germinated pollen stage, 4 anthesis, C globular stage, petal differentiation and expansion stage; CONTAINS InterPro DOMAIN/s: Heat shock protein Hsp20 (InterPro:IPR002068), HSP20-like chaperone (InterPro:IPR008978); BEST Arabido…
AT5G08160	6.46315	0.146629	8.20536	0.122176	8.57331	0.114831	8.15935	0.0422629	7.50223	0.251482	8.4957	0.0724266	8.34221	0.0596705	8.14417	0.138744	AT5G08160.1	serine/threonine protein kinase 3	serine/threonine protein kinase 3 (PK3); FUNCTIONS IN: protein serine/threonine kinase activity, protein kinase activity, kinase activity, ATP binding; INVOLVED IN: protein amino acid phosphorylation, N-terminal protein myristoylation; LOCATED IN: cellular_component unknown; EXPRESSED IN: 23 plant structures; EXPRESSED DURING: 15 growth stages; CONTAINS InterPro DOMAIN/s: Protein kinase, ATP bind…
AT5G06180	5.4433	0.0494802	6.49328	0.137118	6.99959	0.0537343	7.13948	0.152771	6.15808	0.206584	7.18794	0.091898	7.46982	0.135276	7.31858	0.0821275	AT5G06180.1	Protein of unknown function (DUF1022)	Protein of unknown function (DUF1022); CONTAINS InterPro DOMAIN/s: Protein of unknown function DUF1022 (InterPro:IPR009367); BEST Arabidopsis thaliana protein match is: Protein of unknown function (DUF1022) (TAIR:AT5G22350.1); Has 30201 Blast hits to 17322 proteins in 780 species: Archae - 12; Bacteria - 1396; Metazoa - 17338; Fungi - 3422; Plants - 5037; Viruses - 0; Other Eukaryotes - 2996 (sou…
AT5G22370	4.9855	0.270542	6.93934	0.162357	6.635	0.136908	6.67785	0.0987728	5.18601	0.209075	6.41715	0.223941	6.27102	0.24889	6.12725	0.0463943	AT5G22370.1	P-loop containing nucleoside triphosphate hydrolases superfamily protein	QUATRE-QUART 1 (QQT1); FUNCTIONS IN: nucleotide binding, ATP binding; INVOLVED IN: embryo development, cell division, embryo development ending in seed dormancy; LOCATED IN: microtubule; EXPRESSED IN: 29 plant structures; EXPRESSED DURING: 14 growth stages; CONTAINS InterPro DOMAIN/s: Protein of unknown function, ATP binding (InterPro:IPR004130); BEST Arabidopsis thaliana protein match is: P-loop…
AT3G21190	7.28253	0.111977	8.90874	0.158961	9.24794	0.0449757	8.97371	0.0762945	7.54801	0.366506	9.44628	0.0868354	9.17912	0.111567	8.58523	0.0936727	AT3G21190.1	O-fucosyltransferase family protein	O-fucosyltransferase family protein; CONTAINS InterPro DOMAIN/s: GDP-fucose protein O-fucosyltransferase (InterPro:IPR019378); BEST Arabidopsis thaliana protein match is: O-fucosyltransferase family protein (TAIR:AT1G51630.1); Has 760 Blast hits to 758 proteins in 27 species: Archae - 0; Bacteria - 0; Metazoa - 0; Fungi - 0; Plants - 760; Viruses - 0; Other Eukaryotes - 0 (source: NCBI BLink).
AT1G19850	3.03147	0.107776	4.66094	0.248788	4.72191	0.0771672	4.71984	0.116251	3.70698	0.240429	5.05434	0.207806	5.0658	0.146812	5.28567	0.126493	AT1G19850.1	Transcriptional factor B3 family protein / auxin-responsive factor AUX/IAA-related	MONOPTEROS (MP); FUNCTIONS IN: sequence-specific DNA binding transcription factor activity, promoter binding; INVOLVED IN: in 8 processes; LOCATED IN: nucleus, membrane; EXPRESSED IN: 21 plant structures; EXPRESSED DURING: 11 growth stages; CONTAINS InterPro DOMAIN/s: Aux/IAA-ARF-dimerisation (InterPro:IPR011525), Transcriptional factor B3 (InterPro:IPR003340), AUX/IAA protein (InterPro:IPR003311…
AT4G38510	4.17407	0.124682	5.7236	0.139349	6.15894	0.072924	5.85889	0.227839	4.5187	0.295634	6.16564	0.160319	6.36534	0.151584	5.61439	0.110955	AT4G38510.1	ATPase, V1 complex, subunit B protein	ATPase, V1 complex, subunit B protein; FUNCTIONS IN: hydrogen ion transporting ATP synthase activity, rotational mechanism, hydrolase activity, acting on acid anhydrides, catalyzing transmembrane movement of substances, proton-transporting ATPase activity, rotational mechanism, ATP binding; INVOLVED IN: proton transport, ATP metabolic process, ATP synthesis coupled proton transport; LOCATED IN: p…
AT5G23550	6.52026	0.116186	7.77603	0.116262	8.30511	0.0240578	8.20346	0.0388451	7.26697	0.173977	7.96537	0.0261752	8.02769	0.0904422	7.97498	0.0467629	AT5G23550.1	Got1/Sft2-like vescicle transport protein family	Got1/Sft2-like vescicle transport protein family; FUNCTIONS IN: molecular_function unknown; INVOLVED IN: vesicle-mediated transport; LOCATED IN: cellular_component unknown; EXPRESSED IN: 22 plant structures; EXPRESSED DURING: 13 growth stages; CONTAINS InterPro DOMAIN/s: Vesicle transport protein, Got1/SFT2-like (InterPro:IPR007305), Vesicle transport protein, SFT2-like (InterPro:IPR011691); BEST…
AT4G30996	6.98231	0.127857	8.52549	0.154488	8.74716	0.040913	8.66536	0.0568555	7.79359	0.173634	8.59011	0.0776031	8.85049	0.0781053	8.87206	0.112324	AT4G30996.1	Protein of unknown function (DUF1068)	Protein of unknown function (DUF1068); FUNCTIONS IN: molecular_function unknown; INVOLVED IN: biological_process unknown; LOCATED IN: endomembrane system; EXPRESSED IN: 22 plant structures; EXPRESSED DURING: 13 growth stages; CONTAINS InterPro DOMAIN/s: Protein of unknown function DUF1068 (InterPro:IPR010471); BEST Arabidopsis thaliana protein match is: Protein of unknown function (DUF1068) (TAIR…
AT3G27240	8.3146	0.144216	10.0852	0.0662911	10.178	0.133773	9.99657	0.138943	8.95494	0.0834156	10.1119	0.053476	10.0299	0.0897084	9.95611	0.0494743	AT3G27240.1	Cytochrome C1 family	Cytochrome C1 family; FUNCTIONS IN: electron carrier activity, iron ion binding, heme binding, electron transporter, transferring electrons within CoQH2-cytochrome c reductase complex activity; LOCATED IN: in 6 components; EXPRESSED IN: 26 plant structures; EXPRESSED DURING: 15 growth stages; CONTAINS InterPro DOMAIN/s: Cytochrome c1 (InterPro:IPR002326), Cytochrome c1, transmembrane anchor, C-te…
AT1G76800	3.96223	0.248792	4.30068	0.318802	5.23954	0.0472538	5.63878	0.0821701	3.66886	0.156383	3.45324	0.152148	3.67207	0.155437	3.20266	0.190797	AT1G76800.1	Vacuolar iron transporter (VIT) family protein	Vacuolar iron transporter (VIT) family protein; CONTAINS InterPro DOMAIN/s: Protein of unknown function DUF125, transmembrane (InterPro:IPR008217); BEST Arabidopsis thaliana protein match is: Vacuolar iron transporter (VIT) family protein (TAIR:AT3G43660.1); Has 1790 Blast hits to 1779 proteins in 610 species: Archae - 82; Bacteria - 1205; Metazoa - 0; Fungi - 63; Plants - 209; Viruses - 0; Other…
AT5G56360	4.64252	0.104387	5.68084	0.0771293	6.15367	0.106234	6.31859	0.0607305	4.79777	0.0803516	5.45267	0.0445714	6.01883	0.0868791	5.92324	0.0781823	AT5G56360.1	calmodulin-binding protein	PRIORITY IN SWEET LIFE 4 (PSL4); FUNCTIONS IN: calmodulin binding; INVOLVED IN: defense response to bacterium; LOCATED IN: endomembrane system; EXPRESSED IN: 23 plant structures; EXPRESSED DURING: 13 growth stages; CONTAINS InterPro DOMAIN/s: Mannose-6-phosphate receptor, binding (InterPro:IPR009011); BEST Arabidopsis thaliana protein match is: protein kinase C substrate, heavy chain-related (TAI…
AT1G23190	2.77729	0.0284846	3.3907	0.0962388	3.90183	0.110211	4.44981	0.0374253	2.79597	0.161801	4.10815	0.0294796	4.54212	0.0952452	3.96487	0.119747	AT1G23190.1	Phosphoglucomutase/phosphomannomutase family protein	Phosphoglucomutase/phosphomannomutase family protein; FUNCTIONS IN: intramolecular transferase activity, phosphotransferases, magnesium ion binding, phosphoglucomutase activity; INVOLVED IN: response to cadmium ion, carbohydrate metabolic process; LOCATED IN: cytosol, nucleus, plasma membrane, chloroplast, cytoplasm; EXPRESSED IN: 25 plant structures; EXPRESSED DURING: 15 growth stages; CONTAINS …
AT1G75750	4.05225	0.261328	5.27062	0.290789	6.00698	0.181489	5.7246	0.114033	4.59941	0.150996	5.14815	0.127979	6.15556	0.160007	6.19733	0.12226	AT1G75750.1	GAST1 protein homolog 1	GAST1 protein homolog 1 (GASA1); CONTAINS InterPro DOMAIN/s: Gibberellin regulated protein (InterPro:IPR003854); BEST Arabidopsis thaliana protein match is: Gibberellin-regulated family protein (TAIR:AT2G18420.1); Has 473 Blast hits to 473 proteins in 44 species: Archae - 0; Bacteria - 0; Metazoa - 0; Fungi - 0; Plants - 473; Viruses - 0; Other Eukaryotes - 0 (source: NCBI BLink).
AT5G20080	6.18955	0.133066	7.46354	0.0504429	7.81915	0.180359	7.85184	0.05174	7.27375	0.149192	8.02108	0.0658972	8.05081	0.062124	7.76429	0.0920228	AT5G20080.1	FAD/NAD(P)-binding oxidoreductase	FAD/NAD(P)-binding oxidoreductase; FUNCTIONS IN: cytochrome-b5 reductase activity, copper ion binding; INVOLVED IN: response to salt stress; LOCATED IN: mitochondrion, plant-type cell wall; EXPRESSED IN: 23 plant structures; EXPRESSED DURING: 14 growth stages; CONTAINS InterPro DOMAIN/s: Ferredoxin reductase-type FAD-binding domain (InterPro:IPR017927), Oxidoreductase FAD/NAD(P)-binding (InterPro…
AT3G20050	5.3027	0.157265	6.82428	0.122723	6.98611	0.0833073	6.96484	0.110383	6.6567	0.0818616	7.34524	0.0424964	7.92485	0.140688	7.83309	0.103528	AT3G20050.1	T-complex protein 1 alpha subunit	T-complex protein 1 alpha subunit (TCP-1); FUNCTIONS IN: unfolded protein binding, ATP binding; INVOLVED IN: protein folding, cellular protein metabolic process; LOCATED IN: cellular_component unknown; EXPRESSED IN: 24 plant structures; EXPRESSED DURING: 13 growth stages; CONTAINS InterPro DOMAIN/s: Chaperonin Cpn60/TCP-1 (InterPro:IPR002423), Chaperone, tailless complex polypeptide 1 (InterPro:I…
AT1G76400	4.19468	0.194488	5.30181	0.0581956	5.60118	0.0500249	5.85297	0.119245	4.58111	0.142885	5.73911	0.118484	5.7336	0.123292	5.67997	0.0670984	AT1G76400.1	Ribophorin I	Ribophorin I; FUNCTIONS IN: oligosaccharyl transferase activity, dolichyl-diphosphooligosaccharide-protein glycotransferase activity; INVOLVED IN: protein amino acid glycosylation; LOCATED IN: endoplasmic reticulum, membrane; EXPRESSED IN: 24 plant structures; EXPRESSED DURING: 13 growth stages; CONTAINS InterPro DOMAIN/s: Ribophorin I (InterPro:IPR007676); BEST Arabidopsis thaliana protein match…
AT5G08370	2.90172	0.166752	5.25743	0.286553	6.07864	0.0631237	4.55995	0.243219	2.73726	0.172522	3.16257	0.137178	3.55924	0.178006	3.17631	0.0759584	AT5G08370.1	alpha-galactosidase 2	alpha-galactosidase 2 (AGAL2); FUNCTIONS IN: alpha-galactosidase activity, hydrolase activity, hydrolyzing O-glycosyl compounds, catalytic activity; INVOLVED IN: positive regulation of flower development, leaf morphogenesis; LOCATED IN: plant-type cell wall; EXPRESSED IN: 22 plant structures; EXPRESSED DURING: 13 growth stages; CONTAINS InterPro DOMAIN/s: Aldolase-type TIM barrel (InterPro:IPR013…
AT1G56330	7.22342	0.0386604	8.51808	0.176856	8.28484	0.12894	8.88022	0.0578012	7.22212	0.0864426	8.68016	0.0712976	8.99483	0.0556091	8.97432	0.147891	AT1G56330.1	secretion-associated RAS 1B	secretion-associated RAS 1B (SAR1B); FUNCTIONS IN: GTP binding; INVOLVED IN: ER to Golgi vesicle-mediated transport; LOCATED IN: cytosol, peripheral to membrane of membrane fraction, endoplasmic reticulum, plasma membrane; EXPRESSED IN: 25 plant structures; EXPRESSED DURING: 15 growth stages; CONTAINS InterPro DOMAIN/s: Small GTP-binding protein (InterPro:IPR005225), Small GTPase SAR1-type (Inter…
AT4G39270	3.58054	0.0430337	4.19118	0.144359	5.21326	0.204166	5.23214	0.183694	3.53466	0.198138	4.47149	0.0213133	4.491	0.137221	4.6889	0.133564	AT4G39270.1	Leucine-rich repeat protein kinase family protein	Leucine-rich repeat protein kinase family protein; FUNCTIONS IN: protein serine/threonine kinase activity, protein kinase activity, ATP binding; INVOLVED IN: transmembrane receptor protein tyrosine kinase signaling pathway, protein amino acid phosphorylation; LOCATED IN: endomembrane system; EXPRESSED IN: 18 plant structures; EXPRESSED DURING: 12 growth stages; CONTAINS InterPro DOMAIN/s: Protein…
AT5G46110	5.22529	0.216094	5.9236	0.0947862	6.51816	0.0944256	6.86956	0.0775082	4.7348	0.278858	4.86156	0.453122	6.53368	0.1097	6.41384	0.161173	AT5G46110.1	Glucose-6-phosphate/phosphate translocator-related	ACCLIMATION OF PHOTOSYNTHESIS TO ENVIRONMENT 2 (APE2); FUNCTIONS IN: antiporter activity; INVOLVED IN: transport; LOCATED IN: chloroplast, membrane, chloroplast envelope; EXPRESSED IN: 25 plant structures; EXPRESSED DURING: 13 growth stages; CONTAINS InterPro DOMAIN/s: Tpt phosphate/phosphoenolpyruvate translocator (InterPro:IPR004696), Protein of unknown function DUF250 (InterPro:IPR004853); BES…
AT5G12480	4.46918	0.1201	4.80664	0.215564	5.64258	0.16933	6.11091	0.0994413	4.63659	0.216316	5.18043	0.0584692	5.05115	0.125806	5.12228	0.259092	AT5G12480.1	calmodulin-domain protein kinase 7	calmodulin-domain protein kinase 7 (CPK7); FUNCTIONS IN: in 6 functions; INVOLVED IN: protein amino acid phosphorylation, N-terminal protein myristoylation; LOCATED IN: plasma membrane; EXPRESSED IN: 23 plant structures; EXPRESSED DURING: 13 growth stages; CONTAINS InterPro DOMAIN/s: Protein kinase, ATP binding site (InterPro:IPR017441), EF-Hand 1, calcium-binding site (InterPro:IPR018247), Serin…
AT4G15630	3.68275	0.15316	4.96049	0.137839	5.22521	0.204287	5.31542	0.154024	3.73769	0.113732	4.86566	0.0832031	4.22016	0.270639	4.12755	0.276424	AT4G15630.1	Uncharacterised protein family (UPF0497)	Uncharacterised protein family (UPF0497); FUNCTIONS IN: molecular_function unknown; INVOLVED IN: biological_process unknown; LOCATED IN: plasma membrane; EXPRESSED IN: 23 plant structures; EXPRESSED DURING: 13 growth stages; CONTAINS InterPro DOMAIN/s: Uncharacterised protein family UPF0497, trans-membrane plant (InterPro:IPR006702), Uncharacterised protein family UPF0497, trans-membrane plant su…
AT1G26210	3.48212	0.208707	5.61231	0.20784	4.63676	0.130161	5.1137	0.0396427	2.55962	0.0535364	2.52479	0.110743	2.50411	0.0757391	2.49019	0.0715885	AT1G26210.1	SOB five-like 1	SOB five-like 1 (SOFL1); BEST Arabidopsis thaliana protein match is: SOB five-like 2 (TAIR:AT1G68870.1); Has 495 Blast hits to 457 proteins in 104 species: Archae - 0; Bacteria - 20; Metazoa - 127; Fungi - 76; Plants - 112; Viruses - 7; Other Eukaryotes - 153 (source: NCBI BLink).
AT5G67130	3.36291	0.201779	4.85686	0.112533	4.85571	0.0295454	4.98949	0.192515	4.28118	0.129185	5.39355	0.139307	5.20023	0.210095	5.26549	0.0759776	AT5G67130.1	PLC-like phosphodiesterases superfamily protein	PLC-like phosphodiesterases superfamily protein; FUNCTIONS IN: phospholipase C activity, phosphoric diester hydrolase activity; INVOLVED IN: intracellular signaling pathway, lipid metabolic process; LOCATED IN: anchored to plasma membrane, plasma membrane; EXPRESSED IN: 23 plant structures; EXPRESSED DURING: 13 growth stages; CONTAINS InterPro DOMAIN/s: Phospholipase C, phosphatidylinositol-speci…
AT1G12200	4.54759	0.0976607	4.99295	0.0628737	6.91666	0.142374	6.17279	0.187498	4.28472	0.0902552	3.89868	0.123995	4.82184	0.297629	4.48731	0.27814	AT1G12200.1	Flavin-binding monooxygenase family protein	Flavin-binding monooxygenase family protein; FUNCTIONS IN: NADP or NADPH binding, monooxygenase activity, FAD binding, flavin-containing monooxygenase activity; INVOLVED IN: oxidation reduction; LOCATED IN: cellular_component unknown; EXPRESSED IN: 22 plant structures; EXPRESSED DURING: 13 growth stages; CONTAINS InterPro DOMAIN/s: Flavin-containing monooxygenase FMO (InterPro:IPR000960), Flavin-…
AT2G29960	4.18217	0.112293	5.19781	0.033676	5.80524	0.0323356	5.8068	0.114189	4.5523	0.105099	4.95228	0.00619794	5.4638	0.0734898	5.20195	0.105319	AT2G29960.1	cyclophilin 5	cyclophilin 5 (CYP5); FUNCTIONS IN: peptidyl-prolyl cis-trans isomerase activity; INVOLVED IN: protein folding; LOCATED IN: cytosol, Golgi stack, endoplasmic reticulum, membrane fraction, multivesicular body; EXPRESSED IN: 23 plant structures; EXPRESSED DURING: 13 growth stages; CONTAINS InterPro DOMAIN/s: Cyclophilin-like (InterPro:IPR015891), Peptidyl-prolyl cis-trans isomerase, cyclophilin-typ…
AT5G45510	4.39138	0.301373	5.95126	0.13882	5.98108	0.133297	6.01532	0.133352	4.94325	0.493991	5.50542	0.0999163	5.64342	0.229076	5.95225	0.319546	AT5G45510.1	Leucine-rich repeat (LRR) family protein	Leucine-rich repeat (LRR) family protein; INVOLVED IN: defense response; LOCATED IN: cytosol; EXPRESSED IN: 22 plant structures; EXPRESSED DURING: 13 growth stages; CONTAINS InterPro DOMAIN/s: Disease resistance protein (InterPro:IPR000767); BEST Arabidopsis thaliana protein match is: NB-ARC domain-containing disease resistance protein (TAIR:AT4G19050.1); Has 30201 Blast hits to 17322 proteins in…
AT3G52200	4.11674	0.31048	5.79202	0.145704	6.08512	0.227367	5.74061	0.162424	3.51865	0.346344	5.49364	0.120346	5.06563	0.0530793	5.07318	0.240711	AT3G52200.1	Dihydrolipoamide acetyltransferase, long form protein	LTA3; FUNCTIONS IN: dihydrolipoyllysine-residue acetyltransferase activity, ATP binding; INVOLVED IN: pyruvate metabolic process, metabolic process, acetyl-CoA biosynthetic process from pyruvate; LOCATED IN: mitochondrion; EXPRESSED IN: 25 plant structures; EXPRESSED DURING: 14 growth stages; CONTAINS InterPro DOMAIN/s: 2-oxo acid dehydrogenase, lipoyl-binding site (InterPro:IPR003016), Dihydroli…
AT2G24765	7.91213	0.0706792	8.93643	0.0979385	9.51959	0.056436	9.53001	0.0506742	8.60537	0.123189	9.06139	0.053747	9.5384	0.0932153	9.45294	0.0494002	AT2G24765.1	ADP-ribosylation factor 3	ADP-ribosylation factor 3 (ARF3); FUNCTIONS IN: protein binding; INVOLVED IN: response to cadmium ion, N-terminal protein myristoylation; LOCATED IN: Golgi stack, plasma membrane, membrane; EXPRESSED IN: 25 plant structures; EXPRESSED DURING: 15 growth stages; CONTAINS InterPro DOMAIN/s: ADP-ribosylation factor (InterPro:IPR006688), Small GTP-binding protein (InterPro:IPR005225), Small GTPase SAR…
AT5G50420	4.14767	0.15467	5.33182	0.0489601	5.82922	0.180219	5.76513	0.0528953	5.07543	0.103773	6.28714	0.110334	6.37796	0.0128304	6.19426	0.137888	AT5G50420.1	O-fucosyltransferase family protein	O-fucosyltransferase family protein; CONTAINS InterPro DOMAIN/s: GDP-fucose protein O-fucosyltransferase (InterPro:IPR019378); BEST Arabidopsis thaliana protein match is: O-fucosyltransferase family protein (TAIR:AT1G17270.1); Has 1807 Blast hits to 1807 proteins in 277 species: Archae - 0; Bacteria - 0; Metazoa - 736; Fungi - 347; Plants - 385; Viruses - 0; Other Eukaryotes - 339 (source: NCBI B…
[truncated: 323 more rows]

## Sheet: RAD11°Cvs32°C cold up
Supplemental Dataset 4 - Steinbrecher et al. (2025). Distinct molecular biomechanical mechanisms inhibit endosperm cell-wall weakening and seed germination at cold and warm non-optimal temperatures.
Lepidium sativum FR14 differentially expressed genes (DEGs; ≥2-fold) mean ± SEM transcript abundances: RAD 11ºC versus 32ºC (cold up-regulated)
[truncated: 73 more rows]

## Sheet: RAD11°Cvs32°C warm up
Supplemental Dataset 4 - Steinbrecher et al. (2025). Distinct molecular biomechanical mechanisms inhibit endosperm cell-wall weakening and seed germination at cold and warm non-optimal temperatures.
[truncated: 272 more rows]
