# Supplementary material for: Distinct Molecular Biomechanical Mechanisms Inhibit Endosperm Cell‐Wall Weakening and Seed Germination at Cold and Warm Nonoptimal Temperatures
Source: Plant Cell Environ. 2025 Aug 5;48(11):8047–67. doi: 10.1111/pce.70103 (PMC12502036; doi:10.1111/pce.70103)
Supplement: Supplementary file 6 — SI Dataset S5. Lepidium sativum DEGs: 18ºC versus 27ºC. [file PCE-48-8047-s012.xlsx]

## Sheet: CAP18°Cvs27°C cold up
Supplemental Dataset 5 - Steinbrecher et al. (2025). Distinct molecular biomechanical mechanisms inhibit endosperm cell-wall weakening and seed germination at cold and warm non-optimal temperatures.
Lepidium sativum FR14 differentially expressed genes (DEGs; ≥2-fold) mean ± SEM transcript abundances: CAP 18ºC versus 27ºC (cold up-regulated)
Normalized, background-substracted, log base 2 transformed microarray intensity mean values ± SE (N=4) of CAP DEGs detected on the arrays are listed below.
The corresponding array data are deposited in ArrayExpress database (www.ebi.ac.uk/arrayexpress) under accession number E-MTAB-1811.
In the arrays, the temperatures 11°C, 18°C, 27°C and 32°C were compared in two seed compartments, CAP (micropylar endosperm) and RAD (radicle plus 1/3 lower hypocotyl) at 10 h.
Arabidopsis thaliana AGI numbers for the ATH1 array probes corresponding to Lepidium sativum putative orthologous genes are listed together with the TAIR10 description.
DEG number	CAP		CAP		CAP		CAP		RAD		RAD		RAD		RAD
68	11°C		18°C		27°C		32°C		11°C		18°C		27°C		32°C		TAIR10	TAIR10	TAIR10
AGI	Mean	SE	Mean	SE	Mean	SE	Mean	SE	Mean	SE	Mean	SE	Mean	SE	Mean	SE	Model_name	Short_description	Computational_description
AT1G10550	7.65492	0.123639	9.22236	0.134364	7.86115	0.0451927	7.58956	0.171199	6.13336	0.106807	6.58965	0.0832185	5.49168	0.249422	5.802	0.360597	AT1G10550.1	xyloglucan:xyloglucosyl transferase 33	xyloglucan:xyloglucosyl transferase 33 (XTH33); FUNCTIONS IN: hydrolase activity, acting on glycosyl bonds, hydrolase activity, hydrolyzing O-glycosyl compounds, xyloglucan:xyloglucosyl transferase activity; INVOLVED IN: plant-type cell wall modification involved in multidimensional cell growth; LOCATED IN: integral to plasma membrane; EXPRESSED IN: 14 plant structures; EXPRESSED DURING: 7 growth…
AT3G62720	3.87859	0.0932041	4.45823	0.110226	3.32495	0.0443113	3.49279	0.0819267	3.71986	0.237076	3.70293	0.187699	3.30061	0.254504	3.72156	0.174169	AT3G62720.1	xylosyltransferase 1	xylosyltransferase 1 (XT1); FUNCTIONS IN: xyloglucan 6-xylosyltransferase activity, UDP-xylosyltransferase activity, transferase activity, transferring glycosyl groups, transferase activity; INVOLVED IN: polysaccharide biosynthetic process, xyloglucan biosynthetic process, root hair elongation; LOCATED IN: mitochondrion, integral to membrane; EXPRESSED IN: 24 plant structures; EXPRESSED DURING: 1…
AT2G34555	9.06111	0.0486379	8.74068	0.0602001	6.7649	0.119004	7.38519	0.0606207	5.3567	0.746672	8.08858	0.0402774	6.75341	0.193829	6.61371	0.107911	AT2G34555.1	gibberellin 2-oxidase 3	gibberellin 2-oxidase 3 (ATGA2OX3); CONTAINS InterPro DOMAIN/s: Oxoglutarate/iron-dependent oxygenase (InterPro:IPR005123); BEST Arabidopsis thaliana protein match is: gibberellin 2-oxidase (TAIR:AT1G30040.1); Has 8137 Blast hits to 8105 proteins in 983 species: Archae - 0; Bacteria - 1095; Metazoa - 80; Fungi - 810; Plants - 4851; Viruses - 0; Other Eukaryotes - 1301 (source: NCBI BLink).
AT5G15310	9.17763	0.195858	8.18114	0.154968	6.55837	0.234575	5.68675	0.145804	4.47494	0.235111	4.6714	0.198431	4.79864	0.0729236	4.76422	0.390583	AT5G15310.1	myb domain protein 16	myb domain protein 16 (MYB16); CONTAINS InterPro DOMAIN/s: SANT, DNA-binding (InterPro:IPR001005), Homeodomain-like (InterPro:IPR009057), Myb, DNA-binding (InterPro:IPR014778), HTH transcriptional regulator, Myb-type, DNA-binding (InterPro:IPR017930), Homeodomain-related (InterPro:IPR012287), Myb transcription factor (InterPro:IPR015495); BEST Arabidopsis thaliana protein match is: myb domain pro…
AT5G15230	5.95814	0.304109	7.78146	0.0880473	6.4747	0.122459	6.24645	0.0826	6.6515	0.190061	8.4762	0.192842	9.21297	0.144557	7.95361	0.433227	AT5G15230.1	GAST1 protein homolog 4	GAST1 protein homolog 4 (GASA4); FUNCTIONS IN: molecular_function unknown; INVOLVED IN: response to gibberellin stimulus, gibberellic acid mediated signaling pathway; LOCATED IN: endomembrane system; EXPRESSED IN: 23 plant structures; EXPRESSED DURING: 14 growth stages; CONTAINS InterPro DOMAIN/s: Gibberellin regulated protein (InterPro:IPR003854); BEST Arabidopsis thaliana protein match is: Gibb…
AT1G30135	3.45643	0.195707	5.25339	0.188849	3.27736	0.0480394	3.65456	0.212404	3.30157	0.187599	2.93712	0.189595	3.13731	0.118331	2.89695	0.163611	AT1G30135.1	jasmonate-zim-domain protein 8	jasmonate-zim-domain protein 8 (JAZ8); CONTAINS InterPro DOMAIN/s: Tify (InterPro:IPR010399), CCT domain-like (InterPro:IPR018467); BEST Arabidopsis thaliana protein match is: jasmonate-zim-domain protein 7 (TAIR:AT2G34600.1); Has 89 Blast hits to 89 proteins in 12 species: Archae - 0; Bacteria - 0; Metazoa - 0; Fungi - 0; Plants - 89; Viruses - 0; Other Eukaryotes - 0 (source: NCBI BLink).
AT4G39400	7.61601	0.131656	7.25433	0.136622	6.06982	0.0615379	6.23921	0.136883	6.71495	0.074736	6.19111	0.0266442	5.76028	0.094818	5.99548	0.0372595	AT4G39400.1	Leucine-rich receptor-like protein kinase family protein	BRASSINOSTEROID INSENSITIVE 1 (BRI1); FUNCTIONS IN: in 6 functions; INVOLVED IN: in 9 processes; LOCATED IN: endosome, plasma membrane, protein complex; EXPRESSED IN: 24 plant structures; EXPRESSED DURING: 13 growth stages; CONTAINS InterPro DOMAIN/s: Protein kinase, ATP binding site (InterPro:IPR017441), Protein kinase, catalytic domain (InterPro:IPR000719), Leucine-rich repeat-containing N-term…
AT1G71870	7.01742	0.240168	6.62903	0.11622	5.51351	0.0650418	5.88509	0.0373582	6.26926	0.0645703	6.19297	0.0358494	5.27489	0.187097	5.48052	0.161827	AT1G71870.1	MATE efflux family protein	MATE efflux family protein; FUNCTIONS IN: antiporter activity, drug transmembrane transporter activity, transporter activity; INVOLVED IN: drug transmembrane transport, transmembrane transport; LOCATED IN: membrane; EXPRESSED IN: 16 plant structures; EXPRESSED DURING: 6 growth stages; CONTAINS InterPro DOMAIN/s: Multi antimicrobial extrusion protein MatE (InterPro:IPR002528); BEST Arabidopsis tha…
AT3G09440	9.23064	0.0375852	8.71322	0.0637672	7.38026	0.0380707	7.3155	0.092356	8.37487	0.0628993	8.01139	0.00500868	7.13368	0.0766276	7.54298	0.0054792	AT3G09440.1	Heat shock protein 70 (Hsp 70) family protein	Heat shock protein 70 (Hsp 70) family protein; FUNCTIONS IN: ATP binding; INVOLVED IN: protein folding, response to cadmium ion, response to karrikin, response to heat; LOCATED IN: in 7 components; EXPRESSED IN: 25 plant structures; EXPRESSED DURING: 14 growth stages; CONTAINS InterPro DOMAIN/s: Heat shock protein 70, conserved site (InterPro:IPR018181), Heat shock protein Hsp70 (InterPro:IPR0010…
AT5G59130	4.24055	0.208083	6.30883	0.187927	4.66278	0.267113	4.49715	0.578278	7.57203	0.396166	9.57539	0.11708	9.55524	0.174315	8.53786	0.113883	AT5G59130.1	Subtilase family protein	Subtilase family protein; FUNCTIONS IN: identical protein binding, serine-type endopeptidase activity; INVOLVED IN: proteolysis, negative regulation of catalytic activity; LOCATED IN: endomembrane system; EXPRESSED IN: 17 plant structures; EXPRESSED DURING: 13 growth stages; CONTAINS InterPro DOMAIN/s: Protease-associated PA (InterPro:IPR003137), Peptidase S8/S53, subtilisin/kexin/sedolisin (Inte…
AT3G61820	9.4965	0.195823	10.0085	0.151557	8.55629	0.133362	9.06501	0.136131	7.5863	0.0656622	9.04574	0.0676206	8.81171	0.0637648	8.69254	0.120023	AT3G61820.1	Eukaryotic aspartyl protease family protein	Eukaryotic aspartyl protease family protein; FUNCTIONS IN: aspartic-type endopeptidase activity; INVOLVED IN: proteolysis; LOCATED IN: plant-type cell wall; EXPRESSED IN: 22 plant structures; EXPRESSED DURING: 13 growth stages; CONTAINS InterPro DOMAIN/s: Peptidase aspartic (InterPro:IPR021109), Peptidase aspartic, catalytic (InterPro:IPR009007), Peptidase A1 (InterPro:IPR001461); BEST Arabidopsi…
AT4G39460	4.78377	0.385089	6.92183	0.159998	4.50469	0.390261	5.17693	0.51512	6.34175	0.272827	6.65898	0.0790719	6.69385	0.163729	6.29182	0.0964497	AT4G39460.1	S-adenosylmethionine carrier 1	S-adenosylmethionine carrier 1 (SAMC1); FUNCTIONS IN: S-adenosylmethionine transmembrane transporter activity, binding; INVOLVED IN: transport, chloroplast organization, mitochondrial transport, S-adenosylmethionine transport; LOCATED IN: mitochondrion, mitochondrial inner membrane, chloroplast, plastid, chloroplast envelope; EXPRESSED IN: 24 plant structures; EXPRESSED DURING: 14 growth stages; …
AT4G26600	5.28958	0.189143	6.00015	0.27256	4.04918	0.257291	4.65746	0.266736	5.59503	0.423584	6.29471	0.21254	4.89452	0.32823	4.91936	0.330874	AT4G26600.1	S-adenosyl-L-methionine-dependent methyltransferases superfamily protein	S-adenosyl-L-methionine-dependent methyltransferases superfamily protein; FUNCTIONS IN: S-adenosylmethionine-dependent methyltransferase activity, methyltransferase activity, RNA binding; INVOLVED IN: rRNA processing; LOCATED IN: nucleolus; EXPRESSED IN: 18 plant structures; EXPRESSED DURING: 9 growth stages; CONTAINS InterPro DOMAIN/s: Bacterial Fmu (Sun)/eukaryotic nucleolar NOL1/Nop2p (InterPr…
AT1G72610	7.08205	0.405249	10.6967	0.256668	8.90464	0.167329	7.49977	0.427481	4.53551	0.336528	3.72501	0.0496663	3.72189	0.159308	3.14118	0.216654	AT1G72610.1	germin-like protein 1	germin-like protein 1 (GER1); INVOLVED IN: biological_process unknown; LOCATED IN: extracellular matrix; EXPRESSED IN: 23 plant structures; EXPRESSED DURING: 13 growth stages; CONTAINS InterPro DOMAIN/s: Cupin, RmlC-type (InterPro:IPR011051), Cupin 1 (InterPro:IPR006045), Germin (InterPro:IPR001929), RmlC-like jelly roll fold (InterPro:IPR014710), Germin, manganese binding site (InterPro:IPR01978…
AT2G16970	5.27278	0.131216	5.38778	0.220473	3.82926	0.118105	4.37098	0.28223	5.15046	0.259439	3.81703	0.212174	4.47513	0.234987	4.59431	0.406993	AT2G16970.1	Major facilitator superfamily protein	maternal effect embryo arrest 15 (MEE15); FUNCTIONS IN: tetracycline transporter activity; INVOLVED IN: embryo development ending in seed dormancy; LOCATED IN: integral to membrane; EXPRESSED IN: 22 plant structures; EXPRESSED DURING: 13 growth stages; CONTAINS InterPro DOMAIN/s: Tetracycline resistance protein, TetA (InterPro:IPR001958), Major facilitator superfamily MFS-1 (InterPro:IPR011701), …
AT5G50200	8.25449	0.148114	5.32233	0.0899929	3.92964	0.195333	3.47654	0.261441	3.59641	0.0749708	3.65058	0.20342	3.10155	0.140721	3.31459	0.170188	AT5G50200.1	nitrate transmembrane transporters	WOUND-RESPONSIVE 3 (WR3); FUNCTIONS IN: nitrate transmembrane transporter activity; INVOLVED IN: nitrate transport, response to nitrate, response to wounding; LOCATED IN: plasma membrane; EXPRESSED IN: 20 plant structures; EXPRESSED DURING: 10 growth stages; CONTAINS InterPro DOMAIN/s: Transporter, high affinity nitrate, Nar2 (InterPro:IPR016605); BEST Arabidopsis thaliana protein match is: Calci…
AT3G02470	7.56444	0.127623	7.62788	0.137336	6.50918	0.0886533	6.47255	0.170524	6.51439	0.18348	7.13777	0.101714	6.53559	0.204393	6.61151	0.163606	AT3G02470.1	S-adenosylmethionine decarboxylase	S-adenosylmethionine decarboxylase (SAMDC); CONTAINS InterPro DOMAIN/s: S-adenosylmethionine decarboxylase, core (InterPro:IPR016067), S-adenosylmethionine decarboxylase, conserved site (InterPro:IPR018166), S-adenosylmethionine decarboxylase (InterPro:IPR001985), S-adenosylmethionine decarboxylase subgroup (InterPro:IPR018167); BEST Arabidopsis thaliana protein match is: Adenosylmethionine decar…
AT3G10930	3.92786	0.257641	5.90846	0.346756	3.1887	0.21615	5.67949	0.195429	2.60502	0.143878	4.53774	0.864503	2.8809	0.227334	4.48597	1.01864	AT3G10930.1		unknown protein; FUNCTIONS IN: molecular_function unknown; INVOLVED IN: biological_process unknown; LOCATED IN: mitochondrion; EXPRESSED IN: 18 plant structures; EXPRESSED DURING: 9 growth stages; Has 1 Blast hits to 1 proteins in 1 species: Archae - 0; Bacteria - 0; Metazoa - 0; Fungi - 0; Plants - 1; Viruses - 0; Other Eukaryotes - 0 (source: NCBI BLink).
AT2G07671	10.5047	0.160673	8.42042	0.087667	6.34774	0.178625	7.79002	0.101402	9.03785	0.329394	6.42545	0.0789476	6.08033	0.205523	7.33123	0.178786	AT2G07671.1	ATP synthase subunit C family protein	ATP synthase subunit C family protein; FUNCTIONS IN: hydrogen ion transmembrane transporter activity, ATPase activity; INVOLVED IN: proton transport, ATP synthesis coupled proton transport; LOCATED IN: proton-transporting ATP synthase complex, coupling factor F(o), proton-transporting two-sector ATPase complex, proton-transporting domain; CONTAINS InterPro DOMAIN/s: ATPase, F0 complex, subunit C,…
ATMG00040	10.5047	0.160673	8.42042	0.087667	6.34774	0.178625	7.79002	0.101402	9.03785	0.329394	6.42545	0.0789476	6.08033	0.205523	7.33123	0.178786	ATMG00040.1	ATP synthase subunit C family protein	ATP synthase subunit C family protein; FUNCTIONS IN: hydrogen ion transmembrane transporter activity; INVOLVED IN: ATP synthesis coupled proton transport; LOCATED IN: proton-transporting ATP synthase complex, coupling factor F(o), proton-transporting two-sector ATPase complex, proton-transporting domain; CONTAINS InterPro DOMAIN/s: ATPase, F0/V0 complex, subunit C (InterPro:IPR002379), ATPase, F0…
ATMG01080	10.5047	0.160673	8.42042	0.087667	6.34774	0.178625	7.79002	0.101402	9.03785	0.329394	6.42545	0.0789476	6.08033	0.205523	7.33123	0.178786	ATMG01080.1	mitochondrial F0-ATPase subunit 9	mitochondrial F0-ATPase subunit 9 (ATP9); FUNCTIONS IN: hydrogen ion transmembrane transporter activity; INVOLVED IN: ATP synthesis coupled proton transport; LOCATED IN: mitochondrion; EXPRESSED IN: cultured cell; CONTAINS InterPro DOMAIN/s: ATPase, F0 complex, subunit C, DCCD-binding site (InterPro:IPR020537), ATPase, F0/V0 complex, subunit C (InterPro:IPR002379), ATPase, F0 complex, subunit C (…
AT1G72240	3.13331	0.13798	5.41681	0.305783	3.40147	0.0503076	4.47658	0.398903	3.22981	0.176062	5.21485	0.406612	3.37298	0.051912	4.08133	0.540959	AT1G72240.1		unknown protein; BEST Arabidopsis thaliana protein match is: unknown protein (TAIR:AT1G22470.1); Has 65 Blast hits to 63 proteins in 13 species: Archae - 0; Bacteria - 0; Metazoa - 1; Fungi - 0; Plants - 64; Viruses - 0; Other Eukaryotes - 0 (source: NCBI BLink).
AT1G61800	13.1426	0.052021	12.2975	0.0617469	10.3701	0.136129	11.1718	0.0919939	11.3092	0.175614	9.40131	0.0522562	8.5069	0.196116	9.4755	0.276225	AT1G61800.1	glucose-6-phosphate/phosphate translocator 2	glucose-6-phosphate/phosphate translocator 2 (GPT2); FUNCTIONS IN: antiporter activity, glucose-6-phosphate transmembrane transporter activity; INVOLVED IN: in 7 processes; LOCATED IN: plasma membrane; EXPRESSED IN: 16 plant structures; EXPRESSED DURING: 10 growth stages; CONTAINS InterPro DOMAIN/s: Tpt phosphate/phosphoenolpyruvate translocator (InterPro:IPR004696), Protein of unknown function D…
AT5G42380	3.85399	0.118995	4.55457	0.350656	2.7903	0.110088	3.42718	0.198107	2.67379	0.0623004	3.49719	0.454295	2.25279	0.0340883	3.35056	0.638291	AT5G42380.1	calmodulin like 37	calmodulin like 37 (CML37); FUNCTIONS IN: calcium ion binding; INVOLVED IN: response to ozone; LOCATED IN: chloroplast; EXPRESSED IN: 12 plant structures; EXPRESSED DURING: 8 growth stages; CONTAINS InterPro DOMAIN/s: EF-Hand 1, calcium-binding site (InterPro:IPR018247), EF-HAND 2 (InterPro:IPR018249), EF-hand-like domain (InterPro:IPR011992), Calcium-binding EF-hand (InterPro:IPR002048), EF-hand…
AT2G07731	8.69036	0.154934	5.70152	0.165656	3.96523	0.272573	5.86983	0.13847	6.28613	0.515261	4.31999	0.167518	4.12432	0.278593	5.67978	0.24681	AT2G07731.1		pseudogene, similar to NADH-ubiquinone oxidoreductase chain 6 (EC 1.6.5.3). (Field mustard), blastp match of 96% identity and 3.7e-99 P-value to SP|Q01825|NU6M_ARATH NADH-ubiquinone oxidoreductase chain 6 (EC 1.6.5.3). (Field mustard) {Brassica campestris}
ATMG00270	8.69036	0.154934	5.70152	0.165656	3.96523	0.272573	5.86983	0.13847	6.28613	0.515261	4.31999	0.167518	4.12432	0.278593	5.67978	0.24681	ATMG00270.1	NADH dehydrogenase 6	NADH dehydrogenase 6 (NAD6); CONTAINS InterPro DOMAIN/s: NADH:ubiquinone/plastoquinone oxidoreductase, chain 6 (InterPro:IPR001457); BEST Arabidopsis thaliana protein match is: Cytochrome b/b6 protein (TAIR:ATMG00590.1).
AT2G29090	4.57744	0.490987	4.12345	0.0907509	2.40093	0.0656596	2.97788	0.116405	3.94526	0.195537	2.91772	0.0989788	2.40488	0.0385549	2.51545	0.219579	AT2G29090.1	cytochrome P450, family 707, subfamily A, polypeptide 2	cytochrome P450, family 707, subfamily A, polypeptide 2 (CYP707A2); FUNCTIONS IN: oxygen binding, (+)-abscisic acid 8'-hydroxylase activity; INVOLVED IN: in 7 processes; LOCATED IN: endomembrane system; EXPRESSED IN: 22 plant structures; EXPRESSED DURING: 6 growth stages; CONTAINS InterPro DOMAIN/s: Cytochrome P450 (InterPro:IPR001128), Cytochrome P450, E-class, group I (InterPro:IPR002401), Cyto…
AT4G16620	3.85478	0.183345	6.69107	0.109887	4.98083	0.334488	4.73391	0.165385	4.05828	0.124675	4.54174	0.229771	4.02986	0.164377	4.48112	0.153653	AT4G16620.1	nodulin MtN21 /EamA-like transporter family protein	nodulin MtN21 /EamA-like transporter family protein; CONTAINS InterPro DOMAIN/s: Protein of unknown function DUF6, transmembrane (InterPro:IPR000620); BEST Arabidopsis thaliana protein match is: Nodulin MtN21 /EamA-like transporter family protein (TAIR:AT5G47470.1); Has 2049 Blast hits to 2044 proteins in 373 species: Archae - 4; Bacteria - 835; Metazoa - 2; Fungi - 3; Plants - 1166; Viruses - 0;…
ATMG01000	8.96673	0.179378	7.18187	0.120632	5.53704	0.059306	6.4523	0.0493836	7.65716	0.364163	6.00297	0.0920022	5.05351	0.141589	6.35865	0.185816	ATMG01000.1		unknown protein.
AT1G35720	5.24861	0.347452	6.83969	0.216965	5.23123	0.280634	6.80025	0.23636	5.34763	0.240409	7.07125	0.345124	7.69802	0.293294	7.58494	0.251179	AT1G35720.1	annexin 1	annexin 1 (ANNAT1); FUNCTIONS IN: in 7 functions; INVOLVED IN: in 8 processes; LOCATED IN: in 10 components; EXPRESSED IN: 31 plant structures; EXPRESSED DURING: 16 growth stages; CONTAINS InterPro DOMAIN/s: Annexin like protein (InterPro:IPR015472), Annexin repeat (InterPro:IPR018502), Annexin repeat, conserved site (InterPro:IPR018252), Annexin (InterPro:IPR001464), Annexin, type plant (InterPr…
AT5G64450	6.28246	0.164131	6.28838	0.116468	4.68599	0.251146	5.86274	0.37579	5.87406	0.292326	5.87186	0.190323	5.23556	0.357822	5.07922	0.242251	AT5G64450.1		BEST Arabidopsis thaliana protein match is: Putative endonuclease or glycosyl hydrolase (TAIR:AT3G62200.1); Has 1807 Blast hits to 1807 proteins in 277 species: Archae - 0; Bacteria - 0; Metazoa - 736; Fungi - 347; Plants - 385; Viruses - 0; Other Eukaryotes - 339 (source: NCBI BLink).
AT2G07707	10.548	0.091273	8.1668	0.18555	6.62338	0.16602	7.63213	0.0775733	8.78897	0.494387	6.26271	0.267616	5.98044	0.178452	7.52002	0.212341	AT2G07707.1	Plant mitochondrial ATPase, F0 complex, subunit 8 protein	Plant mitochondrial ATPase, F0 complex, subunit 8 protein; FUNCTIONS IN: cobalt ion binding; INVOLVED IN: ATP synthesis coupled proton transport; LOCATED IN: mitochondrion, vacuole, membrane; EXPRESSED IN: cultured cell, leaf; CONTAINS InterPro DOMAIN/s: ATPase, F0 complex, subunit 8, mitochondrial, plant (InterPro:IPR003319), Protein of unknown function DUF1082, plant mitochondria (InterPro:IPR0…
ATMG00480	10.548	0.091273	8.1668	0.18555	6.62338	0.16602	7.63213	0.0775733	8.78897	0.494387	6.26271	0.267616	5.98044	0.178452	7.52002	0.212341	ATMG00480.1	Plant mitochondrial ATPase, F0 complex, subunit 8 protein	Plant mitochondrial ATPase, F0 complex, subunit 8 protein; FUNCTIONS IN: hydrogen ion transporting ATP synthase activity, rotational mechanism; INVOLVED IN: ATP synthesis coupled proton transport; LOCATED IN: mitochondrion, chloroplast, mitochondrial proton-transporting ATP synthase complex, coupling factor F(o); EXPRESSED IN: guard cell; CONTAINS InterPro DOMAIN/s: ATPase, F0 complex, subunit 8,…
AT5G59730	6.51582	0.147058	6.24924	0.326049	4.70669	0.158808	6.53834	0.34765	4.65535	0.235223	5.77955	0.563839	4.3744	0.124162	5.87343	0.402925	AT5G59730.1	exocyst subunit exo70 family protein H7	exocyst subunit exo70 family protein H7 (EXO70H7); INVOLVED IN: exocytosis, vesicle docking involved in exocytosis; LOCATED IN: cytosol, nucleus, exocyst; EXPRESSED IN: 22 plant structures; EXPRESSED DURING: 13 growth stages; CONTAINS InterPro DOMAIN/s: Exo70 exocyst complex subunit (InterPro:IPR004140); BEST Arabidopsis thaliana protein match is: exocyst subunit exo70 family protein H6 (TAIR:AT1…
AT5G43750	3.45304	0.0764124	5.0052	0.0582574	3.47457	0.163396	3.28094	0.0886907	3.57097	0.0345731	4.02144	0.0653753	4.14093	0.143423	3.84649	0.0923425	AT5G43750.1	NAD(P)H dehydrogenase 18	NAD(P)H dehydrogenase 18 (NDH18); FUNCTIONS IN: molecular_function unknown; INVOLVED IN: response to oxidative stress; LOCATED IN: chloroplast thylakoid membrane, chloroplast; EXPRESSED IN: 22 plant structures; EXPRESSED DURING: 13 growth stages; Has 30201 Blast hits to 17322 proteins in 780 species: Archae - 12; Bacteria - 1396; Metazoa - 17338; Fungi - 3422; Plants - 5037; Viruses - 0; Other Eu…
ATMG00080	9.40619	0.197861	8.3323	0.132092	6.82211	0.210334	7.91722	0.16871	8.51423	0.50744	7.20924	0.14522	6.64961	0.134409	7.67312	0.0555336	ATMG00080.1	ribosomal protein L16	ribosomal protein L16 (RPL16); CONTAINS InterPro DOMAIN/s: Ribosomal protein L16 (InterPro:IPR000114), Ribosomal protein L10e/L16 (InterPro:IPR016180), Ribosomal protein L16, conserved site (InterPro:IPR020798); BEST Arabidopsis thaliana protein match is: ribosomal protein L16 (TAIR:ATCG00790.1).
ATMG00090	9.40619	0.197861	8.3323	0.132092	6.82211	0.210334	7.91722	0.16871	8.51423	0.50744	7.20924	0.14522	6.64961	0.134409	7.67312	0.0555336	ATMG00090.1	structural constituent of ribosome;protein binding	RESISTANCE TO PSEUDOMONAS SYRINGAE 3 (RPS3); CONTAINS InterPro DOMAIN/s: K Homology, prokaryotic type (InterPro:IPR009019), Ribosomal protein S3, N-terminal (InterPro:IPR008282), Ribosomal protein S3, C-terminal (InterPro:IPR001351).
AT2G48020	8.55015	0.0903755	8.42162	0.144815	6.95173	0.0599753	7.46711	0.0779399	7.38675	0.156397	7.29521	0.0230542	7.17894	0.143234	7.20721	0.0205174	AT2G48020.1	Major facilitator superfamily protein	Major facilitator superfamily protein; FUNCTIONS IN: carbohydrate transmembrane transporter activity, sugar:hydrogen symporter activity; INVOLVED IN: transport, transmembrane transport; LOCATED IN: plasma membrane, chloroplast, vacuole, membrane; EXPRESSED IN: 24 plant structures; EXPRESSED DURING: 14 growth stages; CONTAINS InterPro DOMAIN/s: Sugar transporter, conserved site (InterPro:IPR005829…
AT5G52510	6.65352	0.151534	6.24176	0.199388	4.7764	0.165098	5.21132	0.157778	5.5188	0.0889702	4.14039	0.103625	4.15201	0.217699	4.68944	0.255542	AT5G52510.1	SCARECROW-like 8	SCARECROW-like 8 (SCL8); CONTAINS InterPro DOMAIN/s: Transcription factor GRAS (InterPro:IPR005202); BEST Arabidopsis thaliana protein match is: SCARECROW-like 1 (TAIR:AT1G21450.1); Has 2327 Blast hits to 2305 proteins in 315 species: Archae - 0; Bacteria - 4; Metazoa - 13; Fungi - 36; Plants - 2242; Viruses - 0; Other Eukaryotes - 32 (source: NCBI BLink).
AT2G07811	9.71173	0.169953	8.78054	0.131528	7.36679	0.245963	8.46684	0.198047	9.01822	0.340349	8.21974	0.0802573	7.21698	0.117025	7.93977	0.195209	AT2G07811.1
AT1G17840	9.87774	0.090669	9.98796	0.0915684	8.57433	0.133035	7.99603	0.145132	8.89669	0.172721	8.70125	0.133802	8.28413	0.16684	7.87924	0.171698	AT1G17840.1	white-brown complex homolog protein 11	white-brown complex homolog protein 11 (WBC11); FUNCTIONS IN: ATPase activity, coupled to transmembrane movement of substances, fatty acid transporter activity; INVOLVED IN: cutin transport, fatty acid transport; LOCATED IN: plasma membrane, external side of plasma membrane; EXPRESSED IN: 26 plant structures; EXPRESSED DURING: 13 growth stages; CONTAINS InterPro DOMAIN/s: ATPase, AAA+ type, core …
AT2G45180	7.11074	0.183444	9.63366	0.214688	8.2486	0.154538	7.54149	0.0869582	7.21591	0.227914	9.84865	0.0855827	9.12217	0.0541213	8.42401	0.244652	AT2G45180.1	Bifunctional inhibitor/lipid-transfer protein/seed storage 2S albumin superfamily protein	Bifunctional inhibitor/lipid-transfer protein/seed storage 2S albumin superfamily protein; FUNCTIONS IN: lipid binding; INVOLVED IN: lipid transport; LOCATED IN: chloroplast thylakoid membrane; EXPRESSED IN: 22 plant structures; EXPRESSED DURING: 13 growth stages; CONTAINS InterPro DOMAIN/s: Bifunctional inhibitor/plant lipid transfer protein/seed storage (InterPro:IPR016140), Plant lipid transfe…
AT3G12860	6.30379	0.0868482	6.82444	0.0595716	5.4457	0.141216	5.16981	0.103462	6.52708	0.176029	7.47138	0.076544	5.91001	0.0973835	5.40756	0.131286	AT3G12860.1	NOP56-like pre RNA processing ribonucleoprotein	NOP56-like pre RNA processing ribonucleoprotein; CONTAINS InterPro DOMAIN/s: Pre-mRNA processing ribonucleoprotein, snoRNA-binding domain (InterPro:IPR002687), NOP5, N-terminal (InterPro:IPR012974), NOSIC (InterPro:IPR012976); BEST Arabidopsis thaliana protein match is: homolog of nucleolar protein NOP56 (TAIR:AT1G56110.1); Has 9295 Blast hits to 5418 proteins in 524 species: Archae - 248; Bacter…
AT4G29510	7.64347	0.109349	8.21852	0.243111	6.84067	0.147422	6.8181	0.0906538	8.33025	0.156455	9.13203	0.0942161	8.06678	0.0986233	7.69428	0.122157	AT4G29510.1	arginine methyltransferase 11	arginine methyltransferase 11 (PRMT11); FUNCTIONS IN: protein-arginine N-methyltransferase activity; INVOLVED IN: protein amino acid methylation; LOCATED IN: nucleus; EXPRESSED IN: 22 plant structures; EXPRESSED DURING: 13 growth stages; CONTAINS InterPro DOMAIN/s: Ribosomal L11 methyltransferase, PrmA (InterPro:IPR010456); BEST Arabidopsis thaliana protein match is: protein arginine methyltransf…
AT1G18740	7.74947	0.0857278	8.62144	0.200091	7.26183	0.139181	8.4906	0.385362	7.42496	0.0973695	9.01137	0.325941	7.3764	0.14236	7.98965	0.32173	AT1G18740.1	Protein of unknown function (DUF793)	FUNCTIONS IN: molecular_function unknown; INVOLVED IN: biological_process unknown; EXPRESSED IN: 23 plant structures; EXPRESSED DURING: 13 growth stages; CONTAINS InterPro DOMAIN/s: Protein BYPASS related (InterPro:IPR008511); BEST Arabidopsis thaliana protein match is: Protein of unknown function (DUF793) (TAIR:AT1G74450.1); Has 167 Blast hits to 164 proteins in 20 species: Archae - 3; Bacteria …
AT2G07687	11.4021	0.0868196	8.76055	0.108703	7.40716	0.121993	8.49382	0.134228	9.33053	0.405841	6.74452	0.14462	6.54453	0.163252	7.80726	0.0831256	AT2G07687.1	Cytochrome c oxidase, subunit III	Cytochrome c oxidase, subunit III; FUNCTIONS IN: cytochrome-c oxidase activity; INVOLVED IN: mitochondrial electron transport, cytochrome c to oxygen; LOCATED IN: membrane; CONTAINS InterPro DOMAIN/s: Cytochrome c oxidase, subunit III (InterPro:IPR000298); BEST Arabidopsis thaliana protein match is: cytochrome c oxidase subunit 3 (TAIR:ATMG00730.1); Has 29038 Blast hits to 29025 proteins in 5946 …
ATMG00730	11.4021	0.0868196	8.76055	0.108703	7.40716	0.121993	8.49382	0.134228	9.33053	0.405841	6.74452	0.14462	6.54453	0.163252	7.80726	0.0831256	ATMG00730.1	cytochrome c oxidase subunit 3	cytochrome c oxidase subunit 3 (COX3); CONTAINS InterPro DOMAIN/s: Cytochrome c oxidase, subunit III (InterPro:IPR000298); BEST Arabidopsis thaliana protein match is: Cytochrome c oxidase, subunit III (TAIR:AT2G07687.1).
AT5G66200	7.3778	0.116449	7.32515	0.0523728	5.98667	0.256358	6.4244	0.146318	6.85379	0.0575508	6.51162	0.205823	5.61686	0.180899	6.45686	0.0911319	AT5G66200.1	armadillo repeat only 2	armadillo repeat only 2 (ARO2); FUNCTIONS IN: binding; INVOLVED IN: biological_process unknown; LOCATED IN: plasma membrane; EXPRESSED IN: 26 plant structures; EXPRESSED DURING: 13 growth stages; CONTAINS InterPro DOMAIN/s: Armadillo-like helical (InterPro:IPR011989), Armadillo (InterPro:IPR000225), Armadillo-type fold (InterPro:IPR016024); BEST Arabidopsis thaliana protein match is: armadillo re…
AT5G54380	5.04639	0.229368	5.03555	0.132873	3.75193	0.0815773	3.67821	0.0788482	5.08443	0.0994846	4.45146	0.0250528	3.93579	0.0803429	4.00725	0.102873	AT5G54380.1	protein kinase family protein	THESEUS1 (THE1); FUNCTIONS IN: protein kinase activity, kinase activity; INVOLVED IN: in 6 processes; LOCATED IN: plasma membrane; EXPRESSED IN: 26 plant structures; EXPRESSED DURING: 13 growth stages; CONTAINS InterPro DOMAIN/s: Protein kinase, ATP binding site (InterPro:IPR017441), Malectin/receptor-like protein kinase (InterPro:IPR021720), Protein kinase, catalytic domain (InterPro:IPR000719),…
AT3G23580	9.96589	0.044826	10.2169	0.119093	8.95779	0.075127	8.94492	0.0714837	10.2356	0.15013	10.5711	0.112893	9.60145	0.121462	9.32505	0.117687	AT3G23580.1	ribonucleotide reductase 2A	ribonucleotide reductase 2A (RNR2A); CONTAINS InterPro DOMAIN/s: Ribonucleotide reductase-related (InterPro:IPR012348), Ribonucleotide reductase (InterPro:IPR000358), Ferritin/ribonucleotide reductase-like (InterPro:IPR009078); BEST Arabidopsis thaliana protein match is: Ferritin/ribonucleotide reductase-like family protein (TAIR:AT3G27060.1); Has 9602 Blast hits to 9597 proteins in 2376 species:…
AT2G07688	9.77268	0.112983	8.73944	0.287456	7.48053	0.0979449	6.63696	0.313398	8.74258	0.332859	6.84836	0.394191	8.28248	0.226004	6.80117	0.136315	AT2G07688.1		pseudogene, similar to Photosystem Q(B) protein (32 kDa thylakoid membrane protein) (Photosystem II protein D1)., blastp match of 82% identity and 4.9e-79 P-value to SP|Q9MUW0|PSBA_MESVI Photosystem Q(B) protein (32 kDa thylakoid membrane protein) (Photosystem II protein D1). {Mesostigma viride}
ATCG00020	9.77268	0.112983	8.73944	0.287456	7.48053	0.0979449	6.63696	0.313398	8.74258	0.332859	6.84836	0.394191	8.28248	0.226004	6.80117	0.136315	ATCG00020.1	photosystem II reaction center protein A	photosystem II reaction center protein A (PSBA); FUNCTIONS IN: chlorophyll binding; INVOLVED IN: photosynthesis, light reaction; LOCATED IN: in 6 components; EXPRESSED IN: 24 plant structures; EXPRESSED DURING: 14 growth stages; CONTAINS InterPro DOMAIN/s: Photosystem II reaction centre protein PsbA/D1 (InterPro:IPR005867), Photosynthetic reaction centre, L/M (InterPro:IPR000484); BEST Arabidopsi…
AT2G07727	11.1206	0.0523285	8.54867	0.152796	7.29581	0.163965	8.64442	0.122744	8.68955	0.553893	6.43441	0.158022	6.40995	0.234583	7.90638	0.213127	AT2G07727.1	Di-haem cytochrome, transmembrane;Cytochrome b/b6, C-terminal	Di-haem cytochrome, transmembrane;Cytochrome b/b6, C-terminal; FUNCTIONS IN: electron carrier activity, oxidoreductase activity; INVOLVED IN: respiratory electron transport chain; LOCATED IN: membrane; CONTAINS InterPro DOMAIN/s: Cytochrome b/b6, C-terminal (InterPro:IPR005798), Cytochrome b/b6 (InterPro:IPR016175), Di-haem cytochrome, transmembrane (InterPro:IPR016174), Cytochrome b/b6, N-termin…
ATMG00220	11.1206	0.0523285	8.54867	0.152796	7.29581	0.163965	8.64442	0.122744	8.68955	0.553893	6.43441	0.158022	6.40995	0.234583	7.90638	0.213127	ATMG00220.1	apocytochrome b	apocytochrome b (COB); FUNCTIONS IN: ubiquinol-cytochrome-c reductase activity; INVOLVED IN: aerobic respiration; LOCATED IN: mitochondrion, mitochondrial respiratory chain complex III; EXPRESSED IN: cultured cell; CONTAINS InterPro DOMAIN/s: Cytochrome b/b6 (InterPro:IPR016175), Cytochrome b/b6, C-terminal (InterPro:IPR005798), Di-haem cytochrome, transmembrane (InterPro:IPR016174), Cytochrome b…
AT2G07751	10.1433	0.0984397	7.95781	0.161735	6.70557	0.139617	7.49828	0.127572	8.87562	0.479631	6.87608	0.184622	6.61292	0.171933	7.58567	0.161188	AT2G07751.1	NADH:ubiquinone/plastoquinone oxidoreductase, chain 3 protein	NADH:ubiquinone/plastoquinone oxidoreductase, chain 3 protein; FUNCTIONS IN: NADH dehydrogenase (ubiquinone) activity; INVOLVED IN: oxidation reduction, mitochondrial electron transport, NADH to ubiquinone; LOCATED IN: endomembrane system; CONTAINS InterPro DOMAIN/s: NADH:ubiquinone/plastoquinone oxidoreductase, chain 3 (InterPro:IPR000440); BEST Arabidopsis thaliana protein match is: NADH dehydr…
ATMG00990	10.1433	0.0984397	7.95781	0.161735	6.70557	0.139617	7.49828	0.127572	8.87562	0.479631	6.87608	0.184622	6.61292	0.171933	7.58567	0.161188	ATMG00990.1	NADH dehydrogenase 3	NADH dehydrogenase 3 (NAD3); CONTAINS InterPro DOMAIN/s: NADH:ubiquinone/plastoquinone oxidoreductase, chain 3 (InterPro:IPR000440); BEST Arabidopsis thaliana protein match is: NADH:ubiquinone/plastoquinone oxidoreductase, chain 3 protein (TAIR:AT2G07751.1).
AT4G23920	6.32269	0.155329	5.95118	0.103525	4.70073	0.185232	4.87641	0.0485345	4.82808	0.0907258	4.74926	0.0575499	4.50806	0.124712	4.45505	0.0915724	AT4G23920.1	UDP-D-glucose/UDP-D-galactose 4-epimerase 2	UDP-D-glucose/UDP-D-galactose 4-epimerase 2 (UGE2); CONTAINS InterPro DOMAIN/s: NAD-dependent epimerase/dehydratase (InterPro:IPR001509), NAD(P)-binding domain (InterPro:IPR016040), UDP-glucose 4-epimerase (InterPro:IPR005886); BEST Arabidopsis thaliana protein match is: UDP-D-glucose/UDP-D-galactose 4-epimerase 5 (TAIR:AT4G10960.1); Has 45788 Blast hits to 45762 proteins in 3004 species: Archae …
AT2G35470	3.63405	0.16046	4.28344	0.104762	3.04244	0.127553	3.38327	0.202484	3.46925	0.0910794	3.51611	0.0821372	3.33874	0.169874	3.57981	0.105903	AT2G35470.1		unknown protein; Has 25 Blast hits to 25 proteins in 8 species: Archae - 0; Bacteria - 0; Metazoa - 0; Fungi - 0; Plants - 25; Viruses - 0; Other Eukaryotes - 0 (source: NCBI BLink).
AT2G07725	9.84747	0.214761	7.41876	0.090082	6.26088	0.104501	7.25268	0.147938	7.43105	0.534739	5.48433	0.2648	5.48914	0.213141	6.5588	0.162736	AT2G07725.1	Ribosomal L5P family protein	Ribosomal L5P family protein; FUNCTIONS IN: structural constituent of ribosome; INVOLVED IN: translation; LOCATED IN: ribosome, intracellular; CONTAINS InterPro DOMAIN/s: Ribosomal protein L5 (InterPro:IPR002132), Ribosomal protein L5, N-terminal (InterPro:IPR020927); BEST Arabidopsis thaliana protein match is: ribosomal protein L5 (TAIR:ATMG00210.1); Has 117 Blast hits to 117 proteins in 56 spec…
ATMG00210	9.84747	0.214761	7.41876	0.090082	6.26088	0.104501	7.25268	0.147938	7.43105	0.534739	5.48433	0.2648	5.48914	0.213141	6.5588	0.162736	ATMG00210.1	ribosomal protein L5	ribosomal protein L5 (RPL5); CONTAINS InterPro DOMAIN/s: Ribosomal protein L5 (InterPro:IPR002132), Ribosomal protein L5, N-terminal (InterPro:IPR020927); BEST Arabidopsis thaliana protein match is: Ribosomal L5P family protein (TAIR:AT2G07725.1).
AT2G07768	7.69811	0.130993	5.50281	0.0576217	4.37664	0.0456133	5.47301	0.145025	5.14953	0.267895	3.93805	0.190701	4.06057	0.112434	4.5713	0.0703552	AT2G07768.1	Cytochrome C assembly protein	Cytochrome C assembly protein; FUNCTIONS IN: heme transporter activity; INVOLVED IN: cytochrome complex assembly, respiratory chain complex IV assembly, heme transport, protein complex assembly; LOCATED IN: mitochondrion, membrane; CONTAINS InterPro DOMAIN/s: Cytochrome c-type biogenesis protein (InterPro:IPR003567), Cytochrome c assembly protein (InterPro:IPR002541), Cytochrome c-type biogenesis…
AT3G02468	7.56444	0.127623	7.62788	0.137336	6.50918	0.0886533	6.47255	0.170524	6.51439	0.18348	7.13777	0.101714	6.53559	0.204393	6.61151	0.163606	AT3G02468.1	conserved peptide upstream open reading frame 9	conserved peptide upstream open reading frame 9 (CPuORF9); CONTAINS InterPro DOMAIN/s: S-adenosyl-l-methionine decarboxylase leader peptide (InterPro:IPR012511); BEST Arabidopsis thaliana protein match is: conserved peptide upstream open reading frame 10 (TAIR:AT5G15948.1); Has 30201 Blast hits to 17322 proteins in 780 species: Archae - 12; Bacteria - 1396; Metazoa - 17338; Fungi - 3422; Plants -…
ATMG00960	7.60561	0.147397	5.37331	0.04328	4.27319	0.047217	5.27631	0.0777085	5.13421	0.314458	3.87809	0.0649479	3.94394	0.110761	4.4659	0.0646677	ATMG00960.1	Cytochrome C assembly protein	CCB203; FUNCTIONS IN: heme transporter activity; INVOLVED IN: cytochrome complex assembly, respiratory chain complex IV assembly, protein complex assembly, heme transport; LOCATED IN: mitochondrial inner membrane, protein complex; CONTAINS InterPro DOMAIN/s: Cytochrome c-type biogenesis protein (InterPro:IPR003567), Cytochrome c assembly protein (InterPro:IPR002541), Cytochrome c-type biogenesis …
AT5G37530	6.22844	0.203901	7.16929	0.0869184	6.11235	0.11082	6.63178	0.126215	7.08732	0.151712	7.40691	0.245892	7.23716	0.0901662	6.96877	0.172825	AT5G37530.1	NAD(P)-binding Rossmann-fold superfamily protein	NAD(P)-binding Rossmann-fold superfamily protein; FUNCTIONS IN: binding, catalytic activity; INVOLVED IN: metabolic process; LOCATED IN: endomembrane system; EXPRESSED IN: 13 plant structures; EXPRESSED DURING: 7 growth stages; CONTAINS InterPro DOMAIN/s: UBA/THIF-type NAD/FAD binding fold (InterPro:IPR000594), Molybdenum cofactor biosynthesis, MoeB (InterPro:IPR009036), NAD(P)-binding domain (In…
AT3G61640	9.73324	0.0981769	10.0262	0.130681	8.97583	0.0976695	9.43702	0.227038	9.29595	0.192678	9.08871	0.182296	8.63543	0.171826	8.75341	0.199347	AT3G61640.1	arabinogalactan protein 20	arabinogalactan protein 20 (AGP20); CONTAINS InterPro DOMAIN/s: Protein of unknown function DUF1070 (InterPro:IPR009424); BEST Arabidopsis thaliana protein match is: arabinogalactan protein 16 (TAIR:AT2G46330.1); Has 106 Blast hits to 106 proteins in 13 species: Archae - 0; Bacteria - 0; Metazoa - 0; Fungi - 0; Plants - 106; Viruses - 0; Other Eukaryotes - 0 (source: NCBI BLink).
AT2G07711	11.8094	0.0885416	9.06781	0.111806	8.03227	0.127385	9.15347	0.121557	9.93861	0.519624	7.50514	0.253601	7.60195	0.252857	9.11669	0.157146	AT2G07711.1		pseudogene, similar to NADH dehydrogenase subunit 5, blastp match of 97% identity and 2.2e-244 P-value to GP|1066145|dbj|BAA07176.1||D37958 NADH dehydrogenase subunit 5 {Malus x domestica}
ATMG00513	11.8094	0.0885416	9.06781	0.111806	8.03227	0.127385	9.15347	0.121557	9.93861	0.519624	7.50514	0.253601	7.60195	0.252857	9.11669	0.157146	ATMG00513.1	NADH dehydrogenase 5A	NADH dehydrogenase 5A (NAD5A); CONTAINS InterPro DOMAIN/s: NADH-plastoquinone oxidoreductase, chain 5 (InterPro:IPR003945), NADH:ubiquinone oxidoreductase, chain 5/L, N-terminal (InterPro:IPR001516), NADH:ubiquinone/plastoquinone oxidoreductase (InterPro:IPR001750); BEST Arabidopsis thaliana protein match is: NADH dehydrogenase 5B (TAIR:ATMG00665.1).
AT1G34210	8.63013	0.0529114	8.4076	0.0916678	7.37506	0.0647901	7.92701	0.142712	7.7664	0.0310186	7.58767	0.00566912	7.37152	0.181039	7.38938	0.0642674	AT1G34210.1	somatic embryogenesis receptor-like kinase 2	somatic embryogenesis receptor-like kinase 2 (SERK2); FUNCTIONS IN: kinase activity; INVOLVED IN: pollen maturation, microsporogenesis; LOCATED IN: plasma membrane; EXPRESSED IN: 23 plant structures; EXPRESSED DURING: 14 growth stages; CONTAINS InterPro DOMAIN/s: Protein kinase, ATP binding site (InterPro:IPR017441), Protein kinase, catalytic domain (InterPro:IPR000719), Leucine-rich repeat-conta…

## Sheet: CAP18°Cvs27°C warm up
Supplemental Dataset 5 - Steinbrecher et al. (2025). Distinct molecular biomechanical mechanisms inhibit endosperm cell-wall weakening and seed germination at cold and warm non-optimal temperatures.
Lepidium sativum FR14 differentially expressed genes (DEGs; ≥2-fold) mean ± SEM transcript abundances: CAP 18ºC versus 27ºC (warm up-regulated)
Normalized, background-substracted, log base 2 transformed microarray intensity mean values ± SE (N=4) of CAP DEGs detected on the arrays are listed below.
The corresponding array data are deposited in ArrayExpress database (www.ebi.ac.uk/arrayexpress) under accession number E-MTAB-1811.
In the arrays, the temperatures 11°C, 18°C, 27°C and 32°C were compared in two seed compartments, CAP (micropylar endosperm) and RAD (radicle plus 1/3 lower hypocotyl) at 10 h.
Arabidopsis thaliana AGI numbers for the ATH1 array probes corresponding to Lepidium sativum putative orthologous genes are listed together with the TAIR10 description.
DEG number	CAP		CAP		CAP		CAP		RAD		RAD		RAD		RAD
72	11°C		18°C		27°C		32°C		11°C		18°C		27°C		32°C		TAIR10	TAIR10	TAIR10
AGI	Mean	SE	Mean	SE	Mean	SE	Mean	SE	Mean	SE	Mean	SE	Mean	SE	Mean	SE	Model_name	Short_description	Computational_description
AT4G34000	3.52881	0.0402089	3.90557	0.160378	6.05802	0.140749	5.52027	0.240993	3.15077	0.0895086	3.68308	0.105483	4.27087	0.134795	3.7111	0.105244	AT4G34000.1	abscisic acid responsive elements-binding factor 3	abscisic acid responsive elements-binding factor 3 (ABF3); FUNCTIONS IN: protein binding, DNA binding, transcription activator activity, sequence-specific DNA binding transcription factor activity; INVOLVED IN: in 6 processes; EXPRESSED IN: 23 plant structures; EXPRESSED DURING: 12 growth stages; CONTAINS InterPro DOMAIN/s: Basic-leucine zipper (bZIP) transcription factor (InterPro:IPR004827), bZ…
AT1G05570	6.06805	0.0661462	7.49354	0.366158	9.61207	0.169488	8.84326	0.362969	5.42442	0.169887	5.29617	0.0111944	5.48297	0.102383	5.4212	0.149237	AT1G05570.1	callose synthase 1	callose synthase 1 (CALS1); FUNCTIONS IN: transferase activity, transferring glycosyl groups, 1,3-beta-glucan synthase activity; INVOLVED IN: 1,3-beta-glucan biosynthetic process; LOCATED IN: 1,3-beta-glucan synthase complex, plasma membrane, cell plate; EXPRESSED IN: 23 plant structures; EXPRESSED DURING: 13 growth stages; CONTAINS InterPro DOMAIN/s: Glycosyl transferase, family 48 (InterPro:IPR…
AT4G36930	7.43065	0.112752	8.21727	0.08375	9.68473	0.0979652	8.36188	0.162626	6.10084	0.171087	6.0199	0.0170765	6.89827	0.0573215	7.00573	0.144709	AT4G36930.1	basic helix-loop-helix (bHLH) DNA-binding superfamily protein	SPATULA (SPT); CONTAINS InterPro DOMAIN/s: Helix-loop-helix DNA-binding domain (InterPro:IPR001092), Helix-loop-helix DNA-binding (InterPro:IPR011598); BEST Arabidopsis thaliana protein match is: basic helix-loop-helix (bHLH) DNA-binding superfamily protein (TAIR:AT5G67110.1); Has 30201 Blast hits to 17322 proteins in 780 species: Archae - 12; Bacteria - 1396; Metazoa - 17338; Fungi - 3422; Plant…
AT3G30180	6.09375	0.183115	6.78825	0.239625	8.01548	0.0630647	7.72593	0.0631681	4.39896	0.252129	4.44872	0.178148	3.94348	0.157444	4.42986	0.109104	AT3G30180.1	brassinosteroid-6-oxidase 2	brassinosteroid-6-oxidase 2 (BR6OX2); FUNCTIONS IN: monooxygenase activity, oxygen binding; INVOLVED IN: response to light stimulus, circadian rhythm, brassinosteroid biosynthetic process; LOCATED IN: endomembrane system; EXPRESSED IN: 24 plant structures; EXPRESSED DURING: 14 growth stages; CONTAINS InterPro DOMAIN/s: Cytochrome P450 (InterPro:IPR001128), Cytochrome P450, E-class, group I (Inter…
AT4G24190	6.03575	0.103483	8.59542	0.0838715	10.6804	0.0823014	11.0011	0.063217	6.37776	0.211722	8.26275	0.0511894	9.40527	0.148031	9.2636	0.108566	AT4G24190.1	Chaperone protein htpG family protein	SHEPHERD (SHD); FUNCTIONS IN: unfolded protein binding, ATP binding; INVOLVED IN: in 8 processes; LOCATED IN: in 7 components; EXPRESSED IN: 25 plant structures; EXPRESSED DURING: 16 growth stages; CONTAINS InterPro DOMAIN/s: Chaperone protein htpG (InterPro:IPR001404), Heat shock protein Hsp90, C-terminal (InterPro:IPR020576), Heat shock protein Hsp90, N-terminal (InterPro:IPR020575), Molecular …
AT4G25100	2.63194	0.114952	2.81401	0.127227	5.53432	0.136566	5.31023	0.324189	2.78611	0.122691	3.10767	0.275542	4.67759	0.241634	4.09572	0.224832	AT4G25100.1	Fe superoxide dismutase 1	Fe superoxide dismutase 1 (FSD1); FUNCTIONS IN: superoxide dismutase activity, copper ion binding; INVOLVED IN: response to oxidative stress, response to cadmium ion, removal of superoxide radicals, response to copper ion, circadian rhythm; LOCATED IN: in 6 components; EXPRESSED IN: 22 plant structures; EXPRESSED DURING: 14 growth stages; CONTAINS InterPro DOMAIN/s: Manganese/iron superoxide dism…
AT5G64120	4.33407	0.307861	9.01622	0.271855	10.5344	0.150091	10.4561	0.188028	3.55812	0.297817	4.17815	0.477676	3.34124	0.166716	3.87753	0.383228	AT5G64120.1	Peroxidase superfamily protein	Peroxidase superfamily protein; FUNCTIONS IN: peroxidase activity; INVOLVED IN: defense response to fungus, N-terminal protein myristoylation, respiratory burst; LOCATED IN: apoplast, cell wall, membrane; EXPRESSED IN: 17 plant structures; EXPRESSED DURING: 10 growth stages; CONTAINS InterPro DOMAIN/s: Haem peroxidase (InterPro:IPR010255), Plant peroxidase (InterPro:IPR000823), Peroxidases heam-l…
AT1G48130	6.82015	0.0335127	6.19524	0.0533613	7.27634	0.131521	9.6847	0.129457	6.32244	0.277859	5.05519	0.273815	5.65844	0.0756857	7.27461	0.153921	AT1G48130.1	1-cysteine peroxiredoxin 1	1-cysteine peroxiredoxin 1 (PER1); FUNCTIONS IN: thioredoxin peroxidase activity, antioxidant activity; INVOLVED IN: maintenance of seed dormancy, response to desiccation; LOCATED IN: cellular_component unknown; EXPRESSED IN: embryo, aleurone layer, seed; EXPRESSED DURING: seed development stages; CONTAINS InterPro DOMAIN/s: Peroxiredoxin, C-terminal (InterPro:IPR019479), Thioredoxin fold (InterP…
AT5G18350	3.8271	0.172392	3.19914	0.0744557	4.45538	0.198444	4.43527	0.274984	3.39326	0.155939	3.31895	0.301918	3.22843	0.136697	3.55753	0.327407	AT5G18350.1	Disease resistance protein (TIR-NBS-LRR class) family	Disease resistance protein (TIR-NBS-LRR class) family; FUNCTIONS IN: transmembrane receptor activity, nucleoside-triphosphatase activity, nucleotide binding, ATP binding; INVOLVED IN: signal transduction, defense response, apoptosis, innate immune response; LOCATED IN: intrinsic to membrane; CONTAINS InterPro DOMAIN/s: ATPase, AAA+ type, core (InterPro:IPR003593), NB-ARC (InterPro:IPR002182), Leu…
AT3G21720	7.99993	0.113089	8.44987	0.123532	9.48924	0.0373661	8.85415	0.0743762	7.09582	0.110534	7.48914	0.0173268	8.00977	0.0988362	7.47245	0.140471	AT3G21720.1	isocitrate lyase	isocitrate lyase (ICL); FUNCTIONS IN: isocitrate lyase activity, catalytic activity; INVOLVED IN: carboxylic acid metabolic process, metabolic process; LOCATED IN: cellular_component unknown; EXPRESSED IN: leaf whorl, seed, leaf; CONTAINS InterPro DOMAIN/s: Isocitrate lyase/phosphorylmutase, conserved site (InterPro:IPR018523), Pyruvate/Phosphoenolpyruvate kinase, catalytic core (InterPro:IPR0158…
AT1G73120	4.02449	0.0981067	4.03609	0.106975	6.95362	0.122473	6.08724	0.139303	3.59489	0.132602	4.06404	0.038316	4.61911	0.125982	4.1942	0.142182	AT1G73120.1		unknown protein; FUNCTIONS IN: molecular_function unknown; INVOLVED IN: response to oxidative stress; EXPRESSED IN: root, cultured cell; Has 36 Blast hits to 36 proteins in 8 species: Archae - 0; Bacteria - 0; Metazoa - 0; Fungi - 0; Plants - 36; Viruses - 0; Other Eukaryotes - 0 (source: NCBI BLink).
AT1G10380	7.44874	0.097435	7.07787	0.0901895	9.67024	0.103202	8.35342	0.185085	7.11805	0.040452	6.58883	0.0994546	6.65137	0.112601	6.37918	0.128444	AT1G10380.1	Putative membrane lipoprotein	Putative membrane lipoprotein; FUNCTIONS IN: molecular_function unknown; INVOLVED IN: biological_process unknown; LOCATED IN: endomembrane system; EXPRESSED IN: 19 plant structures; EXPRESSED DURING: 10 growth stages; BEST Arabidopsis thaliana protein match is: unknown protein (TAIR:AT3G17350.1); Has 280 Blast hits to 279 proteins in 14 species: Archae - 0; Bacteria - 0; Metazoa - 0; Fungi - 0; P…
AT1G01750	2.95546	0.172813	3.96661	0.218473	6.42131	0.113594	4.31277	0.409436	2.80504	0.0739855	2.94411	0.16893	2.79193	0.0825098	2.75174	0.0691119	AT1G01750.1	actin depolymerizing factor 11	actin depolymerizing factor 11 (ADF11); FUNCTIONS IN: actin binding; INVOLVED IN: biological_process unknown; LOCATED IN: intracellular; EXPRESSED IN: 6 plant structures; EXPRESSED DURING: 4 anthesis, petal differentiation and expansion stage; CONTAINS InterPro DOMAIN/s: Actin-binding, cofilin/tropomyosin type (InterPro:IPR002108); BEST Arabidopsis thaliana protein match is: actin depolymerizing …
AT3G29970	4.32143	0.160806	6.08048	0.162764	8.30511	0.147333	8.26026	0.237674	4.6518	0.373357	6.13523	0.136644	7.86383	0.0869643	7.67994	0.255536	AT3G29970.1	B12D protein	B12D protein; FUNCTIONS IN: molecular_function unknown; INVOLVED IN: biological_process unknown; LOCATED IN: endomembrane system; EXPRESSED IN: 8 plant structures; EXPRESSED DURING: F mature embryo stage, 4 leaf senescence stage, petal differentiation and expansion stage, E expanded cotyledon stage, D bilateral stage; CONTAINS InterPro DOMAIN/s: B12D (InterPro:IPR010530); BEST Arabidopsis thalian…
AT5G62630	3.17945	0.172373	5.59327	0.333485	7.80625	0.117443	6.81537	0.10485	2.78482	0.0915127	2.89514	0.0553213	2.98318	0.077789	3.07659	0.17174	AT5G62630.1	hipl2 protein precursor	hipl2 protein precursor (HIPL2); FUNCTIONS IN: catalytic activity; INVOLVED IN: biological_process unknown; LOCATED IN: anchored to plasma membrane, plasma membrane, anchored to membrane; EXPRESSED IN: 17 plant structures; EXPRESSED DURING: 11 growth stages; CONTAINS InterPro DOMAIN/s: Soluble quinoprotein glucose/sorbosone dehydrogenase (InterPro:IPR011041), Folate receptor, conserved region (In…
AT2G24850	3.38634	0.204013	3.26767	0.175422	5.43735	0.232216	4.79756	0.122711	3.09315	0.179257	5.59709	0.180593	6.08153	0.158724	6.18091	0.225657	AT2G24850.1	tyrosine aminotransferase 3	tyrosine aminotransferase 3 (TAT3); CONTAINS InterPro DOMAIN/s: 1-aminocyclopropane-1-carboxylate synthase (InterPro:IPR001176), Aminotransferase, class I/classII (InterPro:IPR004839), Pyridoxal phosphate-dependent transferase, major domain (InterPro:IPR015424), Tyrosine transaminase (InterPro:IPR021178), Tyrosine/nicotianamine aminotransferase (InterPro:IPR005958), Pyridoxal phosphate-dependent …
AT1G09210	4.38235	0.0862159	7.19538	0.167333	9.2494	0.0399218	9.46054	0.116857	5.48042	0.233946	8.12128	0.0745506	8.48837	0.132412	7.98893	0.121174	AT1G09210.1	calreticulin 1b	calreticulin 1b (CRT1b); FUNCTIONS IN: unfolded protein binding, calcium ion binding; INVOLVED IN: response to oxidative stress, response to salt stress; LOCATED IN: mitochondrion, endoplasmic reticulum, vacuole; EXPRESSED IN: 26 plant structures; EXPRESSED DURING: 14 growth stages; CONTAINS InterPro DOMAIN/s: Calreticulin/calnexin, P (InterPro:IPR009033), Calreticulin/calnexin (InterPro:IPR00158…
AT5G38530	4.50955	0.208005	5.49703	0.207389	7.43844	0.21236	6.60896	0.173452	3.64643	0.144427	5.29132	0.300834	5.49639	0.263162	5.40079	0.192138	AT5G38530.1	tryptophan synthase beta type 2	tryptophan synthase beta type 2 (TSBtype2); FUNCTIONS IN: pyridoxal phosphate binding, tryptophan synthase activity, catalytic activity; INVOLVED IN: tryptophan biosynthetic process, metabolic process; EXPRESSED IN: 21 plant structures; EXPRESSED DURING: 13 growth stages; CONTAINS InterPro DOMAIN/s: Pyridoxal phosphate-dependent enzyme, beta subunit (InterPro:IPR001926), Tryptophan synthase, beta…
AT1G12200	4.54759	0.0976607	4.99295	0.0628737	6.91666	0.142374	6.17279	0.187498	4.28472	0.0902552	3.89868	0.123995	4.82184	0.297629	4.48731	0.27814	AT1G12200.1	Flavin-binding monooxygenase family protein	Flavin-binding monooxygenase family protein; FUNCTIONS IN: NADP or NADPH binding, monooxygenase activity, FAD binding, flavin-containing monooxygenase activity; INVOLVED IN: oxidation reduction; LOCATED IN: cellular_component unknown; EXPRESSED IN: 22 plant structures; EXPRESSED DURING: 13 growth stages; CONTAINS InterPro DOMAIN/s: Flavin-containing monooxygenase FMO (InterPro:IPR000960), Flavin-…
AT3G04810	4.45572	0.134206	5.02608	0.0730685	6.89823	0.151958	5.78685	0.0102152	4.65046	0.136148	5.29563	0.0275707	5.0758	0.11769	5.15431	0.0568369	AT3G04810.1	NIMA-related kinase 2	NIMA-related kinase 2 (NEK2); FUNCTIONS IN: protein serine/threonine kinase activity, protein kinase activity, kinase activity, ATP binding; INVOLVED IN: protein amino acid phosphorylation; LOCATED IN: cellular_component unknown; EXPRESSED IN: 24 plant structures; EXPRESSED DURING: 14 growth stages; CONTAINS InterPro DOMAIN/s: Protein kinase, ATP binding site (InterPro:IPR017441), Protein kinase,…
AT1G70410	4.39517	0.181723	8.18071	0.297037	10.0516	0.0593792	9.1454	0.0848932	3.8154	0.0779109	4.47936	0.168478	4.48116	0.151034	4.55761	0.144592	AT1G70410.1	beta carbonic anhydrase 4	beta carbonic anhydrase 4 (BCA4); FUNCTIONS IN: carbonate dehydratase activity, zinc ion binding; INVOLVED IN: response to carbon dioxide, carbon utilization, regulation of stomatal movement; LOCATED IN: plasma membrane, chloroplast envelope; EXPRESSED IN: 25 plant structures; EXPRESSED DURING: 12 growth stages; CONTAINS InterPro DOMAIN/s: Carbonic anhydrase, prokaryotic-like, conserved site (Int…
AT1G04980	5.69165	0.0646202	5.52862	0.246524	7.39118	0.174161	6.96382	0.157856	4.86763	0.228457	5.46267	0.067455	5.71571	0.120879	5.40829	0.285762	AT1G04980.1	PDI-like 2-2	PDI-like 2-2 (PDIL2-2); CONTAINS InterPro DOMAIN/s: Thioredoxin fold (InterPro:IPR012335), Disulphide isomerase (InterPro:IPR005788), Thioredoxin domain (InterPro:IPR013766), Thioredoxin, conserved site (InterPro:IPR017937), Thioredoxin-like subdomain (InterPro:IPR006662), Thioredoxin-like (InterPro:IPR017936), Thioredoxin-like fold (InterPro:IPR012336); BEST Arabidopsis thaliana protein match is…
AT1G53540	7.90245	0.0956825	5.73341	0.045526	7.49693	0.177506	10.2439	0.0669664	7.79826	0.356001	4.75823	0.305315	8.39154	0.265836	11.1627	0.128267	AT1G53540.1	HSP20-like chaperones superfamily protein	HSP20-like chaperones superfamily protein; CONTAINS InterPro DOMAIN/s: Heat shock protein Hsp20 (InterPro:IPR002068), HSP20-like chaperone (InterPro:IPR008978); BEST Arabidopsis thaliana protein match is: heat shock protein 17.4 (TAIR:AT3G46230.1); Has 7090 Blast hits to 7089 proteins in 1610 species: Archae - 175; Bacteria - 4287; Metazoa - 66; Fungi - 302; Plants - 1606; Viruses - 0; Other Euka…
AT1G66200	6.55293	0.142214	9.08433	0.11862	10.7989	0.0921714	9.05801	0.0572642	6.61145	0.133657	7.75389	0.152737	8.17612	0.129891	7.66353	0.155498	AT1G66200.1	glutamine synthase clone F11	glutamine synthase clone F11 (GSR2); FUNCTIONS IN: glutamate-ammonia ligase activity, copper ion binding; INVOLVED IN: nitrate assimilation, response to fructose stimulus, response to salt stress, response to sucrose stimulus, response to glucose stimulus; LOCATED IN: cytosol, cytosolic ribosome, apoplast, vacuole, chloroplast envelope; EXPRESSED IN: 24 plant structures; EXPRESSED DURING: 14 grow…
AT3G54960	6.01444	0.210147	7.77818	0.0757118	9.48225	0.158032	10.0188	0.0327722	5.96785	0.163135	7.46309	0.0553379	8.34444	0.0738552	8.44584	0.106724	AT3G54960.1	PDI-like 1-3	PDI-like 1-3 (PDIL1-3); FUNCTIONS IN: protein disulfide isomerase activity; INVOLVED IN: response to endoplasmic reticulum stress; LOCATED IN: endoplasmic reticulum, plasma membrane, chloroplast; EXPRESSED IN: 27 plant structures; EXPRESSED DURING: 13 growth stages; CONTAINS InterPro DOMAIN/s: Thioredoxin fold (InterPro:IPR012335), Disulphide isomerase (InterPro:IPR005788), Thioredoxin domain (In…
AT3G48360	5.66599	0.221706	6.00333	0.343244	7.67494	0.0903017	6.55292	0.280506	6.78894	0.108887	7.20252	0.262387	5.92193	0.231064	5.97089	0.334571	AT3G48360.1	BTB and TAZ domain protein 2	BTB and TAZ domain protein 2 (BT2); CONTAINS InterPro DOMAIN/s: BTB/POZ (InterPro:IPR013069), Zinc finger, TAZ-type (InterPro:IPR000197), BTB/POZ fold (InterPro:IPR011333), Kelch related (InterPro:IPR013089), BTB/POZ-like (InterPro:IPR000210); BEST Arabidopsis thaliana protein match is: BTB and TAZ domain protein 1 (TAIR:AT5G63160.1); Has 1199 Blast hits to 1199 proteins in 89 species: Archae - 0…
AT1G68710	4.21715	0.380213	4.62204	0.146874	6.2894	0.143584	5.52827	0.146415	4.22715	0.382013	4.30446	0.211555	4.09287	0.250814	3.9902	0.259386	AT1G68710.1	ATPase E1-E2 type family protein / haloacid dehalogenase-like hydrolase family protein	ATPase E1-E2 type family protein / haloacid dehalogenase-like hydrolase family protein; FUNCTIONS IN: ATPase activity, coupled to transmembrane movement of ions, phosphorylative mechanism; INVOLVED IN: metabolic process, phospholipid transport, ATP biosynthetic process; LOCATED IN: mitochondrion, integral to membrane, membrane; EXPRESSED IN: 23 plant structures; EXPRESSED DURING: 15 growth stages…
AT2G44210	3.70421	0.207744	6.48319	0.213238	8.11114	0.108334	7.76588	0.0835691	3.06162	0.200322	4.68529	0.158257	5.73696	0.0852573	5.26682	0.24095	AT2G44210.1	Protein of Unknown Function (DUF239)	Protein of Unknown Function (DUF239); INVOLVED IN: biological_process unknown; LOCATED IN: endomembrane system; EXPRESSED IN: 22 plant structures; EXPRESSED DURING: 14 growth stages; CONTAINS InterPro DOMAIN/s: Protein of unknown function DUF239, plant (InterPro:IPR004314); BEST Arabidopsis thaliana protein match is: Protein of Unknown Function (DUF239) (TAIR:AT1G55360.1); Has 745 Blast hits to 6…
AT4G03560	5.14541	0.0730261	6.37906	0.177599	7.99846	0.0518541	7.78843	0.021404	5.34163	0.154039	6.38153	0.148843	7.29884	0.0935667	6.99038	0.07487	AT4G03560.1	two-pore channel 1	two-pore channel 1 (TPC1); FUNCTIONS IN: voltage-gated calcium channel activity, calcium channel activity; INVOLVED IN: regulation of jasmonic acid biosynthetic process, calcium ion transport, calcium-mediated signaling, seed germination, regulation of stomatal movement; LOCATED IN: vacuolar membrane, plasma membrane, vacuole, plant-type vacuole; EXPRESSED IN: 25 plant structures; EXPRESSED DURIN…
AT1G33290	4.55075	0.125774	4.20052	0.0553632	5.81921	0.119898	6.13639	0.194916	4.77232	0.29992	5.60521	0.0851852	6.54399	0.184403	6.88316	0.156227	AT1G33290.1	P-loop containing nucleoside triphosphate hydrolases superfamily protein	P-loop containing nucleoside triphosphate hydrolases superfamily protein; FUNCTIONS IN: nucleoside-triphosphatase activity, nucleotide binding, ATP binding; EXPRESSED IN: 23 plant structures; EXPRESSED DURING: 15 growth stages; CONTAINS InterPro DOMAIN/s: ATPase, AAA-type, core (InterPro:IPR003959), ATPase, AAA+ type, core (InterPro:IPR003593); BEST Arabidopsis thaliana protein match is: P-loop c…
AT5G61790	6.99301	0.0783917	9.46228	0.212502	11.0495	0.185041	11.0606	0.0303104	7.6334	0.187617	9.07133	0.0439322	9.57814	0.137128	9.36788	0.0697262	AT5G61790.1	calnexin 1	calnexin 1 (CNX1); FUNCTIONS IN: unfolded protein binding, calcium ion binding; INVOLVED IN: protein folding; LOCATED IN: in 8 components; EXPRESSED IN: 26 plant structures; EXPRESSED DURING: 15 growth stages; CONTAINS InterPro DOMAIN/s: Calreticulin/calnexin, P (InterPro:IPR009033), Calreticulin/calnexin (InterPro:IPR001580), Calreticulin/calnexin, conserved site (InterPro:IPR018124), Concanaval…
AT1G55760	3.8143	0.0559707	4.66701	0.222778	6.22125	0.249896	5.08448	0.180453	5.69984	0.171753	6.16343	0.0293728	7.33328	0.125369	6.58592	0.17954	AT1G55760.1	BTB/POZ domain-containing protein	BTB/POZ domain-containing protein; CONTAINS InterPro DOMAIN/s: BTB/POZ (InterPro:IPR013069), BTB/POZ fold (InterPro:IPR011333), Kelch related (InterPro:IPR013089), BTB/POZ-like (InterPro:IPR000210); BEST Arabidopsis thaliana protein match is: BTB/POZ domain-containing protein (TAIR:AT1G21780.2); Has 5280 Blast hits to 5249 proteins in 149 species: Archae - 0; Bacteria - 0; Metazoa - 3933; Fungi -…
AT2G37980	4.8256	0.141985	4.92446	0.200479	6.47688	0.100585	5.73633	0.158013	4.66625	0.11768	4.43438	0.162275	4.28855	0.154663	4.72701	0.19732	AT2G37980.1	O-fucosyltransferase family protein	O-fucosyltransferase family protein; FUNCTIONS IN: molecular_function unknown; INVOLVED IN: biological_process unknown; LOCATED IN: chloroplast; EXPRESSED IN: 13 plant structures; EXPRESSED DURING: L mature pollen stage, M germinated pollen stage, 4 anthesis, petal differentiation and expansion stage; CONTAINS InterPro DOMAIN/s: GDP-fucose protein O-fucosyltransferase (InterPro:IPR019378); BEST A…
AT3G26520	4.99281	0.130898	6.38365	0.0698996	7.90884	0.0881406	6.8254	0.0493568	5.6078	0.0907102	7.93736	0.124001	8.46062	0.148882	7.16297	0.0929358	AT3G26520.1	tonoplast intrinsic protein 2	tonoplast intrinsic protein 2 (TIP2); FUNCTIONS IN: water channel activity; INVOLVED IN: response to salt stress, transport, defense response to bacterium, hydrogen peroxide transmembrane transport, water homeostasis; LOCATED IN: in 6 components; EXPRESSED IN: 25 plant structures; EXPRESSED DURING: 14 growth stages; CONTAINS InterPro DOMAIN/s: Major intrinsic protein, conserved site (InterPro:IPR…
AT2G25710	7.09778	0.112863	9.3465	0.0902161	10.8507	0.0812094	10.3108	0.0272691	7.63418	0.158734	9.59934	0.0684363	10.2867	0.121958	10.2609	0.107718	AT2G25710.1	holocarboxylase synthase 1	holocarboxylase synthase 1 (HCS1); FUNCTIONS IN: biotin-[acetyl-CoA-carboxylase] ligase activity, catalytic activity; INVOLVED IN: protein modification process; EXPRESSED IN: 22 plant structures; EXPRESSED DURING: 13 growth stages; CONTAINS InterPro DOMAIN/s: Biotin protein ligase, C-terminal (InterPro:IPR003142), Biotin/lipoate A/B protein ligase (InterPro:IPR004143), Biotin--acetyl-CoA-carboxyl…
AT4G37870	7.9516	0.0795005	8.77908	0.0803059	10.2512	0.0743756	9.95342	0.114545	7.97691	0.133236	8.53011	0.0302302	9.19138	0.086808	9.01714	0.084922	AT4G37870.1	phosphoenolpyruvate carboxykinase 1	phosphoenolpyruvate carboxykinase 1 (PCK1); FUNCTIONS IN: phosphoenolpyruvate carboxykinase activity, purine nucleotide binding, phosphoenolpyruvate carboxykinase (ATP) activity, ATP binding; INVOLVED IN: defense response to fungus, incompatible interaction, response to cadmium ion, cellular response to phosphate starvation, gluconeogenesis; LOCATED IN: cytosol, nucleolus, nucleus, membrane; EXPR…
AT2G47470	7.83369	0.0124648	8.94359	0.201456	10.4106	0.0596192	10.854	0.0365292	7.85447	0.142445	9.07938	0.0701266	9.91434	0.0562799	9.92139	0.0615668	AT2G47470.1	thioredoxin family protein	UNFERTILIZED EMBRYO SAC 5 (UNE5); FUNCTIONS IN: protein disulfide isomerase activity; INVOLVED IN: in 6 processes; LOCATED IN: endoplasmic reticulum, plasma membrane, plant-type cell wall; EXPRESSED IN: 26 plant structures; EXPRESSED DURING: 15 growth stages; CONTAINS InterPro DOMAIN/s: Thioredoxin fold (InterPro:IPR012335), Disulphide isomerase (InterPro:IPR005788), Thioredoxin domain (InterPro:…
AT2G06700	4.45939	0.212984	3.75203	0.19973	5.2064	0.228405	4.45375	0.107789	3.87545	0.197628	4.42544	0.197972	4.43202	0.410078	4.35501	0.414416	AT2G06700.1	transposable element gene	similar to unknown protein [Arabidopsis thaliana] (TAIR:AT2G12130.1); contains domain Positive stranded ssRNA viruses (SSF88633)
AT1G42480	3.75238	0.144642	3.4303	0.1833	4.88436	0.0767009	5.22165	0.126748	3.52536	0.224008	3.43696	0.104504	4.19984	0.13128	4.26434	0.129047	AT1G42480.1		unknown protein; FUNCTIONS IN: molecular_function unknown; INVOLVED IN: biological_process unknown; LOCATED IN: endomembrane system; EXPRESSED IN: 24 plant structures; EXPRESSED DURING: 13 growth stages; CONTAINS InterPro DOMAIN/s: Protein of unknown function DUF3456 (InterPro:IPR021852); Has 177 Blast hits to 177 proteins in 59 species: Archae - 0; Bacteria - 0; Metazoa - 140; Fungi - 0; Plants …
AT5G47100	6.57189	0.068703	6.38014	0.159447	7.81016	0.108306	7.54734	0.0607339	5.8718	0.0700475	6.94919	0.0655289	7.19498	0.0219427	7.41276	0.148575	AT5G47100.1	calcineurin B-like protein 9	calcineurin B-like protein 9 (CBL9); FUNCTIONS IN: calcium ion binding; INVOLVED IN: response to water deprivation, N-terminal protein myristoylation, potassium ion import, stomatal movement, response to stress; LOCATED IN: plasma membrane, protein serine/threonine phosphatase complex, cytoplasm; EXPRESSED IN: 26 plant structures; EXPRESSED DURING: 15 growth stages; CONTAINS InterPro DOMAIN/s: EF…
AT2G43330	6.39934	0.107875	6.16826	0.141093	7.59818	0.125771	7.11694	0.0490149	5.85097	0.167047	6.80861	0.096879	7.38303	0.135737	6.69875	0.367568	AT2G43330.1	inositol transporter 1	inositol transporter 1 (INT1); FUNCTIONS IN: carbohydrate transmembrane transporter activity, myo-inositol:hydrogen symporter activity, sugar:hydrogen symporter activity; INVOLVED IN: myo-inositol transport; LOCATED IN: plant-type vacuole membrane, vacuole, membrane; EXPRESSED IN: 23 plant structures; EXPRESSED DURING: 13 growth stages; CONTAINS InterPro DOMAIN/s: Sugar transporter, conserved sit…
AT2G28840	6.90198	0.0645835	8.55532	0.108122	9.98052	0.10875	9.36043	0.0588133	7.6766	0.123719	8.6205	0.107615	9.48825	0.100356	9.06218	0.0726198	AT2G28840.1	XB3 ortholog 1 in Arabidopsis thaliana	XB3 ortholog 1 in Arabidopsis thaliana (XBAT31); FUNCTIONS IN: zinc ion binding; EXPRESSED IN: 24 plant structures; EXPRESSED DURING: 15 growth stages; CONTAINS InterPro DOMAIN/s: Zinc finger, RING-type (InterPro:IPR001841), Ankyrin repeat-containing domain (InterPro:IPR020683), Ankyrin repeat (InterPro:IPR002110); BEST Arabidopsis thaliana protein match is: XB3 ortholog 3 in Arabidopsis thaliana…
AT2G17430	6.44986	0.306944	4.38278	0.0789391	5.79478	0.115591	6.31396	0.192398	5.79247	0.325645	4.18761	0.336412	4.65103	0.333146	6.04702	0.17913	AT2G17430.1	Seven transmembrane MLO family protein	MILDEW RESISTANCE LOCUS O 7 (MLO7); FUNCTIONS IN: calmodulin binding; INVOLVED IN: cell death, defense response; LOCATED IN: integral to membrane, plasma membrane; EXPRESSED IN: 10 plant structures; EXPRESSED DURING: seedling growth, petal differentiation and expansion stage; CONTAINS InterPro DOMAIN/s: Mlo-related protein (InterPro:IPR004326); BEST Arabidopsis thaliana protein match is: Seven tr…
AT2G40890	3.88529	0.18322	5.22374	0.197366	6.61494	0.106634	6.04815	0.177566	3.62652	0.038908	3.67717	0.110562	4.36346	0.0846433	3.76631	0.163743	AT2G40890.1	cytochrome P450, family 98, subfamily A, polypeptide 3	cytochrome P450, family 98, subfamily A, polypeptide 3 (CYP98A3); FUNCTIONS IN: monooxygenase activity, p-coumarate 3-hydroxylase activity; INVOLVED IN: coumarin biosynthetic process, lignin biosynthetic process, phenylpropanoid biosynthetic process, flavonoid biosynthetic process; LOCATED IN: mitochondrion, endoplasmic reticulum, plasma membrane, microsome; EXPRESSED IN: 25 plant structures; EXP…
AT5G57630	3.44517	0.120425	3.61752	0.0854419	4.96939	0.141126	4.70297	0.341438	2.87882	0.0509634	2.7883	0.0928803	2.92093	0.0957165	3.15137	0.0303769	AT5G57630.1	CBL-interacting protein kinase 21	CBL-interacting protein kinase 21 (CIPK21); FUNCTIONS IN: protein serine/threonine kinase activity, protein kinase activity, kinase activity, ATP binding; INVOLVED IN: signal transduction, protein amino acid phosphorylation, N-terminal protein myristoylation; LOCATED IN: cellular_component unknown; EXPRESSED IN: 21 plant structures; EXPRESSED DURING: 13 growth stages; CONTAINS InterPro DOMAIN/s: …
AT1G17120	6.724	0.119125	5.97463	0.225861	7.31996	0.152138	6.98427	0.0602843	5.99948	0.152176	6.46798	0.0877682	6.63712	0.130187	6.20212	0.23539	AT1G17120.1	cationic amino acid transporter 8	cationic amino acid transporter 8 (CAT8); FUNCTIONS IN: cationic amino acid transmembrane transporter activity; INVOLVED IN: transport, amino acid transport, transmembrane transport; LOCATED IN: intracellular membrane-bounded organelle, plasma membrane; EXPRESSED IN: 25 plant structures; EXPRESSED DURING: 13 growth stages; CONTAINS InterPro DOMAIN/s: Cationic amino acid transporter (InterPro:IPR0…
AT1G01225	3.32365	0.126634	4.22521	0.123228	5.55211	0.0866472	5.1099	0.115656	3.6573	0.243491	4.11108	0.123889	4.0164	0.078839	3.57529	0.115431	AT1G01225.1	NC domain-containing protein-related	NC domain-containing protein-related; CONTAINS InterPro DOMAIN/s: NC (InterPro:IPR007053); BEST Arabidopsis thaliana protein match is: NC domain-containing protein-related (TAIR:AT4G00905.1); Has 173 Blast hits to 172 proteins in 34 species: Archae - 0; Bacteria - 24; Metazoa - 5; Fungi - 0; Plants - 139; Viruses - 0; Other Eukaryotes - 5 (source: NCBI BLink).
AT1G18730	4.92701	0.114384	5.20998	0.114106	6.53681	0.105129	5.61593	0.169299	4.18006	0.0891853	3.75435	0.186789	3.73036	0.128979	3.76605	0.197497	AT1G18730.1	NDH dependent flow 6	NDH dependent flow 6 (NDF6); FUNCTIONS IN: molecular_function unknown; INVOLVED IN: photosynthetic electron transport in photosystem I; LOCATED IN: chloroplast thylakoid membrane, chloroplast, NAD(P)H dehydrogenase complex (plastoquinone); EXPRESSED IN: 21 plant structures; EXPRESSED DURING: 13 growth stages; Has 36 Blast hits to 36 proteins in 12 species: Archae - 0; Bacteria - 0; Metazoa - 0; F…
AT5G56260	4.76627	0.0790265	6.98061	0.178245	8.30012	0.0644276	7.81321	0.0545941	4.47683	0.244046	6.55129	0.107535	7.28126	0.153982	6.86471	0.0485597	AT5G56260.1	Ribonuclease E inhibitor RraA/Dimethylmenaquinone methyltransferase	Ribonuclease E inhibitor RraA/Dimethylmenaquinone methyltransferase; FUNCTIONS IN: ribonuclease inhibitor activity; INVOLVED IN: regulation of RNA metabolic process; LOCATED IN: cellular_component unknown; EXPRESSED IN: 23 plant structures; EXPRESSED DURING: 13 growth stages; CONTAINS InterPro DOMAIN/s: Ribonuclease E inhibitor RraA/Dimethylmenaquinone methyltransferase (InterPro:IPR005493), Ribo…
AT4G10250	6.24076	0.129103	5.25528	0.0182012	6.56675	0.150351	7.93807	0.146397	5.93845	0.485787	3.50662	0.125008	6.14887	0.333161	8.02299	0.08661	AT4G10250.1	HSP20-like chaperones superfamily protein	ATHSP22.0; FUNCTIONS IN: molecular_function unknown; INVOLVED IN: response to heat; LOCATED IN: endomembrane system; EXPRESSED IN: 8 plant structures; EXPRESSED DURING: M germinated pollen stage, 4 anthesis, C globular stage, petal differentiation and expansion stage; CONTAINS InterPro DOMAIN/s: Heat shock protein Hsp20 (InterPro:IPR002068), HSP20-like chaperone (InterPro:IPR008978); BEST Arabido…
AT1G26940	5.06933	0.106658	5.9433	0.202509	7.20464	0.0881904	6.8065	0.137207	6.09249	0.0982478	6.65765	0.112936	7.09234	0.127259	6.95435	0.0465172	AT1G26940.1	Cyclophilin-like peptidyl-prolyl cis-trans isomerase family protein	Cyclophilin-like peptidyl-prolyl cis-trans isomerase family protein; FUNCTIONS IN: peptidyl-prolyl cis-trans isomerase activity; INVOLVED IN: protein folding; LOCATED IN: endomembrane system; EXPRESSED IN: 23 plant structures; EXPRESSED DURING: 13 growth stages; CONTAINS InterPro DOMAIN/s: Cyclophilin-like (InterPro:IPR015891), Peptidyl-prolyl cis-trans isomerase, cyclophilin-type (InterPro:IPR00…
AT3G15450	7.88851	0.0565106	6.65313	0.0904497	7.9114	0.082646	7.68404	0.0936313	8.89872	0.385848	7.23182	0.203478	7.94654	0.0852389	8.36071	0.189491	AT3G15450.1	Aluminium induced protein with YGL and LRDR motifs	Aluminium induced protein with YGL and LRDR motifs; FUNCTIONS IN: molecular_function unknown; EXPRESSED IN: 25 plant structures; EXPRESSED DURING: 13 growth stages; BEST Arabidopsis thaliana protein match is: Aluminium induced protein with YGL and LRDR motifs (TAIR:AT4G27450.1); Has 430 Blast hits to 430 proteins in 86 species: Archae - 0; Bacteria - 40; Metazoa - 2; Fungi - 2; Plants - 364; Viru…
AT3G49790	6.41238	0.0750952	6.57127	0.154879	7.81915	0.0949078	6.99045	0.195104	6.55131	0.146785	6.29765	0.183863	5.47758	0.152178	6.28069	0.148407	AT3G49790.1	Carbohydrate-binding protein	Carbohydrate-binding protein; FUNCTIONS IN: ATP binding; INVOLVED IN: biological_process unknown; EXPRESSED IN: 21 plant structures; EXPRESSED DURING: 11 growth stages; CONTAINS InterPro DOMAIN/s: ATPase-like, ATP-binding domain (InterPro:IPR003594); BEST Arabidopsis thaliana protein match is: Carbohydrate-binding protein (TAIR:AT1G10150.1); Has 109 Blast hits to 107 proteins in 18 species: Archa…
AT2G40950	5.5188	0.113828	4.93077	0.160348	6.17607	0.134684	6.22962	0.0890067	5.46657	0.108916	5.76663	0.162043	5.65726	0.0398577	4.91165	0.326252	AT2G40950.1	Basic-leucine zipper (bZIP) transcription factor family protein	BZIP17; CONTAINS InterPro DOMAIN/s: Basic-leucine zipper (bZIP) transcription factor (InterPro:IPR004827), bZIP transcription factor, bZIP-1 (InterPro:IPR011616); BEST Arabidopsis thaliana protein match is: basic region/leucine zipper motif protein 49 (TAIR:AT3G56660.1); Has 2042 Blast hits to 1979 proteins in 244 species: Archae - 0; Bacteria - 308; Metazoa - 517; Fungi - 244; Plants - 733; Viru…
AT4G19810	6.72611	0.0979564	7.77054	0.187147	9.01414	0.132878	9.63908	0.0855052	4.43285	0.586756	4.05606	0.232013	3.73944	0.251568	4.25169	0.286512	AT4G19810.1	Glycosyl hydrolase family protein with chitinase insertion domain	Glycosyl hydrolase family protein with chitinase insertion domain; FUNCTIONS IN: cation binding, chitinase activity, hydrolase activity, hydrolyzing O-glycosyl compounds, catalytic activity; INVOLVED IN: carbohydrate metabolic process; LOCATED IN: cell wall; EXPRESSED IN: 10 plant structures; EXPRESSED DURING: LP.04 four leaves visible, 4 anthesis, C globular stage; CONTAINS InterPro DOMAIN/s: Gl…
AT1G66900	4.19746	0.0401596	3.97699	0.116249	5.21376	0.0613318	4.57497	0.137489	3.51871	0.150966	3.64723	0.0426269	3.61423	0.0938718	3.76486	0.12686	AT1G66900.1	alpha/beta-Hydrolases superfamily protein	alpha/beta-Hydrolases superfamily protein; CONTAINS InterPro DOMAIN/s: Protein of unknown function DUF818 (InterPro:IPR008536); BEST Arabidopsis thaliana protein match is: alpha/beta-Hydrolases superfamily protein (TAIR:AT5G38220.3); Has 3645 Blast hits to 3636 proteins in 755 species: Archae - 4; Bacteria - 1186; Metazoa - 604; Fungi - 183; Plants - 290; Viruses - 6; Other Eukaryotes - 1372 (sou…
AT4G32920	8.08125	0.0762228	7.01038	0.100723	8.22422	0.105009	7.25176	0.117616	7.66013	0.177908	6.97644	0.0494363	6.82979	0.0961077	6.97129	0.0706138	AT4G32920.1	glycine-rich protein	glycine-rich protein; FUNCTIONS IN: molecular_function unknown; INVOLVED IN: biological_process unknown; LOCATED IN: vacuole; EXPRESSED IN: 21 plant structures; EXPRESSED DURING: 11 growth stages; BEST Arabidopsis thaliana protein match is: unknown protein (TAIR:AT5G11700.1); Has 30201 Blast hits to 17322 proteins in 780 species: Archae - 12; Bacteria - 1396; Metazoa - 17338; Fungi - 3422; Plants…
AT4G16845	3.00487	0.155733	5.00834	0.113978	6.20706	0.115703	5.95723	0.125162	3.34338	0.174818	4.97136	0.269767	5.92364	0.154524	4.95136	0.356429	AT4G16845.1	VEFS-Box of polycomb protein	REDUCED VERNALIZATION RESPONSE 2 (VRN2); CONTAINS InterPro DOMAIN/s: Polycomb protein, VEFS-Box (InterPro:IPR019135); BEST Arabidopsis thaliana protein match is: VEFS-Box of polycomb protein (TAIR:AT5G51230.1); Has 30201 Blast hits to 17322 proteins in 780 species: Archae - 12; Bacteria - 1396; Metazoa - 17338; Fungi - 3422; Plants - 5037; Viruses - 0; Other Eukaryotes - 2996 (source: NCBI BLink).
AT4G26970	7.59438	0.152394	8.13393	0.0708343	9.32082	0.0525534	8.59705	0.0923686	6.85876	0.156888	7.19272	0.166175	7.86798	0.102186	7.751	0.0888013	AT4G26970.1	aconitase 2	aconitase 2 (ACO2); FUNCTIONS IN: aconitate hydratase activity, copper ion binding; INVOLVED IN: response to oxidative stress, response to cadmium ion, isocitrate metabolic process, citrate metabolic process; LOCATED IN: cytosol, mitochondrion, chloroplast; EXPRESSED IN: 25 plant structures; EXPRESSED DURING: 17 growth stages; CONTAINS InterPro DOMAIN/s: Aconitase family, 4Fe-4S cluster binding s…
AT1G29120	10.5988	0.065007	10.8105	0.0603633	11.9674	0.0594687	10.9785	0.0724318	8.69793	0.0795305	8.75167	0.0438649	8.64137	0.1029	8.35983	0.0592788	AT1G29120.1	Hydrolase-like protein family	Hydrolase-like protein family; FUNCTIONS IN: molecular_function unknown; INVOLVED IN: biological_process unknown; LOCATED IN: chloroplast; EXPRESSED IN: 22 plant structures; EXPRESSED DURING: 13 growth stages; CONTAINS InterPro DOMAIN/s: Protein of unknown function DUF676, hydrolase-like (InterPro:IPR007751); BEST Arabidopsis thaliana protein match is: alpha/beta-Hydrolases superfamily protein (T…
AT1G17710	6.24094	0.083008	6.36554	0.0987826	7.52219	0.122832	6.52367	0.160313	6.26856	0.127339	6.08546	0.014746	5.48496	0.202286	6.10764	0.126433	AT1G17710.1	Pyridoxal phosphate phosphatase-related protein	Pyridoxal phosphate phosphatase-related protein; FUNCTIONS IN: phosphatase activity; INVOLVED IN: metabolic process; EXPRESSED IN: 9 plant structures; EXPRESSED DURING: L mature pollen stage, M germinated pollen stage, 4 anthesis, petal differentiation and expansion stage; CONTAINS InterPro DOMAIN/s: Pyridoxal phosphate phosphatase, PHOSPHO2 (InterPro:IPR016965), HAD-superfamily hydrolase, subfam…
AT4G34030	4.9148	0.201608	6.15975	0.050118	7.3127	0.0835692	7.23459	0.117966	5.1601	0.156552	6.65786	0.123385	7.34441	0.116564	6.72025	0.192088	AT4G34030.1	3-methylcrotonyl-CoA carboxylase	3-methylcrotonyl-CoA carboxylase (MCCB); FUNCTIONS IN: biotin carboxylase activity, cobalt ion binding, methylcrotonoyl-CoA carboxylase activity, zinc ion binding; INVOLVED IN: leucine catabolic process; LOCATED IN: mitochondrion, mitochondrial matrix; EXPRESSED IN: 23 plant structures; EXPRESSED DURING: 13 growth stages; CONTAINS InterPro DOMAIN/s: Acetyl-coenzyme A carboxyltransferase, N-termin…
AT3G51840	9.06851	0.0577134	9.60058	0.175567	10.7447	0.0722779	10.1276	0.112614	8.29316	0.112069	8.98816	0.0434374	9.50457	0.0607135	9.31168	0.0146642	AT3G51840.1	acyl-CoA oxidase 4	acyl-CoA oxidase 4 (ACX4); FUNCTIONS IN: oxidoreductase activity, acyl-CoA oxidase activity; INVOLVED IN: fatty acid beta-oxidation, short-chain fatty acid metabolic process, embryo development ending in seed dormancy; LOCATED IN: peroxisome; EXPRESSED IN: 25 plant structures; EXPRESSED DURING: 15 growth stages; CONTAINS InterPro DOMAIN/s: Acyl-CoA oxidase/dehydrogenase, type1/2, C-terminal (Inte…
AT1G64650	6.18556	0.0937881	8.9386	0.156489	10.0763	0.13014	9.60424	0.130786	6.5816	0.188998	9.1091	0.0778035	9.49746	0.161076	8.83528	0.117698	AT1G64650.1	Major facilitator superfamily protein	Major facilitator superfamily protein; LOCATED IN: plasma membrane; EXPRESSED IN: 23 plant structures; EXPRESSED DURING: 13 growth stages; CONTAINS InterPro DOMAIN/s: Protein of unknown function DUF791 (InterPro:IPR008509), Major facilitator superfamily, general substrate transporter (InterPro:IPR016196); BEST Arabidopsis thaliana protein match is: Major facilitator superfamily protein (TAIR:AT4G…
AT2G35020	6.91388	0.188484	6.49083	0.097208	7.60003	0.110801	7.24905	0.0917486	6.47193	0.147312	6.61021	0.248943	6.33098	0.338188	6.40466	0.171636	AT2G35020.1	N-acetylglucosamine-1-phosphate uridylyltransferase 2	N-acetylglucosamine-1-phosphate uridylyltransferase 2 (GlcNAc1pUT2); CONTAINS InterPro DOMAIN/s: UTP--glucose-1-phosphate uridylyltransferase (InterPro:IPR002618); BEST Arabidopsis thaliana protein match is: N-acetylglucosamine-1-phosphate uridylyltransferase 1 (TAIR:AT1G31070.2); Has 1547 Blast hits to 1541 proteins in 446 species: Archae - 0; Bacteria - 380; Metazoa - 421; Fungi - 279; Plants -…
AT5G63380	4.63011	0.141932	4.93222	0.0834052	6.03156	0.0536174	5.70576	0.0511788	3.93318	0.0485344	4.33924	0.043143	4.72347	0.0919301	4.51095	0.130727	AT5G63380.1	AMP-dependent synthetase and ligase family protein	AMP-dependent synthetase and ligase family protein; CONTAINS InterPro DOMAIN/s: AMP-binding, conserved site (InterPro:IPR020845), AMP-dependent synthetase/ligase (InterPro:IPR000873); BEST Arabidopsis thaliana protein match is: OPC-8:0 CoA ligase1 (TAIR:AT1G20510.1); Has 81844 Blast hits to 74712 proteins in 3773 species: Archae - 1219; Bacteria - 53606; Metazoa - 3425; Fungi - 4605; Plants - 269…
AT3G60540	6.56857	0.223122	8.19285	0.115574	9.26141	0.10337	9.4839	0.0699145	6.48451	0.099474	7.9591	0.11563	8.43586	0.0347229	8.35973	0.185305	AT3G60540.1	Preprotein translocase Sec, Sec61-beta subunit protein	Preprotein translocase Sec, Sec61-beta subunit protein; CONTAINS InterPro DOMAIN/s: Preprotein translocase Sec, Sec61-beta subunit, eukarya (InterPro:IPR016482), Preprotein translocase Sec, Sec61-beta subunit (InterPro:IPR005609); BEST Arabidopsis thaliana protein match is: Preprotein translocase Sec, Sec61-beta subunit protein (TAIR:AT2G45070.4); Has 393 Blast hits to 393 proteins in 149 species…
AT5G54860	6.63802	0.033117	6.74176	0.0980649	7.81026	0.029115	7.58938	0.0908447	6.29192	0.0807653	6.00088	0.0111654	6.87703	0.198173	6.87406	0.149211	AT5G54860.1	Major facilitator superfamily protein	Major facilitator superfamily protein; FUNCTIONS IN: transporter activity; INVOLVED IN: transport; LOCATED IN: endomembrane system, membrane; EXPRESSED IN: 23 plant structures; EXPRESSED DURING: 15 growth stages; CONTAINS InterPro DOMAIN/s: Major facilitator superfamily, general substrate transporter (InterPro:IPR016196), Biopterin transport-related protein BT1 (InterPro:IPR004324); BEST Arabidop…
AT1G74920	7.28458	0.131681	7.6749	0.0616792	8.71916	0.111443	8.88877	0.0769944	8.7868	0.0993708	9.37123	0.0138737	9.70052	0.116005	9.09627	0.0523576	AT1G74920.1	aldehyde dehydrogenase 10A8	aldehyde dehydrogenase 10A8 (ALDH10A8); FUNCTIONS IN: 3-chloroallyl aldehyde dehydrogenase activity, oxidoreductase activity; INVOLVED IN: oxidation reduction, glycine betaine biosynthetic process from choline, metabolic process; LOCATED IN: cell wall; EXPRESSED IN: 23 plant structures; EXPRESSED DURING: 13 growth stages; CONTAINS InterPro DOMAIN/s: Aldehyde/histidinol dehydrogenase (InterPro:IPR…
AT1G14290	7.54399	0.0912428	7.95548	0.0775289	8.99955	0.146432	8.38742	0.123601	7.99297	0.156656	8.5852	0.232746	9.14203	0.0601076	8.46055	0.098493	AT1G14290.1	sphingoid base hydroxylase 2	sphingoid base hydroxylase 2 (SBH2); CONTAINS InterPro DOMAIN/s: Fatty acid hydroxylase (InterPro:IPR006694); BEST Arabidopsis thaliana protein match is: sphingoid base hydroxylase 1 (TAIR:AT1G69640.1); Has 2314 Blast hits to 2272 proteins in 379 species: Archae - 0; Bacteria - 367; Metazoa - 413; Fungi - 680; Plants - 393; Viruses - 3; Other Eukaryotes - 458 (source: NCBI BLink).
AT5G64290	6.18147	0.0429455	7.04695	0.139151	8.089	0.0256584	8.02886	0.0484782	6.55138	0.187559	7.38796	0.132844	8.15798	0.0672698	7.81745	0.151276	AT5G64290.1	dicarboxylate transport 2.1	dicarboxylate transport 2.1 (DIT2.1); FUNCTIONS IN: oxoglutarate:malate antiporter activity; INVOLVED IN: malate transport, response to nematode; LOCATED IN: chloroplast, membrane, chloroplast envelope; EXPRESSED IN: 23 plant structures; EXPRESSED DURING: 13 growth stages; CONTAINS InterPro DOMAIN/s: Sodium/sulphate symporter (InterPro:IPR001898); BEST Arabidopsis thaliana protein match is: dicar…
AT2G05710	9.57745	0.0490268	10.4995	0.09399	11.5182	0.0728442	10.7258	0.0777616	8.46816	0.169767	9.71112	0.0500879	10.2072	0.111666	9.70506	0.0268151	AT2G05710.1	aconitase 3	aconitase 3 (ACO3); FUNCTIONS IN: aconitate hydratase activity, copper ion binding, ATP binding; INVOLVED IN: in 6 processes; LOCATED IN: cytosol, mitochondrion, cell wall, plasma membrane, chloroplast; EXPRESSED IN: 27 plant structures; EXPRESSED DURING: 16 growth stages; CONTAINS InterPro DOMAIN/s: Aconitase/3-isopropylmalate dehydratase large subunit, alpha/beta/alpha (InterPro:IPR001030), Aco…

## Sheet: RAD18°Cvs27°C cold up
Supplemental Dataset 5 - Steinbrecher et al. (2025). Distinct molecular biomechanical mechanisms inhibit endosperm cell-wall weakening and seed germination at cold and warm non-optimal temperatures.
Lepidium sativum FR14 differentially expressed genes (DEGs; ≥2-fold) mean ± SEM transcript abundances: RAD 18ºC versus 27ºC (cold up-regulated)
Normalized, background-substracted, log base 2 transformed microarray intensity mean values ± SE (N=4) of RAD DEGs detected on the arrays are listed below.
The corresponding array data are deposited in ArrayExpress database (www.ebi.ac.uk/arrayexpress) under accession number E-MTAB-1811.
In the arrays, the temperatures 11°C, 18°C, 27°C and 32°C were compared in two seed compartments, CAP (micropylar endosperm) and RAD (radicle plus 1/3 lower hypocotyl) at 10 h.
Arabidopsis thaliana AGI numbers for the ATH1 array probes corresponding to Lepidium sativum putative orthologous genes are listed together with the TAIR10 description.
DEG number	CAP		CAP		CAP		CAP		RAD		RAD		RAD		RAD
37	11°C		18°C		27°C		32°C		11°C		18°C		27°C		32°C		TAIR10	TAIR10	TAIR10
AGI	Mean	SE	Mean	SE	Mean	SE	Mean	SE	Mean	SE	Mean	SE	Mean	SE	Mean	SE	Model_name	Short_description	Computational_description
AT3G62760	2.44184	0.125025	5.79295	0.74587	5.08487	0.213412	6.20813	0.139175	2.77389	0.201469	8.02802	0.133076	5.42866	0.139298	5.98088	0.364581	AT3G62760.1	Glutathione S-transferase family protein	ATGSTF13; CONTAINS InterPro DOMAIN/s: Thioredoxin fold (InterPro:IPR012335), Glutathione S-transferase, C-terminal (InterPro:IPR004046), Glutathione S-transferase, C-terminal-like (InterPro:IPR010987), Glutathione S-transferase/chloride channel, C-terminal (InterPro:IPR017933), Glutathione S-transferase, N-terminal (InterPro:IPR004045), Thioredoxin-like fold (InterPro:IPR012336); BEST Arabidopsis…
AT1G76120	4.76322	0.219054	3.85177	0.391455	3.3023	0.13172	4.23574	0.363974	6.14501	0.404974	6.61795	0.223798	4.60324	0.398394	4.50141	0.546898	AT1G76120.1	Pseudouridine synthase family protein	Pseudouridine synthase family protein; FUNCTIONS IN: pseudouridine synthase activity; INVOLVED IN: pseudouridine synthesis, RNA modification; LOCATED IN: cellular_component unknown; EXPRESSED IN: 22 plant structures; EXPRESSED DURING: 13 growth stages; CONTAINS InterPro DOMAIN/s: Pseudouridine synthase, catalytic domain (InterPro:IPR020103), Pseudouridine synthase I, TruA, N-terminal (InterPro:IP…
AT1G58420	3.95593	0.243048	4.43896	0.16112	3.64759	0.140437	5.15246	0.40042	3.70898	0.175168	5.36446	0.477044	3.45718	0.198159	4.67251	0.508282	AT1G58420.1	Uncharacterised conserved protein UCP031279	Uncharacterised conserved protein UCP031279; CONTAINS InterPro DOMAIN/s: Uncharacterised conserved protein UCP031279 (InterPro:IPR016972); BEST Arabidopsis thaliana protein match is: Uncharacterised conserved protein UCP031279 (TAIR:AT1G10140.1); Has 61 Blast hits to 61 proteins in 11 species: Archae - 0; Bacteria - 0; Metazoa - 0; Fungi - 0; Plants - 61; Viruses - 0; Other Eukaryotes - 0 (source…
AT1G72240	3.13331	0.13798	5.41681	0.305783	3.40147	0.0503076	4.47658	0.398903	3.22981	0.176062	5.21485	0.406612	3.37298	0.051912	4.08133	0.540959	AT1G72240.1		unknown protein; BEST Arabidopsis thaliana protein match is: unknown protein (TAIR:AT1G22470.1); Has 65 Blast hits to 63 proteins in 13 species: Archae - 0; Bacteria - 0; Metazoa - 1; Fungi - 0; Plants - 64; Viruses - 0; Other Eukaryotes - 0 (source: NCBI BLink).
AT3G28770	7.13933	0.354219	6.71944	0.262903	5.3707	0.313951	5.42084	0.55255	8.32529	0.340427	7.28614	0.346383	5.50125	0.290303	7.2983	0.330196	AT3G28770.1	Protein of unknown function (DUF1216)	Protein of unknown function (DUF1216); FUNCTIONS IN: molecular_function unknown; INVOLVED IN: biological_process unknown; LOCATED IN: endomembrane system; EXPRESSED IN: petal, leaf whorl, male gametophyte, flower, epidermis; EXPRESSED DURING: L mature pollen stage, M germinated pollen stage, 4 anthesis, petal differentiation and expansion stage; CONTAINS InterPro DOMAIN/s: Protein of unknown func…
AT1G79720	3.32741	0.0783967	3.686	0.190482	2.85038	0.0547787	3.15569	0.176472	4.28915	0.213332	5.98816	0.14568	4.27239	0.207149	4.42207	0.32605	AT1G79720.1	Eukaryotic aspartyl protease family protein	Eukaryotic aspartyl protease family protein; FUNCTIONS IN: aspartic-type endopeptidase activity; INVOLVED IN: proteolysis; LOCATED IN: apoplast; EXPRESSED IN: 22 plant structures; EXPRESSED DURING: 13 growth stages; CONTAINS InterPro DOMAIN/s: Peptidase aspartic (InterPro:IPR021109), Peptidase aspartic, catalytic (InterPro:IPR009007), Peptidase A1 (InterPro:IPR001461), Peptidase aspartic, active …
AT3G19850	2.98952	0.0687676	3.67648	0.136354	3.26401	0.184689	3.06925	0.126897	4.47361	0.457539	6.49642	0.0625633	4.78946	0.34709	5.25604	0.0619314	AT3G19850.1	Phototropic-responsive NPH3 family protein	Phototropic-responsive NPH3 family protein; FUNCTIONS IN: signal transducer activity; INVOLVED IN: response to light stimulus; LOCATED IN: endomembrane system; EXPRESSED IN: 19 plant structures; EXPRESSED DURING: 13 growth stages; CONTAINS InterPro DOMAIN/s: NPH3 (InterPro:IPR004249), BTB/POZ (InterPro:IPR013069), BTB/POZ fold (InterPro:IPR011333), BTB/POZ-like (InterPro:IPR000210); BEST Arabidop…
AT3G11650	7.05574	0.013618	7.83754	0.352154	7.14901	0.232667	7.8429	0.36901	6.69405	0.184901	7.9736	0.262347	6.27685	0.134153	7.52134	0.359303	AT3G11650.1	NDR1/HIN1-like 2	NDR1/HIN1-like 2 (NHL2); CONTAINS InterPro DOMAIN/s: Late embryogenesis abundant protein, group 2 (InterPro:IPR004864); BEST Arabidopsis thaliana protein match is: NDR1/HIN1-like 3 (TAIR:AT5G06320.1); Has 1008 Blast hits to 1007 proteins in 30 species: Archae - 0; Bacteria - 0; Metazoa - 0; Fungi - 0; Plants - 1008; Viruses - 0; Other Eukaryotes - 0 (source: NCBI BLink).
AT4G30850	8.77918	0.179757	8.49425	0.197088	7.54997	0.157414	7.32025	0.291089	5.5865	0.24771	6.83073	0.300799	5.14564	0.247548	5.86707	0.516234	AT4G30850.1	heptahelical transmembrane protein2	heptahelical transmembrane protein2 (HHP2); FUNCTIONS IN: receptor activity; INVOLVED IN: response to hormone stimulus, response to sucrose stimulus; LOCATED IN: integral to membrane; EXPRESSED IN: 6 plant structures; EXPRESSED DURING: L mature pollen stage, M germinated pollen stage; CONTAINS InterPro DOMAIN/s: Hly-III related (InterPro:IPR004254); BEST Arabidopsis thaliana protein match is: hep…
AT1G18740	7.74947	0.0857278	8.62144	0.200091	7.26183	0.139181	8.4906	0.385362	7.42496	0.0973695	9.01137	0.325941	7.3764	0.14236	7.98965	0.32173	AT1G18740.1	Protein of unknown function (DUF793)	FUNCTIONS IN: molecular_function unknown; INVOLVED IN: biological_process unknown; EXPRESSED IN: 23 plant structures; EXPRESSED DURING: 13 growth stages; CONTAINS InterPro DOMAIN/s: Protein BYPASS related (InterPro:IPR008511); BEST Arabidopsis thaliana protein match is: Protein of unknown function (DUF793) (TAIR:AT1G74450.1); Has 167 Blast hits to 164 proteins in 20 species: Archae - 3; Bacteria …
AT3G49810	5.8197	0.179624	5.76173	0.13682	5.16999	0.184597	5.30284	0.0654812	5.59893	0.194647	6.95038	0.301575	5.32311	0.0446028	5.25581	0.232651	AT3G49810.1	ARM repeat superfamily protein	ARM repeat superfamily protein; FUNCTIONS IN: ubiquitin-protein ligase activity, binding; INVOLVED IN: protein ubiquitination; LOCATED IN: ubiquitin ligase complex; EXPRESSED IN: 22 plant structures; EXPRESSED DURING: 13 growth stages; CONTAINS InterPro DOMAIN/s: U box domain (InterPro:IPR003613), Armadillo-like helical (InterPro:IPR011989), Armadillo-type fold (InterPro:IPR016024); BEST Arabidop…
AT2G22770	3.63824	0.0968425	3.88585	0.124899	3.76529	0.0931239	3.75593	0.0849183	4.50727	0.186331	5.74951	0.0841889	4.17527	0.22608	4.60726	0.30753	AT2G22770.1	basic helix-loop-helix (bHLH) DNA-binding superfamily protein	NAI1; FUNCTIONS IN: DNA binding, sequence-specific DNA binding transcription factor activity; INVOLVED IN: regulation of transcription; LOCATED IN: nucleus; EXPRESSED IN: 6 plant structures; EXPRESSED DURING: 4 anthesis; CONTAINS InterPro DOMAIN/s: Helix-loop-helix DNA-binding domain (InterPro:IPR001092), Helix-loop-helix DNA-binding (InterPro:IPR011598); BEST Arabidopsis thaliana protein match i…
AT5G59490	2.60506	0.15364	3.39818	0.107844	3.10494	0.101089	3.24477	0.290722	3.33309	0.167111	5.22634	0.276497	3.66139	0.141025	4.12074	0.431323	AT5G59490.1	Haloacid dehalogenase-like hydrolase (HAD) superfamily protein	Haloacid dehalogenase-like hydrolase (HAD) superfamily protein; FUNCTIONS IN: hydrolase activity; LOCATED IN: cellular_component unknown; EXPRESSED IN: 9 plant structures; EXPRESSED DURING: L mature pollen stage, M germinated pollen stage, 4 anthesis, petal differentiation and expansion stage; CONTAINS InterPro DOMAIN/s: Pyrimidine 5-nucleotidase (InterPro:IPR010237), HAD-superfamily hydrolase, s…
AT3G12860	6.30379	0.0868482	6.82444	0.0595716	5.4457	0.141216	5.16981	0.103462	6.52708	0.176029	7.47138	0.076544	5.91001	0.0973835	5.40756	0.131286	AT3G12860.1	NOP56-like pre RNA processing ribonucleoprotein	NOP56-like pre RNA processing ribonucleoprotein; CONTAINS InterPro DOMAIN/s: Pre-mRNA processing ribonucleoprotein, snoRNA-binding domain (InterPro:IPR002687), NOP5, N-terminal (InterPro:IPR012974), NOSIC (InterPro:IPR012976); BEST Arabidopsis thaliana protein match is: homolog of nucleolar protein NOP56 (TAIR:AT1G56110.1); Has 9295 Blast hits to 5418 proteins in 524 species: Archae - 248; Bacter…
AT4G29780	7.16873	0.179742	7.52197	0.206333	6.37764	0.125823	7.36637	0.383606	6.41655	0.0639502	7.21859	0.312029	5.68778	0.104413	6.54795	0.253575	AT4G29780.1		unknown protein; BEST Arabidopsis thaliana protein match is: unknown protein (TAIR:AT5G12010.1); Has 945 Blast hits to 944 proteins in 87 species: Archae - 0; Bacteria - 0; Metazoa - 519; Fungi - 43; Plants - 365; Viruses - 0; Other Eukaryotes - 18 (source: NCBI BLink).
AT5G40780	7.08586	0.0760096	9.09354	0.128152	9.39784	0.217573	8.52366	0.423227	4.88875	0.169396	6.34972	0.163188	4.83596	0.195271	4.80366	0.271814	AT5G40780.1	lysine histidine transporter 1	lysine histidine transporter 1 (LHT1); FUNCTIONS IN: amino acid transmembrane transporter activity; INVOLVED IN: amino acid transport, response to karrikin, amino acid import; LOCATED IN: plasma membrane, membrane; EXPRESSED IN: 22 plant structures; EXPRESSED DURING: 11 growth stages; CONTAINS InterPro DOMAIN/s: Amino acid transporter, transmembrane (InterPro:IPR013057); BEST Arabidopsis thaliana…
AT2G28420	3.88941	0.108786	3.63318	0.146096	2.87407	0.190434	3.00009	0.10005	3.48227	0.0824727	4.37363	0.157282	2.86812	0.119054	3.32772	0.0623521	AT2G28420.1	Lactoylglutathione lyase / glyoxalase I family protein	Lactoylglutathione lyase / glyoxalase I family protein; CONTAINS InterPro DOMAIN/s: Glyoxalase/bleomycin resistance protein/dioxygenase (InterPro:IPR004360); BEST Arabidopsis thaliana protein match is: Lactoylglutathione lyase / glyoxalase I family protein (TAIR:AT1G80160.1); Has 1054 Blast hits to 1054 proteins in 326 species: Archae - 2; Bacteria - 538; Metazoa - 105; Fungi - 6; Plants - 229; V…
AT1G78050	5.94894	0.115925	5.74537	0.169382	4.64622	0.139212	4.49323	0.193089	5.97307	0.229758	6.04943	0.0976465	4.59523	0.250978	4.86223	0.156282	AT1G78050.1	phosphoglycerate/bisphosphoglycerate mutase	phosphoglycerate/bisphosphoglycerate mutase (PGM); FUNCTIONS IN: intramolecular transferase activity, phosphotransferases, catalytic activity; INVOLVED IN: response to nitrate, metabolic process; LOCATED IN: chloroplast; EXPRESSED IN: 18 plant structures; EXPRESSED DURING: 7 growth stages; CONTAINS InterPro DOMAIN/s: Histidine phosphatase superfamily, clade-1 (InterPro:IPR013078), Phosphoglycerat…
AT2G22500	4.39293	0.154046	5.1747	0.348763	4.02385	0.0910366	5.04363	0.331387	3.50663	0.177714	4.51099	0.36303	3.12025	0.114748	3.7809	0.235916	AT2G22500.1	uncoupling protein 5	uncoupling protein 5 (UCP5); FUNCTIONS IN: binding, dicarboxylic acid transmembrane transporter activity; INVOLVED IN: transport, mitochondrial transport; LOCATED IN: mitochondrion, mitochondrial inner membrane, membrane; EXPRESSED IN: 23 plant structures; EXPRESSED DURING: 15 growth stages; CONTAINS InterPro DOMAIN/s: Mitochondrial substrate carrier (InterPro:IPR001993), Mitochondrial brown fat …
AT2G34555	9.06111	0.0486379	8.74068	0.0602001	6.7649	0.119004	7.38519	0.0606207	5.3567	0.746672	8.08858	0.0402774	6.75341	0.193829	6.61371	0.107911	AT2G34555.1	gibberellin 2-oxidase 3	gibberellin 2-oxidase 3 (ATGA2OX3); CONTAINS InterPro DOMAIN/s: Oxoglutarate/iron-dependent oxygenase (InterPro:IPR005123); BEST Arabidopsis thaliana protein match is: gibberellin 2-oxidase (TAIR:AT1G30040.1); Has 8137 Blast hits to 8105 proteins in 983 species: Archae - 0; Bacteria - 1095; Metazoa - 80; Fungi - 810; Plants - 4851; Viruses - 0; Other Eukaryotes - 1301 (source: NCBI BLink).
AT2G45440	4.25521	0.247035	3.7767	0.261557	3.6401	0.21437	3.72938	0.198158	4.48286	0.113873	5.10145	0.160009	3.78122	0.0533952	3.75751	0.0966055	AT2G45440.1	dihydrodipicolinate synthase	dihydrodipicolinate synthase (DHDPS2); FUNCTIONS IN: dihydrodipicolinate synthase activity; INVOLVED IN: lysine biosynthetic process via diaminopimelate, metabolic process, diaminopimelate biosynthetic process; LOCATED IN: chloroplast; EXPRESSED IN: 23 plant structures; EXPRESSED DURING: 13 growth stages; CONTAINS InterPro DOMAIN/s: Aldolase-type TIM barrel (InterPro:IPR013785), Dihydrodipicolina…
AT2G06200	2.577	0.101271	2.73627	0.0792273	2.78241	0.0874682	2.62626	0.11646	3.00755	0.130368	4.84414	0.177676	3.54861	0.168236	3.2716	0.074861	AT2G06200.1	growth-regulating factor 6	growth-regulating factor 6 (GRF6); CONTAINS InterPro DOMAIN/s: Glutamine-Leucine-Glutamine, QLQ (InterPro:IPR014978), WRC (InterPro:IPR014977); BEST Arabidopsis thaliana protein match is: growth-regulating factor 5 (TAIR:AT3G13960.1); Has 491 Blast hits to 476 proteins in 20 species: Archae - 0; Bacteria - 0; Metazoa - 0; Fungi - 0; Plants - 491; Viruses - 0; Other Eukaryotes - 0 (source: NCBI BL…
AT4G28650	2.43853	0.123948	2.54089	0.071569	2.34334	0.124276	2.43527	0.0844644	2.85798	0.244449	4.41457	0.202545	3.1383	0.0963873	2.96204	0.170671	AT4G28650.1	Leucine-rich repeat transmembrane protein kinase family protein	Leucine-rich repeat transmembrane protein kinase family protein; FUNCTIONS IN: protein serine/threonine kinase activity, protein kinase activity, ATP binding; INVOLVED IN: transmembrane receptor protein tyrosine kinase signaling pathway, protein amino acid phosphorylation; LOCATED IN: endomembrane system; EXPRESSED IN: hypocotyl, root, guard cell; CONTAINS InterPro DOMAIN/s: Protein kinase, ATP b…
AT3G08980	7.70178	0.0840937	8.15622	0.150558	7.25597	0.101739	7.12651	0.229507	8.12965	0.296176	9.05611	0.00319926	7.78622	0.115958	7.39728	0.187328	AT3G08980.1	Peptidase S24/S26A/S26B/S26C family protein	Peptidase S24/S26A/S26B/S26C family protein; FUNCTIONS IN: serine-type peptidase activity, peptidase activity; INVOLVED IN: proteolysis; LOCATED IN: membrane; EXPRESSED IN: 20 plant structures; EXPRESSED DURING: 10 growth stages; CONTAINS InterPro DOMAIN/s: Peptidase S24/S26A/S26B/S26C, beta-ribbon domain (InterPro:IPR011056), Peptidase S24/S26A/S26B, conserved region (InterPro:IPR019759), Peptid…
AT1G20840	6.00785	0.126092	8.61341	0.207087	7.76561	0.0996912	7.31687	0.0365994	6.95112	0.36504	10.0226	0.119909	8.76516	0.136574	7.96899	0.230315	AT1G20840.1	tonoplast monosaccharide transporter1	tonoplast monosaccharide transporter1 (TMT1); FUNCTIONS IN: carbohydrate transmembrane transporter activity, sugar:hydrogen symporter activity, nucleoside transmembrane transporter activity; INVOLVED IN: in 6 processes; LOCATED IN: plant-type vacuole membrane, plasma membrane, vacuole, membrane; EXPRESSED IN: 30 plant structures; EXPRESSED DURING: 15 growth stages; CONTAINS InterPro DOMAIN/s: Sug…
AT3G53600	5.73416	0.0447219	5.85316	0.134769	5.71216	0.0471763	5.21099	0.151319	4.89976	0.232595	4.32034	0.179048	3.06767	0.149723	3.67594	0.482685	AT3G53600.1	C2H2-type zinc finger family protein	C2H2-type zinc finger family protein; FUNCTIONS IN: sequence-specific DNA binding transcription factor activity, zinc ion binding, nucleic acid binding; INVOLVED IN: response to chitin, regulation of transcription; LOCATED IN: intracellular; CONTAINS InterPro DOMAIN/s: Zinc finger, C2H2-like (InterPro:IPR015880), Zinc finger, C2H2-type (InterPro:IPR007087); BEST Arabidopsis thaliana protein match…
AT1G63810	6.64649	0.07538	7.24331	0.0697422	6.52085	0.0467985	6.6225	0.0937329	6.23702	0.260355	7.64983	0.039478	6.39725	0.0823862	6.0795	0.121188	AT1G63810.1		CONTAINS InterPro DOMAIN/s: Nrap protein (InterPro:IPR005554); Has 396 Blast hits to 382 proteins in 182 species: Archae - 3; Bacteria - 2; Metazoa - 142; Fungi - 146; Plants - 43; Viruses - 0; Other Eukaryotes - 60 (source: NCBI BLink).
AT2G17270	3.90551	0.490679	3.94508	0.223498	2.89893	0.160605	3.0847	0.179004	4.18082	0.37639	3.74916	0.0768471	2.49974	0.17256	3.34283	0.205945	AT2G17270.1	phosphate transporter 3;3	phosphate transporter 3;3 (PHT3;3); FUNCTIONS IN: binding; INVOLVED IN: transport, transmembrane transport; LOCATED IN: mitochondrial inner membrane, membrane; EXPRESSED IN: 20 plant structures; EXPRESSED DURING: 8 growth stages; CONTAINS InterPro DOMAIN/s: Mitochondrial substrate carrier (InterPro:IPR001993), Mitochondrial substrate/solute carrier (InterPro:IPR018108); BEST Arabidopsis thaliana …
AT1G15210	3.54079	0.171498	3.95474	0.157804	3.84183	0.132564	4.02719	0.220601	3.72512	0.286817	4.58983	0.159752	3.34846	0.0952763	3.42397	0.325135	AT1G15210.1	pleiotropic drug resistance 7	pleiotropic drug resistance 7 (PDR7); FUNCTIONS IN: ATPase activity, coupled to transmembrane movement of substances; INVOLVED IN: drug transmembrane transport; LOCATED IN: plasma membrane, chloroplast, membrane; EXPRESSED IN: 9 plant structures; EXPRESSED DURING: 4 anthesis, F mature embryo stage, petal differentiation and expansion stage, E expanded cotyledon stage, D bilateral stage; CONTAINS …
AT1G01600	5.36326	0.1527	5.2007	0.13745	5.29049	0.13464	5.06441	0.081869	5.95577	0.130406	7.70108	0.218262	6.46447	0.168461	6.76058	0.339471	AT1G01600.1	cytochrome P450, family 86, subfamily A, polypeptide 4	cytochrome P450, family 86, subfamily A, polypeptide 4 (CYP86A4); CONTAINS InterPro DOMAIN/s: Cytochrome P450 (InterPro:IPR001128), Cytochrome P450, conserved site (InterPro:IPR017972), Cytochrome P450, E-class, group I (InterPro:IPR002401); BEST Arabidopsis thaliana protein match is: cytochrome P450, family 86, subfamily A, polypeptide 2 (TAIR:AT4G00360.1); Has 27858 Blast hits to 27767 proteins…
AT5G60790	9.19921	0.152992	8.41966	0.0950091	7.86706	0.0613943	8.0026	0.0978863	9.0926	0.198813	9.16062	0.154344	7.96174	0.0539091	7.88678	0.0274932	AT5G60790.1	ABC transporter family protein	GENERAL CONTROL NON-REPRESSIBLE 1 (GCN1); FUNCTIONS IN: transporter activity; LOCATED IN: plasma membrane; EXPRESSED IN: 24 plant structures; EXPRESSED DURING: 15 growth stages; CONTAINS InterPro DOMAIN/s: ATPase, AAA+ type, core (InterPro:IPR003593), ABC transporter-like (InterPro:IPR003439), ABC transporter, conserved site (InterPro:IPR017871); BEST Arabidopsis thaliana protein match is: genera…
AT5G08600	6.5323	0.167166	6.46363	0.300385	5.43505	0.180347	5.65493	0.125229	6.54188	0.34844	6.71371	0.077279	5.53553	0.0415828	5.74184	0.153322	AT5G08600.1	U3 ribonucleoprotein (Utp) family protein	U3 ribonucleoprotein (Utp) family protein; FUNCTIONS IN: molecular_function unknown; INVOLVED IN: rRNA processing; LOCATED IN: small-subunit processome; EXPRESSED IN: 17 plant structures; EXPRESSED DURING: 9 growth stages; CONTAINS InterPro DOMAIN/s: Small-subunit processome, Utp14 (InterPro:IPR006709); BEST Arabidopsis thaliana protein match is: U3 ribonucleoprotein (Utp) family protein (TAIR:AT…
AT1G06410	6.94016	0.0787942	7.32872	0.191038	6.78082	0.125742	6.81028	0.163771	6.57707	0.176936	7.16786	0.126737	5.99795	0.110407	6.46251	0.0636549	AT1G06410.1	trehalose-phosphatase/synthase 7	trehalose-phosphatase/synthase 7 (TPS7); FUNCTIONS IN: transferase activity, transferring glycosyl groups, trehalose-phosphatase activity; INVOLVED IN: trehalose biosynthetic process, metabolic process; EXPRESSED IN: 27 plant structures; EXPRESSED DURING: 15 growth stages; CONTAINS InterPro DOMAIN/s: HAD-superfamily hydrolase, subfamily IIB (InterPro:IPR006379), Glycosyl transferase, family 20 (I…
AT4G25320	7.45618	0.133232	7.26431	0.144527	6.19645	0.162075	6.48439	0.0901689	7.20171	0.144653	7.88576	0.052666	6.73844	0.142636	6.62287	0.0791858	AT4G25320.1	AT hook motif DNA-binding family protein	AT hook motif DNA-binding family protein; FUNCTIONS IN: DNA binding; INVOLVED IN: biological_process unknown; LOCATED IN: cellular_component unknown; EXPRESSED IN: 22 plant structures; EXPRESSED DURING: 13 growth stages; CONTAINS InterPro DOMAIN/s: Protein of unknown function DUF296 (InterPro:IPR005175), AT hook, DNA-binding motif (InterPro:IPR017956); BEST Arabidopsis thaliana protein match is: …
AT1G24310	7.76865	0.0980998	7.92952	0.15421	7.1904	0.0574766	7.27186	0.117236	8.39569	0.301965	8.25986	0.0758326	7.13159	0.124404	7.20346	0.162482	AT1G24310.1		unknown protein; FUNCTIONS IN: molecular_function unknown; INVOLVED IN: biological_process unknown; LOCATED IN: nucleolus; EXPRESSED IN: 20 plant structures; EXPRESSED DURING: 13 growth stages; Has 2922 Blast hits to 2454 proteins in 263 species: Archae - 0; Bacteria - 57; Metazoa - 1043; Fungi - 654; Plants - 388; Viruses - 11; Other Eukaryotes - 769 (source: NCBI BLink).
AT4G01880	6.23609	0.0675218	6.71895	0.169946	6.28564	0.126838	6.35991	0.105636	6.81002	0.146746	8.06745	0.121239	6.9477	0.0873665	6.78446	0.00619573	AT4G01880.1	methyltransferases	methyltransferases; FUNCTIONS IN: methyltransferase activity; INVOLVED IN: tRNA processing; EXPRESSED IN: 22 plant structures; EXPRESSED DURING: 13 growth stages; CONTAINS InterPro DOMAIN/s: Zinc finger, CCCH-type, TRM13 (InterPro:IPR021721), Methyltransferase TRM13 (InterPro:IPR007871); Has 320 Blast hits to 305 proteins in 140 species: Archae - 2; Bacteria - 9; Metazoa - 124; Fungi - 54; Plants…
AT4G29510	7.64347	0.109349	8.21852	0.243111	6.84067	0.147422	6.8181	0.0906538	8.33025	0.156455	9.13203	0.0942161	8.06678	0.0986233	7.69428	0.122157	AT4G29510.1	arginine methyltransferase 11	arginine methyltransferase 11 (PRMT11); FUNCTIONS IN: protein-arginine N-methyltransferase activity; INVOLVED IN: protein amino acid methylation; LOCATED IN: nucleus; EXPRESSED IN: 22 plant structures; EXPRESSED DURING: 13 growth stages; CONTAINS InterPro DOMAIN/s: Ribosomal L11 methyltransferase, PrmA (InterPro:IPR010456); BEST Arabidopsis thaliana protein match is: protein arginine methyltransf…

## Sheet: RAD18°Cvs27°C warm up
Supplemental Dataset 5 - Steinbrecher et al. (2025). Distinct molecular biomechanical mechanisms inhibit endosperm cell-wall weakening and seed germination at cold and warm non-optimal temperatures.
Lepidium sativum FR14 differentially expressed genes (DEGs; ≥2-fold) mean ± SEM transcript abundances: RAD 18ºC versus 27ºC (warm up-regulated)
Normalized, background-substracted, log base 2 transformed microarray intensity mean values ± SE (N=4) of RAD DEGs detected on the arrays are listed below.
The corresponding array data are deposited in ArrayExpress database (www.ebi.ac.uk/arrayexpress) under accession number E-MTAB-1811.
In the arrays, the temperatures 11°C, 18°C, 27°C and 32°C were compared in two seed compartments, CAP (micropylar endosperm) and RAD (radicle plus 1/3 lower hypocotyl) at 10 h.
Arabidopsis thaliana AGI numbers for the ATH1 array probes corresponding to Lepidium sativum putative orthologous genes are listed together with the TAIR10 description.
DEG number	CAP		CAP		CAP		CAP		RAD		RAD		RAD		RAD
18	11°C		18°C		27°C		32°C		11°C		18°C		27°C		32°C		TAIR10	TAIR10	TAIR10
AGI	Mean	SE	Mean	SE	Mean	SE	Mean	SE	Mean	SE	Mean	SE	Mean	SE	Mean	SE	Model_name	Short_description	Computational_description
AT1G53540	7.84357	0.112862	5.73341	0.045526	7.49693	0.177506	10.2439	0.0669664	7.79826	0.356001	4.75823	0.305315	8.39154	0.265836	11.1627	0.128267	AT1G53540.1	HSP20-like chaperones superfamily protein	HSP20-like chaperones superfamily protein; CONTAINS InterPro DOMAIN/s: Heat shock protein Hsp20 (InterPro:IPR002068), HSP20-like chaperone (InterPro:IPR008978); BEST Arabidopsis thaliana protein match is: heat shock protein 17.4 (TAIR:AT3G46230.1); Has 7090 Blast hits to 7089 proteins in 1610 species: Archae - 175; Bacteria - 4287; Metazoa - 66; Fungi - 302; Plants - 1606; Viruses - 0; Other Euka…
AT4G10250	6.32714	0.0706304	5.25528	0.0182012	6.56675	0.150351	7.93807	0.146397	5.93845	0.485787	3.50662	0.125008	6.14887	0.333161	8.02299	0.08661	AT4G10250.1	HSP20-like chaperones superfamily protein	ATHSP22.0; FUNCTIONS IN: molecular_function unknown; INVOLVED IN: response to heat; LOCATED IN: endomembrane system; EXPRESSED IN: 8 plant structures; EXPRESSED DURING: M germinated pollen stage, 4 anthesis, C globular stage, petal differentiation and expansion stage; CONTAINS InterPro DOMAIN/s: Heat shock protein Hsp20 (InterPro:IPR002068), HSP20-like chaperone (InterPro:IPR008978); BEST Arabido…
AT2G29500	5.90233	0.207161	3.94419	0.155741	4.84244	0.14145	7.00982	0.27938	5.13315	0.509442	3.59373	0.246072	5.40889	0.296256	8.11085	0.20766	AT2G29500.1	HSP20-like chaperones superfamily protein	HSP20-like chaperones superfamily protein; CONTAINS InterPro DOMAIN/s: Heat shock protein Hsp20 (InterPro:IPR002068), HSP20-like chaperone (InterPro:IPR008978); BEST Arabidopsis thaliana protein match is: HSP20-like chaperones superfamily protein (TAIR:AT1G07400.1); Has 6873 Blast hits to 6873 proteins in 1575 species: Archae - 184; Bacteria - 4083; Metazoa - 80; Fungi - 309; Plants - 1622; Virus…
AT3G29970	4.21687	0.168117	6.08048	0.162764	8.30511	0.147333	8.26026	0.237674	4.6518	0.373357	6.13523	0.136644	7.86383	0.0869643	7.67994	0.255536	AT3G29970.1	B12D protein	B12D protein; FUNCTIONS IN: molecular_function unknown; INVOLVED IN: biological_process unknown; LOCATED IN: endomembrane system; EXPRESSED IN: 8 plant structures; EXPRESSED DURING: F mature embryo stage, 4 leaf senescence stage, petal differentiation and expansion stage, E expanded cotyledon stage, D bilateral stage; CONTAINS InterPro DOMAIN/s: B12D (InterPro:IPR010530); BEST Arabidopsis thalian…
AT4G38150	4.86971	0.068662	5.37665	0.262767	5.82558	0.115134	5.86093	0.180118	4.25678	0.348296	3.64464	0.394141	5.34616	0.174198	4.77544	0.267212	AT4G38150.1	Pentatricopeptide repeat (PPR) superfamily protein	Pentatricopeptide repeat (PPR) superfamily protein; CONTAINS InterPro DOMAIN/s: Pentatricopeptide repeat (InterPro:IPR002885); BEST Arabidopsis thaliana protein match is: Tetratricopeptide repeat (TPR)-like superfamily protein (TAIR:AT5G03560.2); Has 35233 Blast hits to 8000 proteins in 207 species: Archae - 4; Bacteria - 10; Metazoa - 48; Fungi - 167; Plants - 34530; Viruses - 0; Other Eukaryote…
AT4G21320	5.8819	0.0249721	5.75356	0.131968	6.39903	0.152112	6.96306	0.224942	6.01227	0.188014	4.9627	0.120456	6.64765	0.174355	7.8101	0.21762	AT4G21320.1	Aldolase-type TIM barrel family protein	HEAT-STRESS-ASSOCIATED 32 (HSA32); FUNCTIONS IN: catalytic activity; INVOLVED IN: response to heat, heat acclimation; LOCATED IN: cellular_component unknown; EXPRESSED IN: male gametophyte, pollen tube; EXPRESSED DURING: M germinated pollen stage; CONTAINS InterPro DOMAIN/s: Aldolase-type TIM barrel (InterPro:IPR013785), (2R)-phospho-3-sulpholactate synthase, ComA (InterPro:IPR003830), Peptidase …
AT5G46110	5.12073	0.139013	5.9236	0.0947862	6.51816	0.0944256	6.86956	0.0775082	4.7348	0.278858	4.86156	0.453122	6.53368	0.1097	6.41384	0.161173	AT5G46110.1	Glucose-6-phosphate/phosphate translocator-related	ACCLIMATION OF PHOTOSYNTHESIS TO ENVIRONMENT 2 (APE2); FUNCTIONS IN: antiporter activity; INVOLVED IN: transport; LOCATED IN: chloroplast, membrane, chloroplast envelope; EXPRESSED IN: 25 plant structures; EXPRESSED DURING: 13 growth stages; CONTAINS InterPro DOMAIN/s: Tpt phosphate/phosphoenolpyruvate translocator (InterPro:IPR004696), Protein of unknown function DUF250 (InterPro:IPR004853); BES…
AT3G05080	7.51561	0.287935	6.78501	0.297345	7.00278	0.052298	7.05492	0.350206	8.00327	0.183997	6.00319	0.224077	7.58893	0.258722	7.27628	0.151479	AT3G05080.1		unknown protein; Has 2 Blast hits to 2 proteins in 1 species: Archae - 0; Bacteria - 0; Metazoa - 0; Fungi - 0; Plants - 2; Viruses - 0; Other Eukaryotes - 0 (source: NCBI BLink).
AT5G39340	5.53312	0.153904	8.13886	0.077625	8.83771	0.146503	9.12132	0.179114	4.91744	0.589673	7.66271	0.202061	9.21747	0.20003	7.90531	0.275602	AT5G39340.1	histidine-containing phosphotransmitter 3	histidine-containing phosphotransmitter 3 (AHP3); CONTAINS InterPro DOMAIN/s: Signal transduction histidine kinase, phosphotransfer (Hpt) domain (InterPro:IPR008207); BEST Arabidopsis thaliana protein match is: histidine-containing phosphotransmitter 2 (TAIR:AT3G29350.1); Has 358 Blast hits to 357 proteins in 69 species: Archae - 2; Bacteria - 65; Metazoa - 0; Fungi - 23; Plants - 266; Viruses - …
AT3G51820	5.83627	0.116425	7.42077	0.120129	7.71194	0.0950161	7.75451	0.111664	5.64099	0.177291	6.28334	0.28723	7.79422	0.0917577	7.91057	0.0538616	AT3G51820.1	UbiA prenyltransferase family protein	G4; FUNCTIONS IN: chlorophyll synthetase activity; INVOLVED IN: chlorophyll biosynthetic process; LOCATED IN: chloroplast thylakoid membrane, chloroplast; EXPRESSED IN: 25 plant structures; EXPRESSED DURING: 15 growth stages; CONTAINS InterPro DOMAIN/s: Bacteriochlorophyll/chlorophyll synthetase (InterPro:IPR006372), Chlorophyll synthase, ChlG (InterPro:IPR011799), UbiA prenyltransferase (InterPr…
AT4G12910	10.8027	0.336171	14.1822	0.175641	14.4712	0.0330774	14.018	0.0172409	3.94876	0.0810646	7.3686	0.110024	8.76116	0.0922066	6.2492	0.31226	AT4G12910.1	serine carboxypeptidase-like 20	serine carboxypeptidase-like 20 (scpl20); FUNCTIONS IN: serine-type carboxypeptidase activity; INVOLVED IN: proteolysis; LOCATED IN: vacuole; EXPRESSED IN: 23 plant structures; EXPRESSED DURING: 13 growth stages; CONTAINS InterPro DOMAIN/s: Peptidase S10, serine carboxypeptidase (InterPro:IPR001563), Peptidase S10, serine carboxypeptidase, active site (InterPro:IPR018202); BEST Arabidopsis thalia…
AT2G03840	7.42384	0.171737	9.11048	0.150757	9.43609	0.109783	9.40299	0.115475	6.34274	0.359329	8.33985	0.0809983	9.72147	0.117818	9.72072	0.138689	AT2G03840.1	tetraspanin13	tetraspanin13 (TET13); FUNCTIONS IN: molecular_function unknown; INVOLVED IN: aging; LOCATED IN: integral to membrane; EXPRESSED IN: 11 plant structures; EXPRESSED DURING: 8 growth stages; CONTAINS InterPro DOMAIN/s: Tetraspanin (InterPro:IPR018499); BEST Arabidopsis thaliana protein match is: tetraspanin8 (TAIR:AT2G23810.1); Has 414 Blast hits to 412 proteins in 22 species: Archae - 0; Bacteria …
AT3G16770	6.24665	0.0374135	6.02065	0.113639	6.33369	0.204927	6.54539	0.214437	5.18254	0.268209	3.28195	0.0374214	4.53004	0.173363	4.93343	0.189915	AT3G16770.1	ethylene-responsive element binding protein	ethylene-responsive element binding protein (EBP); CONTAINS InterPro DOMAIN/s: DNA-binding, integrase-type (InterPro:IPR016177), Pathogenesis-related transcriptional factor/ERF, DNA-binding (InterPro:IPR001471); BEST Arabidopsis thaliana protein match is: Integrase-type DNA-binding superfamily protein (TAIR:AT2G47520.1); Has 5957 Blast hits to 5752 proteins in 250 species: Archae - 0; Bacteria - …
AT2G18440	9.22385	0.00846753	8.22247	0.136148	8.66658	0.0293433	8.75716	0.198911	8.81468	0.381117	7.86637	0.146916	9.10795	0.206426	9.39953	0.15882	AT2G18440.1	GUT15 (GENE WITH UNSTABLE TRANSCRIPT 15); other RNA
AT3G17210	2.67261	0.0533894	3.16992	0.190351	3.32789	0.241324	4.06351	0.211357	3.34145	0.184625	3.35122	0.0992578	4.56183	0.0961122	4.61648	0.272581	AT3G17210.1	heat stable protein 1	heat stable protein 1 (HS1); INVOLVED IN: defense response to fungus, defense response to bacterium; LOCATED IN: plasma membrane; EXPRESSED IN: 24 plant structures; EXPRESSED DURING: 13 growth stages; CONTAINS InterPro DOMAIN/s: Stress responsive alpha-beta barrel (InterPro:IPR013097), Dimeric alpha-beta barrel (InterPro:IPR011008); BEST Arabidopsis thaliana protein match is: Stress responsive A/…
AT1G55760	3.84651	0.0563894	4.66701	0.222778	6.22125	0.249896	5.08448	0.180453	5.69984	0.171753	6.16343	0.0293728	7.33328	0.125369	6.58592	0.17954	AT1G55760.1	BTB/POZ domain-containing protein	BTB/POZ domain-containing protein; CONTAINS InterPro DOMAIN/s: BTB/POZ (InterPro:IPR013069), BTB/POZ fold (InterPro:IPR011333), Kelch related (InterPro:IPR013089), BTB/POZ-like (InterPro:IPR000210); BEST Arabidopsis thaliana protein match is: BTB/POZ domain-containing protein (TAIR:AT1G21780.2); Has 5280 Blast hits to 5249 proteins in 149 species: Archae - 0; Bacteria - 0; Metazoa - 3933; Fungi -…
AT4G24190	6.04895	0.103019	8.59542	0.0838715	10.6804	0.0823014	11.0011	0.063217	6.37776	0.211722	8.26275	0.0511894	9.40527	0.148031	9.2636	0.108566	AT4G24190.1	Chaperone protein htpG family protein	SHEPHERD (SHD); FUNCTIONS IN: unfolded protein binding, ATP binding; INVOLVED IN: in 8 processes; LOCATED IN: in 7 components; EXPRESSED IN: 25 plant structures; EXPRESSED DURING: 16 growth stages; CONTAINS InterPro DOMAIN/s: Chaperone protein htpG (InterPro:IPR001404), Heat shock protein Hsp90, C-terminal (InterPro:IPR020576), Heat shock protein Hsp90, N-terminal (InterPro:IPR020575), Molecular …
AT1G52870	7.89118	0.165656	7.2289	0.149462	7.83919	0.2233	7.12821	0.261615	8.55585	0.340623	7.70813	0.116759	8.73726	0.11083	7.9662	0.324321	AT1G52870.1	Peroxisomal membrane 22 kDa (Mpv17/PMP22) family protein	Peroxisomal membrane 22 kDa (Mpv17/PMP22) family protein; FUNCTIONS IN: molecular_function unknown; INVOLVED IN: biological_process unknown; LOCATED IN: integral to membrane, chloroplast; EXPRESSED IN: 21 plant structures; EXPRESSED DURING: 13 growth stages; CONTAINS InterPro DOMAIN/s: Mpv17/PMP22 (InterPro:IPR007248); BEST Arabidopsis thaliana protein match is: Peroxisomal membrane 22 kDa (Mpv17…
