# Supplementary material for: Distinct Molecular Biomechanical Mechanisms Inhibit Endosperm Cell‐Wall Weakening and Seed Germination at Cold and Warm Nonoptimal Temperatures
Source: Plant Cell Environ. 2025 Aug 5;48(11):8047–67. doi: 10.1111/pce.70103 (PMC12502036; doi:10.1111/pce.70103)
Supplement: Supplementary file 7 — SI Dataset S6. Lepidium sativum DEGs: 18ºC versus 32ºC. [file PCE-48-8047-s009.xlsx]

## Sheet: CAP18°Cvs32°C cold up
Supplemental Dataset 6 - Steinbrecher et al. (2025). Distinct molecular biomechanical mechanisms inhibit endosperm cell-wall weakening and seed germination at cold and warm non-optimal temperatures.
Lepidium sativum FR14 differentially expressed genes (DEGs; ≥2-fold) mean ± SEM transcript abundances: CAP 18ºC versus 32ºC (cold up-regulated)
Normalized, background-substracted, log base 2 transformed microarray intensity mean values ± SE (N=4) of CAP DEGs detected on the arrays are listed below.
The corresponding array data are deposited in ArrayExpress database (www.ebi.ac.uk/arrayexpress) under accession number E-MTAB-1811.
In the arrays, the temperatures 11°C, 18°C, 27°C and 32°C were compared in two seed compartments, CAP (micropylar endosperm) and RAD (radicle plus 1/3 lower hypocotyl) at 10 h.
Arabidopsis thaliana AGI numbers for the ATH1 array probes corresponding to Lepidium sativum putative orthologous genes are listed together with the TAIR10 description.
DEG number	CAP		CAP		CAP		CAP		RAD		RAD		RAD		RAD
57	11°C		18°C		27°C		32°C		11°C		18°C		27°C		32°C		TAIR10	TAIR10	TAIR10
AGI	Mean	SE	Mean	SE	Mean	SE	Mean	SE	Mean	SE	Mean	SE	Mean	SE	Mean	SE	Model_name	Short_description	Computational_description
AT2G29090	4.57744	0.490987	4.12345	0.0907509	2.40093	0.0656596	2.97788	0.116405	3.94526	0.195537	2.91772	0.0989788	2.40488	0.0385549	2.51545	0.219579	AT2G29090.1	cytochrome P450, family 707, subfamily A, polypeptide 2	cytochrome P450, family 707, subfamily A, polypeptide 2 (CYP707A2); FUNCTIONS IN: oxygen binding, (+)-abscisic acid 8'-hydroxylase activity; INVOLVED IN: in 7 processes; LOCATED IN: endomembrane system; EXPRESSED IN: 22 plant structures; EXPRESSED DURING: 6 growth stages; CONTAINS InterPro DOMAIN/s: Cytochrome P450 (InterPro:IPR001128), Cytochrome P450, E-class, group I (InterPro:IPR002401), Cyto…
AT1G10550	7.65492	0.123639	9.22236	0.134364	7.86115	0.0451927	7.58956	0.171199	6.13336	0.106807	6.58965	0.0832185	5.49168	0.249422	5.802	0.360597	AT1G10550.1	xyloglucan:xyloglucosyl transferase 33	xyloglucan:xyloglucosyl transferase 33 (XTH33); FUNCTIONS IN: hydrolase activity, acting on glycosyl bonds, hydrolase activity, hydrolyzing O-glycosyl compounds, xyloglucan:xyloglucosyl transferase activity; INVOLVED IN: plant-type cell wall modification involved in multidimensional cell growth; LOCATED IN: integral to plasma membrane; EXPRESSED IN: 14 plant structures; EXPRESSED DURING: 7 growth…
AT1G02640	2.80652	0.0394702	4.03646	0.186809	2.88793	0.189437	2.84498	0.14509	3.88077	0.325327	3.95159	0.211494	4.20972	0.293636	3.37053	0.415118	AT1G02640.1	beta-xylosidase 2	beta-xylosidase 2 (BXL2); FUNCTIONS IN: hydrolase activity, hydrolyzing O-glycosyl compounds; INVOLVED IN: carbohydrate metabolic process; LOCATED IN: plant-type cell wall; EXPRESSED IN: 23 plant structures; EXPRESSED DURING: 13 growth stages; CONTAINS InterPro DOMAIN/s: Glycoside hydrolase, family 3, N-terminal (InterPro:IPR001764), Glycoside hydrolase, family 3, C-terminal (InterPro:IPR002772),…
AT5G15310	9.17763	0.195858	8.18114	0.154968	6.55837	0.234575	5.68675	0.145804	4.47494	0.235111	4.6714	0.198431	4.79864	0.0729236	4.76422	0.390583	AT5G15310.1	myb domain protein 16	myb domain protein 16 (MYB16); CONTAINS InterPro DOMAIN/s: SANT, DNA-binding (InterPro:IPR001005), Homeodomain-like (InterPro:IPR009057), Myb, DNA-binding (InterPro:IPR014778), HTH transcriptional regulator, Myb-type, DNA-binding (InterPro:IPR017930), Homeodomain-related (InterPro:IPR012287), Myb transcription factor (InterPro:IPR015495); BEST Arabidopsis thaliana protein match is: myb domain pro…
AT5G15230	5.95814	0.304109	7.78146	0.0880473	6.4747	0.122459	6.24645	0.0826	6.6515	0.190061	8.4762	0.192842	9.21297	0.144557	7.95361	0.433227	AT5G15230.1	GAST1 protein homolog 4	GAST1 protein homolog 4 (GASA4); FUNCTIONS IN: molecular_function unknown; INVOLVED IN: response to gibberellin stimulus, gibberellic acid mediated signaling pathway; LOCATED IN: endomembrane system; EXPRESSED IN: 23 plant structures; EXPRESSED DURING: 14 growth stages; CONTAINS InterPro DOMAIN/s: Gibberellin regulated protein (InterPro:IPR003854); BEST Arabidopsis thaliana protein match is: Gibb…
AT2G34555	9.06111	0.0486379	8.74068	0.0602001	6.7649	0.119004	7.38519	0.0606207	5.3567	0.746672	8.08858	0.0402774	6.75341	0.193829	6.61371	0.107911	AT2G34555.1	gibberellin 2-oxidase 3	gibberellin 2-oxidase 3 (ATGA2OX3); CONTAINS InterPro DOMAIN/s: Oxoglutarate/iron-dependent oxygenase (InterPro:IPR005123); BEST Arabidopsis thaliana protein match is: gibberellin 2-oxidase (TAIR:AT1G30040.1); Has 8137 Blast hits to 8105 proteins in 983 species: Archae - 0; Bacteria - 1095; Metazoa - 80; Fungi - 810; Plants - 4851; Viruses - 0; Other Eukaryotes - 1301 (source: NCBI BLink).
AT1G30135	3.45643	0.195707	5.25339	0.188849	3.27736	0.0480394	3.65456	0.212404	3.30157	0.187599	2.93712	0.189595	3.13731	0.118331	2.89695	0.163611	AT1G30135.1	jasmonate-zim-domain protein 8	jasmonate-zim-domain protein 8 (JAZ8); CONTAINS InterPro DOMAIN/s: Tify (InterPro:IPR010399), CCT domain-like (InterPro:IPR018467); BEST Arabidopsis thaliana protein match is: jasmonate-zim-domain protein 7 (TAIR:AT2G34600.1); Has 89 Blast hits to 89 proteins in 12 species: Archae - 0; Bacteria - 0; Metazoa - 0; Fungi - 0; Plants - 89; Viruses - 0; Other Eukaryotes - 0 (source: NCBI BLink).
AT3G09440	9.23064	0.0375852	8.71322	0.0637672	7.38026	0.0380707	7.3155	0.092356	8.37487	0.0628993	8.01139	0.00500868	7.13368	0.0766276	7.54298	0.0054792	AT3G09440.1	Heat shock protein 70 (Hsp 70) family protein	Heat shock protein 70 (Hsp 70) family protein; FUNCTIONS IN: ATP binding; INVOLVED IN: protein folding, response to cadmium ion, response to karrikin, response to heat; LOCATED IN: in 7 components; EXPRESSED IN: 25 plant structures; EXPRESSED DURING: 14 growth stages; CONTAINS InterPro DOMAIN/s: Heat shock protein 70, conserved site (InterPro:IPR018181), Heat shock protein Hsp70 (InterPro:IPR0010…
AT4G26850	5.37423	0.251544	4.82979	0.180802	3.8271	0.235052	3.5884	0.105244	4.8072	0.147589	4.81703	0.092716	3.83397	0.149492	3.96268	0.239221	AT4G26850.1	mannose-1-phosphate guanylyltransferase (GDP)s;GDP-galactose:mannose-1-phosphate guanylyltransferases;GDP-galactose:glucose-1-phosphate guanylyltransferases;GDP-galactose:myoinositol-1-phosphate guanylyltransferases;glucose-1-phosphate guanylyltransferase	vitamin c defective 2 (VTC2); FUNCTIONS IN: in 8 functions; INVOLVED IN: response to jasmonic acid stimulus, L-ascorbic acid biosynthetic process, defense response to bacterium, response to heat, defense response by callose deposition in cell wall; LOCATED IN: cellular_component unknown; EXPRESSED IN: 23 plant structures; EXPRESSED DURING: 15 growth stages; BEST Arabidopsis thaliana protein match…
AT1G72610	7.08205	0.405249	10.6967	0.256668	8.90464	0.167329	7.49977	0.427481	4.53551	0.336528	3.72501	0.0496663	3.72189	0.159308	3.14118	0.216654	AT1G72610.1	germin-like protein 1	germin-like protein 1 (GER1); INVOLVED IN: biological_process unknown; LOCATED IN: extracellular matrix; EXPRESSED IN: 23 plant structures; EXPRESSED DURING: 13 growth stages; CONTAINS InterPro DOMAIN/s: Cupin, RmlC-type (InterPro:IPR011051), Cupin 1 (InterPro:IPR006045), Germin (InterPro:IPR001929), RmlC-like jelly roll fold (InterPro:IPR014710), Germin, manganese binding site (InterPro:IPR01978…
AT1G17840	9.87774	0.090669	9.98796	0.0915684	8.57433	0.133035	7.99603	0.145132	8.89669	0.172721	8.70125	0.133802	8.28413	0.16684	7.87924	0.171698	AT1G17840.1	white-brown complex homolog protein 11	white-brown complex homolog protein 11 (WBC11); FUNCTIONS IN: ATPase activity, coupled to transmembrane movement of substances, fatty acid transporter activity; INVOLVED IN: cutin transport, fatty acid transport; LOCATED IN: plasma membrane, external side of plasma membrane; EXPRESSED IN: 26 plant structures; EXPRESSED DURING: 13 growth stages; CONTAINS InterPro DOMAIN/s: ATPase, AAA+ type, core …
AT5G50200	8.25449	0.148114	5.32233	0.0899929	3.92964	0.195333	3.47654	0.261441	3.59641	0.0749708	3.65058	0.20342	3.10155	0.140721	3.31459	0.170188	AT5G50200.1	nitrate transmembrane transporters	WOUND-RESPONSIVE 3 (WR3); FUNCTIONS IN: nitrate transmembrane transporter activity; INVOLVED IN: nitrate transport, response to nitrate, response to wounding; LOCATED IN: plasma membrane; EXPRESSED IN: 20 plant structures; EXPRESSED DURING: 10 growth stages; CONTAINS InterPro DOMAIN/s: Transporter, high affinity nitrate, Nar2 (InterPro:IPR016605); BEST Arabidopsis thaliana protein match is: Calci…
AT1G72150	8.80845	0.0606953	8.57135	0.209556	7.53222	0.133575	7.39195	0.0493934	8.02624	0.0726273	7.51758	0.132045	7.18148	0.112025	7.17209	0.0503115	AT1G72150.1	PATELLIN 1	PATELLIN 1 (PATL1); FUNCTIONS IN: transporter activity; INVOLVED IN: transport, pollen tube growth; LOCATED IN: apoplast, plasma membrane, chloroplast, vacuole, membrane; EXPRESSED IN: 25 plant structures; EXPRESSED DURING: 15 growth stages; CONTAINS InterPro DOMAIN/s: Cellular retinaldehyde-binding/triple function, C-terminal (InterPro:IPR001251), Cellular retinaldehyde-binding/triple function, …
AT3G12610	7.84386	0.0924722	7.50933	0.0418411	6.63025	0.307903	6.34172	0.0991265	9.44438	0.215954	9.19224	0.0633081	9.11771	0.126063	8.60018	0.0258081	AT3G12610.1	Leucine-rich repeat (LRR) family protein	DNA-DAMAGE REPAIR/TOLERATION 100 (DRT100); CONTAINS InterPro DOMAIN/s: Leucine-rich repeat-containing N-terminal domain, type 2 (InterPro:IPR013210), Leucine-rich repeat (InterPro:IPR001611); BEST Arabidopsis thaliana protein match is: Leucine-rich repeat (LRR) family protein (TAIR:AT3G20820.1); Has 34126 Blast hits to 33731 proteins in 4830 species: Archae - 159; Bacteria - 16481; Metazoa - 3906…
AT3G02470	7.56444	0.127623	7.62788	0.137336	6.50918	0.0886533	6.47255	0.170524	6.51439	0.18348	7.13777	0.101714	6.53559	0.204393	6.61151	0.163606	AT3G02470.1	S-adenosylmethionine decarboxylase	S-adenosylmethionine decarboxylase (SAMDC); CONTAINS InterPro DOMAIN/s: S-adenosylmethionine decarboxylase, core (InterPro:IPR016067), S-adenosylmethionine decarboxylase, conserved site (InterPro:IPR018166), S-adenosylmethionine decarboxylase (InterPro:IPR001985), S-adenosylmethionine decarboxylase subgroup (InterPro:IPR018167); BEST Arabidopsis thaliana protein match is: Adenosylmethionine decar…
AT1G06040	5.83776	0.173227	5.75557	0.0831213	5.1575	0.237321	4.6285	0.0651787	5.81498	0.119529	5.41406	0.124635	5.0205	0.0759406	4.89452	0.0645425	AT1G06040.1	B-box zinc finger family protein	SALT TOLERANCE (STO); CONTAINS InterPro DOMAIN/s: Zinc finger, B-box (InterPro:IPR000315); BEST Arabidopsis thaliana protein match is: salt tolerance homologue (TAIR:AT2G31380.1); Has 1912 Blast hits to 1325 proteins in 114 species: Archae - 0; Bacteria - 0; Metazoa - 5; Fungi - 2; Plants - 1809; Viruses - 0; Other Eukaryotes - 96 (source: NCBI BLink).
AT5G13650	7.57081	0.0956032	8.68695	0.115155	8.20306	0.122068	7.65864	0.0658186	7.45643	0.169585	8.46394	0.0345284	7.76923	0.115571	7.09055	0.0422974	AT5G13650.1	elongation factor family protein	elongation factor family protein; FUNCTIONS IN: GTP binding, translation elongation factor activity, GTPase activity; LOCATED IN: chloroplast, chloroplast stroma; EXPRESSED IN: 22 plant structures; EXPRESSED DURING: 13 growth stages; CONTAINS InterPro DOMAIN/s: Small GTP-binding protein (InterPro:IPR005225), Translation elongation factor EFTu/EF1A, domain 2 (InterPro:IPR004161), Translation elong…
AT2G07688	9.77268	0.112983	8.73944	0.287456	7.48053	0.0979449	6.63696	0.313398	8.74258	0.332859	6.84836	0.394191	8.28248	0.226004	6.80117	0.136315	AT2G07688.1		pseudogene, similar to Photosystem Q(B) protein (32 kDa thylakoid membrane protein) (Photosystem II protein D1)., blastp match of 82% identity and 4.9e-79 P-value to SP|Q9MUW0|PSBA_MESVI Photosystem Q(B) protein (32 kDa thylakoid membrane protein) (Photosystem II protein D1). {Mesostigma viride}
ATCG00020	9.77268	0.112983	8.73944	0.287456	7.48053	0.0979449	6.63696	0.313398	8.74258	0.332859	7.00317	0.322366	8.28248	0.226004	6.80117	0.136315	ATCG00020.1	photosystem II reaction center protein A	photosystem II reaction center protein A (PSBA); FUNCTIONS IN: chlorophyll binding; INVOLVED IN: photosynthesis, light reaction; LOCATED IN: in 6 components; EXPRESSED IN: 24 plant structures; EXPRESSED DURING: 14 growth stages; CONTAINS InterPro DOMAIN/s: Photosystem II reaction centre protein PsbA/D1 (InterPro:IPR005867), Photosynthetic reaction centre, L/M (InterPro:IPR000484); BEST Arabidopsi…
AT2G45180	7.11074	0.183444	9.63366	0.214688	8.2486	0.154538	7.54149	0.0869582	7.21591	0.227914	9.84865	0.0855827	9.12217	0.0541213	8.42401	0.244652	AT2G45180.1	Bifunctional inhibitor/lipid-transfer protein/seed storage 2S albumin superfamily protein	Bifunctional inhibitor/lipid-transfer protein/seed storage 2S albumin superfamily protein; FUNCTIONS IN: lipid binding; INVOLVED IN: lipid transport; LOCATED IN: chloroplast thylakoid membrane; EXPRESSED IN: 22 plant structures; EXPRESSED DURING: 13 growth stages; CONTAINS InterPro DOMAIN/s: Bifunctional inhibitor/plant lipid transfer protein/seed storage (InterPro:IPR016140), Plant lipid transfe…
AT4G16620	3.85478	0.183345	6.69107	0.109887	4.98083	0.334488	4.73391	0.165385	4.05828	0.124675	4.54174	0.229771	4.02986	0.164377	4.48112	0.153653	AT4G16620.1	nodulin MtN21 /EamA-like transporter family protein	nodulin MtN21 /EamA-like transporter family protein; CONTAINS InterPro DOMAIN/s: Protein of unknown function DUF6, transmembrane (InterPro:IPR000620); BEST Arabidopsis thaliana protein match is: Nodulin MtN21 /EamA-like transporter family protein (TAIR:AT5G47470.1); Has 2049 Blast hits to 2044 proteins in 373 species: Archae - 4; Bacteria - 835; Metazoa - 2; Fungi - 3; Plants - 1166; Viruses - 0;…
AT5G43750	3.45304	0.0764124	5.0052	0.0582574	3.47457	0.163396	3.28094	0.0886907	3.57097	0.0345731	4.02144	0.0653753	4.14093	0.143423	3.84649	0.0923425	AT5G43750.1	NAD(P)H dehydrogenase 18	NAD(P)H dehydrogenase 18 (NDH18); FUNCTIONS IN: molecular_function unknown; INVOLVED IN: response to oxidative stress; LOCATED IN: chloroplast thylakoid membrane, chloroplast; EXPRESSED IN: 22 plant structures; EXPRESSED DURING: 13 growth stages; Has 30201 Blast hits to 17322 proteins in 780 species: Archae - 12; Bacteria - 1396; Metazoa - 17338; Fungi - 3422; Plants - 5037; Viruses - 0; Other Eu…
AT3G22840	7.4651	0.0483427	8.52664	0.27644	7.81264	0.15095	6.825	0.271619	6.47276	0.371801	7.92464	0.129768	6.89485	0.15868	5.80592	0.361737	AT3G22840.1	Chlorophyll A-B binding family protein	EARLY LIGHT-INDUCABLE PROTEIN (ELIP1); BEST Arabidopsis thaliana protein match is: Chlorophyll A-B binding family protein (TAIR:AT4G14690.1); Has 319 Blast hits to 319 proteins in 50 species: Archae - 0; Bacteria - 5; Metazoa - 0; Fungi - 0; Plants - 259; Viruses - 0; Other Eukaryotes - 55 (source: NCBI BLink).
AT3G12860	6.30379	0.0868482	6.82444	0.0595716	5.4457	0.141216	5.16981	0.103462	6.52708	0.176029	7.47138	0.076544	5.91001	0.0973835	5.40756	0.131286	AT3G12860.1	NOP56-like pre RNA processing ribonucleoprotein	NOP56-like pre RNA processing ribonucleoprotein; CONTAINS InterPro DOMAIN/s: Pre-mRNA processing ribonucleoprotein, snoRNA-binding domain (InterPro:IPR002687), NOP5, N-terminal (InterPro:IPR012974), NOSIC (InterPro:IPR012976); BEST Arabidopsis thaliana protein match is: homolog of nucleolar protein NOP56 (TAIR:AT1G56110.1); Has 9295 Blast hits to 5418 proteins in 524 species: Archae - 248; Bacter…
AT5G02200	4.63717	0.36436	5.37446	0.250263	5.16499	0.392275	3.73027	0.194214	3.71479	0.316058	4.2334	0.331527	4.4979	0.458298	4.42119	0.31394	AT5G02200.1	far-red-elongated hypocotyl1-like	far-red-elongated hypocotyl1-like (FHL); BEST Arabidopsis thaliana protein match is: far-red elongated hypocotyl 1 (TAIR:AT2G37678.1); Has 27 Blast hits to 27 proteins in 6 species: Archae - 0; Bacteria - 0; Metazoa - 0; Fungi - 0; Plants - 27; Viruses - 0; Other Eukaryotes - 0 (source: NCBI BLink).
AT4G33400	6.56523	0.231632	7.31787	0.211811	6.37397	0.244708	5.79974	0.199579	7.32222	0.215991	8.33396	0.115389	7.59318	0.0484075	6.97935	0.12492	AT4G33400.1	Vacuolar import/degradation, Vid27-related protein	Vacuolar import/degradation, Vid27-related protein; FUNCTIONS IN: molecular_function unknown; INVOLVED IN: N-terminal protein myristoylation; LOCATED IN: cytosol, nucleus, plasma membrane; EXPRESSED IN: 25 plant structures; EXPRESSED DURING: 15 growth stages; CONTAINS InterPro DOMAIN/s: WD40 repeat-like-containing domain (InterPro:IPR011046), Vacuolar import/degradation, Vid27-related (InterPro:I…
AT4G35250	4.89248	0.14324	7.51648	0.170197	7.38973	0.0935178	6.10671	0.101887	4.03754	0.139033	5.94837	0.106726	6.35859	0.0950405	5.12364	0.237244	AT4G35250.1	NAD(P)-binding Rossmann-fold superfamily protein	NAD(P)-binding Rossmann-fold superfamily protein; FUNCTIONS IN: binding, catalytic activity; INVOLVED IN: metabolic process; LOCATED IN: chloroplast; EXPRESSED IN: 21 plant structures; EXPRESSED DURING: 13 growth stages; CONTAINS InterPro DOMAIN/s: NAD(P)-binding domain (InterPro:IPR016040), NmrA-like (InterPro:IPR008030); BEST Arabidopsis thaliana protein match is: NAD(P)-binding Rossmann-fold s…
AT4G29510	7.64347	0.109349	8.21852	0.243111	6.84067	0.147422	6.8181	0.0906538	8.33025	0.156455	9.13203	0.0942161	8.06678	0.0986233	7.69428	0.122157	AT4G29510.1	arginine methyltransferase 11	arginine methyltransferase 11 (PRMT11); FUNCTIONS IN: protein-arginine N-methyltransferase activity; INVOLVED IN: protein amino acid methylation; LOCATED IN: nucleus; EXPRESSED IN: 22 plant structures; EXPRESSED DURING: 13 growth stages; CONTAINS InterPro DOMAIN/s: Ribosomal L11 methyltransferase, PrmA (InterPro:IPR010456); BEST Arabidopsis thaliana protein match is: protein arginine methyltransf…
AT3G28510	4.92383	0.166032	4.73359	0.244652	3.70297	0.263851	3.35681	0.104829	4.21048	0.236116	4.30432	0.121979	3.81172	0.134427	4.04455	0.258102	AT3G28510.1	P-loop containing nucleoside triphosphate hydrolases superfamily protein	P-loop containing nucleoside triphosphate hydrolases superfamily protein; FUNCTIONS IN: nucleoside-triphosphatase activity, ATPase activity, nucleotide binding, ATP binding; EXPRESSED IN: 7 plant structures; EXPRESSED DURING: LP.06 six leaves visible, LP.04 four leaves visible, 4 anthesis, 4 leaf senescence stage; CONTAINS InterPro DOMAIN/s: ATPase, AAA-type, core (InterPro:IPR003959), ATPase, AA…
AT5G65010	8.34848	0.0282878	9.92732	0.161363	9.12012	0.109387	8.55986	0.192768	8.67726	0.336816	9.66677	0.128924	9.1838	0.0681702	8.8189	0.0909885	AT5G65010.1	asparagine synthetase 2	asparagine synthetase 2 (ASN2); FUNCTIONS IN: asparagine synthase (glutamine-hydrolyzing) activity; INVOLVED IN: asparagine biosynthetic process; EXPRESSED IN: 23 plant structures; EXPRESSED DURING: 13 growth stages; CONTAINS InterPro DOMAIN/s: Rossmann-like alpha/beta/alpha sandwich fold (InterPro:IPR014729), Asparagine synthase (InterPro:IPR001962), Asparagine synthase, glutamine-hydrolyzing (I…
AT5G54380	5.04639	0.229368	5.03555	0.132873	3.75193	0.0815773	3.67821	0.0788482	5.08443	0.0994846	4.45146	0.0250528	3.93579	0.0803429	4.00725	0.102873	AT5G54380.1	protein kinase family protein	THESEUS1 (THE1); FUNCTIONS IN: protein kinase activity, kinase activity; INVOLVED IN: in 6 processes; LOCATED IN: plasma membrane; EXPRESSED IN: 26 plant structures; EXPRESSED DURING: 13 growth stages; CONTAINS InterPro DOMAIN/s: Protein kinase, ATP binding site (InterPro:IPR017441), Malectin/receptor-like protein kinase (InterPro:IPR021720), Protein kinase, catalytic domain (InterPro:IPR000719),…
AT1G08920	7.59872	0.163245	7.9117	0.232316	7.33471	0.124576	6.55622	0.157998	3.01814	0.219002	3.68652	0.183571	3.35207	0.365465	3.17388	0.173569	AT1G08920.1	ERD (early response to dehydration) six-like 1	ERD (early response to dehydration) six-like 1 (ESL1); CONTAINS InterPro DOMAIN/s: Sugar transporter, conserved site (InterPro:IPR005829), Major facilitator superfamily (InterPro:IPR020846), General substrate transporter (InterPro:IPR005828), Sugar/inositol transporter (InterPro:IPR003663), Major facilitator superfamily, general substrate transporter (InterPro:IPR016196); BEST Arabidopsis thalian…
AT2G37210	4.82821	0.431205	5.94308	0.181828	5.06905	0.0894078	4.58812	0.22245	7.65729	0.132132	6.19522	0.330444	5.7472	0.136076	5.28667	0.228834	AT2G37210.1	lysine decarboxylase family protein	lysine decarboxylase family protein; CONTAINS InterPro DOMAIN/s: Conserved hypothetical protein CHP00730 (InterPro:IPR005269); BEST Arabidopsis thaliana protein match is: Putative lysine decarboxylase family protein (TAIR:AT3G53450.1); Has 5502 Blast hits to 5500 proteins in 1566 species: Archae - 27; Bacteria - 3836; Metazoa - 10; Fungi - 132; Plants - 402; Viruses - 0; Other Eukaryotes - 1095 (…
AT1G75840	10.1298	0.0335205	10.8477	0.141807	10.0083	0.0725965	9.53526	0.0375236	10.0646	0.0504028	9.58433	0.0745756	9.33016	0.0941282	9.45196	0.072721	AT1G75840.1	RAC-like GTP binding protein 5	RAC-like GTP binding protein 5 (ARAC5); CONTAINS InterPro DOMAIN/s: Ras GTPase (InterPro:IPR001806), Small GTP-binding protein (InterPro:IPR005225), Ras (InterPro:IPR013753), Small GTPase, Rho type (InterPro:IPR003578); BEST Arabidopsis thaliana protein match is: RHO-related protein from plants 2 (TAIR:AT1G20090.1); Has 24632 Blast hits to 24606 proteins in 682 species: Archae - 9; Bacteria - 69;…
AT3G28380	9.34783	0.229793	9.22883	0.15583	8.60501	0.240325	7.92253	0.0872564	7.37693	0.113854	7.23913	0.172519	7.35717	0.137951	6.64567	0.301603	AT3G28380.1	P-glycoprotein 17	P-glycoprotein 17 (PGP17); FUNCTIONS IN: ATPase activity, coupled to transmembrane movement of substances, nucleoside-triphosphatase activity, ATPase activity, nucleotide binding, ATP binding; INVOLVED IN: transport, transmembrane transport; LOCATED IN: plasma membrane; CONTAINS InterPro DOMAIN/s: ATPase, AAA+ type, core (InterPro:IPR003593), ABC transporter-like (InterPro:IPR003439), ABC transpo…
AT2G41630	9.33567	0.154758	9.72533	0.0742439	9.08534	0.107089	8.42026	0.118131	10.3141	0.1259	10.0862	0.225005	9.99824	0.157892	9.82427	0.0774144	AT2G41630.1	transcription factor IIB	transcription factor IIB (TFIIB); FUNCTIONS IN: RNA polymerase II transcription factor activity, transcription regulator activity, zinc ion binding, translation initiation factor activity; INVOLVED IN: translational initiation, regulation of transcription, DNA-dependent, transcription initiation, regulation of transcription; EXPRESSED IN: 25 plant structures; EXPRESSED DURING: 15 growth stages; C…
AT1G20840	6.00785	0.126092	8.61341	0.207087	7.76561	0.0996912	7.31687	0.0365994	6.95112	0.36504	10.0226	0.119909	8.76516	0.136574	7.96899	0.230315	AT1G20840.1	tonoplast monosaccharide transporter1	tonoplast monosaccharide transporter1 (TMT1); FUNCTIONS IN: carbohydrate transmembrane transporter activity, sugar:hydrogen symporter activity, nucleoside transmembrane transporter activity; INVOLVED IN: in 6 processes; LOCATED IN: plant-type vacuole membrane, plasma membrane, vacuole, membrane; EXPRESSED IN: 30 plant structures; EXPRESSED DURING: 15 growth stages; CONTAINS InterPro DOMAIN/s: Sug…
AT4G32840	7.72751	0.0917879	8.51632	0.0574938	7.64191	0.0296353	7.23111	0.0650763	7.11633	0.0565743	8.12851	0.0949092	7.89627	0.0672318	7.80663	0.0295349	AT4G32840.1	phosphofructokinase 6	phosphofructokinase 6 (PFK6); CONTAINS InterPro DOMAIN/s: Pyrophosphate-dependent phosphofructokinase TP0108 (InterPro:IPR012004), Phosphofructokinase (InterPro:IPR000023); BEST Arabidopsis thaliana protein match is: phosphofructokinase 1 (TAIR:AT4G29220.1); Has 8046 Blast hits to 7506 proteins in 2189 species: Archae - 28; Bacteria - 5254; Metazoa - 679; Fungi - 399; Plants - 394; Viruses - 4; O…
AT1G64640	4.39286	0.31906	6.52636	0.0639782	5.89902	0.0803612	5.24854	0.0141152	4.6981	0.38206	7.38181	0.0949832	7.7062	0.138785	6.7618	0.153142	AT1G64640.1	early nodulin-like protein 8	early nodulin-like protein 8 (ENODL8); FUNCTIONS IN: electron carrier activity, copper ion binding; LOCATED IN: anchored to membrane; EXPRESSED IN: 18 plant structures; EXPRESSED DURING: 13 growth stages; CONTAINS InterPro DOMAIN/s: Plastocyanin-like (InterPro:IPR003245), Cupredoxin (InterPro:IPR008972); BEST Arabidopsis thaliana protein match is: early nodulin-like protein 3 (TAIR:AT4G28365.1); …
AT3G23580	9.96589	0.044826	10.2169	0.119093	8.95779	0.075127	8.94492	0.0714837	10.2356	0.15013	10.5711	0.112893	9.60145	0.121462	9.32505	0.117687	AT3G23580.1	ribonucleotide reductase 2A	ribonucleotide reductase 2A (RNR2A); CONTAINS InterPro DOMAIN/s: Ribonucleotide reductase-related (InterPro:IPR012348), Ribonucleotide reductase (InterPro:IPR000358), Ferritin/ribonucleotide reductase-like (InterPro:IPR009078); BEST Arabidopsis thaliana protein match is: Ferritin/ribonucleotide reductase-like family protein (TAIR:AT3G27060.1); Has 9602 Blast hits to 9597 proteins in 2376 species:…
AT1G54680	7.12731	0.0573177	6.99088	0.0423272	6.01771	0.110822	5.73643	0.107211	7.0867	0.154519	7.70256	0.144538	7.37708	0.087262	6.5624	0.268948	AT1G54680.1		unknown protein; FUNCTIONS IN: molecular_function unknown; INVOLVED IN: biological_process unknown; LOCATED IN: endomembrane system; EXPRESSED IN: 22 plant structures; EXPRESSED DURING: 13 growth stages; BEST Arabidopsis thaliana protein match is: unknown protein (TAIR:AT5G27290.1); Has 200 Blast hits to 200 proteins in 57 species: Archae - 0; Bacteria - 59; Metazoa - 0; Fungi - 0; Plants - 127; …
AT1G22850	5.73867	0.143497	6.14688	0.159697	5.10871	0.181142	4.92932	0.111614	5.27641	0.167567	5.12558	0.180703	5.29092	0.115341	5.07806	0.0659979	AT1G22850.1	SNARE associated Golgi protein family	SNARE associated Golgi protein family; INVOLVED IN: biological_process unknown; LOCATED IN: chloroplast; EXPRESSED IN: 22 plant structures; EXPRESSED DURING: 15 growth stages; CONTAINS InterPro DOMAIN/s: SNARE associated Golgi protein (InterPro:IPR015414); BEST Arabidopsis thaliana protein match is: SNARE associated Golgi protein family (TAIR:AT1G03260.1); Has 4604 Blast hits to 4604 proteins in …
AT4G05410	7.81422	0.181867	8.02429	0.185983	7.01816	0.107704	6.81944	0.0724188	8.13227	0.0793337	8.29957	0.0937331	7.54413	0.0395854	7.38254	0.156279	AT4G05410.1	Transducin/WD40 repeat-like superfamily protein	YAOZHE (YAO); FUNCTIONS IN: nucleotide binding, nucleic acid binding; INVOLVED IN: acceptance of pollen, mitochondrial fission, embryo sac development, embryo development ending in seed dormancy; LOCATED IN: nucleolus, anaphase-promoting complex, small nucleolar ribonucleoprotein complex, CUL4 RING ubiquitin ligase complex; EXPRESSED IN: 22 plant structures; EXPRESSED DURING: 13 growth stages; CO…
AT3G56760	9.58496	0.0741492	9.90063	0.0798699	9.45323	0.0658511	8.70293	0.0771371	7.68367	0.107696	7.63651	0.0685874	7.12482	0.0776503	7.59738	0.0715832	AT3G56760.1	Protein kinase superfamily protein	Protein kinase superfamily protein; FUNCTIONS IN: in 6 functions; INVOLVED IN: protein amino acid phosphorylation, N-terminal protein myristoylation; LOCATED IN: plasma membrane, membrane; EXPRESSED IN: 19 plant structures; EXPRESSED DURING: 10 growth stages; CONTAINS InterPro DOMAIN/s: Protein kinase, ATP binding site (InterPro:IPR017441), Serine/threonine-protein kinase domain (InterPro:IPR0022…
AT4G01480	4.64114	0.209046	6.04894	0.177771	4.88849	0.091836	4.87436	0.086206	4.2912	0.291812	3.86958	0.242342	4.12855	0.160955	4.34219	0.174878	AT4G01480.1	pyrophosphorylase 5	pyrophosphorylase 5 (PPa5); FUNCTIONS IN: inorganic diphosphatase activity, pyrophosphatase activity; INVOLVED IN: phosphate metabolic process, metabolic process; LOCATED IN: membrane, cytoplasm; EXPRESSED IN: 23 plant structures; EXPRESSED DURING: 15 growth stages; CONTAINS InterPro DOMAIN/s: Inorganic pyrophosphatase (InterPro:IPR008162); BEST Arabidopsis thaliana protein match is: pyrophosphor…
AT3G02468	7.56444	0.127623	7.62788	0.137336	6.50918	0.0886533	6.47255	0.170524	6.51439	0.18348	7.13777	0.101714	6.53559	0.204393	6.61151	0.163606	AT3G02468.1	conserved peptide upstream open reading frame 9	conserved peptide upstream open reading frame 9 (CPuORF9); CONTAINS InterPro DOMAIN/s: S-adenosyl-l-methionine decarboxylase leader peptide (InterPro:IPR012511); BEST Arabidopsis thaliana protein match is: conserved peptide upstream open reading frame 10 (TAIR:AT5G15948.1); Has 30201 Blast hits to 17322 proteins in 780 species: Archae - 12; Bacteria - 1396; Metazoa - 17338; Fungi - 3422; Plants -…
AT1G70270	4.45287	0.148078	5.57872	0.0729627	4.63979	0.211127	4.42869	0.153694	3.33981	0.330126	3.63427	0.161657	3.64756	0.131035	3.56605	0.145473	AT1G70270.1		unknown protein; BEST Arabidopsis thaliana protein match is: unknown protein (TAIR:AT1G23965.1); Has 20 Blast hits to 20 proteins in 7 species: Archae - 0; Bacteria - 0; Metazoa - 0; Fungi - 0; Plants - 20; Viruses - 0; Other Eukaryotes - 0 (source: NCBI BLink).
AT1G17050	7.32564	0.148332	7.30161	0.179269	7.10454	0.109601	6.159	0.137371	5.64427	0.157901	7.23279	0.122451	7.07474	0.137774	6.50874	0.121761	AT1G17050.1	solanesyl diphosphate synthase 2	solanesyl diphosphate synthase 2 (SPS2); FUNCTIONS IN: trans-octaprenyltranstransferase activity; INVOLVED IN: ubiquinone biosynthetic process; LOCATED IN: chloroplast, plastid; EXPRESSED IN: 22 plant structures; EXPRESSED DURING: 13 growth stages; CONTAINS InterPro DOMAIN/s: Solanesyl diphosphate synthase (InterPro:IPR014120), Polyprenyl synthetase-related (InterPro:IPR017446), Terpenoid synthas…
AT1G61800	13.1426	0.052021	12.2975	0.0617469	10.3701	0.136129	11.1718	0.0919939	11.3092	0.175614	9.40131	0.0522562	8.5069	0.196116	9.4755	0.276225	AT1G61800.1	glucose-6-phosphate/phosphate translocator 2	glucose-6-phosphate/phosphate translocator 2 (GPT2); FUNCTIONS IN: antiporter activity, glucose-6-phosphate transmembrane transporter activity; INVOLVED IN: in 7 processes; LOCATED IN: plasma membrane; EXPRESSED IN: 16 plant structures; EXPRESSED DURING: 10 growth stages; CONTAINS InterPro DOMAIN/s: Tpt phosphate/phosphoenolpyruvate translocator (InterPro:IPR004696), Protein of unknown function D…
AT1G76490	9.60781	0.0621458	9.69439	0.110282	8.80326	0.0639854	8.56899	0.0898778	9.34711	0.143579	9.87337	0.0612368	9.83341	0.0146	9.78819	0.0675431	AT1G76490.1	hydroxy methylglutaryl CoA reductase 1	hydroxy methylglutaryl CoA reductase 1 (HMG1); CONTAINS InterPro DOMAIN/s: Hydroxymethylglutaryl-CoA reductase, class I, catalytic (InterPro:IPR004554), Hydroxymethylglutaryl-CoA reductase, class I/II, substrate-binding (InterPro:IPR009029), Hydroxymethylglutaryl-CoA reductase, class I/II, NAD/NADP-binding (InterPro:IPR009023), Hydroxymethylglutaryl-CoA reductase, class I/II, catalytic (InterPro:…
AT5G28470	6.29129	0.109658	6.32219	0.0809344	5.46756	0.168814	5.20092	0.140874	6.51302	0.0977725	6.65832	0.113465	6.48872	0.105014	5.61822	0.042475	AT5G28470.1	Major facilitator superfamily protein	Major facilitator superfamily protein; FUNCTIONS IN: transporter activity; INVOLVED IN: oligopeptide transport, pollen tube growth; LOCATED IN: membrane; EXPRESSED IN: petal, leaf whorl, sepal, male gametophyte, flower; EXPRESSED DURING: L mature pollen stage, M germinated pollen stage, 4 anthesis, petal differentiation and expansion stage; CONTAINS InterPro DOMAIN/s: Oligopeptide transporter (In…
AT4G37610	4.1318	0.277025	4.78204	0.0580631	3.99446	0.283419	3.68042	0.131989	3.96908	0.101334	4.06626	0.339463	3.66981	0.147596	4.0622	0.0657509	AT4G37610.1	BTB and TAZ domain protein 5	BTB and TAZ domain protein 5 (BT5); CONTAINS InterPro DOMAIN/s: BTB/POZ (InterPro:IPR013069), Zinc finger, TAZ-type (InterPro:IPR000197), BTB/POZ fold (InterPro:IPR011333), Kelch related (InterPro:IPR013089), BTB/POZ-like (InterPro:IPR000210); BEST Arabidopsis thaliana protein match is: BTB and TAZ domain protein 4 (TAIR:AT5G67480.2); Has 30201 Blast hits to 17322 proteins in 780 species: Archae …
AT2G34460	7.71721	0.118128	7.20689	0.11365	6.44289	0.119849	6.1109	0.0187659	7.3937	0.220148	6.89729	0.084233	7.06681	0.0809385	6.8892	0.105049	AT2G34460.1	NAD(P)-binding Rossmann-fold superfamily protein	NAD(P)-binding Rossmann-fold superfamily protein; FUNCTIONS IN: binding, catalytic activity; INVOLVED IN: metabolic process; LOCATED IN: chloroplast thylakoid membrane, chloroplast, plastoglobule, chloroplast envelope; EXPRESSED IN: 21 plant structures; EXPRESSED DURING: 13 growth stages; CONTAINS InterPro DOMAIN/s: NAD(P)-binding domain (InterPro:IPR016040), NmrA-like (InterPro:IPR008030); BEST …
AT1G76990	8.09966	0.126907	7.95749	0.0711426	7.46119	0.0359267	6.87165	0.197942	7.95315	0.0206388	7.49234	0.118009	7.68565	0.103026	7.18094	0.210663	AT1G76990.1	ACT domain repeat 3	ACT domain repeat 3 (ACR3); FUNCTIONS IN: amino acid binding; INVOLVED IN: nitrogen compound metabolic process, metabolic process; LOCATED IN: cytosol; EXPRESSED IN: 22 plant structures; EXPRESSED DURING: 13 growth stages; CONTAINS InterPro DOMAIN/s: Protein-PII uridylyltransferase (InterPro:IPR010043), Amino acid-binding ACT (InterPro:IPR002912); BEST Arabidopsis thaliana protein match is: ACT d…
AT3G07320	5.14501	0.116957	6.68115	0.116578	6.05684	0.135412	5.60544	0.0809366	4.95713	0.0934174	5.91582	0.0602626	5.36998	0.0268462	5.34693	0.0807234	AT3G07320.1	O-Glycosyl hydrolases family 17 protein	O-Glycosyl hydrolases family 17 protein; FUNCTIONS IN: cation binding, hydrolase activity, hydrolyzing O-glycosyl compounds, catalytic activity; INVOLVED IN: carbohydrate metabolic process; LOCATED IN: plant-type cell wall; EXPRESSED IN: 24 plant structures; EXPRESSED DURING: 15 growth stages; CONTAINS InterPro DOMAIN/s: X8 (InterPro:IPR012946), Glycoside hydrolase, catalytic core (InterPro:IPR01…
AT5G10010	10.4056	0.0467523	10.7123	0.0597166	10.0979	0.115926	9.68858	0.117829	9.24978	0.293264	10.8106	0.0524747	10.157	0.0821754	9.98906	0.0630665	AT5G10010.1		unknown protein; FUNCTIONS IN: molecular_function unknown; INVOLVED IN: biological_process unknown; LOCATED IN: nucleolus; EXPRESSED IN: 25 plant structures; EXPRESSED DURING: 15 growth stages; BEST Arabidopsis thaliana protein match is: unknown protein (TAIR:AT5G64910.1); Has 33260 Blast hits to 16857 proteins in 1270 species: Archae - 88; Bacteria - 3040; Metazoa - 11915; Fungi - 3137; Plants -…
AT1G22740	8.4416	0.153498	9.14247	0.0481464	8.80119	0.10535	8.12812	0.0775564	7.58044	0.10479	6.95429	0.20293	7.08586	0.0252709	6.81208	0.124617	AT1G22740.1	RAB GTPase homolog G3B	RAB GTPase homolog G3B (RABG3B); FUNCTIONS IN: GTP binding; INVOLVED IN: intracellular protein transport, signal transduction, nucleocytoplasmic transport, protein transport, small GTPase mediated signal transduction; LOCATED IN: vacuole; EXPRESSED IN: 21 plant structures; EXPRESSED DURING: 12 growth stages; CONTAINS InterPro DOMAIN/s: Ran GTPase (InterPro:IPR002041), Ras (InterPro:IPR013753), Ra…

## Sheet: CAP18°Cvs32°C warm up
Supplemental Dataset 6 - Steinbrecher et al. (2025). Distinct molecular biomechanical mechanisms inhibit endosperm cell-wall weakening and seed germination at cold and warm non-optimal temperatures.
Lepidium sativum FR14 differentially expressed genes (DEGs; ≥2-fold) mean ± SEM transcript abundances: CAP 18ºC versus 32ºC (warm up-regulated)
Normalized, background-substracted, log base 2 transformed microarray intensity mean values ± SE (N=4) of CAP DEGs detected on the arrays are listed below.
The corresponding array data are deposited in ArrayExpress database (www.ebi.ac.uk/arrayexpress) under accession number E-MTAB-1811.
In the arrays, the temperatures 11°C, 18°C, 27°C and 32°C were compared in two seed compartments, CAP (micropylar endosperm) and RAD (radicle plus 1/3 lower hypocotyl) at 10 h.
Arabidopsis thaliana AGI numbers for the ATH1 array probes corresponding to Lepidium sativum putative orthologous genes are listed together with the TAIR10 description.
DEG number	CAP		CAP		CAP		CAP		RAD		RAD		RAD		RAD
94	11°C		18°C		27°C		32°C		11°C		18°C		27°C		32°C		TAIR10	TAIR10	TAIR10
AGI	Mean	SE	Mean	SE	Mean	SE	Mean	SE	Mean	SE	Mean	SE	Mean	SE	Mean	SE	Model_name	Short_description	Computational_description
AT4G34000	3.52881	0.0402089	3.90557	0.160378	6.05802	0.140749	5.52027	0.240993	3.15077	0.0895086	3.68308	0.105483	4.27087	0.134795	3.7111	0.105244	AT4G34000.1	abscisic acid responsive elements-binding factor 3	abscisic acid responsive elements-binding factor 3 (ABF3); FUNCTIONS IN: protein binding, DNA binding, transcription activator activity, sequence-specific DNA binding transcription factor activity; INVOLVED IN: in 6 processes; EXPRESSED IN: 23 plant structures; EXPRESSED DURING: 12 growth stages; CONTAINS InterPro DOMAIN/s: Basic-leucine zipper (bZIP) transcription factor (InterPro:IPR004827), bZ…
AT4G04040	4.15291	0.165736	4.48718	0.296101	5.60424	0.0893298	6.00048	0.138615	3.81395	0.345073	4.42813	0.221325	5.51848	0.220695	5.45618	0.120321	AT4G04040.1	Phosphofructokinase family protein	maternal effect embryo arrest 51 (MEE51); CONTAINS InterPro DOMAIN/s: Pyrophosphate-dependent phosphofructokinase PfpB (InterPro:IPR011183), Phosphofructokinase (InterPro:IPR000023); BEST Arabidopsis thaliana protein match is: Phosphofructokinase family protein (TAIR:AT1G12000.1); Has 30201 Blast hits to 17322 proteins in 780 species: Archae - 12; Bacteria - 1396; Metazoa - 17338; Fungi - 3422; P…
AT4G16130	4.42983	0.174534	5.20073	0.1455	6.29843	0.149428	6.54574	0.0726328	4.545	0.231151	5.60021	0.174299	6.48091	0.0770621	6.12368	0.0938131	AT4G16130.1	arabinose kinase	arabinose kinase (ARA1); FUNCTIONS IN: L-arabinokinase activity, ATP binding, galactokinase activity; INVOLVED IN: arabinose metabolic process; LOCATED IN: cytoplasm; EXPRESSED IN: 23 plant structures; EXPRESSED DURING: 13 growth stages; CONTAINS InterPro DOMAIN/s: Mevalonate/galactokinase (InterPro:IPR006206), Galactokinase galactose-binding domain (InterPro:IPR019539), Ribosomal protein S5 doma…
AT2G31960	7.48733	0.128421	7.58997	0.201987	8.80452	0.285161	8.91109	0.182736	7.55551	0.232466	7.58229	0.108832	8.50824	0.128266	8.50816	0.0513442	AT2G31960.1	glucan synthase-like 3	glucan synthase-like 3 (GSL03); FUNCTIONS IN: transferase activity, transferring glycosyl groups, 1,3-beta-glucan synthase activity; INVOLVED IN: 1,3-beta-glucan biosynthetic process; LOCATED IN: 1,3-beta-glucan synthase complex, plasma membrane; EXPRESSED IN: 24 plant structures; EXPRESSED DURING: 14 growth stages; CONTAINS InterPro DOMAIN/s: Glycosyl transferase, family 48 (InterPro:IPR003440),…
AT1G70730	3.38279	0.119345	5.01981	0.0927172	5.63382	0.0752252	6.29748	0.0768379	3.91166	0.11841	5.71083	0.145037	6.20433	0.185669	5.60412	0.20905	AT1G70730.1	Phosphoglucomutase/phosphomannomutase family protein	Phosphoglucomutase/phosphomannomutase family protein; FUNCTIONS IN: intramolecular transferase activity, phosphotransferases, magnesium ion binding, phosphoglucomutase activity; INVOLVED IN: response to cadmium ion, carbohydrate metabolic process; LOCATED IN: cytosol, nucleus, plasma membrane; EXPRESSED IN: 27 plant structures; EXPRESSED DURING: 16 growth stages; CONTAINS InterPro DOMAIN/s: Alpha…
AT2G43590	8.95234	0.22664	8.18291	0.196583	9.09347	0.181239	9.44656	0.134498	5.41552	0.0819597	5.1252	0.334459	4.97708	0.132055	4.77366	0.239207	AT2G43590.1	Chitinase family protein	Chitinase family protein; FUNCTIONS IN: chitin binding, chitinase activity; INVOLVED IN: carbohydrate metabolic process, cell wall macromolecule catabolic process; LOCATED IN: endomembrane system; EXPRESSED IN: 7 plant structures; EXPRESSED DURING: LP.04 four leaves visible, 4 anthesis, C globular stage, LP.02 two leaves visible; CONTAINS InterPro DOMAIN/s: Chitin-binding, type 1, conserved site …
AT5G36210	5.34985	0.123861	5.36393	0.200175	5.78259	0.140513	6.50668	0.0405399	5.593	0.0213897	5.83312	0.202884	6.26215	0.0911429	6.37361	0.0680368	AT5G36210.1	alpha/beta-Hydrolases superfamily protein	alpha/beta-Hydrolases superfamily protein; FUNCTIONS IN: serine-type peptidase activity; INVOLVED IN: proteolysis; LOCATED IN: chloroplast; EXPRESSED IN: 24 plant structures; EXPRESSED DURING: 14 growth stages; CONTAINS InterPro DOMAIN/s: Peptidase S9, prolyl oligopeptidase, catalytic domain (InterPro:IPR001375); BEST Arabidopsis thaliana protein match is: acylaminoacyl-peptidase-related (TAIR:AT…
AT3G17940	5.4498	0.192759	6.719	0.104761	7.45568	0.0520675	7.82378	0.134861	5.55128	0.0782288	6.38741	0.0589726	7.16926	0.0743156	6.86847	0.085052	AT3G17940.1	Galactose mutarotase-like superfamily protein	Galactose mutarotase-like superfamily protein; FUNCTIONS IN: isomerase activity, carbohydrate binding, aldose 1-epimerase activity, catalytic activity; INVOLVED IN: galactose metabolic process, hexose metabolic process, carbohydrate metabolic process; LOCATED IN: cellular_component unknown; EXPRESSED IN: 25 plant structures; EXPRESSED DURING: 16 growth stages; CONTAINS InterPro DOMAIN/s: Glycosid…
AT5G10120	8.00161	0.0927677	6.57882	0.117442	6.84158	0.209901	7.87497	0.162313	7.07895	0.243584	5.46986	0.152039	6.41256	0.286581	6.92774	0.268799	AT5G10120.1	Ethylene insensitive 3 family protein	Ethylene insensitive 3 family protein; FUNCTIONS IN: sequence-specific DNA binding transcription factor activity; INVOLVED IN: response to karrikin, regulation of transcription; LOCATED IN: nucleus; EXPRESSED IN: stem, hypocotyl, root, flower, seed; EXPRESSED DURING: F mature embryo stage, petal differentiation and expansion stage; CONTAINS InterPro DOMAIN/s: Ethylene insensitive 3 (InterPro:IPR0…
AT3G63310	10.5655	0.123145	9.46663	0.0958772	10.3749	0.102876	10.9121	0.0807915	9.62163	0.169389	9.10885	0.14083	9.26385	0.213039	11.084	0.138675	AT3G63310.1	Bax inhibitor-1 family protein	BRZ-INSENSITIVE-LONG HYPOCOTYLS 4 (BIL4); CONTAINS InterPro DOMAIN/s: Inhibitor of apoptosis-promoting Bax1 related (InterPro:IPR006214); BEST Arabidopsis thaliana protein match is: Bax inhibitor-1 family protein (TAIR:AT1G03070.2); Has 5145 Blast hits to 5145 proteins in 1455 species: Archae - 0; Bacteria - 2761; Metazoa - 841; Fungi - 142; Plants - 239; Viruses - 82; Other Eukaryotes - 1080 (so…
AT3G50660	5.33623	0.189515	6.34312	0.195193	7.33053	0.0908803	7.76396	0.122531	6.18647	0.215598	6.39053	0.0834017	6.41618	0.208444	6.74198	0.130859	AT3G50660.1	Cytochrome P450 superfamily protein	DWARF 4 (DWF4); CONTAINS InterPro DOMAIN/s: Cytochrome P450 (InterPro:IPR001128), Cytochrome P450, conserved site (InterPro:IPR017972), Cytochrome P450, E-class, group I (InterPro:IPR002401); BEST Arabidopsis thaliana protein match is: Cytochrome P450 superfamily protein (TAIR:AT5G05690.1); Has 31120 Blast hits to 31036 proteins in 1650 species: Archae - 61; Bacteria - 5303; Metazoa - 10591; Fung…
AT1G53540	7.90245	0.0956825	5.73341	0.045526	7.49693	0.177506	10.2439	0.0669664	7.79826	0.356001	4.75823	0.305315	8.39154	0.265836	11.1627	0.128267	AT1G53540.1	HSP20-like chaperones superfamily protein	HSP20-like chaperones superfamily protein; CONTAINS InterPro DOMAIN/s: Heat shock protein Hsp20 (InterPro:IPR002068), HSP20-like chaperone (InterPro:IPR008978); BEST Arabidopsis thaliana protein match is: heat shock protein 17.4 (TAIR:AT3G46230.1); Has 7090 Blast hits to 7089 proteins in 1610 species: Archae - 175; Bacteria - 4287; Metazoa - 66; Fungi - 302; Plants - 1606; Viruses - 0; Other Euka…
AT2G29500	5.95912	0.189286	3.94419	0.155741	4.84244	0.14145	7.00982	0.27938	5.13315	0.509442	3.59373	0.246072	5.40889	0.296256	8.11085	0.20766	AT2G29500.1	HSP20-like chaperones superfamily protein	HSP20-like chaperones superfamily protein; CONTAINS InterPro DOMAIN/s: Heat shock protein Hsp20 (InterPro:IPR002068), HSP20-like chaperone (InterPro:IPR008978); BEST Arabidopsis thaliana protein match is: HSP20-like chaperones superfamily protein (TAIR:AT1G07400.1); Has 6873 Blast hits to 6873 proteins in 1575 species: Archae - 184; Bacteria - 4083; Metazoa - 80; Fungi - 309; Plants - 1622; Virus…
AT4G10250	6.24076	0.129103	5.25528	0.0182012	6.56675	0.150351	7.93807	0.146397	5.93845	0.485787	3.50662	0.125008	6.14887	0.333161	8.02299	0.08661	AT4G10250.1	HSP20-like chaperones superfamily protein	ATHSP22.0; FUNCTIONS IN: molecular_function unknown; INVOLVED IN: response to heat; LOCATED IN: endomembrane system; EXPRESSED IN: 8 plant structures; EXPRESSED DURING: M germinated pollen stage, 4 anthesis, C globular stage, petal differentiation and expansion stage; CONTAINS InterPro DOMAIN/s: Heat shock protein Hsp20 (InterPro:IPR002068), HSP20-like chaperone (InterPro:IPR008978); BEST Arabido…
AT1G74310	7.21603	0.145617	6.11748	0.0412661	6.50529	0.240388	8.11773	0.247	7.42272	0.159128	6.45122	0.115228	7.29538	0.177664	9.47613	0.15969	AT1G74310.1	heat shock protein 101	heat shock protein 101 (HSP101); FUNCTIONS IN: protein binding, ATPase activity, ATP binding; INVOLVED IN: response to high light intensity, response to hydrogen peroxide, response to heat, protein unfolding; EXPRESSED IN: 12 plant structures; EXPRESSED DURING: 6 growth stages; CONTAINS InterPro DOMAIN/s: Clp ATPase, C-terminal (InterPro:IPR019489), ATPase, AAA+ type, core (InterPro:IPR003593), A…
AT2G32120	6.04968	0.184359	4.08273	0.157609	4.37075	0.134521	5.9775	0.103365	5.45202	0.224227	4.76706	0.0869605	5.01266	0.142203	7.04821	0.185674	AT2G32120.1	heat-shock protein 70T-2	heat-shock protein 70T-2 (HSP70T-2); FUNCTIONS IN: ATP binding; INVOLVED IN: protein folding, response to high light intensity, response to hydrogen peroxide, response to heat; LOCATED IN: cellular_component unknown; EXPRESSED IN: 23 plant structures; EXPRESSED DURING: 12 growth stages; CONTAINS InterPro DOMAIN/s: Heat shock protein 70, conserved site (InterPro:IPR018181), Heat shock protein Hsp7…
AT5G37670	5.40573	0.196311	4.08334	0.123146	4.41941	0.164009	5.80926	0.0887006	5.03909	0.257769	4.05808	0.115906	4.85056	0.275805	7.03161	0.239952	AT5G37670.1	HSP20-like chaperones superfamily protein	HSP20-like chaperones superfamily protein; CONTAINS InterPro DOMAIN/s: Heat shock protein Hsp20 (InterPro:IPR002068), HSP20-like chaperone (InterPro:IPR008978); BEST Arabidopsis thaliana protein match is: HSP20-like chaperones superfamily protein (TAIR:AT1G59860.1); Has 1807 Blast hits to 1807 proteins in 277 species: Archae - 0; Bacteria - 0; Metazoa - 736; Fungi - 347; Plants - 385; Viruses - 0…
AT3G02480	7.14468	0.104414	6.4935	0.0741634	5.8654	0.123669	7.98322	0.141269	7.75425	0.227197	7.08774	0.101656	7.03319	0.175765	7.83867	0.112477	AT3G02480.1	Late embryogenesis abundant protein (LEA) family protein	Late embryogenesis abundant protein (LEA) family protein; BEST Arabidopsis thaliana protein match is: Late embryogenesis abundant protein (LEA) family protein (TAIR:AT5G38760.1); Has 213 Blast hits to 189 proteins in 38 species: Archae - 0; Bacteria - 0; Metazoa - 9; Fungi - 12; Plants - 190; Viruses - 0; Other Eukaryotes - 2 (source: NCBI BLink).
AT3G62600	4.25257	0.154867	5.74529	0.147502	6.88999	0.112227	7.21708	0.112074	4.21982	0.337363	5.85539	0.0684157	6.04988	0.0658016	6.00211	0.141573	AT3G62600.1	DNAJ heat shock family protein	ATERDJ3B; FUNCTIONS IN: unfolded protein binding, heat shock protein binding; INVOLVED IN: protein folding, PAMP-induced immunity; LOCATED IN: plasma membrane, endoplasmic reticulum lumen; EXPRESSED IN: 23 plant structures; EXPRESSED DURING: 15 growth stages; CONTAINS InterPro DOMAIN/s: Molecular chaperone, heat shock protein, Hsp40, DnaJ (InterPro:IPR015609), HSP40/DnaJ peptide-binding (InterPro…
AT3G46230	5.54176	0.0200688	4.90004	0.0749869	5.18299	0.131417	6.11051	0.103308	5.49768	0.160625	5.13306	0.0617604	5.64137	0.17939	7.14497	0.130855	AT3G46230.1	heat shock protein 17.4	heat shock protein 17.4 (HSP17.4); INVOLVED IN: response to heat; LOCATED IN: cellular_component unknown; EXPRESSED IN: 15 plant structures; EXPRESSED DURING: M germinated pollen stage, LP.04 four leaves visible, 4 anthesis, C globular stage, petal differentiation and expansion stage; CONTAINS InterPro DOMAIN/s: Heat shock protein Hsp20 (InterPro:IPR002068), HSP20-like chaperone (InterPro:IPR0089…
AT5G52640	8.22321	0.0551238	7.016	0.0245681	7.20188	0.0625603	8.12306	0.196806	7.68032	0.198556	6.43142	0.129365	7.36434	0.181568	9.30094	0.0815559	AT5G52640.1	heat shock protein 90.1	heat shock protein 90.1 (HSP90.1); FUNCTIONS IN: unfolded protein binding, ATP binding; INVOLVED IN: defense response to bacterium, response to heat, response to arsenic; LOCATED IN: cytosol, cell wall, plasma membrane; EXPRESSED IN: 25 plant structures; EXPRESSED DURING: 14 growth stages; CONTAINS InterPro DOMAIN/s: Chaperone protein htpG (InterPro:IPR001404), Heat shock protein Hsp90, conserved…
AT3G05910	3.11295	0.246116	5.60927	0.137307	6.68062	0.138249	7.2061	0.0803126	3.63128	0.122926	6.63364	0.0420647	7.35623	0.089867	6.82393	0.143947	AT3G05910.1	Pectinacetylesterase family protein	Pectinacetylesterase family protein; FUNCTIONS IN: carboxylesterase activity; INVOLVED IN: biological_process unknown; LOCATED IN: endomembrane system; EXPRESSED IN: 22 plant structures; EXPRESSED DURING: 13 growth stages; CONTAINS InterPro DOMAIN/s: Pectinacetylesterase (InterPro:IPR004963); BEST Arabidopsis thaliana protein match is: Pectinacetylesterase family protein (TAIR:AT5G26670.1); Has 5…
AT2G31980	6.17983	0.133925	5.82611	0.0548954	6.27574	0.300916	8.45996	0.319311	5.79502	0.0910727	5.41269	0.0620537	5.03089	0.126292	5.79078	0.277636	AT2G31980.1	PHYTOCYSTATIN 2	PHYTOCYSTATIN 2 (CYS2); FUNCTIONS IN: cysteine-type endopeptidase inhibitor activity; INVOLVED IN: biological_process unknown; LOCATED IN: endomembrane system; EXPRESSED IN: 18 plant structures; EXPRESSED DURING: 11 growth stages; CONTAINS InterPro DOMAIN/s: Proteinase inhibitor I25, cystatin, conserved site (InterPro:IPR018073), Proteinase inhibitor I25, cystatin (InterPro:IPR000010), Proteinase…
AT3G54940	8.31489	0.228841	7.07663	0.180454	7.84103	0.0569978	8.84249	0.0983033	8.32171	0.296922	7.28652	0.15912	7.07951	0.18414	7.62257	0.200149	AT3G54940.2	Papain family cysteine protease	Papain family cysteine protease; FUNCTIONS IN: cysteine-type endopeptidase activity, cysteine-type peptidase activity; INVOLVED IN: proteolysis; LOCATED IN: endomembrane system; EXPRESSED IN: embryo, sepal, carpel; EXPRESSED DURING: 4 anthesis, C globular stage; CONTAINS InterPro DOMAIN/s: Peptidase C1A, papain (InterPro:IPR013128), Proteinase inhibitor I29, cathepsin propeptide (InterPro:IPR0132…
AT1G48130	6.82015	0.0335127	6.19524	0.0533613	7.27634	0.131521	9.6847	0.129457	6.32244	0.277859	5.05519	0.273815	5.65844	0.0756857	7.27461	0.153921	AT1G48130.1	1-cysteine peroxiredoxin 1	1-cysteine peroxiredoxin 1 (PER1); FUNCTIONS IN: thioredoxin peroxidase activity, antioxidant activity; INVOLVED IN: maintenance of seed dormancy, response to desiccation; LOCATED IN: cellular_component unknown; EXPRESSED IN: embryo, aleurone layer, seed; EXPRESSED DURING: seed development stages; CONTAINS InterPro DOMAIN/s: Peroxiredoxin, C-terminal (InterPro:IPR019479), Thioredoxin fold (InterP…
AT4G25100	2.63194	0.114952	2.81401	0.127227	5.53432	0.136566	5.31023	0.324189	2.78611	0.122691	3.10767	0.275542	4.67759	0.241634	4.09572	0.224832	AT4G25100.1	Fe superoxide dismutase 1	Fe superoxide dismutase 1 (FSD1); FUNCTIONS IN: superoxide dismutase activity, copper ion binding; INVOLVED IN: response to oxidative stress, response to cadmium ion, removal of superoxide radicals, response to copper ion, circadian rhythm; LOCATED IN: in 6 components; EXPRESSED IN: 22 plant structures; EXPRESSED DURING: 14 growth stages; CONTAINS InterPro DOMAIN/s: Manganese/iron superoxide dism…
AT5G64120	4.33407	0.307861	9.01622	0.271855	10.5344	0.150091	10.4561	0.188028	3.55812	0.297817	4.17815	0.477676	3.34124	0.166716	3.87753	0.383228	AT5G64120.1	Peroxidase superfamily protein	Peroxidase superfamily protein; FUNCTIONS IN: peroxidase activity; INVOLVED IN: defense response to fungus, N-terminal protein myristoylation, respiratory burst; LOCATED IN: apoplast, cell wall, membrane; EXPRESSED IN: 17 plant structures; EXPRESSED DURING: 10 growth stages; CONTAINS InterPro DOMAIN/s: Haem peroxidase (InterPro:IPR010255), Plant peroxidase (InterPro:IPR000823), Peroxidases heam-l…
AT4G36910	7.74145	0.143693	7.53892	0.115195	8.13366	0.105942	8.71436	0.125552	8.10107	0.0892056	7.89728	0.0812734	8.72603	0.13967	8.496	0.0425929	AT4G36910.1	Cystathionine beta-synthase (CBS) family protein	LOSS OF THE TIMING OF ET AND JA BIOSYNTHESIS 2 (LEJ2); FUNCTIONS IN: molecular_function unknown; INVOLVED IN: biological_process unknown; LOCATED IN: chloroplast; EXPRESSED IN: 23 plant structures; EXPRESSED DURING: 13 growth stages; CONTAINS InterPro DOMAIN/s: Cystathionine beta-synthase, core (InterPro:IPR000644); BEST Arabidopsis thaliana protein match is: Cystathionine beta-synthase (CBS) fam…
AT1G77490	6.20526	0.239622	6.42744	0.0369338	6.74565	0.2131	7.43925	0.132067	5.87355	0.271496	5.80218	0.0403537	6.27928	0.252095	6.383	0.115762	AT1G77490.1	thylakoidal ascorbate peroxidase	thylakoidal ascorbate peroxidase (TAPX); FUNCTIONS IN: L-ascorbate peroxidase activity; INVOLVED IN: oxidation reduction, response to oxidative stress; LOCATED IN: thylakoid, chloroplast thylakoid membrane, chloroplast; EXPRESSED IN: 21 plant structures; EXPRESSED DURING: 13 growth stages; CONTAINS InterPro DOMAIN/s: Haem peroxidase (InterPro:IPR010255), Plant ascorbate peroxidase (InterPro:IPR00…
AT2G38905	6.04093	0.372368	4.67376	0.200418	4.20106	0.170672	7.1107	0.528676	5.06068	0.742273	5.00913	0.666985	4.02847	0.397595	5.85143	0.579242	AT2G38905.1	Low temperature and salt responsive protein family	Low temperature and salt responsive protein family; INVOLVED IN: response to cold, hyperosmotic salinity response; LOCATED IN: endomembrane system, integral to membrane; EXPRESSED IN: 10 plant structures; EXPRESSED DURING: M germinated pollen stage, 4 anthesis, petal differentiation and expansion stage; CONTAINS InterPro DOMAIN/s: Uncharacterised protein family UPF0057 (InterPro:IPR000612); BEST …
AT3G05880	4.15677	0.10184	4.98257	0.0989422	5.16291	0.165819	6.24385	0.0876786	4.26305	0.220247	3.81107	0.127762	3.78769	0.0836764	4.05894	0.103152	AT3G05880.1	Low temperature and salt responsive protein family	RARE-COLD-INDUCIBLE 2A (RCI2A); CONTAINS InterPro DOMAIN/s: Uncharacterised protein family UPF0057 (InterPro:IPR000612); BEST Arabidopsis thaliana protein match is: Low temperature and salt responsive protein family (TAIR:AT3G05890.1); Has 1394 Blast hits to 1394 proteins in 470 species: Archae - 0; Bacteria - 656; Metazoa - 39; Fungi - 282; Plants - 382; Viruses - 0; Other Eukaryotes - 35 (sourc…
AT4G24190	6.03575	0.103483	8.59542	0.0838715	10.6804	0.0823014	11.0011	0.063217	6.37776	0.211722	8.26275	0.0511894	9.40527	0.148031	9.2636	0.108566	AT4G24190.1	Chaperone protein htpG family protein	SHEPHERD (SHD); FUNCTIONS IN: unfolded protein binding, ATP binding; INVOLVED IN: in 8 processes; LOCATED IN: in 7 components; EXPRESSED IN: 25 plant structures; EXPRESSED DURING: 16 growth stages; CONTAINS InterPro DOMAIN/s: Chaperone protein htpG (InterPro:IPR001404), Heat shock protein Hsp90, C-terminal (InterPro:IPR020576), Heat shock protein Hsp90, N-terminal (InterPro:IPR020575), Molecular …
AT1G09210	4.38235	0.0862159	7.19538	0.167333	9.2494	0.0399218	9.46054	0.116857	5.48042	0.233946	8.12128	0.0745506	8.48837	0.132412	7.98893	0.121174	AT1G09210.1	calreticulin 1b	calreticulin 1b (CRT1b); FUNCTIONS IN: unfolded protein binding, calcium ion binding; INVOLVED IN: response to oxidative stress, response to salt stress; LOCATED IN: mitochondrion, endoplasmic reticulum, vacuole; EXPRESSED IN: 26 plant structures; EXPRESSED DURING: 14 growth stages; CONTAINS InterPro DOMAIN/s: Calreticulin/calnexin, P (InterPro:IPR009033), Calreticulin/calnexin (InterPro:IPR00158…
AT3G54960	6.01444	0.210147	7.77818	0.0757118	9.48225	0.158032	10.0188	0.0327722	5.96785	0.163135	7.46309	0.0553379	8.34444	0.0738552	8.44584	0.106724	AT3G54960.1	PDI-like 1-3	PDI-like 1-3 (PDIL1-3); FUNCTIONS IN: protein disulfide isomerase activity; INVOLVED IN: response to endoplasmic reticulum stress; LOCATED IN: endoplasmic reticulum, plasma membrane, chloroplast; EXPRESSED IN: 27 plant structures; EXPRESSED DURING: 13 growth stages; CONTAINS InterPro DOMAIN/s: Thioredoxin fold (InterPro:IPR012335), Disulphide isomerase (InterPro:IPR005788), Thioredoxin domain (In…
AT4G19710	5.33262	0.104779	5.87137	0.301458	6.7347	0.128936	8.07426	0.145202	6.23109	0.230863	7.55384	0.0967158	7.43158	0.0402888	7.69135	0.0996271	AT4G19710.1	aspartate kinase-homoserine dehydrogenase ii	aspartate kinase-homoserine dehydrogenase ii (AK-HSDH II); FUNCTIONS IN: homoserine dehydrogenase activity, aspartate kinase activity; INVOLVED IN: aspartate family amino acid biosynthetic process; LOCATED IN: chloroplast; EXPRESSED IN: 24 plant structures; EXPRESSED DURING: 13 growth stages; CONTAINS InterPro DOMAIN/s: Aspartate/glutamate/uridylate kinase (InterPro:IPR001048), Homoserine dehydro…
AT3G29970	4.32143	0.160806	6.08048	0.162764	8.30511	0.147333	8.26026	0.237674	4.6518	0.373357	6.13523	0.136644	7.86383	0.0869643	7.67994	0.255536	AT3G29970.1	B12D protein	B12D protein; FUNCTIONS IN: molecular_function unknown; INVOLVED IN: biological_process unknown; LOCATED IN: endomembrane system; EXPRESSED IN: 8 plant structures; EXPRESSED DURING: F mature embryo stage, 4 leaf senescence stage, petal differentiation and expansion stage, E expanded cotyledon stage, D bilateral stage; CONTAINS InterPro DOMAIN/s: B12D (InterPro:IPR010530); BEST Arabidopsis thalian…
AT1G73120	4.02449	0.0981067	4.03609	0.106975	6.95362	0.122473	6.08724	0.139303	3.59489	0.132602	4.06404	0.038316	4.61911	0.125982	4.1942	0.142182	AT1G73120.1		unknown protein; FUNCTIONS IN: molecular_function unknown; INVOLVED IN: response to oxidative stress; EXPRESSED IN: root, cultured cell; Has 36 Blast hits to 36 proteins in 8 species: Archae - 0; Bacteria - 0; Metazoa - 0; Fungi - 0; Plants - 36; Viruses - 0; Other Eukaryotes - 0 (source: NCBI BLink).
AT1G33290	4.55075	0.125774	4.20052	0.0553632	5.81921	0.119898	6.13639	0.194916	4.77232	0.29992	5.60521	0.0851852	6.54399	0.184403	6.88316	0.156227	AT1G33290.1	P-loop containing nucleoside triphosphate hydrolases superfamily protein	P-loop containing nucleoside triphosphate hydrolases superfamily protein; FUNCTIONS IN: nucleoside-triphosphatase activity, nucleotide binding, ATP binding; EXPRESSED IN: 23 plant structures; EXPRESSED DURING: 15 growth stages; CONTAINS InterPro DOMAIN/s: ATPase, AAA-type, core (InterPro:IPR003959), ATPase, AAA+ type, core (InterPro:IPR003593); BEST Arabidopsis thaliana protein match is: P-loop c…
AT2G17430	6.44986	0.306944	4.38278	0.0789391	5.79478	0.115591	6.31396	0.192398	5.79247	0.325645	4.18761	0.336412	4.65103	0.333146	6.04702	0.17913	AT2G17430.1	Seven transmembrane MLO family protein	MILDEW RESISTANCE LOCUS O 7 (MLO7); FUNCTIONS IN: calmodulin binding; INVOLVED IN: cell death, defense response; LOCATED IN: integral to membrane, plasma membrane; EXPRESSED IN: 10 plant structures; EXPRESSED DURING: seedling growth, petal differentiation and expansion stage; CONTAINS InterPro DOMAIN/s: Mlo-related protein (InterPro:IPR004326); BEST Arabidopsis thaliana protein match is: Seven tr…
AT2G47470	7.83369	0.0124648	8.94359	0.201456	10.4106	0.0596192	10.854	0.0365292	7.85447	0.142445	9.07938	0.0701266	9.91434	0.0562799	9.92139	0.0615668	AT2G47470.1	thioredoxin family protein	UNFERTILIZED EMBRYO SAC 5 (UNE5); FUNCTIONS IN: protein disulfide isomerase activity; INVOLVED IN: in 6 processes; LOCATED IN: endoplasmic reticulum, plasma membrane, plant-type cell wall; EXPRESSED IN: 26 plant structures; EXPRESSED DURING: 15 growth stages; CONTAINS InterPro DOMAIN/s: Thioredoxin fold (InterPro:IPR012335), Disulphide isomerase (InterPro:IPR005788), Thioredoxin domain (InterPro:…
AT4G19810	6.72611	0.0979564	7.77054	0.187147	9.01414	0.132878	9.63908	0.0855052	4.43285	0.586756	4.05606	0.232013	3.73944	0.251568	4.25169	0.286512	AT4G19810.1	Glycosyl hydrolase family protein with chitinase insertion domain	Glycosyl hydrolase family protein with chitinase insertion domain; FUNCTIONS IN: cation binding, chitinase activity, hydrolase activity, hydrolyzing O-glycosyl compounds, catalytic activity; INVOLVED IN: carbohydrate metabolic process; LOCATED IN: cell wall; EXPRESSED IN: 10 plant structures; EXPRESSED DURING: LP.04 four leaves visible, 4 anthesis, C globular stage; CONTAINS InterPro DOMAIN/s: Gl…
AT1G42480	3.75238	0.144642	3.4303	0.1833	4.88436	0.0767009	5.22165	0.126748	3.52536	0.224008	3.43696	0.104504	4.19984	0.13128	4.26434	0.129047	AT1G42480.1		unknown protein; FUNCTIONS IN: molecular_function unknown; INVOLVED IN: biological_process unknown; LOCATED IN: endomembrane system; EXPRESSED IN: 24 plant structures; EXPRESSED DURING: 13 growth stages; CONTAINS InterPro DOMAIN/s: Protein of unknown function DUF3456 (InterPro:IPR021852); Has 177 Blast hits to 177 proteins in 59 species: Archae - 0; Bacteria - 0; Metazoa - 140; Fungi - 0; Plants …
AT2G22900	8.02995	0.313953	9.04292	0.0822926	10.0535	0.458001	10.7278	0.0545683	8.85165	0.0559073	9.51563	0.208227	9.77092	0.0750911	10.085	0.147486	AT2G22900.1	Galactosyl transferase GMA12/MNN10 family protein	Galactosyl transferase GMA12/MNN10 family protein; FUNCTIONS IN: transferase activity, transferring hexosyl groups, transferase activity, transferring glycosyl groups, transferase activity; INVOLVED IN: biological_process unknown; LOCATED IN: Golgi apparatus; EXPRESSED IN: 24 plant structures; EXPRESSED DURING: 15 growth stages; CONTAINS InterPro DOMAIN/s: Galactosyl transferase (InterPro:IPR0086…
AT5G62490	10.0843	0.0605767	9.40545	0.166066	9.3262	0.175889	11.0675	0.234511	10.1908	0.126507	9.38134	0.16718	9.16907	0.0986856	10.101	0.209195	AT5G62490.1	HVA22 homologue B	HVA22 homologue B (HVA22B); FUNCTIONS IN: molecular_function unknown; INVOLVED IN: hyperosmotic salinity response, response to abscisic acid stimulus; LOCATED IN: endomembrane system; CONTAINS InterPro DOMAIN/s: TB2/DP1/HVA22 related protein (InterPro:IPR004345); BEST Arabidopsis thaliana protein match is: HVA22 homologue A (TAIR:AT1G74520.1); Has 1456 Blast hits to 1456 proteins in 207 species: …
AT4G02060	4.46853	0.310863	6.50697	0.227173	7.60311	0.12102	8.14307	0.236951	3.69952	0.288171	7.58767	0.0872354	8.19344	0.18317	7.38754	0.133131	AT4G02060.1	Minichromosome maintenance (MCM2/3/5) family protein	PROLIFERA (PRL); FUNCTIONS IN: protein binding, DNA-dependent ATPase activity, DNA binding, ATP binding; INVOLVED IN: sugar mediated signaling pathway, cell proliferation, DNA-dependent DNA replication initiation, DNA unwinding involved in replication; LOCATED IN: nuclear chromatin, nucleus, cytoplasm; EXPRESSED IN: 25 plant structures; EXPRESSED DURING: 16 growth stages; CONTAINS InterPro DOMAIN…
AT1G67980	3.67446	0.142642	4.26847	0.380305	5.83348	0.191493	5.89395	0.0747154	3.56379	0.0896812	4.57867	0.464705	5.08795	0.236321	4.678	0.309137	AT1G67980.1	caffeoyl-CoA 3-O-methyltransferase	caffeoyl-CoA 3-O-methyltransferase (CCOAMT); CONTAINS InterPro DOMAIN/s: O-methyltransferase, family 3 (InterPro:IPR002935); BEST Arabidopsis thaliana protein match is: S-adenosyl-L-methionine-dependent methyltransferases superfamily protein (TAIR:AT1G67990.1); Has 30201 Blast hits to 17322 proteins in 780 species: Archae - 12; Bacteria - 1396; Metazoa - 17338; Fungi - 3422; Plants - 5037; Viruse…
AT5G61790	6.99301	0.0783917	9.46228	0.212502	11.0495	0.185041	11.0606	0.0303104	7.6334	0.187617	9.07133	0.0439322	9.57814	0.137128	9.36788	0.0697262	AT5G61790.1	calnexin 1	calnexin 1 (CNX1); FUNCTIONS IN: unfolded protein binding, calcium ion binding; INVOLVED IN: protein folding; LOCATED IN: in 8 components; EXPRESSED IN: 26 plant structures; EXPRESSED DURING: 15 growth stages; CONTAINS InterPro DOMAIN/s: Calreticulin/calnexin, P (InterPro:IPR009033), Calreticulin/calnexin (InterPro:IPR001580), Calreticulin/calnexin, conserved site (InterPro:IPR018124), Concanaval…
AT4G26310	6.78648	0.201686	7.69187	0.116688	8.71335	0.116507	9.25084	0.07843	7.29731	0.258399	7.90499	0.142963	8.60319	0.0855498	9.30324	0.104474	AT4G26310.1	elongation factor P (EF-P) family protein	elongation factor P (EF-P) family protein; FUNCTIONS IN: translation elongation factor activity; INVOLVED IN: translational elongation; EXPRESSED IN: 22 plant structures; EXPRESSED DURING: 13 growth stages; CONTAINS InterPro DOMAIN/s: Translation elongation factor P/YeiP, conserved site (InterPro:IPR013852), Nucleic acid-binding, OB-fold (InterPro:IPR012340), Translation elongation factor, KOW-li…
AT2G24850	3.38634	0.204013	3.26767	0.175422	5.43735	0.232216	4.79756	0.122711	3.09315	0.179257	5.59709	0.180593	6.08153	0.158724	6.18091	0.225657	AT2G24850.1	tyrosine aminotransferase 3	tyrosine aminotransferase 3 (TAT3); CONTAINS InterPro DOMAIN/s: 1-aminocyclopropane-1-carboxylate synthase (InterPro:IPR001176), Aminotransferase, class I/classII (InterPro:IPR004839), Pyridoxal phosphate-dependent transferase, major domain (InterPro:IPR015424), Tyrosine transaminase (InterPro:IPR021178), Tyrosine/nicotianamine aminotransferase (InterPro:IPR005958), Pyridoxal phosphate-dependent …
AT1G71250	7.85773	0.0867585	6.8009	0.120846	7.46055	0.0291667	8.32516	0.134582	2.49599	0.0823291	2.26263	0.0460906	2.4473	0.243287	2.61125	0.106276	AT1G71250.1	GDSL-like Lipase/Acylhydrolase superfamily protein	GDSL-like Lipase/Acylhydrolase superfamily protein; FUNCTIONS IN: hydrolase activity, acting on ester bonds, lipase activity, carboxylesterase activity; INVOLVED IN: lipid metabolic process; LOCATED IN: endomembrane system; CONTAINS InterPro DOMAIN/s: Lipase, GDSL, active site (InterPro:IPR008265), Lipase, GDSL (InterPro:IPR001087); BEST Arabidopsis thaliana protein match is: GDSL-like Lipase/Acy…
AT5G58350	8.38091	0.229304	5.57186	0.159697	6.759	0.206488	7.08095	0.13884	3.93747	0.25235	2.79129	0.038978	3.26611	0.158029	3.74191	0.197874	AT5G58350.1	with no lysine (K) kinase 4	with no lysine (K) kinase 4 (WNK4); FUNCTIONS IN: protein kinase activity, kinase activity; INVOLVED IN: protein amino acid phosphorylation; LOCATED IN: nucleus, cytoplasm; EXPRESSED IN: 22 plant structures; EXPRESSED DURING: 13 growth stages; CONTAINS InterPro DOMAIN/s: Protein kinase, catalytic domain (InterPro:IPR000719), Serine/threonine-protein kinase-like domain (InterPro:IPR017442), Protei…
AT1G04980	5.69165	0.0646202	5.52862	0.246524	7.39118	0.174161	6.96382	0.157856	4.86763	0.228457	5.46267	0.067455	5.71571	0.120879	5.40829	0.285762	AT1G04980.1	PDI-like 2-2	PDI-like 2-2 (PDIL2-2); CONTAINS InterPro DOMAIN/s: Thioredoxin fold (InterPro:IPR012335), Disulphide isomerase (InterPro:IPR005788), Thioredoxin domain (InterPro:IPR013766), Thioredoxin, conserved site (InterPro:IPR017937), Thioredoxin-like subdomain (InterPro:IPR006662), Thioredoxin-like (InterPro:IPR017936), Thioredoxin-like fold (InterPro:IPR012336); BEST Arabidopsis thaliana protein match is…
AT4G03560	5.14541	0.0730261	6.37906	0.177599	7.99846	0.0518541	7.78843	0.021404	5.34163	0.154039	6.38153	0.148843	7.29884	0.0935667	6.99038	0.07487	AT4G03560.1	two-pore channel 1	two-pore channel 1 (TPC1); FUNCTIONS IN: voltage-gated calcium channel activity, calcium channel activity; INVOLVED IN: regulation of jasmonic acid biosynthetic process, calcium ion transport, calcium-mediated signaling, seed germination, regulation of stomatal movement; LOCATED IN: vacuolar membrane, plasma membrane, vacuole, plant-type vacuole; EXPRESSED IN: 25 plant structures; EXPRESSED DURIN…
AT5G58375	5.96674	0.184978	6.01096	0.137487	7.29082	0.266931	7.36854	0.129385	5.86416	0.0477004	5.2014	0.160594	5.51757	0.161816	5.78169	0.143885	AT5G58375.1	Methyltransferase-related protein	Methyltransferase-related protein; FUNCTIONS IN: molecular_function unknown; INVOLVED IN: biological_process unknown; LOCATED IN: endomembrane system; EXPRESSED IN: 23 plant structures; EXPRESSED DURING: 15 growth stages; BEST Arabidopsis thaliana protein match is: unknown protein (TAIR:AT5G14602.1); Has 30201 Blast hits to 17322 proteins in 780 species: Archae - 12; Bacteria - 1396; Metazoa - 17…
AT4G16950	5.36405	0.206797	4.73919	0.131889	5.48561	0.224755	6.09321	0.196686	4.97242	0.462171	4.49283	0.296818	5.57119	0.101517	5.43961	0.12935	AT4G16950.1	Disease resistance protein (TIR-NBS-LRR class) family	RECOGNITION OF PERONOSPORA PARASITICA 5 (RPP5); FUNCTIONS IN: nucleotide binding; INVOLVED IN: defense response to fungus, incompatible interaction, defense response; LOCATED IN: intrinsic to membrane; EXPRESSED IN: 24 plant structures; EXPRESSED DURING: 15 growth stages; CONTAINS InterPro DOMAIN/s: ATPase, AAA+ type, core (InterPro:IPR003593), NB-ARC (InterPro:IPR002182), Leucine-rich repeat (In…
AT5G59960	9.04115	0.0603841	8.39598	0.143327	9.26844	0.1434	9.74614	0.205212	9.03766	0.151516	8.99147	0.121855	8.99617	0.0532187	9.46903	0.0144359	AT5G59960.1		unknown protein; FUNCTIONS IN: molecular_function unknown; INVOLVED IN: biological_process unknown; LOCATED IN: nucleus; EXPRESSED IN: 24 plant structures; EXPRESSED DURING: 15 growth stages; Has 30201 Blast hits to 17322 proteins in 780 species: Archae - 12; Bacteria - 1396; Metazoa - 17338; Fungi - 3422; Plants - 5037; Viruses - 0; Other Eukaryotes - 2996 (source: NCBI BLink).
AT1G79790	5.18004	0.0942608	6.12334	0.189052	6.97755	0.0321757	7.46166	0.171848	4.92494	0.0775077	7.20454	0.224957	7.5615	0.146381	6.95376	0.192907	AT1G79790.1	Haloacid dehalogenase-like hydrolase (HAD) superfamily protein	Haloacid dehalogenase-like hydrolase (HAD) superfamily protein; FUNCTIONS IN: hydrolase activity; LOCATED IN: chloroplast; EXPRESSED IN: 23 plant structures; EXPRESSED DURING: 13 growth stages; CONTAINS InterPro DOMAIN/s: HAD-superfamily hydrolase, subfamily IA, variant 3 (InterPro:IPR006402); Has 30201 Blast hits to 17322 proteins in 780 species: Archae - 12; Bacteria - 1396; Metazoa - 17338; Fu…
AT1G44900	3.05439	0.154925	5.27389	0.170233	5.99706	0.078958	6.61197	0.124089	3.1443	0.136458	6.74789	0.0405921	6.47997	0.0817584	6.20343	0.139186	AT1G44900.1	minichromosome maintenance (MCM2/3/5) family protein	MINICHROMOSOME MAINTENANCE 2 (MCM2); FUNCTIONS IN: DNA-dependent ATPase activity, DNA binding, ATP binding; INVOLVED IN: in 7 processes; LOCATED IN: nuclear chromatin; EXPRESSED IN: 22 plant structures; EXPRESSED DURING: 12 growth stages; CONTAINS InterPro DOMAIN/s: Nucleic acid-binding, OB-fold-like (InterPro:IPR016027), Nucleic acid-binding, OB-fold (InterPro:IPR012340), DNA-dependent ATPase MC…
AT1G56340	2.31686	0.0272081	2.87474	0.189334	3.90681	0.0840057	4.2034	0.0406458	2.26116	0.0489049	2.84843	0.117602	3.31086	0.105544	3.2206	0.124384	AT1G56340.1	calreticulin 1a	calreticulin 1a (CRT1a); FUNCTIONS IN: unfolded protein binding, calcium ion binding; INVOLVED IN: response to oxidative stress, response to cadmium ion, response to salt stress, calcium ion homeostasis; LOCATED IN: mitochondrion, endoplasmic reticulum, plasma membrane, chloroplast; EXPRESSED IN: 27 plant structures; EXPRESSED DURING: 14 growth stages; CONTAINS InterPro DOMAIN/s: Calreticulin/cal…
AT5G12480	4.46918	0.1201	4.80664	0.215564	5.64258	0.16933	6.11091	0.0994413	4.63659	0.216316	5.18043	0.0584692	5.05115	0.125806	5.12228	0.259092	AT5G12480.1	calmodulin-domain protein kinase 7	calmodulin-domain protein kinase 7 (CPK7); FUNCTIONS IN: in 6 functions; INVOLVED IN: protein amino acid phosphorylation, N-terminal protein myristoylation; LOCATED IN: plasma membrane; EXPRESSED IN: 23 plant structures; EXPRESSED DURING: 13 growth stages; CONTAINS InterPro DOMAIN/s: Protein kinase, ATP binding site (InterPro:IPR017441), EF-Hand 1, calcium-binding site (InterPro:IPR018247), Serin…
AT2G40950	5.5188	0.113828	4.93077	0.160348	6.17607	0.134684	6.22962	0.0890067	5.46657	0.108916	5.76663	0.162043	5.65726	0.0398577	4.91165	0.326252	AT2G40950.1	Basic-leucine zipper (bZIP) transcription factor family protein	BZIP17; CONTAINS InterPro DOMAIN/s: Basic-leucine zipper (bZIP) transcription factor (InterPro:IPR004827), bZIP transcription factor, bZIP-1 (InterPro:IPR011616); BEST Arabidopsis thaliana protein match is: basic region/leucine zipper motif protein 49 (TAIR:AT3G56660.1); Has 2042 Blast hits to 1979 proteins in 244 species: Archae - 0; Bacteria - 308; Metazoa - 517; Fungi - 244; Plants - 733; Viru…
AT3G60540	6.56857	0.223122	8.19285	0.115574	9.26141	0.10337	9.4839	0.0699145	6.48451	0.099474	7.9591	0.11563	8.43586	0.0347229	8.35973	0.185305	AT3G60540.1	Preprotein translocase Sec, Sec61-beta subunit protein	Preprotein translocase Sec, Sec61-beta subunit protein; CONTAINS InterPro DOMAIN/s: Preprotein translocase Sec, Sec61-beta subunit, eukarya (InterPro:IPR016482), Preprotein translocase Sec, Sec61-beta subunit (InterPro:IPR005609); BEST Arabidopsis thaliana protein match is: Preprotein translocase Sec, Sec61-beta subunit protein (TAIR:AT2G45070.4); Has 393 Blast hits to 393 proteins in 149 species…
AT2G44210	3.70421	0.207744	6.48319	0.213238	8.11114	0.108334	7.76588	0.0835691	3.06162	0.200322	4.68529	0.158257	5.73696	0.0852573	5.26682	0.24095	AT2G44210.1	Protein of Unknown Function (DUF239)	Protein of Unknown Function (DUF239); INVOLVED IN: biological_process unknown; LOCATED IN: endomembrane system; EXPRESSED IN: 22 plant structures; EXPRESSED DURING: 14 growth stages; CONTAINS InterPro DOMAIN/s: Protein of unknown function DUF239, plant (InterPro:IPR004314); BEST Arabidopsis thaliana protein match is: Protein of Unknown Function (DUF239) (TAIR:AT1G55360.1); Has 745 Blast hits to 6…
AT1G10380	7.44874	0.097435	7.07787	0.0901895	9.67024	0.103202	8.35342	0.185085	7.11805	0.040452	6.58883	0.0994546	6.65137	0.112601	6.37918	0.128444	AT1G10380.1	Putative membrane lipoprotein	Putative membrane lipoprotein; FUNCTIONS IN: molecular_function unknown; INVOLVED IN: biological_process unknown; LOCATED IN: endomembrane system; EXPRESSED IN: 19 plant structures; EXPRESSED DURING: 10 growth stages; BEST Arabidopsis thaliana protein match is: unknown protein (TAIR:AT3G17350.1); Has 280 Blast hits to 279 proteins in 14 species: Archae - 0; Bacteria - 0; Metazoa - 0; Fungi - 0; P…
AT1G48830	7.02955	0.0956831	7.91711	0.268519	8.7154	0.160667	9.18453	0.0978144	7.17539	0.249697	8.98416	0.0935317	9.39471	0.0734055	9.42817	0.106755	AT1G48830.1	Ribosomal protein S7e family protein	Ribosomal protein S7e family protein; FUNCTIONS IN: structural constituent of ribosome; INVOLVED IN: translation; LOCATED IN: cytosolic small ribosomal subunit, cytosolic ribosome, cell wall, plasma membrane, chloroplast; EXPRESSED IN: 23 plant structures; EXPRESSED DURING: 13 growth stages; CONTAINS InterPro DOMAIN/s: Ribosomal protein S7e (InterPro:IPR000554); BEST Arabidopsis thaliana protein …
AT1G16290	2.69324	0.13531	2.94811	0.165359	3.10068	0.16294	4.21271	0.0829942	2.75804	0.0931517	2.62425	0.0762663	2.7938	0.122637	2.9406	0.0563928	AT1G16290.1		FUNCTIONS IN: molecular_function unknown; INVOLVED IN: biological_process unknown; LOCATED IN: chloroplast, vacuole; EXPRESSED IN: 19 plant structures; EXPRESSED DURING: 11 growth stages; CONTAINS InterPro DOMAIN/s: Lytic transglycosylase-like, catalytic (InterPro:IPR008258); Has 171 Blast hits to 155 proteins in 40 species: Archae - 0; Bacteria - 54; Metazoa - 0; Fungi - 0; Plants - 55; Viruses …
AT1G31812	3.98075	0.0333544	4.82822	0.128591	5.64268	0.182675	6.04874	0.0833702	3.90442	0.106248	5.20875	0.0579822	5.15349	0.200226	5.10775	0.183632	AT1G31812.1	acyl-CoA-binding protein 6	acyl-CoA-binding protein 6 (ACBP6); FUNCTIONS IN: phosphatidylcholine binding, acyl-CoA binding; INVOLVED IN: response to freezing, response to cold, lipid transport; LOCATED IN: cytosol, plasma membrane; EXPRESSED IN: 25 plant structures; EXPRESSED DURING: 16 growth stages; CONTAINS InterPro DOMAIN/s: Acyl-CoA-binding protein, ACBP (InterPro:IPR000582), FERM/acyl-CoA-binding protein, 3-helical b…
AT5G20510	5.51168	0.152744	5.71589	0.232858	6.17643	0.168907	6.93538	0.0772505	5.57304	0.183334	6.58825	0.18704	6.95203	0.169218	6.8229	0.206619	AT5G20510.1	alfin-like 5	alfin-like 5 (AL5); CONTAINS InterPro DOMAIN/s: Zinc finger, PHD-type, conserved site (InterPro:IPR019786), Protein of unknown function DUF3594 (InterPro:IPR021998), Zinc finger, PHD-type (InterPro:IPR001965), Zinc finger, FYVE/PHD-type (InterPro:IPR011011), Zinc finger, PHD-finger (InterPro:IPR019787); BEST Arabidopsis thaliana protein match is: alfin-like 3 (TAIR:AT3G42790.1); Has 1720 Blast hi…
AT1G74920	7.28458	0.131681	7.6749	0.0616792	8.71916	0.111443	8.88877	0.0769944	8.7868	0.0993708	9.37123	0.0138737	9.70052	0.116005	9.09627	0.0523576	AT1G74920.1	aldehyde dehydrogenase 10A8	aldehyde dehydrogenase 10A8 (ALDH10A8); FUNCTIONS IN: 3-chloroallyl aldehyde dehydrogenase activity, oxidoreductase activity; INVOLVED IN: oxidation reduction, glycine betaine biosynthetic process from choline, metabolic process; LOCATED IN: cell wall; EXPRESSED IN: 23 plant structures; EXPRESSED DURING: 13 growth stages; CONTAINS InterPro DOMAIN/s: Aldehyde/histidinol dehydrogenase (InterPro:IPR…
AT1G27130	7.56194	0.0421043	7.61329	0.157989	7.56689	0.107124	8.80606	0.204423	7.75849	0.190501	8.13198	0.189326	8.31423	0.0533622	8.56582	0.143834	AT1G27130.1	glutathione S-transferase tau 13	glutathione S-transferase tau 13 (GSTU13); FUNCTIONS IN: glutathione transferase activity; INVOLVED IN: response to cadmium ion, toxin catabolic process; LOCATED IN: cytoplasm; EXPRESSED IN: 23 plant structures; EXPRESSED DURING: 13 growth stages; CONTAINS InterPro DOMAIN/s: Thioredoxin fold (InterPro:IPR012335), Glutathione S-transferase, C-terminal (InterPro:IPR004046), Glutathione S-transferas…
AT5G10690	4.32457	0.126601	4.20397	0.104451	4.98856	0.0564806	5.39176	0.106984	5.05857	0.174381	5.32081	0.1114	5.49105	0.222398	5.77275	0.192075	AT5G10690.1	pentatricopeptide (PPR) repeat-containing protein / CBS domain-containing protein	pentatricopeptide (PPR) repeat-containing protein / CBS domain-containing protein; INVOLVED IN: biological_process unknown; LOCATED IN: chloroplast; EXPRESSED IN: 23 plant structures; EXPRESSED DURING: 13 growth stages; CONTAINS InterPro DOMAIN/s: Pentatricopeptide repeat (InterPro:IPR002885), Cystathionine beta-synthase, core (InterPro:IPR000644); BEST Arabidopsis thaliana protein match is: Pent…
AT4G37870	7.9516	0.0795005	8.77908	0.0803059	10.2512	0.0743756	9.95342	0.114545	7.97691	0.133236	8.53011	0.0302302	9.19138	0.086808	9.01714	0.084922	AT4G37870.1	phosphoenolpyruvate carboxykinase 1	phosphoenolpyruvate carboxykinase 1 (PCK1); FUNCTIONS IN: phosphoenolpyruvate carboxykinase activity, purine nucleotide binding, phosphoenolpyruvate carboxykinase (ATP) activity, ATP binding; INVOLVED IN: defense response to fungus, incompatible interaction, response to cadmium ion, cellular response to phosphate starvation, gluconeogenesis; LOCATED IN: cytosol, nucleolus, nucleus, membrane; EXPR…
AT5G47100	6.57189	0.068703	6.38014	0.159447	7.81016	0.108306	7.54734	0.0607339	5.8718	0.0700475	6.94919	0.0655289	7.19498	0.0219427	7.41276	0.148575	AT5G47100.1	calcineurin B-like protein 9	calcineurin B-like protein 9 (CBL9); FUNCTIONS IN: calcium ion binding; INVOLVED IN: response to water deprivation, N-terminal protein myristoylation, potassium ion import, stomatal movement, response to stress; LOCATED IN: plasma membrane, protein serine/threonine phosphatase complex, cytoplasm; EXPRESSED IN: 26 plant structures; EXPRESSED DURING: 15 growth stages; CONTAINS InterPro DOMAIN/s: EF…
AT1G21750	5.07588	0.108616	6.45055	0.0876915	7.44206	0.0750318	7.60773	0.121998	5.25633	0.328136	5.88948	0.0642766	6.35505	0.133121	6.20407	0.0550717	AT1G21750.1	PDI-like 1-1	PDI-like 1-1 (PDIL1-1); FUNCTIONS IN: protein disulfide isomerase activity; INVOLVED IN: in 6 processes; LOCATED IN: in 8 components; EXPRESSED IN: 29 plant structures; EXPRESSED DURING: 16 growth stages; CONTAINS InterPro DOMAIN/s: Disulphide isomerase (InterPro:IPR005788), Thioredoxin fold (InterPro:IPR012335), Thioredoxin domain (InterPro:IPR013766), Thioredoxin, conserved site (InterPro:IPR01…
AT4G19020	5.03618	0.153932	5.98175	0.0725377	6.66259	0.172901	7.10867	0.0672481	5.3329	0.0575924	6.20577	0.16211	6.79748	0.142314	6.44074	0.0520423	AT4G19020.1	chromomethylase 2	chromomethylase 2 (CMT2); FUNCTIONS IN: chromatin binding, DNA binding; INVOLVED IN: chromatin assembly or disassembly, DNA methylation; LOCATED IN: chromatin, nucleus; CONTAINS InterPro DOMAIN/s: DNA methylase, C-5 cytosine-specific (InterPro:IPR001525), Chromo domain-like (InterPro:IPR016197), Bromo adjacent homology (BAH) domain (InterPro:IPR001025), Chromo domain (InterPro:IPR000953); BEST Ar…
AT2G27380	8.38498	0.148312	6.83759	0.171201	6.90342	0.241152	7.96319	0.140776	5.28588	0.236362	4.78631	0.0906508	5.47037	0.499193	5.68446	0.168744	AT2G27380.1	extensin proline-rich 1	extensin proline-rich 1 (EPR1); FUNCTIONS IN: structural constituent of cell wall; INVOLVED IN: plant-type cell wall modification, seed germination; LOCATED IN: endomembrane system; EXPRESSED IN: micropylar endosperm; BEST Arabidopsis thaliana protein match is: Bifunctional inhibitor/lipid-transfer protein/seed storage 2S albumin superfamily protein (TAIR:AT3G22142.1); Has 687861 Blast hits to 76…
AT5G58110	8.61209	0.0774275	8.79497	0.0620483	9.29802	0.0792351	9.91647	0.109497	9.30839	0.0652415	9.43624	0.152643	10.0751	0.0758223	11.0576	0.104464	AT5G58110.1	chaperone binding;ATPase activators	chaperone binding;ATPase activators; FUNCTIONS IN: ATPase activator activity, chaperone binding; INVOLVED IN: biological_process unknown; LOCATED IN: cytoplasm; EXPRESSED IN: 23 plant structures; EXPRESSED DURING: 15 growth stages; CONTAINS InterPro DOMAIN/s: Activator of Hsp90 ATPase, N-terminal (InterPro:IPR015310); Has 297 Blast hits to 292 proteins in 99 species: Archae - 0; Bacteria - 0; Met…
AT4G11010	6.49151	0.123725	8.37191	0.187721	9.01938	0.178892	9.48961	0.144621	8.29817	0.175535	9.89045	0.0612172	10.4568	0.196235	10.3059	0.150276	AT4G11010.1	nucleoside diphosphate kinase 3	nucleoside diphosphate kinase 3 (NDPK3); FUNCTIONS IN: nucleoside diphosphate kinase activity, cobalt ion binding, zinc ion binding, ATP binding; INVOLVED IN: response to oxidative stress; LOCATED IN: mitochondrion, mitochondrial inner membrane, plastid; EXPRESSED IN: 27 plant structures; EXPRESSED DURING: 13 growth stages; CONTAINS InterPro DOMAIN/s: Nucleoside diphosphate kinase, core (InterPro…
AT4G02980	7.29469	0.116673	7.95812	0.0653922	8.75058	0.0885265	9.0715	0.09497	7.78715	0.201155	7.66411	0.159837	8.38791	0.100646	8.52636	0.138154	AT4G02980.1	endoplasmic reticulum auxin binding protein 1	endoplasmic reticulum auxin binding protein 1 (ABP1); FUNCTIONS IN: auxin binding; INVOLVED IN: positive regulation of cell division, positive regulation of cell size, unidimensional cell growth, positive regulation of DNA endoreduplication, cytokinesis; LOCATED IN: endomembrane system, endoplasmic reticulum lumen; EXPRESSED IN: 22 plant structures; EXPRESSED DURING: 13 growth stages; CONTAINS In…
AT5G01600	7.65345	0.0522728	10.1504	0.228338	10.7114	0.316515	11.2603	0.0528525	9.28442	0.344881	12.4421	0.05667	12.5759	0.187359	12.4199	0.0689958	AT5G01600.1	ferretin 1	ferretin 1 (FER1); FUNCTIONS IN: ferric iron binding, iron ion binding; INVOLVED IN: in 12 processes; LOCATED IN: thylakoid, chloroplast thylakoid membrane, chloroplast stroma, chloroplast, membrane; EXPRESSED IN: 25 plant structures; EXPRESSED DURING: 15 growth stages; CONTAINS InterPro DOMAIN/s: Ferritin, N-terminal (InterPro:IPR001519), Ferritin-related (InterPro:IPR012347), Ferritin-like (Int…
AT4G33670	7.76138	0.100442	7.17212	0.0731581	7.83062	0.0218239	8.27277	0.0475598	7.65391	0.19294	7.56412	0.03354	7.91461	0.0542882	8.12757	0.0768398	AT4G33670.1	NAD(P)-linked oxidoreductase superfamily protein	NAD(P)-linked oxidoreductase superfamily protein; CONTAINS InterPro DOMAIN/s: Aldo/keto reductase (InterPro:IPR001395); BEST Arabidopsis thaliana protein match is: NAD(P)-linked oxidoreductase superfamily protein (TAIR:AT1G60750.1); Has 28637 Blast hits to 28630 proteins in 2499 species: Archae - 653; Bacteria - 20546; Metazoa - 1049; Fungi - 1796; Plants - 827; Viruses - 0; Other Eukaryotes - 37…
AT1G30300	5.61416	0.31746	7.37908	0.105795	8.1731	0.0928727	8.47688	0.0236041	6.58754	0.231819	8.23794	0.103928	8.14044	0.124116	8.36243	0.0676699	AT1G30300.1	Metallo-hydrolase/oxidoreductase superfamily protein	Metallo-hydrolase/oxidoreductase superfamily protein; BEST Arabidopsis thaliana protein match is: Metallo-hydrolase/oxidoreductase superfamily protein (TAIR:AT4G03610.1); Has 2065 Blast hits to 2048 proteins in 545 species: Archae - 22; Bacteria - 934; Metazoa - 0; Fungi - 23; Plants - 103; Viruses - 0; Other Eukaryotes - 983 (source: NCBI BLink).
AT1G48420	8.81116	0.122357	8.28167	0.13198	8.94498	0.0814328	9.3728	0.0310268	9.21724	0.055459	8.45935	0.0317766	9.06945	0.0757726	9.13742	0.159992	AT1G48420.1	D-cysteine desulfhydrase	D-cysteine desulfhydrase (D-CDES); FUNCTIONS IN: 1-aminocyclopropane-1-carboxylate deaminase activity, D-cysteine desulfhydrase activity, cobalt ion binding, catalytic activity; INVOLVED IN: response to cadmium ion, ethylene biosynthetic process; LOCATED IN: mitochondrion, chloroplast; EXPRESSED IN: 23 plant structures; EXPRESSED DURING: 15 growth stages; CONTAINS InterPro DOMAIN/s: Pyridoxal pho…
AT4G34030	4.9148	0.201608	6.15975	0.050118	7.3127	0.0835692	7.23459	0.117966	5.1601	0.156552	6.65786	0.123385	7.34441	0.116564	6.72025	0.192088	AT4G34030.1	3-methylcrotonyl-CoA carboxylase	3-methylcrotonyl-CoA carboxylase (MCCB); FUNCTIONS IN: biotin carboxylase activity, cobalt ion binding, methylcrotonoyl-CoA carboxylase activity, zinc ion binding; INVOLVED IN: leucine catabolic process; LOCATED IN: mitochondrion, mitochondrial matrix; EXPRESSED IN: 23 plant structures; EXPRESSED DURING: 13 growth stages; CONTAINS InterPro DOMAIN/s: Acetyl-coenzyme A carboxyltransferase, N-termin…
AT1G23190	2.77729	0.0284846	3.3907	0.0962388	3.90183	0.110211	4.44981	0.0374253	2.79597	0.161801	4.10815	0.0294796	4.54212	0.0952452	3.96487	0.119747	AT1G23190.1	Phosphoglucomutase/phosphomannomutase family protein	Phosphoglucomutase/phosphomannomutase family protein; FUNCTIONS IN: intramolecular transferase activity, phosphotransferases, magnesium ion binding, phosphoglucomutase activity; INVOLVED IN: response to cadmium ion, carbohydrate metabolic process; LOCATED IN: cytosol, nucleus, plasma membrane, chloroplast, cytoplasm; EXPRESSED IN: 25 plant structures; EXPRESSED DURING: 15 growth stages; CONTAINS …
AT1G10410	9.5177	0.0276355	8.46521	0.0678212	9.23704	0.0977684	9.52103	0.157447	8.15234	0.0664789	7.57048	0.118885	7.44532	0.124514	7.94281	0.0753337	AT1G10410.1	Protein of unknown function (DUF1336)	Protein of unknown function (DUF1336); INVOLVED IN: N-terminal protein myristoylation; LOCATED IN: chloroplast; EXPRESSED IN: 24 plant structures; EXPRESSED DURING: 15 growth stages; CONTAINS InterPro DOMAIN/s: Protein of unknown function DUF1336 (InterPro:IPR009769); BEST Arabidopsis thaliana protein match is: Protein of unknown function (DUF1336) (TAIR:AT1G59650.1); Has 292 Blast hits to 292 pr…
AT1G28290	8.16411	0.13915	8.65098	0.159065	9.07794	0.128795	9.70189	0.122857	8.57867	0.110163	9.31438	0.0763091	9.54477	0.097452	9.11746	0.157468	AT1G28290.1	arabinogalactan protein 31	arabinogalactan protein 31 (AGP31); CONTAINS InterPro DOMAIN/s: Pollen Ole e 1 allergen/extensin (InterPro:IPR006041); BEST Arabidopsis thaliana protein match is: arabinogalactan protein 30 (TAIR:AT2G33790.1); Has 151286 Blast hits to 46459 proteins in 2422 species: Archae - 571; Bacteria - 36421; Metazoa - 49452; Fungi - 15190; Plants - 16901; Viruses - 4924; Other Eukaryotes - 27827 (source: NC…
AT3G23600	6.03818	0.0566038	7.0174	0.0413297	7.99531	0.125299	8.06545	0.0710917	5.37959	0.140687	6.38814	0.13012	7.3844	0.0689503	7.74645	0.0756622	AT3G23600.1	alpha/beta-Hydrolases superfamily protein	alpha/beta-Hydrolases superfamily protein; FUNCTIONS IN: hydrolase activity; INVOLVED IN: response to salt stress; LOCATED IN: apoplast, nucleus, plasma membrane, cytoplasm; EXPRESSED IN: 24 plant structures; EXPRESSED DURING: 14 growth stages; CONTAINS InterPro DOMAIN/s: Dienelactone hydrolase (InterPro:IPR002925); BEST Arabidopsis thaliana protein match is: alpha/beta-Hydrolases superfamily pro…
AT3G15450	7.88851	0.0565106	6.65313	0.0904497	7.9114	0.082646	7.68404	0.0936313	8.89872	0.385848	7.23182	0.203478	7.94654	0.0852389	8.36071	0.189491	AT3G15450.1	Aluminium induced protein with YGL and LRDR motifs	Aluminium induced protein with YGL and LRDR motifs; FUNCTIONS IN: molecular_function unknown; EXPRESSED IN: 25 plant structures; EXPRESSED DURING: 13 growth stages; BEST Arabidopsis thaliana protein match is: Aluminium induced protein with YGL and LRDR motifs (TAIR:AT4G27450.1); Has 430 Blast hits to 430 proteins in 86 species: Archae - 0; Bacteria - 40; Metazoa - 2; Fungi - 2; Plants - 364; Viru…
AT4G20850	6.99514	0.0754805	7.21028	0.0417628	8.16537	0.10337	8.2398	0.0833273	6.71765	0.112854	7.11541	0.19045	7.64235	0.134266	7.59726	0.193741	AT4G20850.1	tripeptidyl peptidase ii	tripeptidyl peptidase ii (TPP2); FUNCTIONS IN: tripeptidyl-peptidase activity; INVOLVED IN: proteolysis; LOCATED IN: in 6 components; EXPRESSED IN: 25 plant structures; EXPRESSED DURING: 15 growth stages; CONTAINS InterPro DOMAIN/s: Peptidase S8/S53, subtilisin/kexin/sedolisin (InterPro:IPR000209), Peptidase S8, subtilisin-related (InterPro:IPR015500), Peptidase S8/S53, subtilisin, active site (I…
AT3G13772	8.59705	0.0884497	9.358	0.0768899	10.1586	0.108513	10.3874	0.0625537	8.9042	0.11577	9.61833	0.0318057	10.0277	0.106678	10.0777	0.100874	AT3G13772.1	transmembrane nine 7	transmembrane nine 7 (TMN7); INVOLVED IN: cellular copper ion homeostasis, cellular zinc ion homeostasis; LOCATED IN: integral to membrane, Golgi apparatus, nucleus, plasma membrane, cytoplasm; EXPRESSED IN: 28 plant structures; EXPRESSED DURING: 15 growth stages; CONTAINS InterPro DOMAIN/s: Nonaspanin (TM9SF) (InterPro:IPR004240); BEST Arabidopsis thaliana protein match is: Endomembrane protein …
AT5G16150	7.33153	0.0905956	7.31769	0.0435783	8.15738	0.0696307	8.3463	0.0504734	6.31919	0.171898	6.77284	0.107843	7.64044	0.0980525	7.77806	0.177817	AT5G16150.1	plastidic GLC translocator	plastidic GLC translocator (PGLCT); FUNCTIONS IN: carbohydrate transmembrane transporter activity, sugar:hydrogen symporter activity; INVOLVED IN: response to trehalose stimulus; LOCATED IN: membrane, chloroplast envelope; EXPRESSED IN: 24 plant structures; EXPRESSED DURING: 14 growth stages; CONTAINS InterPro DOMAIN/s: Sugar transporter, conserved site (InterPro:IPR005829), Major facilitator sup…
AT5G60640	7.45502	0.133348	8.51552	0.0310161	9.11476	0.0292636	9.52541	0.121319	7.55157	0.113616	8.60815	0.0969132	8.8023	0.0588864	8.83388	0.0595366	AT5G60640.1	PDI-like 1-4	PDI-like 1-4 (PDIL1-4); FUNCTIONS IN: protein disulfide isomerase activity; INVOLVED IN: response to oxidative stress; LOCATED IN: mitochondrion, endoplasmic reticulum, plasma membrane, chloroplast; EXPRESSED IN: 26 plant structures; EXPRESSED DURING: 14 growth stages; CONTAINS InterPro DOMAIN/s: Thioredoxin fold (InterPro:IPR012335), Disulphide isomerase (InterPro:IPR005788), Thioredoxin domain …
AT2G41220	6.94826	0.0677713	7.72062	0.101232	8.51222	0.18334	8.72828	0.117252	6.23767	0.126772	6.75519	0.0497454	6.97213	0.070527	7.15644	0.0439192	AT2G41220.1	glutamate synthase 2	glutamate synthase 2 (GLU2); FUNCTIONS IN: glutamate synthase (ferredoxin) activity; INVOLVED IN: oxidation reduction, nitrogen compound metabolic process, glutamate biosynthetic process, metabolic process; LOCATED IN: chloroplast, chloroplast envelope; EXPRESSED IN: 24 plant structures; EXPRESSED DURING: 13 growth stages; CONTAINS InterPro DOMAIN/s: Glutamine amidotransferase, class-II (InterPro…

## Sheet: RAD18°Cvs32°C cold up
Supplemental Dataset 6 - Steinbrecher et al. (2025). Distinct molecular biomechanical mechanisms inhibit endosperm cell-wall weakening and seed germination at cold and warm non-optimal temperatures.
Lepidium sativum FR14 differentially expressed genes (DEGs; ≥2-fold) mean ± SEM transcript abundances: RAD 18ºC versus 32ºC (cold up-regulated)
Normalized, background-substracted, log base 2 transformed microarray intensity mean values ± SE (N=4) of RAD DEGs detected on the arrays are listed below.
The corresponding array data are deposited in ArrayExpress database (www.ebi.ac.uk/arrayexpress) under accession number E-MTAB-1811.
In the arrays, the temperatures 11°C, 18°C, 27°C and 32°C were compared in two seed compartments, CAP (micropylar endosperm) and RAD (radicle plus 1/3 lower hypocotyl) at 10 h.
Arabidopsis thaliana AGI numbers for the ATH1 array probes corresponding to Lepidium sativum putative orthologous genes are listed together with the TAIR10 description.
DEG number	CAP		CAP		CAP		CAP		RAD		RAD		RAD		RAD
55	11°C		18°C Cap		27°C Cap		32°C Cap		11°C		18°C		27°C		32°C		TAIR10	TAIR10	TAIR10
AGI	Mean	SE	Mean	SE	Mean	SE	Mean	SE	Mean	SE	Mean	SE	Mean	SE	Mean	SE	Model_name	Short_description	Computational_description
AT3G22840	7.4651	0.0483427	8.52664	0.27644	7.81264	0.15095	6.825	0.271619	6.47276	0.371801	7.92464	0.129768	6.89485	0.15868	5.80592	0.361737	AT3G22840.1	Chlorophyll A-B binding family protein	EARLY LIGHT-INDUCABLE PROTEIN (ELIP1); BEST Arabidopsis thaliana protein match is: Chlorophyll A-B binding family protein (TAIR:AT4G14690.1); Has 319 Blast hits to 319 proteins in 50 species: Archae - 0; Bacteria - 5; Metazoa - 0; Fungi - 0; Plants - 259; Viruses - 0; Other Eukaryotes - 55 (source: NCBI BLink).
AT3G12860	6.30379	0.0868482	6.82444	0.0595716	5.4457	0.141216	5.16981	0.103462	6.52708	0.176029	7.47138	0.076544	5.91001	0.0973835	5.40756	0.131286	AT3G12860.1	NOP56-like pre RNA processing ribonucleoprotein	NOP56-like pre RNA processing ribonucleoprotein; CONTAINS InterPro DOMAIN/s: Pre-mRNA processing ribonucleoprotein, snoRNA-binding domain (InterPro:IPR002687), NOP5, N-terminal (InterPro:IPR012974), NOSIC (InterPro:IPR012976); BEST Arabidopsis thaliana protein match is: homolog of nucleolar protein NOP56 (TAIR:AT1G56110.1); Has 9295 Blast hits to 5418 proteins in 524 species: Archae - 248; Bacter…
AT1G20840	6.00785	0.126092	8.61341	0.207087	7.76561	0.0996912	7.31687	0.0365994	6.95112	0.36504	10.0226	0.119909	8.76516	0.136574	7.96899	0.230315	AT1G20840.1	tonoplast monosaccharide transporter1	tonoplast monosaccharide transporter1 (TMT1); FUNCTIONS IN: carbohydrate transmembrane transporter activity, sugar:hydrogen symporter activity, nucleoside transmembrane transporter activity; INVOLVED IN: in 6 processes; LOCATED IN: plant-type vacuole membrane, plasma membrane, vacuole, membrane; EXPRESSED IN: 30 plant structures; EXPRESSED DURING: 15 growth stages; CONTAINS InterPro DOMAIN/s: Sug…
AT3G62760	2.44184	0.125025	5.79295	0.74587	5.08487	0.213412	6.20813	0.139175	2.77389	0.201469	8.02802	0.133076	5.42866	0.139298	5.98088	0.364581	AT3G62760.1	Glutathione S-transferase family protein	ATGSTF13; CONTAINS InterPro DOMAIN/s: Thioredoxin fold (InterPro:IPR012335), Glutathione S-transferase, C-terminal (InterPro:IPR004046), Glutathione S-transferase, C-terminal-like (InterPro:IPR010987), Glutathione S-transferase/chloride channel, C-terminal (InterPro:IPR017933), Glutathione S-transferase, N-terminal (InterPro:IPR004045), Thioredoxin-like fold (InterPro:IPR012336); BEST Arabidopsis…
AT1G74340	7.61986	0.0703889	9.54569	0.149659	9.34574	0.229297	9.1494	0.14148	6.18254	0.722252	9.15011	0.173383	8.2721	0.124628	7.15963	0.170671	AT1G74340.1	dolichol phosphate-mannose biosynthesis regulatory protein-related	dolichol phosphate-mannose biosynthesis regulatory protein-related; FUNCTIONS IN: molecular_function unknown; INVOLVED IN: macromolecule biosynthetic process; LOCATED IN: integral to endoplasmic reticulum membrane, endomembrane system; EXPRESSED IN: 23 plant structures; EXPRESSED DURING: 13 growth stages; CONTAINS InterPro DOMAIN/s: Dolichol phosphate-mannose biosynthesis regulatory (InterPro:IPR…
AT5G15910	6.59725	0.0680461	9.00585	0.182102	9.44369	0.0528311	8.75734	0.128342	5.68212	0.210624	8.73981	0.0305066	8.2586	0.0583862	6.81755	0.263602	AT5G15910.1	NAD(P)-binding Rossmann-fold superfamily protein	NAD(P)-binding Rossmann-fold superfamily protein; FUNCTIONS IN: coenzyme binding, binding, catalytic activity; INVOLVED IN: cellular metabolic process, metabolic process; EXPRESSED IN: 26 plant structures; EXPRESSED DURING: 15 growth stages; CONTAINS InterPro DOMAIN/s: NAD-dependent epimerase/dehydratase (InterPro:IPR001509), NAD(P)-binding domain (InterPro:IPR016040); BEST Arabidopsis thaliana p…
AT5G47240	2.46018	0.140979	3.01104	0.170105	2.91704	0.12239	3.25731	0.0760121	2.89026	0.025849	4.40068	0.304309	3.2963	0.137184	2.57744	0.098404	AT5G47240.1	nudix hydrolase homolog 8	nudix hydrolase homolog 8 (NUDT8); FUNCTIONS IN: hydrolase activity; INVOLVED IN: response to wounding; LOCATED IN: cytosol; EXPRESSED IN: 22 plant structures; EXPRESSED DURING: 13 growth stages; CONTAINS InterPro DOMAIN/s: NUDIX hydrolase domain-like (InterPro:IPR015797), NUDIX hydrolase, conserved site (InterPro:IPR020084), Nudix hydrolase 6-like (InterPro:IPR003293), NUDIX hydrolase domain (In…
AT3G51160	6.31459	0.241744	7.14736	0.313926	6.96058	0.0949397	6.75766	0.189897	5.48959	0.345068	7.43953	0.0918589	6.60137	0.225023	5.66373	0.270174	AT3G51160.1	NAD(P)-binding Rossmann-fold superfamily protein	MURUS 1 (MUR1); FUNCTIONS IN: GDP-mannose 4,6-dehydratase activity; INVOLVED IN: 'de novo' GDP-L-fucose biosynthetic process, unidimensional cell growth; LOCATED IN: cytosol; EXPRESSED IN: 26 plant structures; EXPRESSED DURING: 15 growth stages; CONTAINS InterPro DOMAIN/s: NAD-dependent epimerase/dehydratase (InterPro:IPR001509), NAD(P)-binding domain (InterPro:IPR016040), GDP-mannose 4,6-dehydra…
AT3G49810	5.8197	0.179624	5.76173	0.13682	5.16999	0.184597	5.30284	0.0654812	5.59893	0.194647	6.95038	0.301575	5.32311	0.0446028	5.25581	0.232651	AT3G49810.1	ARM repeat superfamily protein	ARM repeat superfamily protein; FUNCTIONS IN: ubiquitin-protein ligase activity, binding; INVOLVED IN: protein ubiquitination; LOCATED IN: ubiquitin ligase complex; EXPRESSED IN: 22 plant structures; EXPRESSED DURING: 13 growth stages; CONTAINS InterPro DOMAIN/s: U box domain (InterPro:IPR003613), Armadillo-like helical (InterPro:IPR011989), Armadillo-type fold (InterPro:IPR016024); BEST Arabidop…
AT3G08980	7.70178	0.0840937	8.15622	0.150558	7.25597	0.101739	7.12651	0.229507	8.12965	0.296176	9.05611	0.00319926	7.78622	0.115958	7.39728	0.187328	AT3G08980.1	Peptidase S24/S26A/S26B/S26C family protein	Peptidase S24/S26A/S26B/S26C family protein; FUNCTIONS IN: serine-type peptidase activity, peptidase activity; INVOLVED IN: proteolysis; LOCATED IN: membrane; EXPRESSED IN: 20 plant structures; EXPRESSED DURING: 10 growth stages; CONTAINS InterPro DOMAIN/s: Peptidase S24/S26A/S26B/S26C, beta-ribbon domain (InterPro:IPR011056), Peptidase S24/S26A/S26B, conserved region (InterPro:IPR019759), Peptid…
AT3G21480	6.00784	0.101434	5.19183	0.41401	4.53405	0.254582	5.88575	0.0872996	4.60407	0.331157	6.3167	0.147112	5.22603	0.3367	4.73652	0.19374	AT3G21480.1	BRCT domain-containing DNA repair protein	BRCT domain-containing DNA repair protein; FUNCTIONS IN: molecular_function unknown; INVOLVED IN: biological_process unknown; LOCATED IN: intracellular; CONTAINS InterPro DOMAIN/s: BRCT (InterPro:IPR001357); BEST Arabidopsis thaliana protein match is: BRCT domain-containing DNA repair protein (TAIR:AT4G03130.1); Has 730 Blast hits to 680 proteins in 204 species: Archae - 4; Bacteria - 146; Metazo…
AT2G20160	6.54723	0.0292783	7.06868	0.246768	6.15983	0.195369	5.84738	0.170833	7.04832	0.351752	8.24315	0.129136	7.95587	0.153367	6.66482	0.195364	AT2G20160.1	E3 ubiquitin ligase SCF complex subunit SKP1/ASK1 family protein	MEIDOS (MEO); CONTAINS InterPro DOMAIN/s: E3 ubiquitin ligase, SCF complex, Skp subunit (InterPro:IPR016897), SKP1 component, dimerisation (InterPro:IPR016072), SKP1 component (InterPro:IPR001232), BTB/POZ fold (InterPro:IPR011333), SKP1 component, POZ (InterPro:IPR016073); BEST Arabidopsis thaliana protein match is: SKP1-like 16 (TAIR:AT2G03190.1); Has 1353 Blast hits to 1351 proteins in 263 spe…
AT2G06200	2.577	0.101271	2.73627	0.0792273	2.78241	0.0874682	2.62626	0.11646	3.00755	0.130368	4.84414	0.177676	3.54861	0.168236	3.2716	0.074861	AT2G06200.1	growth-regulating factor 6	growth-regulating factor 6 (GRF6); CONTAINS InterPro DOMAIN/s: Glutamine-Leucine-Glutamine, QLQ (InterPro:IPR014978), WRC (InterPro:IPR014977); BEST Arabidopsis thaliana protein match is: growth-regulating factor 5 (TAIR:AT3G13960.1); Has 491 Blast hits to 476 proteins in 20 species: Archae - 0; Bacteria - 0; Metazoa - 0; Fungi - 0; Plants - 491; Viruses - 0; Other Eukaryotes - 0 (source: NCBI BL…
AT1G63810	6.64649	0.07538	7.24331	0.0697422	6.52085	0.0467985	6.6225	0.0937329	6.23702	0.260355	7.64983	0.039478	6.39725	0.0823862	6.0795	0.121188	AT1G63810.1		CONTAINS InterPro DOMAIN/s: Nrap protein (InterPro:IPR005554); Has 396 Blast hits to 382 proteins in 182 species: Archae - 3; Bacteria - 2; Metazoa - 142; Fungi - 146; Plants - 43; Viruses - 0; Other Eukaryotes - 60 (source: NCBI BLink).
AT1G09060	5.43707	0.211399	6.07873	0.223695	5.81513	0.0734813	5.36747	0.250086	5.9364	0.308256	6.21923	0.0577224	5.03456	0.174079	4.65452	0.175756	AT1G09060.1	Zinc finger, RING-type;Transcription factor jumonji/aspartyl beta-hydroxylase	Zinc finger, RING-type;Transcription factor jumonji/aspartyl beta-hydroxylase; FUNCTIONS IN: sequence-specific DNA binding transcription factor activity, zinc ion binding; EXPRESSED IN: 24 plant structures; EXPRESSED DURING: 15 growth stages; CONTAINS InterPro DOMAIN/s: Transcription factor jumonji/aspartyl beta-hydroxylase (InterPro:IPR003347), Zinc finger, RING-type (InterPro:IPR001841), Transc…
AT5G40780	7.08586	0.0760096	9.09354	0.128152	9.39784	0.217573	8.52366	0.423227	4.88875	0.169396	6.34972	0.163188	4.83596	0.195271	4.80366	0.271814	AT5G40780.1	lysine histidine transporter 1	lysine histidine transporter 1 (LHT1); FUNCTIONS IN: amino acid transmembrane transporter activity; INVOLVED IN: amino acid transport, response to karrikin, amino acid import; LOCATED IN: plasma membrane, membrane; EXPRESSED IN: 22 plant structures; EXPRESSED DURING: 11 growth stages; CONTAINS InterPro DOMAIN/s: Amino acid transporter, transmembrane (InterPro:IPR013057); BEST Arabidopsis thaliana…
AT1G10370	3.05253	0.150562	4.16425	0.199964	3.98448	0.252722	3.25258	0.219565	3.39107	0.244944	4.47701	0.161094	3.65952	0.0852217	2.94157	0.205525	AT1G10370.1	Glutathione S-transferase family protein	EARLY-RESPONSIVE TO DEHYDRATION 9 (ERD9); FUNCTIONS IN: glutathione transferase activity; INVOLVED IN: response to water deprivation, response to karrikin, toxin catabolic process; LOCATED IN: chloroplast, cytoplasm; EXPRESSED IN: 21 plant structures; EXPRESSED DURING: 14 growth stages; CONTAINS InterPro DOMAIN/s: Thioredoxin fold (InterPro:IPR012335), Glutathione S-transferase, C-terminal (Inter…
AT2G46780	5.77238	0.11171	7.38091	0.100184	7.78704	0.140245	7.16016	0.101341	5.65728	0.417517	6.96002	0.207646	6.18557	0.415852	5.44525	0.113062	AT2G46780.1	RNA-binding (RRM/RBD/RNP motifs) family protein	RNA-binding (RRM/RBD/RNP motifs) family protein; FUNCTIONS IN: RNA binding, nucleotide binding, nucleic acid binding; INVOLVED IN: biological_process unknown; LOCATED IN: cellular_component unknown; EXPRESSED IN: 22 plant structures; EXPRESSED DURING: 13 growth stages; CONTAINS InterPro DOMAIN/s: RNA recognition motif, RNP-1 (InterPro:IPR000504), Nucleotide-binding, alpha-beta plait (InterPro:IPR…
AT2G34555	9.06111	0.0486379	8.74068	0.0602001	6.7649	0.119004	7.38519	0.0606207	5.3567	0.746672	8.08858	0.0402774	6.75341	0.193829	6.61371	0.107911	AT2G34555.1	gibberellin 2-oxidase 3	gibberellin 2-oxidase 3 (ATGA2OX3); CONTAINS InterPro DOMAIN/s: Oxoglutarate/iron-dependent oxygenase (InterPro:IPR005123); BEST Arabidopsis thaliana protein match is: gibberellin 2-oxidase (TAIR:AT1G30040.1); Has 8137 Blast hits to 8105 proteins in 983 species: Archae - 0; Bacteria - 1095; Metazoa - 80; Fungi - 810; Plants - 4851; Viruses - 0; Other Eukaryotes - 1301 (source: NCBI BLink).
AT1G30360	5.0957	0.1341	4.41835	0.280818	3.79944	0.0261003	4.05815	0.180091	3.98535	0.23857	5.05479	0.142533	3.82127	0.367575	3.60164	0.0843013	AT1G30360.1	Early-responsive to dehydration stress protein (ERD4)	early-responsive to dehydration 4 (ERD4); INVOLVED IN: response to water deprivation; LOCATED IN: plasma membrane, chloroplast, vacuole, membrane, chloroplast envelope; EXPRESSED IN: 26 plant structures; EXPRESSED DURING: 14 growth stages; CONTAINS InterPro DOMAIN/s: Protein of unknown function DUF221 (InterPro:IPR003864); BEST Arabidopsis thaliana protein match is: ERD (early-responsive to dehyd…
AT4G28650	2.43853	0.123948	2.54089	0.071569	2.34334	0.124276	2.43527	0.0844644	2.85798	0.244449	4.41457	0.202545	3.1383	0.0963873	2.96204	0.170671	AT4G28650.1	Leucine-rich repeat transmembrane protein kinase family protein	Leucine-rich repeat transmembrane protein kinase family protein; FUNCTIONS IN: protein serine/threonine kinase activity, protein kinase activity, ATP binding; INVOLVED IN: transmembrane receptor protein tyrosine kinase signaling pathway, protein amino acid phosphorylation; LOCATED IN: endomembrane system; EXPRESSED IN: hypocotyl, root, guard cell; CONTAINS InterPro DOMAIN/s: Protein kinase, ATP b…
AT4G29510	7.64347	0.109349	8.21852	0.243111	6.84067	0.147422	6.8181	0.0906538	8.33025	0.156455	9.13203	0.0942161	8.06678	0.0986233	7.69428	0.122157	AT4G29510.1	arginine methyltransferase 11	arginine methyltransferase 11 (PRMT11); FUNCTIONS IN: protein-arginine N-methyltransferase activity; INVOLVED IN: protein amino acid methylation; LOCATED IN: nucleus; EXPRESSED IN: 22 plant structures; EXPRESSED DURING: 13 growth stages; CONTAINS InterPro DOMAIN/s: Ribosomal L11 methyltransferase, PrmA (InterPro:IPR010456); BEST Arabidopsis thaliana protein match is: protein arginine methyltransf…
AT2G45180	7.11074	0.183444	9.63366	0.214688	8.2486	0.154538	7.54149	0.0869582	7.21591	0.227914	9.84865	0.0855827	9.12217	0.0541213	8.42401	0.244652	AT2G45180.1	Bifunctional inhibitor/lipid-transfer protein/seed storage 2S albumin superfamily protein	Bifunctional inhibitor/lipid-transfer protein/seed storage 2S albumin superfamily protein; FUNCTIONS IN: lipid binding; INVOLVED IN: lipid transport; LOCATED IN: chloroplast thylakoid membrane; EXPRESSED IN: 22 plant structures; EXPRESSED DURING: 13 growth stages; CONTAINS InterPro DOMAIN/s: Bifunctional inhibitor/plant lipid transfer protein/seed storage (InterPro:IPR016140), Plant lipid transfe…
AT2G12480	3.85186	0.131279	4.58341	0.137411	4.57291	0.182205	4.98388	0.132885	4.89452	0.19519	6.31767	0.0722354	5.66578	0.28852	4.9095	0.100224	AT2G12480.1	serine carboxypeptidase-like 43	serine carboxypeptidase-like 43 (SCPL43); FUNCTIONS IN: serine-type carboxypeptidase activity; INVOLVED IN: proteolysis; LOCATED IN: endomembrane system; EXPRESSED IN: 19 plant structures; EXPRESSED DURING: 10 growth stages; CONTAINS InterPro DOMAIN/s: Peptidase S10, serine carboxypeptidase (InterPro:IPR001563), Peptidase S10, serine carboxypeptidase, active site (InterPro:IPR018202); BEST Arabid…
AT5G13650	7.57081	0.0956032	8.68695	0.115155	8.20306	0.122068	7.65864	0.0658186	7.45643	0.169585	8.46394	0.0345284	7.76923	0.115571	7.09055	0.0422974	AT5G13650.1	elongation factor family protein	elongation factor family protein; FUNCTIONS IN: GTP binding, translation elongation factor activity, GTPase activity; LOCATED IN: chloroplast, chloroplast stroma; EXPRESSED IN: 22 plant structures; EXPRESSED DURING: 13 growth stages; CONTAINS InterPro DOMAIN/s: Small GTP-binding protein (InterPro:IPR005225), Translation elongation factor EFTu/EF1A, domain 2 (InterPro:IPR004161), Translation elong…
AT3G56370	3.05126	0.191704	3.80633	0.196462	3.05887	0.253607	2.94676	0.201922	3.39882	0.407066	4.74579	0.0928696	3.65846	0.295966	3.38084	0.173226	AT3G56370.1	Leucine-rich repeat protein kinase family protein	Leucine-rich repeat protein kinase family protein; FUNCTIONS IN: protein serine/threonine kinase activity, kinase activity, ATP binding; INVOLVED IN: transmembrane receptor protein tyrosine kinase signaling pathway, protein amino acid phosphorylation; LOCATED IN: endomembrane system; EXPRESSED IN: 22 plant structures; EXPRESSED DURING: 13 growth stages; CONTAINS InterPro DOMAIN/s: Protein kinase,…
AT4G33400	6.56523	0.231632	7.31787	0.211811	6.37397	0.244708	5.79974	0.199579	7.32222	0.215991	8.33396	0.115389	7.59318	0.0484075	6.97935	0.12492	AT4G33400.1	Vacuolar import/degradation, Vid27-related protein	Vacuolar import/degradation, Vid27-related protein; FUNCTIONS IN: molecular_function unknown; INVOLVED IN: N-terminal protein myristoylation; LOCATED IN: cytosol, nucleus, plasma membrane; EXPRESSED IN: 25 plant structures; EXPRESSED DURING: 15 growth stages; CONTAINS InterPro DOMAIN/s: WD40 repeat-like-containing domain (InterPro:IPR011046), Vacuolar import/degradation, Vid27-related (InterPro:I…
AT1G56680	6.4982	0.234348	6.52293	0.190225	6.17322	0.196263	6.91288	0.187233	6.71589	0.233166	7.53722	0.16566	7.19866	0.187833	6.18459	0.0949223	AT1G56680.1	Chitinase family protein	Chitinase family protein; FUNCTIONS IN: chitin binding, chitinase activity; INVOLVED IN: carbohydrate metabolic process, cell wall macromolecule catabolic process; LOCATED IN: endomembrane system; EXPRESSED IN: shoot apex, sepal, root, flower; EXPRESSED DURING: petal differentiation and expansion stage; CONTAINS InterPro DOMAIN/s: Glycoside hydrolase, family 19 (InterPro:IPR016283), Chitin-bindin…
AT2G45440	4.25521	0.247035	3.7767	0.261557	3.6401	0.21437	3.72938	0.198158	4.48286	0.113873	5.10145	0.160009	3.78122	0.0533952	3.75751	0.0966055	AT2G45440.1	dihydrodipicolinate synthase	dihydrodipicolinate synthase (DHDPS2); FUNCTIONS IN: dihydrodipicolinate synthase activity; INVOLVED IN: lysine biosynthetic process via diaminopimelate, metabolic process, diaminopimelate biosynthetic process; LOCATED IN: chloroplast; EXPRESSED IN: 23 plant structures; EXPRESSED DURING: 13 growth stages; CONTAINS InterPro DOMAIN/s: Aldolase-type TIM barrel (InterPro:IPR013785), Dihydrodipicolina…
AT3G25540	6.4304	0.0232575	7.55925	0.0481419	7.65523	0.143524	7.08922	0.0840652	6.92728	0.39256	8.26823	0.0277837	7.3228	0.042304	6.93671	0.105046	AT3G25540.1	TRAM, LAG1 and CLN8 (TLC) lipid-sensing domain containing protein	LONGEVITY ASSURANCE GENE 1 (LAG1); FUNCTIONS IN: molecular_function unknown; INVOLVED IN: N-terminal protein myristoylation; LOCATED IN: Golgi apparatus, endoplasmic reticulum, plasma membrane; EXPRESSED IN: 22 plant structures; EXPRESSED DURING: 13 growth stages; CONTAINS InterPro DOMAIN/s: Longevity assurance, LAG1/LAC1 (InterPro:IPR016439), TRAM/LAG1/CLN8 homology domain (InterPro:IPR006634); …
AT4G23970	3.09453	0.110178	3.62633	0.286513	3.70767	0.082339	3.51169	0.140115	3.65157	0.168613	4.37293	0.0509758	3.64176	0.297212	3.08981	0.119548	AT4G23970.1		unknown protein; Has 2 Blast hits to 2 proteins in 1 species: Archae - 0; Bacteria - 0; Metazoa - 0; Fungi - 0; Plants - 2; Viruses - 0; Other Eukaryotes - 0 (source: NCBI BLink).
AT4G01880	6.23609	0.0675218	6.71895	0.169946	6.28564	0.126838	6.35991	0.105636	6.81002	0.146746	8.06745	0.121239	6.9477	0.0873665	6.78446	0.00619573	AT4G01880.1	methyltransferases	methyltransferases; FUNCTIONS IN: methyltransferase activity; INVOLVED IN: tRNA processing; EXPRESSED IN: 22 plant structures; EXPRESSED DURING: 13 growth stages; CONTAINS InterPro DOMAIN/s: Zinc finger, CCCH-type, TRM13 (InterPro:IPR021721), Methyltransferase TRM13 (InterPro:IPR007871); Has 320 Blast hits to 305 proteins in 140 species: Archae - 2; Bacteria - 9; Metazoa - 124; Fungi - 54; Plants…
AT5G60790	9.19921	0.152992	8.41966	0.0950091	7.86706	0.0613943	8.0026	0.0978863	9.0926	0.198813	9.16062	0.154344	7.96174	0.0539091	7.88678	0.0274932	AT5G60790.1	ABC transporter family protein	GENERAL CONTROL NON-REPRESSIBLE 1 (GCN1); FUNCTIONS IN: transporter activity; LOCATED IN: plasma membrane; EXPRESSED IN: 24 plant structures; EXPRESSED DURING: 15 growth stages; CONTAINS InterPro DOMAIN/s: ATPase, AAA+ type, core (InterPro:IPR003593), ABC transporter-like (InterPro:IPR003439), ABC transporter, conserved site (InterPro:IPR017871); BEST Arabidopsis thaliana protein match is: genera…
AT3G54400	2.85367	0.0544769	3.03708	0.22419	2.88279	0.049354	2.7854	0.148902	2.94543	0.121515	4.23771	0.0465626	3.63954	0.175841	2.97007	0.137277	AT3G54400.1	Eukaryotic aspartyl protease family protein	Eukaryotic aspartyl protease family protein; FUNCTIONS IN: aspartic-type endopeptidase activity; INVOLVED IN: proteolysis; LOCATED IN: apoplast, cell wall, chloroplast, plant-type cell wall; EXPRESSED IN: 21 plant structures; EXPRESSED DURING: 14 growth stages; CONTAINS InterPro DOMAIN/s: Peptidase aspartic (InterPro:IPR021109), Peptidase aspartic, catalytic (InterPro:IPR009007), Peptidase A1 (In…
AT4G25320	7.45618	0.133232	7.26431	0.144527	6.19645	0.162075	6.48439	0.0901689	7.20171	0.144653	7.88576	0.052666	6.73844	0.142636	6.62287	0.0791858	AT4G25320.1	AT hook motif DNA-binding family protein	AT hook motif DNA-binding family protein; FUNCTIONS IN: DNA binding; INVOLVED IN: biological_process unknown; LOCATED IN: cellular_component unknown; EXPRESSED IN: 22 plant structures; EXPRESSED DURING: 13 growth stages; CONTAINS InterPro DOMAIN/s: Protein of unknown function DUF296 (InterPro:IPR005175), AT hook, DNA-binding motif (InterPro:IPR017956); BEST Arabidopsis thaliana protein match is: …
AT3G23580	9.96589	0.044826	10.2169	0.119093	8.95779	0.075127	8.94492	0.0714837	10.2356	0.15013	10.5711	0.112893	9.60145	0.121462	9.32505	0.117687	AT3G23580.1	ribonucleotide reductase 2A	ribonucleotide reductase 2A (RNR2A); CONTAINS InterPro DOMAIN/s: Ribonucleotide reductase-related (InterPro:IPR012348), Ribonucleotide reductase (InterPro:IPR000358), Ferritin/ribonucleotide reductase-like (InterPro:IPR009078); BEST Arabidopsis thaliana protein match is: Ferritin/ribonucleotide reductase-like family protein (TAIR:AT3G27060.1); Has 9602 Blast hits to 9597 proteins in 2376 species:…
AT3G19850	2.98952	0.0687676	3.67648	0.136354	3.26401	0.184689	3.06925	0.126897	4.47361	0.457539	6.49642	0.0625633	4.78946	0.34709	5.25604	0.0619314	AT3G19850.1	Phototropic-responsive NPH3 family protein	Phototropic-responsive NPH3 family protein; FUNCTIONS IN: signal transducer activity; INVOLVED IN: response to light stimulus; LOCATED IN: endomembrane system; EXPRESSED IN: 19 plant structures; EXPRESSED DURING: 13 growth stages; CONTAINS InterPro DOMAIN/s: NPH3 (InterPro:IPR004249), BTB/POZ (InterPro:IPR013069), BTB/POZ fold (InterPro:IPR011333), BTB/POZ-like (InterPro:IPR000210); BEST Arabidop…
AT5G02270	7.47393	0.101158	7.26052	0.149313	7.01919	0.0651163	6.76337	0.0436065	7.04952	0.0898672	7.0322	0.0693606	6.28148	0.0858544	5.81334	0.0618895	AT5G02270.1	non-intrinsic ABC protein 9	non-intrinsic ABC protein 9 (NAP9); CONTAINS InterPro DOMAIN/s: ATPase, AAA+ type, core (InterPro:IPR003593), ABC transporter-like (InterPro:IPR003439); BEST Arabidopsis thaliana protein match is: P-loop containing nucleoside triphosphate hydrolases superfamily protein (TAIR:AT1G03905.1); Has 211585 Blast hits to 200727 proteins in 3497 species: Archae - 4296; Bacteria - 180035; Metazoa - 2718; F…
AT2G40010	6.44472	0.0870904	7.74384	0.130676	7.83876	0.07169	7.41041	0.0685175	7.78108	0.324159	9.20689	0.079988	8.83822	0.129106	8.00889	0.0674918	AT2G40010.1	Ribosomal protein L10 family protein	Ribosomal protein L10 family protein; FUNCTIONS IN: structural constituent of ribosome; INVOLVED IN: translational elongation, translation, ribosome biogenesis; LOCATED IN: cytosolic ribosome, ribosome; EXPRESSED IN: 19 plant structures; EXPRESSED DURING: 13 growth stages; CONTAINS InterPro DOMAIN/s: Ribosomal protein 60S (InterPro:IPR001813), Ribosomal protein L10 (InterPro:IPR001790); BEST Arab…
AT4G29840	7.52789	0.0417232	7.41718	0.142942	6.69192	0.161295	6.60676	0.097805	7.78772	0.125279	8.40864	0.1115	7.60399	0.0901722	7.22393	0.123606	AT4G29840.1	Pyridoxal-5'-phosphate-dependent enzyme family protein	METHIONINE OVER-ACCUMULATOR 2 (MTO2); FUNCTIONS IN: threonine synthase activity; INVOLVED IN: threonine biosynthetic process, metabolic process, cellular amino acid metabolic process; LOCATED IN: chloroplast; EXPRESSED IN: 24 plant structures; EXPRESSED DURING: 16 growth stages; CONTAINS InterPro DOMAIN/s: Threonine synthase (InterPro:IPR004450), Pyridoxal phosphate-dependent enzyme, beta subunit…
AT2G03190	6.50309	0.153644	6.10978	0.0773933	5.61976	0.0749858	5.4172	0.0742296	6.55977	0.180589	7.12275	0.0807801	6.8777	0.0596476	5.94274	0.1111	AT2G03190.1	SKP1-like 16	SKP1-like 16 (SK16); CONTAINS InterPro DOMAIN/s: E3 ubiquitin ligase, SCF complex, Skp subunit (InterPro:IPR016897), SKP1 component, dimerisation (InterPro:IPR016072), SKP1 component (InterPro:IPR001232), BTB/POZ fold (InterPro:IPR011333), SKP1 component, POZ (InterPro:IPR016073); BEST Arabidopsis thaliana protein match is: SKP1-like 14 (TAIR:AT2G03170.1); Has 1394 Blast hits to 1390 proteins in …
AT1G48630	9.48278	0.148127	10.1476	0.0899408	9.27612	0.133608	9.292	0.0837772	10.4038	0.138291	10.9496	0.0415382	10.1525	0.134696	9.77072	0.151954	AT1G48630.1	receptor for activated C kinase 1B	receptor for activated C kinase 1B (RACK1B_AT); FUNCTIONS IN: nucleotide binding; INVOLVED IN: shoot development, root development; LOCATED IN: cytosolic ribosome; EXPRESSED IN: 23 plant structures; EXPRESSED DURING: 14 growth stages; CONTAINS InterPro DOMAIN/s: WD40 repeat 2 (InterPro:IPR019782), WD40 repeat, conserved site (InterPro:IPR019775), WD40 repeat (InterPro:IPR001680), G-protein beta W…
AT5G58030	8.79718	0.0688373	9.59385	0.107777	9.35272	0.15496	9.26093	0.0975856	8.21132	0.285808	9.80933	0.0834539	9.24702	0.18896	8.64328	0.126109	AT5G58030.1	Transport protein particle (TRAPP) component	Transport protein particle (TRAPP) component; CONTAINS InterPro DOMAIN/s: Transport protein particle (TRAPP) component (InterPro:IPR007194), TRAPP I complex, Trs31 (InterPro:IPR016696); Has 560 Blast hits to 545 proteins in 219 species: Archae - 0; Bacteria - 0; Metazoa - 199; Fungi - 199; Plants - 63; Viruses - 0; Other Eukaryotes - 99 (source: NCBI BLink).
AT3G13160	7.28341	0.0737205	7.54822	0.0886687	7.18039	0.108452	7.09201	0.0335081	7.93784	0.0993697	8.78721	0.0788983	7.83789	0.0406065	7.64822	0.0864403	AT3G13160.1	Tetratricopeptide repeat (TPR)-like superfamily protein	Tetratricopeptide repeat (TPR)-like superfamily protein; INVOLVED IN: biological_process unknown; LOCATED IN: mitochondrion, membrane; EXPRESSED IN: 23 plant structures; EXPRESSED DURING: 13 growth stages; CONTAINS InterPro DOMAIN/s: Pentatricopeptide repeat (InterPro:IPR002885); BEST Arabidopsis thaliana protein match is: Tetratricopeptide repeat (TPR)-like superfamily protein (TAIR:AT1G55890.1)…
AT3G61240	7.64387	0.0887098	8.57056	0.104702	8.1707	0.0592761	7.82586	0.161606	7.95749	0.370132	9.07799	0.0358806	8.19722	0.117574	7.94822	0.100934	AT3G61240.1	DEA(D/H)-box RNA helicase family protein	DEA(D/H)-box RNA helicase family protein; FUNCTIONS IN: helicase activity, ATP-dependent helicase activity, ATP binding, nucleic acid binding; EXPRESSED IN: 24 plant structures; EXPRESSED DURING: 13 growth stages; CONTAINS InterPro DOMAIN/s: RNA helicase, DEAD-box type, Q motif (InterPro:IPR014014), DNA/RNA helicase, DEAD/DEAH box type, N-terminal (InterPro:IPR011545), RNA helicase, ATP-dependent…
AT5G11630	6.52771	0.112095	6.43469	0.178803	5.53097	0.198748	5.32645	0.0533712	6.74007	0.0739146	7.2516	0.143122	6.76376	0.061113	6.16503	0.0287706	AT5G11630.1		unknown protein; FUNCTIONS IN: molecular_function unknown; INVOLVED IN: biological_process unknown; LOCATED IN: chloroplast; EXPRESSED IN: 22 plant structures; EXPRESSED DURING: 13 growth stages; BEST Arabidopsis thaliana protein match is: unknown protein (TAIR:AT4G17310.1); Has 90 Blast hits to 90 proteins in 10 species: Archae - 0; Bacteria - 0; Metazoa - 0; Fungi - 0; Plants - 90; Viruses - 0;…
AT5G38720	8.97064	0.156216	9.41083	0.130277	8.42401	0.129709	8.47862	0.0751991	9.04012	0.157134	9.795	0.0341588	8.96697	0.0867109	8.71367	0.061677	AT5G38720.1		unknown protein; Has 13419 Blast hits to 9093 proteins in 698 species: Archae - 38; Bacteria - 1038; Metazoa - 4949; Fungi - 1086; Plants - 485; Viruses - 44; Other Eukaryotes - 5779 (source: NCBI BLink).
AT3G56940	6.79104	0.284332	7.57548	0.210864	7.01641	0.246101	6.57421	0.119283	8.06286	0.0459468	9.12614	0.0824921	8.77328	0.0871643	8.05039	0.103614	AT3G56940.1	dicarboxylate diiron protein, putative (Crd1)	COPPER RESPONSE DEFECT 1 (CRD1); FUNCTIONS IN: magnesium-protoporphyrin IX monomethyl ester (oxidative) cyclase activity, DNA binding; INVOLVED IN: chlorophyll biosynthetic process, oxidation reduction, photosynthesis; LOCATED IN: chloroplast thylakoid membrane, chloroplast, chloroplast inner membrane, chloroplast envelope; EXPRESSED IN: 23 plant structures; EXPRESSED DURING: 14 growth stages; CO…
AT5G01230	7.14182	0.0637312	8.09096	0.0681344	7.56099	0.115235	7.19306	0.0269425	7.68444	0.0957264	8.63428	0.115596	8.02919	0.111251	7.5801	0.0935249	AT5G01230.1	S-adenosyl-L-methionine-dependent methyltransferases superfamily protein	S-adenosyl-L-methionine-dependent methyltransferases superfamily protein; FUNCTIONS IN: methyltransferase activity, nucleic acid binding; INVOLVED IN: methylation, rRNA methylation; LOCATED IN: cellular_component unknown; EXPRESSED IN: 23 plant structures; EXPRESSED DURING: 13 growth stages; CONTAINS InterPro DOMAIN/s: Ribosomal RNA methyltransferase J (InterPro:IPR015507), Ribosomal RNA methyltr…
AT5G59130	4.24055	0.208083	6.30883	0.187927	4.66278	0.267113	4.49715	0.578278	7.57203	0.396166	9.57539	0.11708	9.55524	0.174315	8.53786	0.113883	AT5G59130.1	Subtilase family protein	Subtilase family protein; FUNCTIONS IN: identical protein binding, serine-type endopeptidase activity; INVOLVED IN: proteolysis, negative regulation of catalytic activity; LOCATED IN: endomembrane system; EXPRESSED IN: 17 plant structures; EXPRESSED DURING: 13 growth stages; CONTAINS InterPro DOMAIN/s: Protease-associated PA (InterPro:IPR003137), Peptidase S8/S53, subtilisin/kexin/sedolisin (Inte…
AT2G19800	2.79514	0.0436295	3.89943	0.190545	3.65492	0.274069	3.22821	0.149869	2.72462	0.180726	3.53026	0.144653	2.77714	0.132251	2.49386	0.103857	AT2G19800.1	myo-inositol oxygenase 2	myo-inositol oxygenase 2 (MIOX2); FUNCTIONS IN: inositol oxygenase activity; INVOLVED IN: syncytium formation; LOCATED IN: cytoplasm; EXPRESSED IN: 24 plant structures; EXPRESSED DURING: 14 growth stages; CONTAINS InterPro DOMAIN/s: Protein of unknown function DUF706 (InterPro:IPR007828); BEST Arabidopsis thaliana protein match is: myo-inositol oxygenase 4 (TAIR:AT4G26260.2); Has 489 Blast hits t…
AT2G23350	6.95851	0.0717373	8.15946	0.112118	7.79455	0.100592	7.4697	0.0742155	7.49594	0.17283	8.7522	0.0374952	8.24484	0.0605104	7.72432	0.0448037	AT2G23350.1	poly(A) binding protein 4	poly(A) binding protein 4 (PAB4); FUNCTIONS IN: RNA binding, translation initiation factor activity; INVOLVED IN: response to cadmium ion; EXPRESSED IN: 24 plant structures; EXPRESSED DURING: 14 growth stages; CONTAINS InterPro DOMAIN/s: Polyadenylate-binding protein/Hyperplastic disc protein (InterPro:IPR002004), RNA recognition motif, RNP-1 (InterPro:IPR000504), Polyadenylate binding protein, h…
AT5G12860	10.2611	0.157504	10.2211	0.0990414	9.92802	0.110452	9.41466	0.0781445	9.93077	0.115326	9.44489	0.0518827	8.79051	0.0448331	8.41843	0.127843	AT5G12860.1	dicarboxylate transporter 1	dicarboxylate transporter 1 (DiT1); FUNCTIONS IN: oxoglutarate:malate antiporter activity; INVOLVED IN: N-terminal protein myristoylation, malate transport, response to nematode; LOCATED IN: mitochondrion, chloroplast, plastid, membrane, chloroplast envelope; EXPRESSED IN: 24 plant structures; EXPRESSED DURING: 13 growth stages; CONTAINS InterPro DOMAIN/s: Sodium/sulphate symporter (InterPro:IPR0…
AT1G21630	8.39924	0.147248	8.55652	0.108517	8.54502	0.133078	8.21655	0.160017	7.84842	0.321622	8.21677	0.132675	7.68186	0.209844	7.19377	0.116269	AT1G21630.1	Calcium-binding EF hand family protein	Calcium-binding EF hand family protein; FUNCTIONS IN: calcium ion binding; LOCATED IN: cytosol, plasma membrane; EXPRESSED IN: 25 plant structures; EXPRESSED DURING: 15 growth stages; CONTAINS InterPro DOMAIN/s: EF-HAND 2 (InterPro:IPR018249), EPS15 homology (EH) (InterPro:IPR000261), EF-hand-like domain (InterPro:IPR011992), Calcium-binding EF-hand (InterPro:IPR002048); BEST Arabidopsis thaliana…
AT1G68990	8.01863	0.0976082	7.75712	0.16721	7.11642	0.0574174	7.15627	0.130251	8.26585	0.174832	8.33142	0.0975686	7.21883	0.244872	7.31867	0.0927566	AT1G68990.1	male gametophyte defective 3	male gametophyte defective 3 (MGP3); FUNCTIONS IN: DNA-directed RNA polymerase activity, DNA binding; INVOLVED IN: pollen tube growth, transcription, ovule development, embryo development ending in seed dormancy; EXPRESSED IN: 18 plant structures; EXPRESSED DURING: 8 growth stages; CONTAINS InterPro DOMAIN/s: DNA-directed RNA polymerase, bacteriophage type (InterPro:IPR002092); BEST Arabidopsis t…

## Sheet: RAD18°Cvs32°C warm up
Supplemental Dataset 6 - Steinbrecher et al. (2025). Distinct molecular biomechanical mechanisms inhibit endosperm cell-wall weakening and seed germination at cold and warm non-optimal temperatures.
Lepidium sativum FR14 differentially expressed genes (DEGs; ≥2-fold) mean ± SEM transcript abundances: RAD 18ºC versus 32ºC (warm up-regulated)
Normalized, background-substracted, log base 2 transformed microarray intensity mean values ± SE (N=4) of RAD DEGs detected on the arrays are listed below.
The corresponding array data are deposited in ArrayExpress database (www.ebi.ac.uk/arrayexpress) under accession number E-MTAB-1811.
In the arrays, the temperatures 11°C, 18°C, 27°C and 32°C were compared in two seed compartments, CAP (micropylar endosperm) and RAD (radicle plus 1/3 lower hypocotyl) at 10 h.
Arabidopsis thaliana AGI numbers for the ATH1 array probes corresponding to Lepidium sativum putative orthologous genes are listed together with the TAIR10 description.
DEG number	CAP		CAP		CAP		CAP		RAD		RAD		RAD		RAD
94	11°C		18°C		27°C		32°C		11°C		18°C		27°C		32°C		TAIR10	TAIR10	TAIR10
AGI	Mean	SE	Mean	SE	Mean	SE	Mean	SE	Mean	SE	Mean	SE	Mean	SE	Mean	SE	Model_name	Short_description	Computational_description
AT1G73190	8.74862	0.877114	7.1503	0.205461	6.8284	0.598201	8.12434	0.442764	9.59315	0.439525	7.54101	0.0952903	8.02045	0.236717	8.88489	0.196819	AT1G73190.1	Aquaporin-like superfamily protein	TIP3;1; FUNCTIONS IN: water channel activity; INVOLVED IN: autophagy, transport; LOCATED IN: plant-type vacuole membrane, protein storage vacuole, membrane, central vacuole; EXPRESSED IN: 6 plant structures; EXPRESSED DURING: seedling growth, E expanded cotyledon stage; CONTAINS InterPro DOMAIN/s: Major intrinsic protein, conserved site (InterPro:IPR022357), Aquaporin (InterPro:IPR012269), Major …
AT5G53250	12.8212	0.0513502	12.9709	0.138045	12.7972	0.101423	12.9578	0.163637	12.4228	0.0668524	11.2623	0.071178	12.1425	0.0610876	12.3481	0.0671711	AT5G53250.1	arabinogalactan protein 22	arabinogalactan protein 22 (AGP22); CONTAINS InterPro DOMAIN/s: Protein of unknown function DUF1070 (InterPro:IPR009424); BEST Arabidopsis thaliana protein match is: arabinogalactan protein 20 (TAIR:AT3G61640.1); Has 1807 Blast hits to 1807 proteins in 277 species: Archae - 0; Bacteria - 0; Metazoa - 736; Fungi - 347; Plants - 385; Viruses - 0; Other Eukaryotes - 339 (source: NCBI BLink).
AT3G16770	6.24253	0.177145	6.02065	0.227279	6.33369	0.409854	6.54539	0.428875	5.18254	0.268209	3.28195	0.0374214	4.53004	0.173363	4.93343	0.189915	AT3G16770.1	ethylene-responsive element binding protein	ethylene-responsive element binding protein (EBP); CONTAINS InterPro DOMAIN/s: DNA-binding, integrase-type (InterPro:IPR016177), Pathogenesis-related transcriptional factor/ERF, DNA-binding (InterPro:IPR001471); BEST Arabidopsis thaliana protein match is: Integrase-type DNA-binding superfamily protein (TAIR:AT2G47520.1); Has 5957 Blast hits to 5752 proteins in 250 species: Archae - 0; Bacteria - …
AT5G10120	7.92224	0.170357	6.57882	0.234885	6.84158	0.419802	7.87497	0.324625	7.07895	0.243584	5.46986	0.152039	6.41256	0.286581	6.92774	0.268799	AT5G10120.1	Ethylene insensitive 3 family protein	Ethylene insensitive 3 family protein; FUNCTIONS IN: sequence-specific DNA binding transcription factor activity; INVOLVED IN: response to karrikin, regulation of transcription; LOCATED IN: nucleus; EXPRESSED IN: stem, hypocotyl, root, flower, seed; EXPRESSED DURING: F mature embryo stage, petal differentiation and expansion stage; CONTAINS InterPro DOMAIN/s: Ethylene insensitive 3 (InterPro:IPR0…
AT5G47120	11.4066	0.505345	9.91581	0.284194	10.05	0.133878	10.9081	0.336963	11.3311	0.133144	9.54975	0.0347255	9.74196	0.23005	11.6044	0.134951	AT5G47120.1	BAX inhibitor 1	BAX inhibitor 1 (BI1); CONTAINS InterPro DOMAIN/s: Inhibitor of apoptosis-promoting Bax1 related (InterPro:IPR006214), Bax inhibitor 1, conserved site (InterPro:IPR006213); BEST Arabidopsis thaliana protein match is: Bax inhibitor-1 family protein (TAIR:AT4G17580.1); Has 1807 Blast hits to 1807 proteins in 277 species: Archae - 0; Bacteria - 0; Metazoa - 736; Fungi - 347; Plants - 385; Viruses - …
AT3G63310	10.3895	0.141288	9.46663	0.191754	10.3749	0.205752	10.9121	0.161583	9.62163	0.169389	9.10885	0.14083	9.26385	0.213039	11.084	0.138675	AT3G63310.1	Bax inhibitor-1 family protein	BRZ-INSENSITIVE-LONG HYPOCOTYLS 4 (BIL4); CONTAINS InterPro DOMAIN/s: Inhibitor of apoptosis-promoting Bax1 related (InterPro:IPR006214); BEST Arabidopsis thaliana protein match is: Bax inhibitor-1 family protein (TAIR:AT1G03070.2); Has 5145 Blast hits to 5145 proteins in 1455 species: Archae - 0; Bacteria - 2761; Metazoa - 841; Fungi - 142; Plants - 239; Viruses - 82; Other Eukaryotes - 1080 (so…
AT1G03070	4.01042	0.222793	4.33197	0.346683	3.60187	0.500125	5.08004	0.693606	5.09038	0.309569	3.46334	0.120812	3.65187	0.286281	5.06968	0.117961	AT1G03070.1	Bax inhibitor-1 family protein	Bax inhibitor-1 family protein; CONTAINS InterPro DOMAIN/s: Inhibitor of apoptosis-promoting Bax1 related (InterPro:IPR006214); BEST Arabidopsis thaliana protein match is: Bax inhibitor-1 family protein (TAIR:AT4G02690.1); Has 5593 Blast hits to 5593 proteins in 1573 species: Archae - 0; Bacteria - 3054; Metazoa - 856; Fungi - 144; Plants - 197; Viruses - 83; Other Eukaryotes - 1259 (source: NCBI…
AT1G53540	7.71933	0.203176	5.73341	0.0910519	7.49693	0.355013	10.2439	0.133933	7.79826	0.356001	4.75823	0.305315	8.39154	0.265836	11.1627	0.128267	AT1G53540.1	HSP20-like chaperones superfamily protein	HSP20-like chaperones superfamily protein; CONTAINS InterPro DOMAIN/s: Heat shock protein Hsp20 (InterPro:IPR002068), HSP20-like chaperone (InterPro:IPR008978); BEST Arabidopsis thaliana protein match is: heat shock protein 17.4 (TAIR:AT3G46230.1); Has 7090 Blast hits to 7089 proteins in 1610 species: Archae - 175; Bacteria - 4287; Metazoa - 66; Fungi - 302; Plants - 1606; Viruses - 0; Other Euka…
AT1G52560	2.79915	0.190207	2.55724	0.0839818	2.89747	0.245033	3.75438	0.899361	3.06005	0.220328	2.4984	0.152014	3.74294	0.435639	7.94156	0.0998426	AT1G52560.1	HSP20-like chaperones superfamily protein	HSP20-like chaperones superfamily protein; FUNCTIONS IN: molecular_function unknown; INVOLVED IN: response to high light intensity, response to hydrogen peroxide, response to heat; LOCATED IN: mitochondrion; EXPRESSED IN: 6 plant structures; EXPRESSED DURING: 4 anthesis, petal differentiation and expansion stage; CONTAINS InterPro DOMAIN/s: Heat shock protein Hsp20 (InterPro:IPR002068), HSP20-lik…
AT2G29500	5.6753	0.371622	3.94419	0.311482	4.84244	0.2829	7.00982	0.55876	5.13315	0.509442	3.59373	0.246072	5.40889	0.296256	8.11085	0.20766	AT2G29500.1	HSP20-like chaperones superfamily protein	HSP20-like chaperones superfamily protein; CONTAINS InterPro DOMAIN/s: Heat shock protein Hsp20 (InterPro:IPR002068), HSP20-like chaperone (InterPro:IPR008978); BEST Arabidopsis thaliana protein match is: HSP20-like chaperones superfamily protein (TAIR:AT1G07400.1); Has 6873 Blast hits to 6873 proteins in 1575 species: Archae - 184; Bacteria - 4083; Metazoa - 80; Fungi - 309; Plants - 1622; Virus…
AT4G10250	6.1983	0.100148	5.25528	0.0364024	6.56675	0.300703	7.93807	0.292794	5.93845	0.485787	3.50662	0.125008	6.14887	0.333161	8.02299	0.08661	AT4G10250.1	HSP20-like chaperones superfamily protein	ATHSP22.0; FUNCTIONS IN: molecular_function unknown; INVOLVED IN: response to heat; LOCATED IN: endomembrane system; EXPRESSED IN: 8 plant structures; EXPRESSED DURING: M germinated pollen stage, 4 anthesis, C globular stage, petal differentiation and expansion stage; CONTAINS InterPro DOMAIN/s: Heat shock protein Hsp20 (InterPro:IPR002068), HSP20-like chaperone (InterPro:IPR008978); BEST Arabido…
AT1G74310	6.88878	0.307524	6.11748	0.0825323	6.50529	0.480776	8.11773	0.494001	7.42272	0.159128	6.45122	0.115228	7.29538	0.177664	9.47613	0.15969	AT1G74310.1	heat shock protein 101	heat shock protein 101 (HSP101); FUNCTIONS IN: protein binding, ATPase activity, ATP binding; INVOLVED IN: response to high light intensity, response to hydrogen peroxide, response to heat, protein unfolding; EXPRESSED IN: 12 plant structures; EXPRESSED DURING: 6 growth stages; CONTAINS InterPro DOMAIN/s: Clp ATPase, C-terminal (InterPro:IPR019489), ATPase, AAA+ type, core (InterPro:IPR003593), A…
AT5G37670	5.2099	0.237303	4.08334	0.246292	4.41941	0.328017	5.80926	0.177401	5.03909	0.257769	4.05808	0.115906	4.85056	0.275805	7.03161	0.239952	AT5G37670.1	HSP20-like chaperones superfamily protein	HSP20-like chaperones superfamily protein; CONTAINS InterPro DOMAIN/s: Heat shock protein Hsp20 (InterPro:IPR002068), HSP20-like chaperone (InterPro:IPR008978); BEST Arabidopsis thaliana protein match is: HSP20-like chaperones superfamily protein (TAIR:AT1G59860.1); Has 1807 Blast hits to 1807 proteins in 277 species: Archae - 0; Bacteria - 0; Metazoa - 736; Fungi - 347; Plants - 385; Viruses - 0…
AT5G52640	7.93124	0.307216	7.016	0.0491363	7.20188	0.125121	8.12306	0.393611	7.68032	0.198556	6.43142	0.129365	7.36434	0.181568	9.30094	0.0815559	AT5G52640.1	heat shock protein 90.1	heat shock protein 90.1 (HSP90.1); FUNCTIONS IN: unfolded protein binding, ATP binding; INVOLVED IN: defense response to bacterium, response to heat, response to arsenic; LOCATED IN: cytosol, cell wall, plasma membrane; EXPRESSED IN: 25 plant structures; EXPRESSED DURING: 14 growth stages; CONTAINS InterPro DOMAIN/s: Chaperone protein htpG (InterPro:IPR001404), Heat shock protein Hsp90, conserved…
AT4G27670	3.95614	0.216591	3.68807	0.422811	3.98171	0.341193	4.66339	0.282286	3.72124	0.166686	3.3161	0.0710462	3.95302	0.323815	5.96609	0.124273	AT4G27670.1	heat shock protein 21	heat shock protein 21 (HSP21); CONTAINS InterPro DOMAIN/s: Heat shock protein Hsp20 (InterPro:IPR002068), HSP20-like chaperone (InterPro:IPR008978); BEST Arabidopsis thaliana protein match is: HSP20-like chaperones superfamily protein (TAIR:AT5G51440.1); Has 6158 Blast hits to 6158 proteins in 1414 species: Archae - 225; Bacteria - 3528; Metazoa - 23; Fungi - 170; Plants - 1466; Viruses - 0; Othe…
AT2G32120	5.55013	0.519742	4.08273	0.315217	4.37075	0.269042	5.9775	0.20673	5.45202	0.224227	4.76706	0.0869605	5.01266	0.142203	7.04821	0.185674	AT2G32120.1	heat-shock protein 70T-2	heat-shock protein 70T-2 (HSP70T-2); FUNCTIONS IN: ATP binding; INVOLVED IN: protein folding, response to high light intensity, response to hydrogen peroxide, response to heat; LOCATED IN: cellular_component unknown; EXPRESSED IN: 23 plant structures; EXPRESSED DURING: 12 growth stages; CONTAINS InterPro DOMAIN/s: Heat shock protein 70, conserved site (InterPro:IPR018181), Heat shock protein Hsp7…
AT1G54050	3.80096	0.235758	3.61256	0.324958	2.97777	0.187562	3.8534	0.15539	3.51643	0.194093	3.27244	0.341774	3.55185	0.319761	5.42354	0.158843	AT1G54050.1	HSP20-like chaperones superfamily protein	HSP20-like chaperones superfamily protein; CONTAINS InterPro DOMAIN/s: Heat shock protein Hsp20 (InterPro:IPR002068), HSP20-like chaperone (InterPro:IPR008978); BEST Arabidopsis thaliana protein match is: heat shock protein 17.6A (TAIR:AT5G12030.1); Has 4491 Blast hits to 4491 proteins in 1181 species: Archae - 166; Bacteria - 2520; Metazoa - 2; Fungi - 140; Plants - 1242; Viruses - 0; Other Euka…
AT3G46230	5.38069	0.144668	4.90004	0.149974	5.18299	0.262835	6.11051	0.206616	5.49768	0.160625	5.13306	0.0617604	5.64137	0.17939	7.14497	0.130855	AT3G46230.1	heat shock protein 17.4	heat shock protein 17.4 (HSP17.4); INVOLVED IN: response to heat; LOCATED IN: cellular_component unknown; EXPRESSED IN: 15 plant structures; EXPRESSED DURING: M germinated pollen stage, LP.04 four leaves visible, 4 anthesis, C globular stage, petal differentiation and expansion stage; CONTAINS InterPro DOMAIN/s: Heat shock protein Hsp20 (InterPro:IPR002068), HSP20-like chaperone (InterPro:IPR0089…
AT5G58110	8.81263	0.177363	8.79497	0.124097	9.29802	0.15847	9.91647	0.218994	9.30839	0.0652415	9.43624	0.152643	10.0751	0.0758223	11.0576	0.104464	AT5G58110.1	chaperone binding;ATPase activators	chaperone binding;ATPase activators; FUNCTIONS IN: ATPase activator activity, chaperone binding; INVOLVED IN: biological_process unknown; LOCATED IN: cytoplasm; EXPRESSED IN: 23 plant structures; EXPRESSED DURING: 15 growth stages; CONTAINS InterPro DOMAIN/s: Activator of Hsp90 ATPase, N-terminal (InterPro:IPR015310); Has 297 Blast hits to 292 proteins in 99 species: Archae - 0; Bacteria - 0; Met…
AT4G24190	7.27236	1.15571	8.59542	0.167743	10.6804	0.164603	11.0011	0.126434	6.37776	0.211722	8.26275	0.0511894	9.40527	0.148031	9.2636	0.108566	AT4G24190.1	Chaperone protein htpG family protein	SHEPHERD (SHD); FUNCTIONS IN: unfolded protein binding, ATP binding; INVOLVED IN: in 8 processes; LOCATED IN: in 7 components; EXPRESSED IN: 25 plant structures; EXPRESSED DURING: 16 growth stages; CONTAINS InterPro DOMAIN/s: Chaperone protein htpG (InterPro:IPR001404), Heat shock protein Hsp90, C-terminal (InterPro:IPR020576), Heat shock protein Hsp90, N-terminal (InterPro:IPR020575), Molecular …
AT1G05840	7.3396	0.197336	6.85207	0.27348	7.88854	0.180353	7.37186	0.426681	6.9727	0.191409	6.36169	0.105068	7.38649	0.0668421	7.71742	0.202964	AT1G05840.1	Eukaryotic aspartyl protease family protein	Eukaryotic aspartyl protease family protein; FUNCTIONS IN: aspartic-type endopeptidase activity; INVOLVED IN: proteolysis; LOCATED IN: anchored to membrane; EXPRESSED IN: 23 plant structures; EXPRESSED DURING: 15 growth stages; CONTAINS InterPro DOMAIN/s: Peptidase aspartic, catalytic (InterPro:IPR009007), Peptidase aspartic (InterPro:IPR021109), Peptidase A1 (InterPro:IPR001461); BEST Arabidopsi…
AT2G40880	8.5834	0.574086	7.3639	0.103325	6.81333	0.143462	6.8393	0.288993	7.57678	0.172201	6.4444	0.300739	7.13155	0.334367	7.79037	0.149536	AT2G40880.1	cystatin A	cystatin A (CYSA); FUNCTIONS IN: cysteine-type endopeptidase inhibitor activity; INVOLVED IN: response to abiotic stimulus; LOCATED IN: endomembrane system; EXPRESSED IN: 24 plant structures; EXPRESSED DURING: 13 growth stages; CONTAINS InterPro DOMAIN/s: Proteinase inhibitor I25, cystatin, conserved site (InterPro:IPR018073), Proteinase inhibitor I25, cystatin (InterPro:IPR000010), Proteinase in…
AT1G48130	6.96449	0.156989	6.19524	0.106723	7.27634	0.263042	9.6847	0.258914	6.32244	0.277859	5.05519	0.273815	5.65844	0.0756857	7.27461	0.153921	AT1G48130.1	1-cysteine peroxiredoxin 1	1-cysteine peroxiredoxin 1 (PER1); FUNCTIONS IN: thioredoxin peroxidase activity, antioxidant activity; INVOLVED IN: maintenance of seed dormancy, response to desiccation; LOCATED IN: cellular_component unknown; EXPRESSED IN: embryo, aleurone layer, seed; EXPRESSED DURING: seed development stages; CONTAINS InterPro DOMAIN/s: Peroxiredoxin, C-terminal (InterPro:IPR019479), Thioredoxin fold (InterP…
AT3G22370	9.09691	0.195277	8.83433	0.271093	8.41228	0.170019	8.612	0.168901	7.72869	0.155613	6.98627	0.227555	7.77071	0.250483	9.05237	0.19786	AT3G22370.1	alternative oxidase 1A	alternative oxidase 1A (AOX1A); FUNCTIONS IN: alternative oxidase activity; INVOLVED IN: oxidation reduction, cellular respiration, response to cold, response to stress, mitochondria-nucleus signaling pathway; LOCATED IN: mitochondrion; EXPRESSED IN: 26 plant structures; EXPRESSED DURING: 14 growth stages; CONTAINS InterPro DOMAIN/s: Alternative oxidase (InterPro:IPR002680); BEST Arabidopsis thal…
AT5G64210	7.78712	0.52769	6.82772	0.312171	5.96321	0.312455	6.67115	0.303036	5.98942	0.28976	5.09171	0.229331	6.02269	0.330784	6.33966	0.0918394	AT5G64210.1	alternative oxidase 2	alternative oxidase 2 (AOX2); CONTAINS InterPro DOMAIN/s: Alternative oxidase (InterPro:IPR002680); BEST Arabidopsis thaliana protein match is: alternative oxidase 1A (TAIR:AT3G22370.1); Has 1305 Blast hits to 1305 proteins in 244 species: Archae - 0; Bacteria - 111; Metazoa - 12; Fungi - 191; Plants - 373; Viruses - 0; Other Eukaryotes - 618 (source: NCBI BLink).
AT2G03760	3.62125	0.191297	3.65106	0.294957	3.42856	0.179663	4.11649	0.521778	3.55725	0.0584982	4.07921	0.175341	5.00399	0.445333	7.52821	0.222672	AT2G03760.1	sulphotransferase 12	sulphotransferase 12 (SOT12); CONTAINS InterPro DOMAIN/s: Sulfotransferase domain (InterPro:IPR000863); BEST Arabidopsis thaliana protein match is: P-loop containing nucleoside triphosphate hydrolases superfamily protein (TAIR:AT2G03770.1); Has 2910 Blast hits to 2872 proteins in 198 species: Archae - 0; Bacteria - 232; Metazoa - 1693; Fungi - 1; Plants - 543; Viruses - 0; Other Eukaryotes - 441 …
AT5G58070	10.087	0.353549	9.26237	0.198599	9.16394	0.193619	9.65704	0.239413	9.60629	0.188134	8.77131	0.112523	9.13651	0.220424	10.4297	0.147351	AT5G58070.1	temperature-induced lipocalin	temperature-induced lipocalin (TIL); FUNCTIONS IN: binding, transporter activity; INVOLVED IN: transport, response to cold, response to light stimulus, response to heat; LOCATED IN: mitochondrion, endoplasmic reticulum, plasma membrane, vacuole; EXPRESSED IN: 26 plant structures; EXPRESSED DURING: 17 growth stages; CONTAINS InterPro DOMAIN/s: Lipocalin, bacterial (InterPro:IPR002446), Lipocalin, …
AT1G07910	3.39468	0.430173	4.4504	0.469495	4.46713	0.233671	4.55101	0.991318	3.55144	0.196948	2.65032	0.00269825	3.10299	0.171358	4.24601	0.221398	AT1G07910.1	RNAligase	RNAligase (RNL); CONTAINS InterPro DOMAIN/s: tRNA ligase, phosphodiesterase, fungi (InterPro:IPR015965); Has 209 Blast hits to 196 proteins in 23 species: Archae - 0; Bacteria - 0; Metazoa - 0; Fungi - 3; Plants - 200; Viruses - 0; Other Eukaryotes - 6 (source: NCBI BLink).
AT5G50240	5.54296	0.202797	5.01805	0.306897	5.08587	0.169908	5.67025	0.118958	5.54548	0.226889	4.9706	0.111276	5.60637	0.110258	6.33073	0.16986	AT5G50240.1	protein-l-isoaspartate methyltransferase 2	protein-l-isoaspartate methyltransferase 2 (PIMT2); FUNCTIONS IN: protein-L-isoaspartate (D-aspartate) O-methyltransferase activity; INVOLVED IN: protein modification process; LOCATED IN: cellular_component unknown; CONTAINS InterPro DOMAIN/s: Protein-L-isoaspartate(D-aspartate) O-methyltransferase (InterPro:IPR000682); BEST Arabidopsis thaliana protein match is: protein-l-isoaspartate methyltran…
AT4G21320	6.02583	0.10782	5.75356	0.263936	6.39903	0.304224	6.96306	0.449884	6.01227	0.188014	4.9627	0.120456	6.64765	0.174355	7.8101	0.21762	AT4G21320.1	Aldolase-type TIM barrel family protein	HEAT-STRESS-ASSOCIATED 32 (HSA32); FUNCTIONS IN: catalytic activity; INVOLVED IN: response to heat, heat acclimation; LOCATED IN: cellular_component unknown; EXPRESSED IN: male gametophyte, pollen tube; EXPRESSED DURING: M germinated pollen stage; CONTAINS InterPro DOMAIN/s: Aldolase-type TIM barrel (InterPro:IPR013785), (2R)-phospho-3-sulpholactate synthase, ComA (InterPro:IPR003830), Peptidase …
AT4G07510	7.10705	0.737619	5.65854	0.710481	5.10264	0.187234	6.26076	0.480986	9.65345	0.597638	6.72224	0.0628406	7.01424	0.338554	9.29422	0.240542	AT4G07510.1	transposable element gene	similar to unknown protein [Arabidopsis thaliana] (TAIR:AT3G42110.1); similar to hypothetical protein 31.t00031 [Brassica oleracea] (GB:ABD65118.1); contains InterPro domain Protein of unknown function DUF223, Arabidopsis thaliana; (InterPro:IPR003871); contains InterPro domain Nucleic acid-binding, OB-fold; (InterPro:IPR008994)
AT4G00050	5.51262	0.25758	4.4342	0.247515	4.68894	0.196228	5.74271	0.464148	4.97553	0.195948	4.35446	0.08528	5.40807	0.260217	6.89276	0.0792311	AT4G00050.1	basic helix-loop-helix (bHLH) DNA-binding superfamily protein	unfertilized embryo sac 10 (UNE10); FUNCTIONS IN: DNA binding, sequence-specific DNA binding transcription factor activity; INVOLVED IN: double fertilization forming a zygote and endosperm, regulation of transcription; LOCATED IN: nucleus; EXPRESSED IN: 20 plant structures; EXPRESSED DURING: 13 growth stages; CONTAINS InterPro DOMAIN/s: Helix-loop-helix DNA-binding domain (InterPro:IPR001092), He…
AT4G31115	4.09437	0.264797	4.26552	0.705212	4.25497	0.697416	5.28487	0.538995	5.06583	0.335108	4.12191	0.18401	4.7056	0.265372	6.65761	0.202469	AT4G31115.1	Protein of unknown function (DUF1997)	Protein of unknown function (DUF1997); CONTAINS InterPro DOMAIN/s: Protein of unknown function DUF1997 (InterPro:IPR018971); BEST Arabidopsis thaliana protein match is: Protein of unknown function (DUF1997) (TAIR:AT5G04440.1); Has 178 Blast hits to 178 proteins in 45 species: Archae - 0; Bacteria - 51; Metazoa - 0; Fungi - 0; Plants - 75; Viruses - 0; Other Eukaryotes - 52 (source: NCBI BLink).
AT3G09350	9.62494	0.57249	8.76767	0.093457	8.5866	0.667194	9.70971	0.428586	10.1878	0.170027	9.03795	0.0711152	9.55621	0.253321	11.2862	0.0902252	AT3G09350.1	Fes1A	Fes1A (Fes1A); CONTAINS InterPro DOMAIN/s: Armadillo-like helical (InterPro:IPR011989), Armadillo-type fold (InterPro:IPR016024); BEST Arabidopsis thaliana protein match is: Fes1C (TAIR:AT5G02150.1); Has 622 Blast hits to 617 proteins in 204 species: Archae - 0; Bacteria - 0; Metazoa - 202; Fungi - 158; Plants - 182; Viruses - 0; Other Eukaryotes - 80 (source: NCBI BLink).
AT5G46850	4.43063	0.324372	4.47135	0.927448	5.19396	0.590333	5.89981	0.473324	4.4658	0.135879	4.93265	0.358571	5.31127	0.248577	7.10961	0.169821	AT5G46850.1		unknown protein; Has 1807 Blast hits to 1807 proteins in 277 species: Archae - 0; Bacteria - 0; Metazoa - 736; Fungi - 347; Plants - 385; Viruses - 0; Other Eukaryotes - 339 (source: NCBI BLink).
AT4G29820	6.07119	0.163116	5.11329	0.267867	5.41459	0.198294	5.83417	0.226905	5.37063	0.167851	4.55806	0.156676	5.07667	0.159166	6.68409	0.260377	AT4G29820.1	homolog of CFIM-25	homolog of CFIM-25 (CFIM-25); CONTAINS InterPro DOMAIN/s: Cleavage/polyadenylation specificity factor, 25kDa subunit (InterPro:IPR016706); BEST Arabidopsis thaliana protein match is: Cleavage/polyadenylation specificity factor, 25kDa subunit (TAIR:AT4G25550.1); Has 30201 Blast hits to 17322 proteins in 780 species: Archae - 12; Bacteria - 1396; Metazoa - 17338; Fungi - 3422; Plants - 5037; Viruse…
AT4G25200	5.75134	0.180392	4.9782	0.286743	5.53931	0.236372	6.06775	0.228371	6.06287	0.086177	5.25818	0.124325	6.15987	0.19169	7.38151	0.144252	AT4G25200.1	mitochondrion-localized small heat shock protein 23.6	mitochondrion-localized small heat shock protein 23.6 (HSP23.6-MITO); FUNCTIONS IN: molecular_function unknown; INVOLVED IN: response to cadmium ion, response to heat; EXPRESSED IN: 6 plant structures; EXPRESSED DURING: 4 anthesis, petal differentiation and expansion stage; CONTAINS InterPro DOMAIN/s: Heat shock protein Hsp20 (InterPro:IPR002068), HSP20-like chaperone (InterPro:IPR008978); BEST A…
AT1G44835	6.4895	0.248517	6.02533	0.561281	5.46077	0.498956	5.51079	0.84859	6.19906	0.535369	4.60389	0.681752	6.41863	0.435951	6.63568	0.20746	AT1G44835.1	YbaK/aminoacyl-tRNA synthetase-associated domain	YbaK/aminoacyl-tRNA synthetase-associated domain; CONTAINS InterPro DOMAIN/s: YbaK/aminoacyl-tRNA synthetase-associated domain (InterPro:IPR007214); Has 1390 Blast hits to 1389 proteins in 506 species: Archae - 0; Bacteria - 937; Metazoa - 52; Fungi - 8; Plants - 40; Viruses - 0; Other Eukaryotes - 353 (source: NCBI BLink).
AT2G07712	6.56159	0.954491	4.28764	0.256836	3.82251	0.180637	4.75761	0.257563	6.2348	0.611066	3.92139	0.15446	4.33079	0.152472	5.83114	0.149697	AT2G07712.1		pseudogene, similar to maturase-related protein, blastp match of 86% identity and 2.9e-305 P-value to GP|840924|gb|AAA67711.1||U09988 maturase-related protein {Glycine max}
ATMG00520	6.56159	0.954491	4.28764	0.256836	3.82251	0.180637	4.75761	0.257563	6.2348	0.611066	3.92139	0.15446	4.33079	0.152472	5.83114	0.149697	ATMG00520.1	Intron maturase, type II family protein	MATR; FUNCTIONS IN: RNA binding, RNA-directed DNA polymerase activity; INVOLVED IN: RNA-dependent DNA replication, RNA splicing; LOCATED IN: cellular_component unknown; CONTAINS InterPro DOMAIN/s: Intron maturase, type II (InterPro:IPR000442), RNA-directed DNA polymerase (reverse transcriptase) (InterPro:IPR000477); BEST Arabidopsis thaliana protein match is: Intron maturase, type II family prote…
AT2G17430	6.42437	0.316955	4.38278	0.157878	5.79478	0.231181	6.31396	0.384797	5.79247	0.325645	4.18761	0.336412	4.65103	0.333146	6.04702	0.17913	AT2G17430.1	Seven transmembrane MLO family protein	MILDEW RESISTANCE LOCUS O 7 (MLO7); FUNCTIONS IN: calmodulin binding; INVOLVED IN: cell death, defense response; LOCATED IN: integral to membrane, plasma membrane; EXPRESSED IN: 10 plant structures; EXPRESSED DURING: seedling growth, petal differentiation and expansion stage; CONTAINS InterPro DOMAIN/s: Mlo-related protein (InterPro:IPR004326); BEST Arabidopsis thaliana protein match is: Seven tr…
AT5G48570	3.30087	0.11205	3.49099	0.323179	3.59207	0.473712	4.35878	0.359206	3.59769	0.178008	3.41358	0.0452645	3.93638	0.185283	5.27005	0.201463	AT5G48570.1	FKBP-type peptidyl-prolyl cis-trans isomerase family protein	FKBP-type peptidyl-prolyl cis-trans isomerase family protein; FUNCTIONS IN: FK506 binding, peptidyl-prolyl cis-trans isomerase activity, calmodulin binding; INVOLVED IN: protein folding; LOCATED IN: vacuole; EXPRESSED IN: 25 plant structures; EXPRESSED DURING: 14 growth stages; CONTAINS InterPro DOMAIN/s: Tetratricopeptide TPR-1 (InterPro:IPR001440), Tetratricopeptide-like helical (InterPro:IPR01…
AT5G10695	7.26292	0.187077	6.71882	0.325278	6.58519	0.149243	7.43009	0.263929	6.92095	0.245334	6.49325	0.183901	6.48998	0.0963657	8.30029	0.184592	AT5G10695.1		unknown protein; BEST Arabidopsis thaliana protein match is: unknown protein (TAIR:AT5G57123.1); Has 30201 Blast hits to 17322 proteins in 780 species: Archae - 12; Bacteria - 1396; Metazoa - 17338; Fungi - 3422; Plants - 5037; Viruses - 0; Other Eukaryotes - 2996 (source: NCBI BLink).
AT1G03210	5.48361	0.237372	5.08647	0.189221	5.1002	0.405076	6.21693	0.363393	5.26596	0.238464	5.45167	0.123397	5.70597	0.319906	7.19972	0.201117	AT1G03210.1	Phenazine biosynthesis PhzC/PhzF protein	Phenazine biosynthesis PhzC/PhzF protein; FUNCTIONS IN: catalytic activity; INVOLVED IN: biosynthetic process; LOCATED IN: endomembrane system; EXPRESSED IN: 24 plant structures; EXPRESSED DURING: 15 growth stages; CONTAINS InterPro DOMAIN/s: Phenazine biosynthesis PhzC/PhzF protein (InterPro:IPR003719); BEST Arabidopsis thaliana protein match is: Phenazine biosynthesis PhzC/PhzF protein (TAIR:AT…
AT5G15450	5.54531	0.225256	5.02032	0.095848	5.84987	0.182275	6.07623	0.297853	5.59044	0.242736	5.58404	0.136635	5.60784	0.0725217	7.29474	0.137386	AT5G15450.1	casein lytic proteinase B3	casein lytic proteinase B3 (CLPB3); FUNCTIONS IN: nucleoside-triphosphatase activity, ATPase activity, nucleotide binding, ATP binding; INVOLVED IN: chloroplast organization, response to heat; LOCATED IN: plastid stroma, chloroplast, chloroplast stroma; EXPRESSED IN: 28 plant structures; EXPRESSED DURING: 14 growth stages; CONTAINS InterPro DOMAIN/s: Clp ATPase, C-terminal (InterPro:IPR019489), A…
AT3G48850	5.54967	0.194764	4.61747	0.360328	5.07919	0.246486	5.35343	0.298154	4.98565	0.116458	4.83371	0.128576	5.60723	0.205288	6.52645	0.294181	AT3G48850.1	phosphate transporter 3;2	phosphate transporter 3;2 (PHT3;2); FUNCTIONS IN: binding; INVOLVED IN: transport, transmembrane transport; LOCATED IN: mitochondrial inner membrane, chloroplast, membrane; EXPRESSED IN: stem, sepal, stamen; EXPRESSED DURING: 4 anthesis; CONTAINS InterPro DOMAIN/s: Mitochondrial substrate carrier (InterPro:IPR001993), Mitochondrial substrate/solute carrier (InterPro:IPR018108); BEST Arabidopsis t…
AT3G51820	6.38281	0.530102	7.42077	0.240258	7.71194	0.190032	7.75451	0.223328	5.64099	0.177291	6.28334	0.28723	7.79422	0.0917577	7.91057	0.0538616	AT3G51820.1	UbiA prenyltransferase family protein	G4; FUNCTIONS IN: chlorophyll synthetase activity; INVOLVED IN: chlorophyll biosynthetic process; LOCATED IN: chloroplast thylakoid membrane, chloroplast; EXPRESSED IN: 25 plant structures; EXPRESSED DURING: 15 growth stages; CONTAINS InterPro DOMAIN/s: Bacteriochlorophyll/chlorophyll synthetase (InterPro:IPR006372), Chlorophyll synthase, ChlG (InterPro:IPR011799), UbiA prenyltransferase (InterPr…
AT4G25130	5.84229	0.112241	5.31015	0.0772198	5.61562	0.182017	5.9405	0.361747	5.76691	0.0775559	5.01356	0.163619	5.7373	0.138658	6.62943	0.208485	AT4G25130.1	peptide met sulfoxide reductase 4	peptide met sulfoxide reductase 4 (PMSR4); FUNCTIONS IN: peptide-methionine-(S)-S-oxide reductase activity; INVOLVED IN: protein modification process, cellular response to oxidative stress; LOCATED IN: chloroplast stroma, chloroplast; EXPRESSED IN: 25 plant structures; EXPRESSED DURING: 16 growth stages; CONTAINS InterPro DOMAIN/s: Peptide methionine sulphoxide reductase MsrA (InterPro:IPR002569)…
AT1G69680	6.69411	0.487461	5.54882	0.417583	5.14103	0.207728	5.74683	0.280136	7.76194	0.144726	5.74913	0.110035	5.96086	0.131895	7.36241	0.150253	AT1G69680.1	Mog1/PsbP/DUF1795-like photosystem II reaction center PsbP family protein	Mog1/PsbP/DUF1795-like photosystem II reaction center PsbP family protein; CONTAINS InterPro DOMAIN/s: Mog1/PsbP/DUF1795, alpha/beta/alpha sandwich (InterPro:IPR016124), Ran-interacting Mog1 protein (InterPro:IPR007681), Mog1/PsbP, alpha/beta/alpha sandwich (InterPro:IPR016123); Has 275 Blast hits to 275 proteins in 139 species: Archae - 0; Bacteria - 0; Metazoa - 62; Fungi - 115; Plants - 49; Vi…
AT2G07711	10.9298	0.873492	9.06781	0.223611	8.03227	0.254771	9.15347	0.243115	9.93861	0.519624	7.50514	0.253601	7.60195	0.252857	9.11669	0.157146	AT2G07711.1		pseudogene, similar to NADH dehydrogenase subunit 5, blastp match of 97% identity and 2.2e-244 P-value to GP|1066145|dbj|BAA07176.1||D37958 NADH dehydrogenase subunit 5 {Malus x domestica}
ATMG00513	10.9298	0.873492	9.06781	0.223611	8.03227	0.254771	9.15347	0.243115	9.93861	0.519624	7.50514	0.253601	7.60195	0.252857	9.11669	0.157146	ATMG00513.1	NADH dehydrogenase 5A	NADH dehydrogenase 5A (NAD5A); CONTAINS InterPro DOMAIN/s: NADH-plastoquinone oxidoreductase, chain 5 (InterPro:IPR003945), NADH:ubiquinone oxidoreductase, chain 5/L, N-terminal (InterPro:IPR001516), NADH:ubiquinone/plastoquinone oxidoreductase (InterPro:IPR001750); BEST Arabidopsis thaliana protein match is: NADH dehydrogenase 5B (TAIR:ATMG00665.1).
AT2G28590	6.82176	0.268028	8.4059	0.201543	7.48662	0.0721664	7.55181	0.321515	5.02905	0.223478	6.27472	0.168681	7.11156	0.193286	7.8446	0.226687	AT2G28590.1	Protein kinase superfamily protein	Protein kinase superfamily protein; FUNCTIONS IN: protein serine/threonine kinase activity, protein kinase activity, kinase activity, ATP binding; INVOLVED IN: protein amino acid phosphorylation; LOCATED IN: cellular_component unknown; EXPRESSED IN: 21 plant structures; EXPRESSED DURING: 14 growth stages; CONTAINS InterPro DOMAIN/s: Protein kinase, ATP binding site (InterPro:IPR017441), Protein k…
AT1G74590	2.66131	0.0698438	3.16488	0.183344	2.9758	0.532167	3.01855	0.0507723	3.06743	0.0618339	3.24931	0.0402059	3.49183	0.16805	4.81372	0.128945	AT1G74590.1	glutathione S-transferase TAU 10	glutathione S-transferase TAU 10 (GSTU10); CONTAINS InterPro DOMAIN/s: Thioredoxin fold (InterPro:IPR012335), Glutathione S-transferase, C-terminal-like (InterPro:IPR010987), Glutathione S-transferase/chloride channel, C-terminal (InterPro:IPR017933), Glutathione S-transferase, N-terminal (InterPro:IPR004045), Thioredoxin-like fold (InterPro:IPR012336); BEST Arabidopsis thaliana protein match is:…
AT1G27990	8.49368	0.975379	6.69616	0.852649	5.00782	0.941243	7.97284	0.498489	9.2671	0.219805	6.33666	0.048896	5.70684	0.570017	7.89444	0.158726	AT1G27990.1		unknown protein; BEST Arabidopsis thaliana protein match is: unknown protein (TAIR:AT5G52420.1); Has 86 Blast hits to 86 proteins in 15 species: Archae - 0; Bacteria - 0; Metazoa - 0; Fungi - 0; Plants - 84; Viruses - 0; Other Eukaryotes - 2 (source: NCBI BLink).
AT3G29970	5.32549	0.940371	6.08048	0.325528	8.30511	0.294666	8.26026	0.475348	4.6518	0.373357	6.13523	0.136644	7.86383	0.0869643	7.67994	0.255536	AT3G29970.1	B12D protein	B12D protein; FUNCTIONS IN: molecular_function unknown; INVOLVED IN: biological_process unknown; LOCATED IN: endomembrane system; EXPRESSED IN: 8 plant structures; EXPRESSED DURING: F mature embryo stage, 4 leaf senescence stage, petal differentiation and expansion stage, E expanded cotyledon stage, D bilateral stage; CONTAINS InterPro DOMAIN/s: B12D (InterPro:IPR010530); BEST Arabidopsis thalian…
AT2G07698	11.3536	0.792943	9.65731	0.221437	8.67998	0.315612	9.85216	0.105932	9.90502	0.505526	7.79908	0.209098	7.97681	0.202706	9.33684	0.102271	AT2G07698.1	ATPase, F1 complex, alpha subunit protein	ATPase, F1 complex, alpha subunit protein; FUNCTIONS IN: hydrogen ion transporting ATP synthase activity, rotational mechanism, poly(U) RNA binding, zinc ion binding; INVOLVED IN: proton transport, ATP metabolic process, ATP synthesis coupled proton transport; LOCATED IN: in 7 components; EXPRESSED IN: male gametophyte, juvenile leaf, cultured cell, leaf; EXPRESSED DURING: seedling growth, seed d…
ATMG01190	11.3536	0.792943	9.65731	0.221437	8.67998	0.315612	9.85216	0.105932	9.90502	0.505526	7.79908	0.209098	7.97681	0.202706	9.33684	0.102271	ATMG01190.1	ATP synthase subunit 1	ATP synthase subunit 1 (ATP1); FUNCTIONS IN: copper ion binding, cobalt ion binding, zinc ion binding; INVOLVED IN: response to oxidative stress; LOCATED IN: mitochondrion, cell wall; EXPRESSED IN: cotyledon, guard cell, seed, leaf; CONTAINS InterPro DOMAIN/s: ATPase, alpha/beta subunit, nucleotide-binding domain, active site (InterPro:IPR020003), ATPase, F1 complex, alpha subunit (InterPro:IPR00…
AT2G18440	9.15311	0.164982	8.22247	0.272296	8.66658	0.0586865	8.75716	0.397822	8.81468	0.381117	7.86637	0.146916	9.10795	0.206426	9.39953	0.15882	AT2G18440.1	GUT15 (GENE WITH UNSTABLE TRANSCRIPT 15); other RNA
AT1G77000	6.88288	0.498157	5.18167	0.239154	5.74043	0.220458	5.87186	0.420897	6.63938	0.306536	5.13097	0.1333	5.29276	0.182293	6.61318	0.137377	AT1G77000.1	RNI-like superfamily protein	SKP2B; CONTAINS InterPro DOMAIN/s: F-box domain, cyclin-like (InterPro:IPR001810), Leucine-rich repeat, cysteine-containing subtype (InterPro:IPR006553), Leucine-rich repeat (InterPro:IPR001611); BEST Arabidopsis thaliana protein match is: F-box/RNI-like superfamily protein (TAIR:AT1G21410.1); Has 9510 Blast hits to 4016 proteins in 276 species: Archae - 0; Bacteria - 549; Metazoa - 3688; Fungi -…
AT3G29350	5.76027	0.167957	5.65971	0.0398617	5.76925	0.223563	5.82234	0.374229	5.82945	0.102601	4.99683	0.0783281	6.0603	0.242302	6.47008	0.206163	AT3G29350.1	histidine-containing phosphotransmitter 2	histidine-containing phosphotransmitter 2 (AHP2); CONTAINS InterPro DOMAIN/s: Signal transduction histidine kinase, phosphotransfer (Hpt) domain (InterPro:IPR008207); BEST Arabidopsis thaliana protein match is: histidine-containing phosphotransmitter 3 (TAIR:AT5G39340.1); Has 369 Blast hits to 368 proteins in 74 species: Archae - 2; Bacteria - 69; Metazoa - 0; Fungi - 28; Plants - 267; Viruses - …
AT2G07727	10.2052	0.910655	8.54867	0.305593	7.29581	0.327929	8.64442	0.245489	8.68955	0.553893	6.43441	0.158022	6.40995	0.234583	7.90638	0.213127	AT2G07727.1	Di-haem cytochrome, transmembrane;Cytochrome b/b6, C-terminal	Di-haem cytochrome, transmembrane;Cytochrome b/b6, C-terminal; FUNCTIONS IN: electron carrier activity, oxidoreductase activity; INVOLVED IN: respiratory electron transport chain; LOCATED IN: membrane; CONTAINS InterPro DOMAIN/s: Cytochrome b/b6, C-terminal (InterPro:IPR005798), Cytochrome b/b6 (InterPro:IPR016175), Di-haem cytochrome, transmembrane (InterPro:IPR016174), Cytochrome b/b6, N-termin…
ATMG00220	10.2052	0.910655	8.54867	0.305593	7.29581	0.327929	8.64442	0.245489	8.68955	0.553893	6.43441	0.158022	6.40995	0.234583	7.90638	0.213127	ATMG00220.1	apocytochrome b	apocytochrome b (COB); FUNCTIONS IN: ubiquinol-cytochrome-c reductase activity; INVOLVED IN: aerobic respiration; LOCATED IN: mitochondrion, mitochondrial respiratory chain complex III; EXPRESSED IN: cultured cell; CONTAINS InterPro DOMAIN/s: Cytochrome b/b6 (InterPro:IPR016175), Cytochrome b/b6, C-terminal (InterPro:IPR005798), Di-haem cytochrome, transmembrane (InterPro:IPR016174), Cytochrome b…
AT5G35960	5.42994	0.227235	4.40367	0.330757	4.67855	0.169078	4.82735	0.153461	4.60688	0.126325	4.29125	0.212603	4.82696	0.0404375	5.7068	0.077046	AT5G35960.1	Protein kinase family protein	Protein kinase family protein; FUNCTIONS IN: protein serine/threonine kinase activity, protein kinase activity, kinase activity, ATP binding; INVOLVED IN: protein amino acid phosphorylation; LOCATED IN: cellular_component unknown; EXPRESSED IN: inflorescence meristem, hypocotyl, root, flower; EXPRESSED DURING: petal differentiation and expansion stage; CONTAINS InterPro DOMAIN/s: Protein kinase, …
AT4G26310	7.1402	0.532274	7.69187	0.233376	8.71335	0.233013	9.25084	0.15686	7.29731	0.258399	7.90499	0.142963	8.60319	0.0855498	9.30324	0.104474	AT4G26310.1	elongation factor P (EF-P) family protein	elongation factor P (EF-P) family protein; FUNCTIONS IN: translation elongation factor activity; INVOLVED IN: translational elongation; EXPRESSED IN: 22 plant structures; EXPRESSED DURING: 13 growth stages; CONTAINS InterPro DOMAIN/s: Translation elongation factor P/YeiP, conserved site (InterPro:IPR013852), Nucleic acid-binding, OB-fold (InterPro:IPR012340), Translation elongation factor, KOW-li…
AT2G03840	7.88324	0.601988	9.11048	0.301514	9.43609	0.219566	9.40299	0.230951	6.34274	0.359329	8.33985	0.0809983	9.72147	0.117818	9.72072	0.138689	AT2G03840.1	tetraspanin13	tetraspanin13 (TET13); FUNCTIONS IN: molecular_function unknown; INVOLVED IN: aging; LOCATED IN: integral to membrane; EXPRESSED IN: 11 plant structures; EXPRESSED DURING: 8 growth stages; CONTAINS InterPro DOMAIN/s: Tetraspanin (InterPro:IPR018499); BEST Arabidopsis thaliana protein match is: tetraspanin8 (TAIR:AT2G23810.1); Has 414 Blast hits to 412 proteins in 22 species: Archae - 0; Bacteria …
AT1G17180	5.07171	0.207187	4.43702	0.116073	4.80959	0.234307	4.90465	0.341938	4.98694	0.223872	4.52001	0.0281479	5.07155	0.167456	5.89279	0.0495287	AT1G17180.1	glutathione S-transferase TAU 25	glutathione S-transferase TAU 25 (GSTU25); CONTAINS InterPro DOMAIN/s: Thioredoxin fold (InterPro:IPR012335), Glutathione S-transferase, C-terminal (InterPro:IPR004046), Glutathione S-transferase, C-terminal-like (InterPro:IPR010987), Glutathione S-transferase/chloride channel, C-terminal (InterPro:IPR017933), Glutathione S-transferase, N-terminal (InterPro:IPR004045), Thioredoxin-like fold (Inte…
AT4G20170	5.41884	0.157283	4.94757	0.114442	5.05484	0.443171	4.86682	0.261343	6.27961	0.38048	4.9974	0.300121	5.96909	0.298405	6.36105	0.0656155	AT4G20170.1	Domain of unknown function (DUF23)	Domain of unknown function (DUF23); CONTAINS InterPro DOMAIN/s: Protein of unknown function DUF23 (InterPro:IPR008166); BEST Arabidopsis thaliana protein match is: Domain of unknown function (DUF23) (TAIR:AT5G44670.1); Has 199 Blast hits to 199 proteins in 36 species: Archae - 0; Bacteria - 27; Metazoa - 44; Fungi - 2; Plants - 116; Viruses - 0; Other Eukaryotes - 10 (source: NCBI BLink).
AT3G23600	6.49219	0.413135	7.0174	0.0826595	7.99531	0.250598	8.06545	0.142183	5.37959	0.140687	6.38814	0.13012	7.3844	0.0689503	7.74645	0.0756622	AT3G23600.1	alpha/beta-Hydrolases superfamily protein	alpha/beta-Hydrolases superfamily protein; FUNCTIONS IN: hydrolase activity; INVOLVED IN: response to salt stress; LOCATED IN: apoplast, nucleus, plasma membrane, cytoplasm; EXPRESSED IN: 24 plant structures; EXPRESSED DURING: 14 growth stages; CONTAINS InterPro DOMAIN/s: Dienelactone hydrolase (InterPro:IPR002925); BEST Arabidopsis thaliana protein match is: alpha/beta-Hydrolases superfamily pro…
AT5G53940	7.98138	0.144114	7.76034	0.328852	7.99084	0.232119	8.04524	0.272429	8.10567	0.15045	7.22428	0.170584	7.7842	0.0925206	8.54959	0.134488	AT5G53940.1	Yippee family putative zinc-binding protein	Yippee family putative zinc-binding protein; CONTAINS InterPro DOMAIN/s: Yippee-like protein (InterPro:IPR004910); BEST Arabidopsis thaliana protein match is: Yippee family putative zinc-binding protein (TAIR:AT2G40110.1); Has 1807 Blast hits to 1807 proteins in 277 species: Archae - 0; Bacteria - 0; Metazoa - 736; Fungi - 347; Plants - 385; Viruses - 0; Other Eukaryotes - 339 (source: NCBI BLink…
AT2G07715	8.91621	0.689124	7.25514	0.328473	6.80304	0.326306	7.63582	0.194161	8.42626	0.4977	6.52035	0.314569	6.34163	0.162529	7.82256	0.120641	AT2G07715.1	Nucleic acid-binding, OB-fold-like protein	Nucleic acid-binding, OB-fold-like protein; FUNCTIONS IN: structural constituent of ribosome; INVOLVED IN: translation; LOCATED IN: mitochondrion, ribosome, intracellular, large ribosomal subunit; CONTAINS InterPro DOMAIN/s: Nucleic acid-binding, OB-fold (InterPro:IPR012340), Nucleic acid-binding, OB-fold-like (InterPro:IPR016027), Ribosomal Proteins L2, RNA binding domain (InterPro:IPR022666), R…
ATMG00560	8.91621	0.689124	7.25514	0.328473	6.80304	0.326306	7.63582	0.194161	8.42626	0.4977	6.52035	0.314569	6.34163	0.162529	7.82256	0.120641	ATMG00560.1	Nucleic acid-binding, OB-fold-like protein	RPL2; CONTAINS InterPro DOMAIN/s: Nucleic acid-binding, OB-fold-like (InterPro:IPR016027), Nucleic acid-binding, OB-fold (InterPro:IPR012340), Ribosomal Proteins L2, RNA binding domain (InterPro:IPR022666), Ribosomal protein L2 (InterPro:IPR002171); BEST Arabidopsis thaliana protein match is: Nucleic acid-binding, OB-fold-like protein (TAIR:AT2G07715.1).
AT3G16050	6.0505	0.130963	5.69063	0.107847	5.84075	0.104234	6.48997	0.235933	6.55849	0.0748559	6.30319	0.109632	6.48199	0.0716518	7.59449	0.0569623	AT3G16050.1	pyridoxine biosynthesis 1.2	pyridoxine biosynthesis 1.2 (PDX1.2); FUNCTIONS IN: protein heterodimerization activity; INVOLVED IN: pyridoxal phosphate biosynthetic process, metabolic process; LOCATED IN: cytosol; EXPRESSED IN: 24 plant structures; EXPRESSED DURING: 11 growth stages; CONTAINS InterPro DOMAIN/s: Vitamin B6 biosynthesis protein (InterPro:IPR001852), Ribulose-phosphate binding barrel (InterPro:IPR011060); BEST A…
AT1G33290	4.72932	0.301409	4.20052	0.110726	5.81921	0.239796	6.13639	0.389833	4.77232	0.29992	5.60521	0.0851852	6.54399	0.184403	6.88316	0.156227	AT1G33290.1	P-loop containing nucleoside triphosphate hydrolases superfamily protein	P-loop containing nucleoside triphosphate hydrolases superfamily protein; FUNCTIONS IN: nucleoside-triphosphatase activity, nucleotide binding, ATP binding; EXPRESSED IN: 23 plant structures; EXPRESSED DURING: 15 growth stages; CONTAINS InterPro DOMAIN/s: ATPase, AAA-type, core (InterPro:IPR003959), ATPase, AAA+ type, core (InterPro:IPR003593); BEST Arabidopsis thaliana protein match is: P-loop c…
AT4G31290	8.10316	0.0685459	7.29497	0.346366	8.07584	0.371324	7.78066	0.371639	9.07668	0.0727263	8.53794	0.0815024	9.50651	0.0722605	9.81408	0.0618906	AT4G31290.1	ChaC-like family protein	ChaC-like family protein; CONTAINS InterPro DOMAIN/s: ChaC-like protein (InterPro:IPR006840); BEST Arabidopsis thaliana protein match is: ChaC-like family protein (TAIR:AT5G26220.1); Has 30201 Blast hits to 17322 proteins in 780 species: Archae - 12; Bacteria - 1396; Metazoa - 17338; Fungi - 3422; Plants - 5037; Viruses - 0; Other Eukaryotes - 2996 (source: NCBI BLink).
AT3G05080	7.44661	0.210847	6.78501	0.59469	7.00278	0.104596	7.05492	0.700412	8.00327	0.183997	6.00319	0.224077	7.58893	0.258722	7.27628	0.151479	AT3G05080.1		unknown protein; Has 2 Blast hits to 2 proteins in 1 species: Archae - 0; Bacteria - 0; Metazoa - 0; Fungi - 0; Plants - 2; Viruses - 0; Other Eukaryotes - 0 (source: NCBI BLink).
AT4G37370	5.74011	0.170336	5.53307	0.394147	5.25408	0.18414	5.70449	0.225854	5.64171	0.113809	5.20119	0.139269	5.6572	0.0377	6.47082	0.172503	AT4G37370.1	cytochrome P450, family 81, subfamily D, polypeptide 8	cytochrome P450, family 81, subfamily D, polypeptide 8 (CYP81D8); FUNCTIONS IN: electron carrier activity, monooxygenase activity, iron ion binding, oxygen binding, heme binding; INVOLVED IN: response to karrikin; LOCATED IN: endoplasmic reticulum, plasma membrane; EXPRESSED IN: 20 plant structures; EXPRESSED DURING: 13 growth stages; CONTAINS InterPro DOMAIN/s: Cytochrome P450 (InterPro:IPR00112…
AT1G51200	8.10301	0.115332	7.88256	0.168988	8.20182	0.150298	8.47059	0.164042	8.42789	0.0911951	7.57874	0.15887	8.37115	0.149825	8.84441	0.0472702	AT1G51200.1	A20/AN1-like zinc finger family protein	A20/AN1-like zinc finger family protein; FUNCTIONS IN: DNA binding, zinc ion binding; INVOLVED IN: biological_process unknown; LOCATED IN: cellular_component unknown; EXPRESSED IN: 24 plant structures; EXPRESSED DURING: 15 growth stages; CONTAINS InterPro DOMAIN/s: Zinc finger, AN1-type (InterPro:IPR000058), Zinc finger, A20-type (InterPro:IPR002653); BEST Arabidopsis thaliana protein match is: A…
AT1G80780	6.92021	0.0865163	5.99161	0.213638	6.49415	0.362434	6.941	0.424371	7.12218	0.157212	6.46974	0.105032	6.57754	0.167172	7.71827	0.19099	AT1G80780.1	Polynucleotidyl transferase, ribonuclease H-like superfamily protein	Polynucleotidyl transferase, ribonuclease H-like superfamily protein; FUNCTIONS IN: ribonuclease activity, nucleic acid binding; INVOLVED IN: RNA modification; LOCATED IN: nucleus; EXPRESSED IN: 24 plant structures; EXPRESSED DURING: 15 growth stages; CONTAINS InterPro DOMAIN/s: Ribonuclease CAF1 (InterPro:IPR006941), Polynucleotidyl transferase, ribonuclease H fold (InterPro:IPR012337); BEST Ara…
AT3G60210	8.26334	0.102001	8.15629	0.0657522	7.94057	0.816936	8.60627	0.189151	8.59839	0.0167409	8.27297	0.0565141	8.84834	0.0681629	9.51611	0.125732	AT3G60210.1	GroES-like family protein	GroES-like family protein; FUNCTIONS IN: ATP binding; INVOLVED IN: protein folding; LOCATED IN: chloroplast, cytoplasm; EXPRESSED IN: 22 plant structures; EXPRESSED DURING: 13 growth stages; CONTAINS InterPro DOMAIN/s: Chaperonin Cpn10 (InterPro:IPR020818), GroES-like (InterPro:IPR011032), Chaperonin Cpn10, subgroup (InterPro:IPR001476); BEST Arabidopsis thaliana protein match is: chloroplast cha…
AT5G27710	4.78413	0.293238	4.83191	0.249149	5.28009	0.3143	5.09721	0.38231	3.94194	0.211532	4.4504	0.0799785	4.83018	0.0900914	5.68478	0.0799018	AT5G27710.1		unknown protein; Has 49 Blast hits to 49 proteins in 17 species: Archae - 0; Bacteria - 0; Metazoa - 0; Fungi - 0; Plants - 48; Viruses - 0; Other Eukaryotes - 1 (source: NCBI BLink).
AT4G15420	6.34364	0.16462	5.61507	0.258463	5.78512	0.178005	5.59188	0.267864	6.84492	0.0732732	5.60829	0.0676477	5.59246	0.0727826	6.81258	0.111569	AT4G15420.1	Ubiquitin fusion degradation UFD1 family protein	Ubiquitin fusion degradation UFD1 family protein; FUNCTIONS IN: peptidase activity, zinc ion binding; INVOLVED IN: proteolysis, ubiquitin-dependent protein catabolic process; LOCATED IN: intracellular; EXPRESSED IN: 23 plant structures; EXPRESSED DURING: 15 growth stages; CONTAINS InterPro DOMAIN/s: Zinc finger, C2H2-like (InterPro:IPR015880), Peptidase, C-terminal, archaeal/bacterial (InterPro:I…
AT2G02120	5.35656	0.212745	4.99218	0.369569	4.95825	0.265862	5.20422	0.351433	7.17482	0.31043	6.06088	0.0958095	6.24149	0.279003	7.25012	0.16395	AT2G02120.1	Scorpion toxin-like knottin superfamily protein	PDF2.1; FUNCTIONS IN: peptidase inhibitor activity; INVOLVED IN: defense response; LOCATED IN: endomembrane system; EXPRESSED IN: hypocotyl, root; CONTAINS InterPro DOMAIN/s: Gamma thionin (InterPro:IPR008176), Knottin (InterPro:IPR003614), Gamma Purothionin (InterPro:IPR008177); BEST Arabidopsis thaliana protein match is: low-molecular-weight cysteine-rich 69 (TAIR:AT2G02100.1); Has 395 Blast hi…
AT5G12310	7.70837	0.199705	6.72347	0.291153	7.16401	0.237299	7.0925	0.454933	8.46259	0.298492	7.38657	0.0716317	8.2166	0.187147	8.56805	0.132323	AT5G12310.1	RING/U-box superfamily protein	RING/U-box superfamily protein; FUNCTIONS IN: zinc ion binding; EXPRESSED IN: 24 plant structures; EXPRESSED DURING: 15 growth stages; CONTAINS InterPro DOMAIN/s: Zinc finger, RING-type, conserved site (InterPro:IPR017907), Zinc finger, RING-type (InterPro:IPR001841), Zinc finger, C3HC4 RING-type (InterPro:IPR018957); BEST Arabidopsis thaliana protein match is: RING/U-box superfamily protein (TAI…
AT5G03930	3.8998	0.176314	3.69202	0.23007	3.68377	0.160051	3.55658	0.41108	4.42603	0.164096	3.22077	0.121149	3.69308	0.11994	4.37716	0.0806494	AT5G03930.1		unknown protein; BEST Arabidopsis thaliana protein match is: unknown protein (TAIR:AT5G03920.1); Has 16 Blast hits to 16 proteins in 2 species: Archae - 0; Bacteria - 0; Metazoa - 0; Fungi - 0; Plants - 16; Viruses - 0; Other Eukaryotes - 0 (source: NCBI BLink).
AT5G25560	8.37303	0.0849157	7.8818	0.140237	8.3754	0.227796	8.62328	0.221102	7.16351	0.238142	7.16418	0.148936	7.53209	0.1074	8.29164	0.174929	AT5G25560.1	CHY-type/CTCHY-type/RING-type Zinc finger protein	CHY-type/CTCHY-type/RING-type Zinc finger protein; FUNCTIONS IN: zinc ion binding; EXPRESSED IN: 24 plant structures; EXPRESSED DURING: 15 growth stages; CONTAINS InterPro DOMAIN/s: Zinc finger, CTCHY-type (InterPro:IPR017921), Zinc finger, CHY-type (InterPro:IPR008913), Zinc finger, RING-type (InterPro:IPR001841), Zinc finger, C3HC4 RING-type (InterPro:IPR018957); BEST Arabidopsis thaliana prote…
AT4G33920	10.6989	0.307054	10.5141	0.343529	9.69232	0.183496	10.4213	0.357149	10.7708	0.209858	9.33749	0.312639	8.98142	0.192478	10.4645	0.107983	AT4G33920.1	Protein phosphatase 2C family protein	Protein phosphatase 2C family protein; FUNCTIONS IN: protein serine/threonine phosphatase activity, catalytic activity; INVOLVED IN: protein amino acid dephosphorylation; LOCATED IN: mitochondrion, protein serine/threonine phosphatase complex; EXPRESSED IN: 23 plant structures; EXPRESSED DURING: 13 growth stages; CONTAINS InterPro DOMAIN/s: Protein phosphatase 2C, manganese/magnesium aspartate bi…
AT5G42000	7.68742	0.151692	6.48609	0.373581	6.97739	0.223592	7.2677	0.149187	7.60249	0.174135	6.87669	0.156063	7.18656	0.152942	7.96824	0.108686	AT5G42000.1	ORMDL family protein	ORMDL family protein; FUNCTIONS IN: molecular_function unknown; INVOLVED IN: protein folding; LOCATED IN: integral to membrane, endoplasmic reticulum; EXPRESSED IN: 24 plant structures; EXPRESSED DURING: 15 growth stages; CONTAINS InterPro DOMAIN/s: ORMDL (InterPro:IPR007203); BEST Arabidopsis thaliana protein match is: ORMDL family protein (TAIR:AT1G01230.1); Has 1807 Blast hits to 1807 proteins…
AT2G41110	9.17285	0.327692	9.78971	0.290585	9.30666	0.613946	9.76705	0.101959	9.16324	0.247849	9.32688	0.142961	9.84986	0.183335	10.4183	0.148983	AT2G41110.1	calmodulin 2	calmodulin 2 (CAM2); FUNCTIONS IN: protein binding, calcium ion binding; INVOLVED IN: pollen germination, protein catabolic process; EXPRESSED IN: 28 plant structures; EXPRESSED DURING: 15 growth stages; CONTAINS InterPro DOMAIN/s: EF-Hand 1, calcium-binding site (InterPro:IPR018247), EF-HAND 2 (InterPro:IPR018249), EF-hand-like domain (InterPro:IPR011992), Calcium-binding EF-hand (InterPro:IPR00…
AT2G07687	10.3965	0.929139	8.76055	0.217406	7.40716	0.243985	8.49382	0.268456	9.33053	0.405841	6.74452	0.14462	6.54453	0.163252	7.80726	0.0831256	AT2G07687.1	Cytochrome c oxidase, subunit III	Cytochrome c oxidase, subunit III; FUNCTIONS IN: cytochrome-c oxidase activity; INVOLVED IN: mitochondrial electron transport, cytochrome c to oxygen; LOCATED IN: membrane; CONTAINS InterPro DOMAIN/s: Cytochrome c oxidase, subunit III (InterPro:IPR000298); BEST Arabidopsis thaliana protein match is: cytochrome c oxidase subunit 3 (TAIR:ATMG00730.1); Has 29038 Blast hits to 29025 proteins in 5946 …
ATMG00730	10.3965	0.929139	8.76055	0.217406	7.40716	0.243985	8.49382	0.268456	9.33053	0.405841	6.74452	0.14462	6.54453	0.163252	7.80726	0.0831256	ATMG00730.1	cytochrome c oxidase subunit 3	cytochrome c oxidase subunit 3 (COX3); CONTAINS InterPro DOMAIN/s: Cytochrome c oxidase, subunit III (InterPro:IPR000298); BEST Arabidopsis thaliana protein match is: Cytochrome c oxidase, subunit III (TAIR:AT2G07687.1).
AT3G13470	4.94391	0.0522482	4.89899	0.434714	5.21212	0.278657	5.84285	0.163315	5.3683	0.224902	5.41953	0.0641909	6.00751	0.159538	6.46378	0.073588	AT3G13470.1	TCP-1/cpn60 chaperonin family protein	TCP-1/cpn60 chaperonin family protein; FUNCTIONS IN: ATP binding; INVOLVED IN: protein folding, protein refolding, cellular protein metabolic process; LOCATED IN: in 7 components; EXPRESSED IN: 26 plant structures; EXPRESSED DURING: 14 growth stages; CONTAINS InterPro DOMAIN/s: Chaperonin Cpn60/TCP-1 (InterPro:IPR002423), Chaperonin Cpn60, conserved site (InterPro:IPR018370), Chaperonin Cpn60 (In…
AT3G12050	6.44171	0.1201	6.54879	0.254739	6.44766	0.0692499	7.01415	0.177094	6.61343	0.0534497	6.78626	0.0236937	7.0535	0.0644995	7.82264	0.0746251	AT3G12050.1	Aha1 domain-containing protein	Aha1 domain-containing protein; FUNCTIONS IN: ATPase activator activity, chaperone binding; INVOLVED IN: response to stress; LOCATED IN: cytoplasm; EXPRESSED IN: 24 plant structures; EXPRESSED DURING: 16 growth stages; CONTAINS InterPro DOMAIN/s: Activator of Hsp90 ATPase, N-terminal (InterPro:IPR015310), Activator of Hsp90 ATPase homologue 1-like (InterPro:IPR013538); Has 600 Blast hits to 579 p…
AT5G16450	5.02126	0.408527	6.16772	0.355035	6.10462	0.272087	6.5249	0.237424	4.81432	0.10893	6.9027	0.144286	7.57348	0.26844	7.93182	0.0974675	AT5G16450.1	Ribonuclease E inhibitor RraA/Dimethylmenaquinone methyltransferase	Ribonuclease E inhibitor RraA/Dimethylmenaquinone methyltransferase; FUNCTIONS IN: ribonuclease inhibitor activity; INVOLVED IN: regulation of RNA metabolic process; LOCATED IN: cellular_component unknown; EXPRESSED IN: 24 plant structures; EXPRESSED DURING: 13 growth stages; CONTAINS InterPro DOMAIN/s: Ribonuclease E inhibitor RraA/Dimethylmenaquinone methyltransferase (InterPro:IPR005493), Ribo…
AT3G24170	8.64167	0.45788	9.48108	0.20245	9.9513	0.381775	10.1122	0.233354	8.09823	0.0724226	8.89834	0.0910518	9.73738	0.0819768	9.92053	0.0392556	AT3G24170.1	glutathione-disulfide reductase	glutathione-disulfide reductase (GR1); FUNCTIONS IN: NADP or NADPH binding, glutathione-disulfide reductase activity, oxidoreductase activity, FAD binding; INVOLVED IN: oxidation reduction, glutathione metabolic process, cell redox homeostasis; LOCATED IN: peroxisome; EXPRESSED IN: 25 plant structures; EXPRESSED DURING: 14 growth stages; CONTAINS InterPro DOMAIN/s: FAD-dependent pyridine nucleoti…
