# Supplementary material for: Distinct Molecular Biomechanical Mechanisms Inhibit Endosperm Cell‐Wall Weakening and Seed Germination at Cold and Warm Nonoptimal Temperatures
Source: Plant Cell Environ. 2025 Aug 5;48(11):8047–67. doi: 10.1111/pce.70103 (PMC12502036; doi:10.1111/pce.70103)
Supplement: Supplementary file 8 — SI Dataset S7. Lepidium sativum DEGs: 27ºC versus 32ºC. [file PCE-48-8047-s007.xlsx]

## Sheet: CAP27°Cvs32°C cold up
Supplemental Dataset 7 - Steinbrecher et al. (2025). Distinct molecular biomechanical mechanisms inhibit endosperm cell-wall weakening and seed germination at cold and warm non-optimal temperatures.
Lepidium sativum FR14 differentially expressed genes (DEGs; ≥2-fold) mean ± SEM transcript abundances: CAP 27ºC versus 32ºC (cold up-regulated)
Normalized, background-substracted, log base 2 transformed microarray intensity mean values ± SE (N=4) of CAP DEGs detected on the arrays are listed below.
The corresponding array data are deposited in ArrayExpress database (www.ebi.ac.uk/arrayexpress) under accession number E-MTAB-1811.
In the arrays, the temperatures 11°C, 18°C, 27°C and 32°C were compared in two seed compartments, CAP (micropylar endosperm) and RAD (radicle plus 1/3 lower hypocotyl) at 10 h.
Arabidopsis thaliana AGI numbers for the ATH1 array probes corresponding to Lepidium sativum putative orthologous genes are listed together with the TAIR10 description.
DEG number	CAP		CAP		CAP		CAP		RAD		RAD		RAD		RAD
13	11°C Cap		18°C Cap		27°C Cap		32°C Cap		11°C Rad		18°C Rad		27°C Rad		32°C Rad		TAIR10	TAIR10	TAIR10
AGI	Mean	SE	Mean	SE	Mean	SE	Mean	SE	Mean	SE	Mean	SE	Mean	SE	Mean	SE	Model_name	Short_description	Computational_description
AT1G01750	2.95546	0.172813	3.96661	0.218473	6.42131	0.113594	4.31277	0.409436	2.80504	0.0739855	2.94411	0.16893	2.79193	0.0825098	2.75174	0.0691119	AT1G01750.1	actin depolymerizing factor 11	actin depolymerizing factor 11 (ADF11); FUNCTIONS IN: actin binding; INVOLVED IN: biological_process unknown; LOCATED IN: intracellular; EXPRESSED IN: 6 plant structures; EXPRESSED DURING: 4 anthesis, petal differentiation and expansion stage; CONTAINS InterPro DOMAIN/s: Actin-binding, cofilin/tropomyosin type (InterPro:IPR002108); BEST Arabidopsis thaliana protein match is: actin depolymerizing …
AT4G16370	3.8755	0.171925	4.54309	0.164219	5.8161	0.224548	4.00216	0.059046	4.16404	0.350814	4.08655	0.127498	4.13729	0.154524	3.96449	0.098282	AT4G16370.1	oligopeptide transporter	oligopeptide transporter (OPT3); CONTAINS InterPro DOMAIN/s: Tetrapeptide transporter, OPT1/isp4 (InterPro:IPR004648), Oligopeptide transporter OPT superfamily (InterPro:IPR004813); BEST Arabidopsis thaliana protein match is: oligopeptide transporter 2 (TAIR:AT1G09930.1); Has 1146 Blast hits to 1125 proteins in 109 species: Archae - 0; Bacteria - 26; Metazoa - 0; Fungi - 775; Plants - 337; Viruse…
AT1G66200	6.55293	0.142214	9.08433	0.11862	10.7989	0.0921714	9.05801	0.0572642	6.61145	0.133657	7.75389	0.152737	8.17612	0.129891	7.66353	0.155498	AT1G66200.1	glutamine synthase clone F11	glutamine synthase clone F11 (GSR2); FUNCTIONS IN: glutamate-ammonia ligase activity, copper ion binding; INVOLVED IN: nitrate assimilation, response to fructose stimulus, response to salt stress, response to sucrose stimulus, response to glucose stimulus; LOCATED IN: cytosol, cytosolic ribosome, apoplast, vacuole, chloroplast envelope; EXPRESSED IN: 24 plant structures; EXPRESSED DURING: 14 grow…
AT1G44318	4.32112	0.107575	5.54035	0.343166	6.76962	0.0838936	5.19125	0.136081	4.13775	0.186308	5.10286	0.188992	4.87504	0.0870933	4.78998	0.135277	AT1G44318.1	Aldolase superfamily protein	hemb2; FUNCTIONS IN: porphobilinogen synthase activity, catalytic activity, metal ion binding; INVOLVED IN: porphyrin biosynthetic process; EXPRESSED IN: root; CONTAINS InterPro DOMAIN/s: Aldolase-type TIM barrel (InterPro:IPR013785), Tetrapyrrole biosynthesis, porphobilinogen synthase (InterPro:IPR001731); BEST Arabidopsis thaliana protein match is: Aldolase superfamily protein (TAIR:AT1G69740.2…
AT5G08370	2.90172	0.166752	5.25743	0.286553	6.07864	0.0631237	4.55995	0.243219	2.73726	0.172522	3.16257	0.137178	3.55924	0.178006	3.17631	0.0759584	AT5G08370.1	alpha-galactosidase 2	alpha-galactosidase 2 (AGAL2); FUNCTIONS IN: alpha-galactosidase activity, hydrolase activity, hydrolyzing O-glycosyl compounds, catalytic activity; INVOLVED IN: positive regulation of flower development, leaf morphogenesis; LOCATED IN: plant-type cell wall; EXPRESSED IN: 22 plant structures; EXPRESSED DURING: 13 growth stages; CONTAINS InterPro DOMAIN/s: Aldolase-type TIM barrel (InterPro:IPR013…
AT3G17790	7.69275	0.0315745	9.09643	0.0711328	10.0446	0.168753	8.61571	0.0993703	9.51487	0.0847857	10.4968	0.0800941	11.2141	0.0508509	10.0148	0.145581	AT3G17790.1	purple acid phosphatase 17	purple acid phosphatase 17 (PAP17); CONTAINS InterPro DOMAIN/s: Metallophosphoesterase (InterPro:IPR004843); BEST Arabidopsis thaliana protein match is: purple acid phosphatase 3 (TAIR:AT1G14700.1); Has 1229 Blast hits to 1218 proteins in 312 species: Archae - 4; Bacteria - 345; Metazoa - 336; Fungi - 8; Plants - 191; Viruses - 0; Other Eukaryotes - 345 (source: NCBI BLink).
AT3G16800	7.58547	0.0984341	8.24914	0.161297	9.18013	0.118276	7.82639	0.216123	7.0009	0.292691	6.22084	0.0445822	5.87035	0.142783	6.04687	0.131649	AT3G16800.1	Protein phosphatase 2C family protein	Protein phosphatase 2C family protein; FUNCTIONS IN: protein serine/threonine phosphatase activity, catalytic activity; INVOLVED IN: biological_process unknown; LOCATED IN: nucleus, cytoplasm; EXPRESSED IN: 12 plant structures; EXPRESSED DURING: 6 growth stages; CONTAINS InterPro DOMAIN/s: Protein phosphatase 2C-related (InterPro:IPR001932), Protein phosphatase 2C, N-terminal (InterPro:IPR014045)…
AT4G36930	7.43065	0.112752	8.21727	0.08375	9.68473	0.0979652	8.36188	0.162626	6.10084	0.171087	6.0199	0.0170765	6.89827	0.0573215	7.00573	0.144709	AT4G36930.1	basic helix-loop-helix (bHLH) DNA-binding superfamily protein	SPATULA (SPT); CONTAINS InterPro DOMAIN/s: Helix-loop-helix DNA-binding domain (InterPro:IPR001092), Helix-loop-helix DNA-binding (InterPro:IPR011598); BEST Arabidopsis thaliana protein match is: basic helix-loop-helix (bHLH) DNA-binding superfamily protein (TAIR:AT5G67110.1); Has 30201 Blast hits to 17322 proteins in 780 species: Archae - 12; Bacteria - 1396; Metazoa - 17338; Fungi - 3422; Plant…
AT1G10380	7.44874	0.097435	7.07787	0.0901895	9.67024	0.103202	8.35342	0.185085	7.11805	0.040452	6.58883	0.0994546	6.65137	0.112601	6.37918	0.128444	AT1G10380.1	Putative membrane lipoprotein	Putative membrane lipoprotein; FUNCTIONS IN: molecular_function unknown; INVOLVED IN: biological_process unknown; LOCATED IN: endomembrane system; EXPRESSED IN: 19 plant structures; EXPRESSED DURING: 10 growth stages; BEST Arabidopsis thaliana protein match is: unknown protein (TAIR:AT3G17350.1); Has 280 Blast hits to 279 proteins in 14 species: Archae - 0; Bacteria - 0; Metazoa - 0; Fungi - 0; P…
AT3G20820	4.69505	0.193805	7.37075	0.322126	7.90095	0.207487	6.60215	0.205914	5.43335	0.175734	7.41932	0.152471	7.3403	0.146475	6.50385	0.156699	AT3G20820.1	Leucine-rich repeat (LRR) family protein	Leucine-rich repeat (LRR) family protein; INVOLVED IN: signal transduction, defense response; LOCATED IN: apoplast, cell wall, chloroplast, membrane; EXPRESSED IN: 23 plant structures; EXPRESSED DURING: 13 growth stages; CONTAINS InterPro DOMAIN/s: Leucine-rich repeat-containing N-terminal domain, type 2 (InterPro:IPR013210), Leucine-rich repeat (InterPro:IPR001611); BEST Arabidopsis thaliana pro…
AT4G35250	4.89248	0.14324	7.51648	0.170197	7.38973	0.0935178	6.10671	0.101887	4.03754	0.139033	5.94837	0.106726	6.35859	0.0950405	5.12364	0.237244	AT4G35250.1	NAD(P)-binding Rossmann-fold superfamily protein	NAD(P)-binding Rossmann-fold superfamily protein; FUNCTIONS IN: binding, catalytic activity; INVOLVED IN: metabolic process; LOCATED IN: chloroplast; EXPRESSED IN: 21 plant structures; EXPRESSED DURING: 13 growth stages; CONTAINS InterPro DOMAIN/s: NAD(P)-binding domain (InterPro:IPR016040), NmrA-like (InterPro:IPR008030); BEST Arabidopsis thaliana protein match is: NAD(P)-binding Rossmann-fold s…
AT3G04810	4.45572	0.134206	5.02608	0.0730685	6.89823	0.151958	5.78685	0.0102152	4.65046	0.136148	5.29563	0.0275707	5.0758	0.11769	5.15431	0.0568369	AT3G04810.1	NIMA-related kinase 2	NIMA-related kinase 2 (NEK2); FUNCTIONS IN: protein serine/threonine kinase activity, protein kinase activity, kinase activity, ATP binding; INVOLVED IN: protein amino acid phosphorylation; LOCATED IN: cellular_component unknown; EXPRESSED IN: 24 plant structures; EXPRESSED DURING: 14 growth stages; CONTAINS InterPro DOMAIN/s: Protein kinase, ATP binding site (InterPro:IPR017441), Protein kinase,…
AT3G26520	4.99281	0.130898	6.38365	0.0698996	7.90884	0.0881406	6.8254	0.0493568	5.6078	0.0907102	7.93736	0.124001	8.46062	0.148882	7.16297	0.0929358	AT3G26520.1	tonoplast intrinsic protein 2	tonoplast intrinsic protein 2 (TIP2); FUNCTIONS IN: water channel activity; INVOLVED IN: response to salt stress, transport, defense response to bacterium, hydrogen peroxide transmembrane transport, water homeostasis; LOCATED IN: in 6 components; EXPRESSED IN: 25 plant structures; EXPRESSED DURING: 14 growth stages; CONTAINS InterPro DOMAIN/s: Major intrinsic protein, conserved site (InterPro:IPR…

## Sheet: CAP27°Cvs32°C warm up
Supplemental Dataset 7 - Steinbrecher et al. (2025). Distinct molecular biomechanical mechanisms inhibit endosperm cell-wall weakening and seed germination at cold and warm non-optimal temperatures.
Lepidium sativum FR14 differentially expressed genes (DEGs; ≥2-fold) mean ± SEM transcript abundances: CAP 27ºC versus 32ºC (warm up-regulated)
Normalized, background-substracted, log base 2 transformed microarray intensity mean values ± SE (N=4) of CAP DEGs detected on the arrays are listed below.
The corresponding array data are deposited in ArrayExpress database (www.ebi.ac.uk/arrayexpress) under accession number E-MTAB-1811.
In the arrays, the temperatures 11°C, 18°C, 27°C and 32°C were compared in two seed compartments, CAP (micropylar endosperm) and RAD (radicle plus 1/3 lower hypocotyl) at 10 h.
Arabidopsis thaliana AGI numbers for the ATH1 array probes corresponding to Lepidium sativum putative orthologous genes are listed together with the TAIR10 description.
DEG number	CAP		CAP		CAP		CAP		RAD		RAD		RAD		RAD
46	11°C		18°C		27°C		32°C		11°C		18°C		27°C		32°C		TAIR10	TAIR10	TAIR10
AGI	Mean	SE	Mean	SE	Mean	SE	Mean	SE	Mean	SE	Mean	SE	Mean	SE	Mean	SE	Model_name	Short_description	Computational_description
AT3G03620	6.89891	0.114839	7.14099	0.0730169	7.01987	0.139189	4.21271	0.0829942	6.551	0.255855	2.62425	0.0762663	7.30755	0.207955	7.751	0.0861471	AT3G03620.1	MATE efflux family protein	MATE efflux family protein; FUNCTIONS IN: antiporter activity, drug transmembrane transporter activity, transporter activity; INVOLVED IN: drug transmembrane transport, transmembrane transport; LOCATED IN: membrane; EXPRESSED IN: 10 plant structures; EXPRESSED DURING: LP.04 four leaves visible, 4 anthesis, LP.10 ten leaves visible, petal differentiation and expansion stage; CONTAINS InterPro DOMA…
AT1G53540	7.90245	0.0956825	5.73341	0.045526	7.49693	0.177506	8.80606	0.204423	7.79826	0.356001	8.13198	0.189326	8.39154	0.265836	11.1627	0.128267	AT1G53540.1	HSP20-like chaperones superfamily protein	HSP20-like chaperones superfamily protein; CONTAINS InterPro DOMAIN/s: Heat shock protein Hsp20 (InterPro:IPR002068), HSP20-like chaperone (InterPro:IPR008978); BEST Arabidopsis thaliana protein match is: heat shock protein 17.4 (TAIR:AT3G46230.1); Has 7090 Blast hits to 7089 proteins in 1610 species: Archae - 175; Bacteria - 4287; Metazoa - 66; Fungi - 302; Plants - 1606; Viruses - 0; Other Euka…
AT2G29500	5.95912	0.189286	3.94419	0.155741	4.84244	0.14145	7.97284	0.249245	5.13315	0.509442	6.33666	0.048896	5.40889	0.296256	8.11085	0.20766	AT2G29500.1	HSP20-like chaperones superfamily protein	HSP20-like chaperones superfamily protein; CONTAINS InterPro DOMAIN/s: Heat shock protein Hsp20 (InterPro:IPR002068), HSP20-like chaperone (InterPro:IPR008978); BEST Arabidopsis thaliana protein match is: HSP20-like chaperones superfamily protein (TAIR:AT1G07400.1); Has 6873 Blast hits to 6873 proteins in 1575 species: Archae - 184; Bacteria - 4083; Metazoa - 80; Fungi - 309; Plants - 1622; Virus…
AT1G74310	7.21603	0.145617	6.11748	0.0412661	6.50529	0.240388	6.08303	0.26053	7.42272	0.159128	6.12177	0.134188	7.29538	0.177664	9.47613	0.15969	AT1G74310.1	heat shock protein 101	heat shock protein 101 (HSP101); FUNCTIONS IN: protein binding, ATPase activity, ATP binding; INVOLVED IN: response to high light intensity, response to hydrogen peroxide, response to heat, protein unfolding; EXPRESSED IN: 12 plant structures; EXPRESSED DURING: 6 growth stages; CONTAINS InterPro DOMAIN/s: Clp ATPase, C-terminal (InterPro:IPR019489), ATPase, AAA+ type, core (InterPro:IPR003593), A…
AT2G32120	6.04968	0.184359	4.08273	0.157609	4.37075	0.134521	6.80025	0.23636	5.45202	0.224227	7.07125	0.345124	5.01266	0.142203	7.04821	0.185674	AT2G32120.1	heat-shock protein 70T-2	heat-shock protein 70T-2 (HSP70T-2); FUNCTIONS IN: ATP binding; INVOLVED IN: protein folding, response to high light intensity, response to hydrogen peroxide, response to heat; LOCATED IN: cellular_component unknown; EXPRESSED IN: 23 plant structures; EXPRESSED DURING: 12 growth stages; CONTAINS InterPro DOMAIN/s: Heat shock protein 70, conserved site (InterPro:IPR018181), Heat shock protein Hsp7…
AT5G37670	5.40573	0.196311	4.08334	0.123146	4.41941	0.164009	9.6847	0.129457	5.03909	0.257769	5.05519	0.273815	4.85056	0.275805	7.03161	0.239952	AT5G37670.1	HSP20-like chaperones superfamily protein	HSP20-like chaperones superfamily protein; CONTAINS InterPro DOMAIN/s: Heat shock protein Hsp20 (InterPro:IPR002068), HSP20-like chaperone (InterPro:IPR008978); BEST Arabidopsis thaliana protein match is: HSP20-like chaperones superfamily protein (TAIR:AT1G59860.1); Has 1807 Blast hits to 1807 proteins in 277 species: Archae - 0; Bacteria - 0; Metazoa - 736; Fungi - 347; Plants - 385; Viruses - 0…
AT3G02480	7.14468	0.104414	6.4935	0.0741634	5.8654	0.123669	6.78321	0.140444	7.75425	0.227197	6.71464	0.0273917	7.03319	0.175765	7.83867	0.112477	AT3G02480.1	Late embryogenesis abundant protein (LEA) family protein	Late embryogenesis abundant protein (LEA) family protein; BEST Arabidopsis thaliana protein match is: Late embryogenesis abundant protein (LEA) family protein (TAIR:AT5G38760.1); Has 213 Blast hits to 189 proteins in 38 species: Archae - 0; Bacteria - 0; Metazoa - 9; Fungi - 12; Plants - 190; Viruses - 0; Other Eukaryotes - 2 (source: NCBI BLink).
AT1G52690	6.39419	0.035212	5.95915	0.158319	5.3205	0.190565	10.2439	0.0669664	6.664	0.163684	4.75823	0.305315	6.09937	0.134693	7.04731	0.109719	AT1G52690.1	Late embryogenesis abundant protein (LEA) family protein	Late embryogenesis abundant protein (LEA) family protein; BEST Arabidopsis thaliana protein match is: Late embryogenesis abundant protein (LEA) family protein (TAIR:AT3G15670.1); Has 2929 Blast hits to 1441 proteins in 420 species: Archae - 10; Bacteria - 766; Metazoa - 298; Fungi - 136; Plants - 1347; Viruses - 16; Other Eukaryotes - 356 (source: NCBI BLink).
AT4G10250	6.24076	0.129103	5.25528	0.0182012	6.56675	0.150351	9.13074	0.0907663	5.93845	0.485787	8.86052	0.18733	6.14887	0.333161	8.02299	0.08661	AT4G10250.1	HSP20-like chaperones superfamily protein	ATHSP22.0; FUNCTIONS IN: molecular_function unknown; INVOLVED IN: response to heat; LOCATED IN: endomembrane system; EXPRESSED IN: 8 plant structures; EXPRESSED DURING: M germinated pollen stage, 4 anthesis, C globular stage, petal differentiation and expansion stage; CONTAINS InterPro DOMAIN/s: Heat shock protein Hsp20 (InterPro:IPR002068), HSP20-like chaperone (InterPro:IPR008978); BEST Arabido…
AT5G62490	10.0843	0.0605767	9.40545	0.166066	9.3262	0.175889	8.11773	0.247	10.1908	0.126507	6.45122	0.115228	9.16907	0.0986856	10.101	0.209195	AT5G62490.1	HVA22 homologue B	HVA22 homologue B (HVA22B); FUNCTIONS IN: molecular_function unknown; INVOLVED IN: hyperosmotic salinity response, response to abscisic acid stimulus; LOCATED IN: endomembrane system; CONTAINS InterPro DOMAIN/s: TB2/DP1/HVA22 related protein (InterPro:IPR004345); BEST Arabidopsis thaliana protein match is: HVA22 homologue A (TAIR:AT1G74520.1); Has 1456 Blast hits to 1456 proteins in 207 species: …
AT1G69800	9.61924	0.0575842	8.30109	0.200049	8.10046	0.0831838	7.79002	0.101402	8.92581	0.17837	6.42545	0.0789476	8.00589	0.0832641	8.74238	0.130973	AT1G69800.1	Cystathionine beta-synthase (CBS) protein	Cystathionine beta-synthase (CBS) protein; CONTAINS InterPro DOMAIN/s: Cystathionine beta-synthase, core (InterPro:IPR000644); BEST Arabidopsis thaliana protein match is: SNF1-related protein kinase regulatory subunit gamma 1 (TAIR:AT3G48530.1); Has 879 Blast hits to 799 proteins in 237 species: Archae - 117; Bacteria - 170; Metazoa - 187; Fungi - 63; Plants - 180; Viruses - 0; Other Eukaryotes -…
AT2G31980	6.17983	0.133925	5.82611	0.0548954	6.27574	0.300916	8.49382	0.134228	5.79502	0.0910727	6.74452	0.14462	5.03089	0.126292	5.79078	0.277636	AT2G31980.1	PHYTOCYSTATIN 2	PHYTOCYSTATIN 2 (CYS2); FUNCTIONS IN: cysteine-type endopeptidase inhibitor activity; INVOLVED IN: biological_process unknown; LOCATED IN: endomembrane system; EXPRESSED IN: 18 plant structures; EXPRESSED DURING: 11 growth stages; CONTAINS InterPro DOMAIN/s: Proteinase inhibitor I25, cystatin, conserved site (InterPro:IPR018073), Proteinase inhibitor I25, cystatin (InterPro:IPR000010), Proteinase…
AT2G38905	6.04093	0.372368	4.67376	0.200418	4.20106	0.170672	9.85216	0.052966	5.06068	0.742273	7.79908	0.209098	4.02847	0.397595	5.85143	0.579242	AT2G38905.1	Low temperature and salt responsive protein family	Low temperature and salt responsive protein family; INVOLVED IN: response to cold, hyperosmotic salinity response; LOCATED IN: endomembrane system, integral to membrane; EXPRESSED IN: 10 plant structures; EXPRESSED DURING: M germinated pollen stage, 4 anthesis, petal differentiation and expansion stage; CONTAINS InterPro DOMAIN/s: Uncharacterised protein family UPF0057 (InterPro:IPR000612); BEST …
AT4G36470	4.84421	0.314318	4.09187	0.312876	2.94469	0.0708393	7.63213	0.0775733	4.5449	0.140053	6.26271	0.267616	2.93833	0.0858819	3.70755	0.188431	AT4G36470.1	S-adenosyl-L-methionine-dependent methyltransferases superfamily protein	S-adenosyl-L-methionine-dependent methyltransferases superfamily protein; CONTAINS InterPro DOMAIN/s: SAM dependent carboxyl methyltransferase (InterPro:IPR005299); BEST Arabidopsis thaliana protein match is: S-adenosyl-L-methionine-dependent methyltransferases superfamily protein (TAIR:AT3G11480.1); Has 909 Blast hits to 891 proteins in 125 species: Archae - 0; Bacteria - 69; Metazoa - 9; Fungi …
AT1G27990	9.53633	0.132579	6.69616	0.426324	5.00782	0.470621	9.15347	0.121557	9.2671	0.219805	7.50514	0.253601	5.70684	0.570017	7.89444	0.158726	AT1G27990.1		unknown protein; BEST Arabidopsis thaliana protein match is: unknown protein (TAIR:AT5G52420.1); Has 86 Blast hits to 86 proteins in 15 species: Archae - 0; Bacteria - 0; Metazoa - 0; Fungi - 0; Plants - 84; Viruses - 0; Other Eukaryotes - 2 (source: NCBI BLink).
AT1G35720	5.24861	0.347452	6.83969	0.216965	5.23123	0.280634	8.64442	0.122744	5.34763	0.240409	6.43441	0.158022	7.69802	0.293294	7.58494	0.251179	AT1G35720.1	annexin 1	annexin 1 (ANNAT1); FUNCTIONS IN: in 7 functions; INVOLVED IN: in 8 processes; LOCATED IN: in 10 components; EXPRESSED IN: 31 plant structures; EXPRESSED DURING: 16 growth stages; CONTAINS InterPro DOMAIN/s: Annexin like protein (InterPro:IPR015472), Annexin repeat (InterPro:IPR018502), Annexin repeat, conserved site (InterPro:IPR018252), Annexin (InterPro:IPR001464), Annexin, type plant (InterPr…
AT1G29330	4.82122	0.164169	4.86969	0.149375	4.46705	0.125953	5.86983	0.13847	4.55018	0.166818	4.31999	0.167518	5.76028	0.222625	6.68968	0.0585926	AT1G29330.1	ER lumen protein retaining receptor family protein	ENDOPLASMIC RETICULUM RETENTION DEFECTIVE 2 (ERD2); CONTAINS InterPro DOMAIN/s: ER lumen protein retaining receptor (InterPro:IPR000133); BEST Arabidopsis thaliana protein match is: endoplasmic reticulum retention defective 2B (TAIR:AT3G25040.1); Has 909 Blast hits to 907 proteins in 229 species: Archae - 0; Bacteria - 0; Metazoa - 321; Fungi - 187; Plants - 229; Viruses - 0; Other Eukaryotes - 1…
AT3G02840	4.95218	0.199512	5.26893	0.123976	4.12087	0.311323	4.85287	0.12839	4.50253	0.159744	4.00962	0.125013	4.42894	0.153241	5.85041	0.473723	AT3G02840.1	ARM repeat superfamily protein	ARM repeat superfamily protein; FUNCTIONS IN: binding; INVOLVED IN: response to other organism, response to ozone; EXPRESSED IN: 16 plant structures; EXPRESSED DURING: 8 growth stages; CONTAINS InterPro DOMAIN/s: Armadillo-like helical (InterPro:IPR011989), Armadillo-type fold (InterPro:IPR016024); BEST Arabidopsis thaliana protein match is: ARM repeat superfamily protein (TAIR:AT5G37490.1); Has …
AT2G07731	8.69036	0.154934	5.70152	0.165656	3.96523	0.272573	7.00982	0.27938	6.28613	0.515261	3.59373	0.246072	4.12432	0.278593	5.67978	0.24681	AT2G07731.1		pseudogene, similar to NADH-ubiquinone oxidoreductase chain 6 (EC 1.6.5.3). (Field mustard), blastp match of 96% identity and 3.7e-99 P-value to SP|Q01825|NU6M_ARATH NADH-ubiquinone oxidoreductase chain 6 (EC 1.6.5.3). (Field mustard) {Brassica campestris}
ATMG00270	8.69036	0.154934	5.70152	0.165656	3.96523	0.272573	6.26096	0.143881	6.28613	0.515261	4.02131	0.275334	4.12432	0.278593	5.67978	0.24681	ATMG00270.1	NADH dehydrogenase 6	NADH dehydrogenase 6 (NAD6); CONTAINS InterPro DOMAIN/s: NADH:ubiquinone/plastoquinone oxidoreductase, chain 6 (InterPro:IPR001457); BEST Arabidopsis thaliana protein match is: Cytochrome b/b6 protein (TAIR:ATMG00590.1).
AT4G17050	3.55626	0.155649	6.00133	0.0824553	4.65197	0.362535	8.45996	0.319311	3.77166	0.267254	5.41269	0.0620537	5.9879	0.175224	6.2872	0.144381	AT4G17050.1	ureidoglycine aminohydrolase	ureidoglycine aminohydrolase (UGLYAH); FUNCTIONS IN: ureidoglycine aminohydrolase activity, sequence-specific DNA binding transcription factor activity; INVOLVED IN: allantoin catabolic process, regulation of transcription; LOCATED IN: endomembrane system; CONTAINS InterPro DOMAIN/s: Cupin 2, conserved barrel (InterPro:IPR013096), Cupin, RmlC-type (InterPro:IPR011051), RmlC-like jelly roll fold (…
AT4G29980	4.01487	0.42211	4.12976	0.365203	3.62762	0.0518273	5.9775	0.103365	3.94681	0.211239	4.76706	0.0869605	4.54815	0.215043	5.17598	0.317133	AT4G29980.1		FUNCTIONS IN: molecular_function unknown; INVOLVED IN: biological_process unknown; LOCATED IN: endomembrane system; EXPRESSED IN: leaf whorl, sepal, flower, seed; EXPRESSED DURING: petal differentiation and expansion stage, E expanded cotyledon stage; BEST Arabidopsis thaliana protein match is: Fasciclin-like arabinogalactan family protein (TAIR:AT1G30800.1); Has 30201 Blast hits to 17322 protein…
AT3G10930	3.92786	0.257641	5.90846	0.346756	3.1887	0.21615	7.1107	0.528676	2.60502	0.143878	5.00913	0.666985	2.8809	0.227334	4.48597	1.01864	AT3G10930.1		unknown protein; FUNCTIONS IN: molecular_function unknown; INVOLVED IN: biological_process unknown; LOCATED IN: mitochondrion; EXPRESSED IN: 18 plant structures; EXPRESSED DURING: 9 growth stages; Has 1 Blast hits to 1 proteins in 1 species: Archae - 0; Bacteria - 0; Metazoa - 0; Fungi - 0; Plants - 1; Viruses - 0; Other Eukaryotes - 0 (source: NCBI BLink).
AT2G21820	4.72344	0.271271	3.85752	0.02198	3.44196	0.14931	7.98322	0.141269	4.56146	0.216015	7.08774	0.101656	3.86652	0.10431	4.66747	0.213476	AT2G21820.1		unknown protein; Has 45 Blast hits to 45 proteins in 13 species: Archae - 0; Bacteria - 0; Metazoa - 0; Fungi - 0; Plants - 45; Viruses - 0; Other Eukaryotes - 0 (source: NCBI BLink).
AT5G59730	6.51582	0.147058	6.24924	0.326049	4.70669	0.158808	5.92915	0.356117	4.65535	0.235223	5.93272	0.453579	4.3744	0.124162	5.87343	0.402925	AT5G59730.1	exocyst subunit exo70 family protein H7	exocyst subunit exo70 family protein H7 (EXO70H7); INVOLVED IN: exocytosis, vesicle docking involved in exocytosis; LOCATED IN: cytosol, nucleus, exocyst; EXPRESSED IN: 22 plant structures; EXPRESSED DURING: 13 growth stages; CONTAINS InterPro DOMAIN/s: Exo70 exocyst complex subunit (InterPro:IPR004140); BEST Arabidopsis thaliana protein match is: exocyst subunit exo70 family protein H6 (TAIR:AT1…
AT2G07711	11.8094	0.0885416	9.06781	0.111806	8.03227	0.127385	8.1506	0.181757	9.93861	0.519624	7.11566	0.152248	7.60195	0.252857	9.11669	0.157146	AT2G07711.1		pseudogene, similar to NADH dehydrogenase subunit 5, blastp match of 97% identity and 2.2e-244 P-value to GP|1066145|dbj|BAA07176.1||D37958 NADH dehydrogenase subunit 5 {Malus x domestica}
ATMG00513	11.8094	0.0885416	9.06781	0.111806	8.03227	0.127385	5.67949	0.195429	9.93861	0.519624	4.53774	0.864503	7.60195	0.252857	9.11669	0.157146	ATMG00513.1	NADH dehydrogenase 5A	NADH dehydrogenase 5A (NAD5A); CONTAINS InterPro DOMAIN/s: NADH-plastoquinone oxidoreductase, chain 5 (InterPro:IPR003945), NADH:ubiquinone oxidoreductase, chain 5/L, N-terminal (InterPro:IPR001516), NADH:ubiquinone/plastoquinone oxidoreductase (InterPro:IPR001750); BEST Arabidopsis thaliana protein match is: NADH dehydrogenase 5B (TAIR:ATMG00665.1).
AT1G27130	7.56194	0.0421043	7.61329	0.157989	7.56689	0.107124	5.88575	0.0872996	7.75849	0.190501	6.3167	0.147112	8.31423	0.0533622	8.56582	0.143834	AT1G27130.1	glutathione S-transferase tau 13	glutathione S-transferase tau 13 (GSTU13); FUNCTIONS IN: glutathione transferase activity; INVOLVED IN: response to cadmium ion, toxin catabolic process; LOCATED IN: cytoplasm; EXPRESSED IN: 23 plant structures; EXPRESSED DURING: 13 growth stages; CONTAINS InterPro DOMAIN/s: Thioredoxin fold (InterPro:IPR012335), Glutathione S-transferase, C-terminal (InterPro:IPR004046), Glutathione S-transferas…
AT2G07671	10.5047	0.160673	8.42042	0.087667	6.34774	0.178625	8.84249	0.0983033	9.03785	0.329394	7.28652	0.15912	6.08033	0.205523	7.33123	0.178786	AT2G07671.1	ATP synthase subunit C family protein	ATP synthase subunit C family protein; FUNCTIONS IN: hydrogen ion transmembrane transporter activity, ATPase activity; INVOLVED IN: proton transport, ATP synthesis coupled proton transport; LOCATED IN: proton-transporting ATP synthase complex, coupling factor F(o), proton-transporting two-sector ATPase complex, proton-transporting domain; CONTAINS InterPro DOMAIN/s: ATPase, F0 complex, subunit C,…
ATMG00040	10.5047	0.160673	8.42042	0.087667	6.34774	0.178625	7.93807	0.146397	9.03785	0.329394	3.50662	0.125008	6.08033	0.205523	7.33123	0.178786	ATMG00040.1	ATP synthase subunit C family protein	ATP synthase subunit C family protein; FUNCTIONS IN: hydrogen ion transmembrane transporter activity; INVOLVED IN: ATP synthesis coupled proton transport; LOCATED IN: proton-transporting ATP synthase complex, coupling factor F(o), proton-transporting two-sector ATPase complex, proton-transporting domain; CONTAINS InterPro DOMAIN/s: ATPase, F0/V0 complex, subunit C (InterPro:IPR002379), ATPase, F0…
ATMG01080	10.5047	0.160673	8.42042	0.087667	6.34774	0.178625	6.39019	0.183314	9.03785	0.329394	5.21801	0.313194	6.08033	0.205523	7.33123	0.178786	ATMG01080.1	mitochondrial F0-ATPase subunit 9	mitochondrial F0-ATPase subunit 9 (ATP9); FUNCTIONS IN: hydrogen ion transmembrane transporter activity; INVOLVED IN: ATP synthesis coupled proton transport; LOCATED IN: mitochondrion; EXPRESSED IN: cultured cell; CONTAINS InterPro DOMAIN/s: ATPase, F0 complex, subunit C, DCCD-binding site (InterPro:IPR020537), ATPase, F0/V0 complex, subunit C (InterPro:IPR002379), ATPase, F0 complex, subunit C (…
AT4G19710	5.33262	0.104779	5.87137	0.301458	6.7347	0.128936	8.07426	0.145202	6.23109	0.230863	7.55384	0.0967158	7.43158	0.0402888	7.69135	0.0996271	AT4G19710.1	aspartate kinase-homoserine dehydrogenase ii	aspartate kinase-homoserine dehydrogenase ii (AK-HSDH II); FUNCTIONS IN: homoserine dehydrogenase activity, aspartate kinase activity; INVOLVED IN: aspartate family amino acid biosynthetic process; LOCATED IN: chloroplast; EXPRESSED IN: 24 plant structures; EXPRESSED DURING: 13 growth stages; CONTAINS InterPro DOMAIN/s: Aspartate/glutamate/uridylate kinase (InterPro:IPR001048), Homoserine dehydro…
AT2G07707	10.548	0.091273	8.1668	0.18555	6.62338	0.16602	4.43623	0.267604	8.78897	0.494387	3.0586	0.14484	5.98044	0.178452	7.52002	0.212341	AT2G07707.1	Plant mitochondrial ATPase, F0 complex, subunit 8 protein	Plant mitochondrial ATPase, F0 complex, subunit 8 protein; FUNCTIONS IN: cobalt ion binding; INVOLVED IN: ATP synthesis coupled proton transport; LOCATED IN: mitochondrion, vacuole, membrane; EXPRESSED IN: cultured cell, leaf; CONTAINS InterPro DOMAIN/s: ATPase, F0 complex, subunit 8, mitochondrial, plant (InterPro:IPR003319), Protein of unknown function DUF1082, plant mitochondria (InterPro:IPR0…
ATMG00480	10.548	0.091273	8.1668	0.18555	6.62338	0.16602	4.90711	0.0932811	8.78897	0.494387	4.7098	0.183417	5.98044	0.178452	7.52002	0.212341	ATMG00480.1	Plant mitochondrial ATPase, F0 complex, subunit 8 protein	Plant mitochondrial ATPase, F0 complex, subunit 8 protein; FUNCTIONS IN: hydrogen ion transporting ATP synthase activity, rotational mechanism; INVOLVED IN: ATP synthesis coupled proton transport; LOCATED IN: mitochondrion, chloroplast, mitochondrial proton-transporting ATP synthase complex, coupling factor F(o); EXPRESSED IN: guard cell; CONTAINS InterPro DOMAIN/s: ATPase, F0 complex, subunit 8,…
AT2G07698	12.1747	0.0446627	9.65731	0.110719	8.67998	0.157806	4.03871	0.18126	9.90502	0.505526	3.36659	0.103955	7.97681	0.202706	9.33684	0.102271	AT2G07698.1	ATPase, F1 complex, alpha subunit protein	ATPase, F1 complex, alpha subunit protein; FUNCTIONS IN: hydrogen ion transporting ATP synthase activity, rotational mechanism, poly(U) RNA binding, zinc ion binding; INVOLVED IN: proton transport, ATP metabolic process, ATP synthesis coupled proton transport; LOCATED IN: in 7 components; EXPRESSED IN: male gametophyte, juvenile leaf, cultured cell, leaf; EXPRESSED DURING: seedling growth, seed d…
ATMG01190	12.1747	0.0446627	9.65731	0.110719	8.67998	0.157806	5.80926	0.0887006	9.90502	0.505526	4.05808	0.115906	7.97681	0.202706	9.33684	0.102271	ATMG01190.1	ATP synthase subunit 1	ATP synthase subunit 1 (ATP1); FUNCTIONS IN: copper ion binding, cobalt ion binding, zinc ion binding; INVOLVED IN: response to oxidative stress; LOCATED IN: mitochondrion, cell wall; EXPRESSED IN: cotyledon, guard cell, seed, leaf; CONTAINS InterPro DOMAIN/s: ATPase, alpha/beta subunit, nucleotide-binding domain, active site (InterPro:IPR020003), ATPase, F1 complex, alpha subunit (InterPro:IPR00…
AT2G07727	11.1206	0.0523285	8.54867	0.152796	7.29581	0.163965	6.53834	0.34765	8.68955	0.553893	5.77955	0.563839	6.40995	0.234583	7.90638	0.213127	AT2G07727.1	Di-haem cytochrome, transmembrane;Cytochrome b/b6, C-terminal	Di-haem cytochrome, transmembrane;Cytochrome b/b6, C-terminal; FUNCTIONS IN: electron carrier activity, oxidoreductase activity; INVOLVED IN: respiratory electron transport chain; LOCATED IN: membrane; CONTAINS InterPro DOMAIN/s: Cytochrome b/b6, C-terminal (InterPro:IPR005798), Cytochrome b/b6 (InterPro:IPR016175), Di-haem cytochrome, transmembrane (InterPro:IPR016174), Cytochrome b/b6, N-termin…
ATMG00220	11.1206	0.0523285	8.54867	0.152796	7.29581	0.163965	11.0675	0.234511	8.68955	0.553893	9.38134	0.16718	6.40995	0.234583	7.90638	0.213127	ATMG00220.1	apocytochrome b	apocytochrome b (COB); FUNCTIONS IN: ubiquinol-cytochrome-c reductase activity; INVOLVED IN: aerobic respiration; LOCATED IN: mitochondrion, mitochondrial respiratory chain complex III; EXPRESSED IN: cultured cell; CONTAINS InterPro DOMAIN/s: Cytochrome b/b6 (InterPro:IPR016175), Cytochrome b/b6, C-terminal (InterPro:IPR005798), Di-haem cytochrome, transmembrane (InterPro:IPR016174), Cytochrome b…
AT2G07687	11.4021	0.0868196	8.76055	0.108703	7.40716	0.121993	7.79002	0.101402	9.33053	0.405841	6.42545	0.0789476	6.54453	0.163252	7.80726	0.0831256	AT2G07687.1	Cytochrome c oxidase, subunit III	Cytochrome c oxidase, subunit III; FUNCTIONS IN: cytochrome-c oxidase activity; INVOLVED IN: mitochondrial electron transport, cytochrome c to oxygen; LOCATED IN: membrane; CONTAINS InterPro DOMAIN/s: Cytochrome c oxidase, subunit III (InterPro:IPR000298); BEST Arabidopsis thaliana protein match is: cytochrome c oxidase subunit 3 (TAIR:ATMG00730.1); Has 29038 Blast hits to 29025 proteins in 5946 …
ATMG00730	11.4021	0.0868196	8.76055	0.108703	7.40716	0.121993	8.64442	0.122744	9.33053	0.405841	6.43441	0.158022	6.54453	0.163252	7.80726	0.0831256	ATMG00730.1	cytochrome c oxidase subunit 3	cytochrome c oxidase subunit 3 (COX3); CONTAINS InterPro DOMAIN/s: Cytochrome c oxidase, subunit III (InterPro:IPR000298); BEST Arabidopsis thaliana protein match is: Cytochrome c oxidase, subunit III (TAIR:AT2G07687.1).
AT4G23310	2.82533	0.145131	3.34156	0.333252	2.96271	0.171775	5.86983	0.13847	2.78968	0.146514	4.31999	0.167518	3.18473	0.175303	3.2496	0.285279	AT4G23310.1	cysteine-rich RLK (RECEPTOR-like protein kinase) 23	cysteine-rich RLK (RECEPTOR-like protein kinase) 23 (CRK23); FUNCTIONS IN: protein serine/threonine kinase activity, protein kinase activity, ATP binding; INVOLVED IN: defense response; LOCATED IN: endomembrane system; EXPRESSED IN: stem, leaf whorl, leaf; EXPRESSED DURING: LP.06 six leaves visible, LP.04 four leaves visible, LP.08 eight leaves visible; CONTAINS InterPro DOMAIN/s: Protein kinase,…
AT3G21480	6.00784	0.101434	5.19183	0.41401	4.53405	0.254582	7.63213	0.0775733	4.60407	0.331157	6.26271	0.267616	5.22603	0.3367	4.73652	0.19374	AT3G21480.1	BRCT domain-containing DNA repair protein	BRCT domain-containing DNA repair protein; FUNCTIONS IN: molecular_function unknown; INVOLVED IN: biological_process unknown; LOCATED IN: intracellular; CONTAINS InterPro DOMAIN/s: BRCT (InterPro:IPR001357); BEST Arabidopsis thaliana protein match is: BRCT domain-containing DNA repair protein (TAIR:AT4G03130.1); Has 730 Blast hits to 680 proteins in 204 species: Archae - 4; Bacteria - 146; Metazo…
AT1G48130	6.82015	0.0335127	6.19524	0.0533613	7.27634	0.131521	9.15347	0.121557	6.32244	0.277859	7.50514	0.253601	5.65844	0.0756857	7.27461	0.153921	AT1G48130.1	1-cysteine peroxiredoxin 1	1-cysteine peroxiredoxin 1 (PER1); FUNCTIONS IN: thioredoxin peroxidase activity, antioxidant activity; INVOLVED IN: maintenance of seed dormancy, response to desiccation; LOCATED IN: cellular_component unknown; EXPRESSED IN: embryo, aleurone layer, seed; EXPRESSED DURING: seed development stages; CONTAINS InterPro DOMAIN/s: Peroxiredoxin, C-terminal (InterPro:IPR019479), Thioredoxin fold (InterP…
AT1G16290	2.69324	0.13531	2.94811	0.165359	3.10068	0.16294	8.49382	0.134228	2.75804	0.0931517	6.74452	0.14462	2.7938	0.122637	2.9406	0.0563928	AT1G16290.1		FUNCTIONS IN: molecular_function unknown; INVOLVED IN: biological_process unknown; LOCATED IN: chloroplast, vacuole; EXPRESSED IN: 19 plant structures; EXPRESSED DURING: 11 growth stages; CONTAINS InterPro DOMAIN/s: Lytic transglycosylase-like, catalytic (InterPro:IPR008258); Has 171 Blast hits to 155 proteins in 40 species: Archae - 0; Bacteria - 54; Metazoa - 0; Fungi - 0; Plants - 55; Viruses …
AT3G54940	8.31489	0.228841	7.07663	0.180454	7.84103	0.0569978	7.79002	0.101402	8.32171	0.296922	6.42545	0.0789476	7.07951	0.18414	7.62257	0.200149	AT3G54940.2	Papain family cysteine protease	Papain family cysteine protease; FUNCTIONS IN: cysteine-type endopeptidase activity, cysteine-type peptidase activity; INVOLVED IN: proteolysis; LOCATED IN: endomembrane system; EXPRESSED IN: embryo, sepal, carpel; EXPRESSED DURING: 4 anthesis, C globular stage; CONTAINS InterPro DOMAIN/s: Peptidase C1A, papain (InterPro:IPR013128), Proteinase inhibitor I29, cathepsin propeptide (InterPro:IPR0132…
AT2G30750	7.43655	0.165616	4.99502	0.382562	4.94484	0.0639167	9.85216	0.052966	3.20049	0.207988	7.79908	0.209098	3.84744	0.0631568	3.98663	0.618867	AT2G30750.1	cytochrome P450, family 71, subfamily A, polypeptide 12	cytochrome P450, family 71, subfamily A, polypeptide 12 (CYP71A12); FUNCTIONS IN: electron carrier activity, monooxygenase activity, iron ion binding, oxygen binding, heme binding; INVOLVED IN: response to bacterium; LOCATED IN: endomembrane system; EXPRESSED IN: stem, stamen; EXPRESSED DURING: 4 anthesis; CONTAINS InterPro DOMAIN/s: Cytochrome P450 (InterPro:IPR001128), Cytochrome P450, conserve…

## Sheet: RAD27°Cvs32°C cold up
Supplemental Dataset 7 - Steinbrecher et al. (2025). Distinct molecular biomechanical mechanisms inhibit endosperm cell-wall weakening and seed germination at cold and warm non-optimal temperatures.
Lepidium sativum FR14 differentially expressed genes (DEGs; ≥2-fold) mean ± SEM transcript abundances: RAD 27ºC versus 32ºC (cold up-regulated)
Normalized, background-substracted, log base 2 transformed microarray intensity mean values ± SE (N=4) of RAD DEGs detected on the arrays are listed below.
The corresponding array data are deposited in ArrayExpress database (www.ebi.ac.uk/arrayexpress) under accession number E-MTAB-1811.
In the arrays, the temperatures 11°C, 18°C, 27°C and 32°C were compared in two seed compartments, CAP (micropylar endosperm) and RAD (radicle plus 1/3 lower hypocotyl) at 10 h.
Arabidopsis thaliana AGI numbers for the ATH1 array probes corresponding to Lepidium sativum putative orthologous genes are listed together with the TAIR10 description.
DEG number	CAP		CAP		CAP		CAP		RAD		RAD		RAD		RAD
10	11°C Cap		18°C Cap		27°C Cap		32°C Cap		11°C Rad		18°C Rad		27°C Rad		32°C Rad		TAIR10	TAIR10	TAIR10
AGI	Mean	SE	Mean	SE	Mean	SE	Mean	SE	Mean	SE	Mean	SE	Mean	SE	Mean	SE	Model_name	Short_description	Computational_description
AT3G17790	7.69275	0.0315745	9.09643	0.0711328	10.0446	0.168753	8.61571	0.0993703	9.51487	0.0847857	10.4968	0.0800941	10.0446	0.168753	8.61571	0.0993703	AT3G17790.1	purple acid phosphatase 17	purple acid phosphatase 17 (PAP17); CONTAINS InterPro DOMAIN/s: Metallophosphoesterase (InterPro:IPR004843); BEST Arabidopsis thaliana protein match is: purple acid phosphatase 3 (TAIR:AT1G14700.1); Has 1229 Blast hits to 1218 proteins in 312 species: Archae - 4; Bacteria - 345; Metazoa - 336; Fungi - 8; Plants - 191; Viruses - 0; Other Eukaryotes - 345 (source: NCBI BLink).
AT3G26520	4.99281	0.130898	6.38365	0.0698996	7.90884	0.0881406	6.8254	0.0493568	5.6078	0.0907102	7.93736	0.124001	7.90884	0.0881406	6.8254	0.0493568	AT3G26520.1	tonoplast intrinsic protein 2	tonoplast intrinsic protein 2 (TIP2); FUNCTIONS IN: water channel activity; INVOLVED IN: response to salt stress, transport, defense response to bacterium, hydrogen peroxide transmembrane transport, water homeostasis; LOCATED IN: in 6 components; EXPRESSED IN: 25 plant structures; EXPRESSED DURING: 14 growth stages; CONTAINS InterPro DOMAIN/s: Major intrinsic protein, conserved site (InterPro:IPR…
AT2G07688	9.77268	0.112983	8.73944	0.287456	7.48053	0.0979449	6.63696	0.313398	8.74258	0.332859	6.84836	0.394191	7.48053	0.0979449	6.63696	0.313398	AT2G07688.1		pseudogene, similar to Photosystem Q(B) protein (32 kDa thylakoid membrane protein) (Photosystem II protein D1)., blastp match of 82% identity and 4.9e-79 P-value to SP|Q9MUW0|PSBA_MESVI Photosystem Q(B) protein (32 kDa thylakoid membrane protein) (Photosystem II protein D1). {Mesostigma viride}
ATCG00020	9.77268	0.112983	8.73944	0.287456	7.48053	0.0979449	6.63696	0.313398	8.74258	0.332859	6.84836	0.394191	7.48053	0.0979449	6.63696	0.313398	ATCG00020.1	photosystem II reaction center protein A	photosystem II reaction center protein A (PSBA); FUNCTIONS IN: chlorophyll binding; INVOLVED IN: photosynthesis, light reaction; LOCATED IN: in 6 components; EXPRESSED IN: 24 plant structures; EXPRESSED DURING: 14 growth stages; CONTAINS InterPro DOMAIN/s: Photosystem II reaction centre protein PsbA/D1 (InterPro:IPR005867), Photosynthetic reaction centre, L/M (InterPro:IPR000484); BEST Arabidopsi…
AT5G15910	6.59725	0.0680461	9.00585	0.182102	9.44369	0.0528311	8.75734	0.128342	5.68212	0.210624	8.73981	0.0305066	9.44369	0.0528311	8.75734	0.128342	AT5G15910.1	NAD(P)-binding Rossmann-fold superfamily protein	NAD(P)-binding Rossmann-fold superfamily protein; FUNCTIONS IN: coenzyme binding, binding, catalytic activity; INVOLVED IN: cellular metabolic process, metabolic process; EXPRESSED IN: 26 plant structures; EXPRESSED DURING: 15 growth stages; CONTAINS InterPro DOMAIN/s: NAD-dependent epimerase/dehydratase (InterPro:IPR001509), NAD(P)-binding domain (InterPro:IPR016040); BEST Arabidopsis thaliana p…
AT1G52700	4.51512	0.344531	4.96273	0.129644	5.58033	0.314912	4.97741	0.219564	5.04395	0.279454	6.82078	0.212405	5.58033	0.314912	4.97741	0.219564	AT1G52700.1	alpha/beta-Hydrolases superfamily protein	alpha/beta-Hydrolases superfamily protein; FUNCTIONS IN: hydrolase activity, carboxylesterase activity; INVOLVED IN: biological_process unknown; EXPRESSED IN: 11 plant structures; EXPRESSED DURING: 7 growth stages; CONTAINS InterPro DOMAIN/s: Phospholipase/carboxylesterase (InterPro:IPR003140); BEST Arabidopsis thaliana protein match is: alpha/beta-Hydrolases superfamily protein (TAIR:AT3G15650.2…
AT4G12910	10.5052	0.2967	14.1822	0.175641	14.4712	0.0330774	14.018	0.0172409	3.94876	0.0810646	7.3686	0.110024	14.4712	0.0330774	14.018	0.0172409	AT4G12910.1	serine carboxypeptidase-like 20	serine carboxypeptidase-like 20 (scpl20); FUNCTIONS IN: serine-type carboxypeptidase activity; INVOLVED IN: proteolysis; LOCATED IN: vacuole; EXPRESSED IN: 23 plant structures; EXPRESSED DURING: 13 growth stages; CONTAINS InterPro DOMAIN/s: Peptidase S10, serine carboxypeptidase (InterPro:IPR001563), Peptidase S10, serine carboxypeptidase, active site (InterPro:IPR018202); BEST Arabidopsis thalia…
AT2G20160	6.54723	0.0292783	7.06868	0.246768	6.15983	0.195369	5.84738	0.170833	7.04832	0.351752	8.24315	0.129136	6.15983	0.195369	5.84738	0.170833	AT2G20160.1	E3 ubiquitin ligase SCF complex subunit SKP1/ASK1 family protein	MEIDOS (MEO); CONTAINS InterPro DOMAIN/s: E3 ubiquitin ligase, SCF complex, Skp subunit (InterPro:IPR016897), SKP1 component, dimerisation (InterPro:IPR016072), SKP1 component (InterPro:IPR001232), BTB/POZ fold (InterPro:IPR011333), SKP1 component, POZ (InterPro:IPR016073); BEST Arabidopsis thaliana protein match is: SKP1-like 16 (TAIR:AT2G03190.1); Has 1353 Blast hits to 1351 proteins in 263 spe…
AT5G59130	4.24055	0.208083	6.30883	0.187927	4.66278	0.267113	4.49715	0.578278	7.57203	0.396166	9.57539	0.11708	4.66278	0.267113	4.49715	0.578278	AT5G59130.1	Subtilase family protein	Subtilase family protein; FUNCTIONS IN: identical protein binding, serine-type endopeptidase activity; INVOLVED IN: proteolysis, negative regulation of catalytic activity; LOCATED IN: endomembrane system; EXPRESSED IN: 17 plant structures; EXPRESSED DURING: 13 growth stages; CONTAINS InterPro DOMAIN/s: Protease-associated PA (InterPro:IPR003137), Peptidase S8/S53, subtilisin/kexin/sedolisin (Inte…
AT1G12090	3.34661	0.3425	3.76858	0.0289356	3.89887	0.0558391	3.78368	0.0834933	3.35862	0.207834	7.54559	0.0966825	3.89887	0.0558391	3.78368	0.0834933	AT1G12090.1	extensin-like protein	extensin-like protein (ELP); FUNCTIONS IN: lipid binding; INVOLVED IN: lipid transport; LOCATED IN: endomembrane system; EXPRESSED IN: 22 plant structures; EXPRESSED DURING: 13 growth stages; CONTAINS InterPro DOMAIN/s: Bifunctional inhibitor/plant lipid transfer protein/seed storage (InterPro:IPR016140), Plant lipid transfer protein/seed storage/trypsin-alpha amylase inhibitor (InterPro:IPR00361…

## Sheet: RAD27ºCvs32ºC warm up
Supplemental Dataset 7 - Steinbrecher et al. (2025). Distinct molecular biomechanical mechanisms inhibit endosperm cell-wall weakening and seed germination at cold and warm non-optimal temperatures.
Lepidium sativum FR14 differentially expressed genes (DEGs; ≥2-fold) mean ± SEM transcript abundances: RAD 27ºC versus 32ºC (warm up-regulated)
Normalized, background-substracted, log base 2 transformed microarray intensity mean values ± SE (N=4) of RAD DEGs detected on the arrays are listed below.
The corresponding array data are deposited in ArrayExpress database (www.ebi.ac.uk/arrayexpress) under accession number E-MTAB-1811.
In the arrays, the temperatures 11°C, 18°C, 27°C and 32°C were compared in two seed compartments, CAP (micropylar endosperm) and RAD (radicle plus 1/3 lower hypocotyl) at 10 h.
Arabidopsis thaliana AGI numbers for the ATH1 array probes corresponding to Lepidium sativum putative orthologous genes are listed together with the TAIR10 description.
DEG number	RAD		RAD		RAD		RAD		CAP		CAP		CAP		CAP
51	27°C		32°C		11°C		18°C		11°C		18°C		27°C		32°C		TAIR10	TAIR10	TAIR10
AGI	Mean	SE	Mean	SE	Mean	SE	Mean	SE	Mean	SE	Mean	SE	Mean	SE	Mean	SE	Model_name	Short_description	Computational_description
AT4G33920	8.98142	0.192478	10.4645	0.107983	10.7708	0.209858	9.33749	0.312639	10.9812	0.0469841	10.5141	0.171765	9.69232	0.0917479	10.4213	0.178574	AT4G33920.1	Protein phosphatase 2C family protein	Protein phosphatase 2C family protein; FUNCTIONS IN: protein serine/threonine phosphatase activity, catalytic activity; INVOLVED IN: protein amino acid dephosphorylation; LOCATED IN: mitochondrion, protein serine/threonine phosphatase complex; EXPRESSED IN: 23 plant structures; EXPRESSED DURING: 13 growth stages; CONTAINS InterPro DOMAIN/s: Protein phosphatase 2C, manganese/magnesium aspartate bi…
AT5G47120	9.74196	0.23005	11.6044	0.134951	11.3311	0.133144	9.54975	0.0347255	11.9592	0.132506	9.91581	0.142097	10.05	0.0669389	10.9081	0.168482	AT5G47120.1	BAX inhibitor 1	BAX inhibitor 1 (BI1); CONTAINS InterPro DOMAIN/s: Inhibitor of apoptosis-promoting Bax1 related (InterPro:IPR006214), Bax inhibitor 1, conserved site (InterPro:IPR006213); BEST Arabidopsis thaliana protein match is: Bax inhibitor-1 family protein (TAIR:AT4G17580.1); Has 1807 Blast hits to 1807 proteins in 277 species: Archae - 0; Bacteria - 0; Metazoa - 736; Fungi - 347; Plants - 385; Viruses - …
AT3G63310	9.26385	0.213039	11.084	0.138675	9.62163	0.169389	9.10885	0.14083	10.5655	0.123145	9.46663	0.0958772	10.3749	0.102876	10.9121	0.0807915	AT3G63310.1	Bax inhibitor-1 family protein	BRZ-INSENSITIVE-LONG HYPOCOTYLS 4 (BIL4); CONTAINS InterPro DOMAIN/s: Inhibitor of apoptosis-promoting Bax1 related (InterPro:IPR006214); BEST Arabidopsis thaliana protein match is: Bax inhibitor-1 family protein (TAIR:AT1G03070.2); Has 5145 Blast hits to 5145 proteins in 1455 species: Archae - 0; Bacteria - 2761; Metazoa - 841; Fungi - 142; Plants - 239; Viruses - 82; Other Eukaryotes - 1080 (so…
AT1G52560	3.74294	0.435639	7.94156	0.0998426	3.06005	0.220328	2.4984	0.152014	2.81997	0.185271	2.55724	0.0419909	2.89747	0.122516	3.75438	0.449681	AT1G52560.1	HSP20-like chaperones superfamily protein	HSP20-like chaperones superfamily protein; FUNCTIONS IN: molecular_function unknown; INVOLVED IN: response to high light intensity, response to hydrogen peroxide, response to heat; LOCATED IN: mitochondrion; EXPRESSED IN: 6 plant structures; EXPRESSED DURING: 4 anthesis, petal differentiation and expansion stage; CONTAINS InterPro DOMAIN/s: Heat shock protein Hsp20 (InterPro:IPR002068), HSP20-lik…
AT1G53540	8.39154	0.265836	11.1627	0.128267	7.79826	0.356001	4.75823	0.305315	7.90245	0.0956825	5.73341	0.045526	7.49693	0.177506	10.2439	0.0669664	AT1G53540.1	HSP20-like chaperones superfamily protein	HSP20-like chaperones superfamily protein; CONTAINS InterPro DOMAIN/s: Heat shock protein Hsp20 (InterPro:IPR002068), HSP20-like chaperone (InterPro:IPR008978); BEST Arabidopsis thaliana protein match is: heat shock protein 17.4 (TAIR:AT3G46230.1); Has 7090 Blast hits to 7089 proteins in 1610 species: Archae - 175; Bacteria - 4287; Metazoa - 66; Fungi - 302; Plants - 1606; Viruses - 0; Other Euka…
AT2G29500	5.40889	0.296256	8.11085	0.20766	5.13315	0.509442	3.59373	0.246072	5.95912	0.189286	3.94419	0.155741	4.84244	0.14145	7.00982	0.27938	AT2G29500.1	HSP20-like chaperones superfamily protein	HSP20-like chaperones superfamily protein; CONTAINS InterPro DOMAIN/s: Heat shock protein Hsp20 (InterPro:IPR002068), HSP20-like chaperone (InterPro:IPR008978); BEST Arabidopsis thaliana protein match is: HSP20-like chaperones superfamily protein (TAIR:AT1G07400.1); Has 6873 Blast hits to 6873 proteins in 1575 species: Archae - 184; Bacteria - 4083; Metazoa - 80; Fungi - 309; Plants - 1622; Virus…
AT5G37670	4.85056	0.275805	7.03161	0.239952	5.03909	0.257769	4.05808	0.115906	5.40573	0.196311	4.08334	0.123146	4.41941	0.164009	5.80926	0.0887006	AT5G37670.1	HSP20-like chaperones superfamily protein	HSP20-like chaperones superfamily protein; CONTAINS InterPro DOMAIN/s: Heat shock protein Hsp20 (InterPro:IPR002068), HSP20-like chaperone (InterPro:IPR008978); BEST Arabidopsis thaliana protein match is: HSP20-like chaperones superfamily protein (TAIR:AT1G59860.1); Has 1807 Blast hits to 1807 proteins in 277 species: Archae - 0; Bacteria - 0; Metazoa - 736; Fungi - 347; Plants - 385; Viruses - 0…
AT1G74310	7.29538	0.177664	9.47613	0.15969	7.42272	0.159128	6.45122	0.115228	7.21603	0.145617	6.11748	0.0412661	6.50529	0.240388	8.11773	0.247	AT1G74310.1	heat shock protein 101	heat shock protein 101 (HSP101); FUNCTIONS IN: protein binding, ATPase activity, ATP binding; INVOLVED IN: response to high light intensity, response to hydrogen peroxide, response to heat, protein unfolding; EXPRESSED IN: 12 plant structures; EXPRESSED DURING: 6 growth stages; CONTAINS InterPro DOMAIN/s: Clp ATPase, C-terminal (InterPro:IPR019489), ATPase, AAA+ type, core (InterPro:IPR003593), A…
AT2G32120	5.01266	0.142203	7.04821	0.185674	5.45202	0.224227	4.76706	0.0869605	6.04968	0.184359	4.08273	0.157609	4.37075	0.134521	5.9775	0.103365	AT2G32120.1	heat-shock protein 70T-2	heat-shock protein 70T-2 (HSP70T-2); FUNCTIONS IN: ATP binding; INVOLVED IN: protein folding, response to high light intensity, response to hydrogen peroxide, response to heat; LOCATED IN: cellular_component unknown; EXPRESSED IN: 23 plant structures; EXPRESSED DURING: 12 growth stages; CONTAINS InterPro DOMAIN/s: Heat shock protein 70, conserved site (InterPro:IPR018181), Heat shock protein Hsp7…
AT4G27670	3.95302	0.323815	5.96609	0.124273	3.72124	0.166686	3.3161	0.0710462	4.01946	0.256416	3.68807	0.211405	3.98171	0.170597	4.66339	0.141143	AT4G27670.1	heat shock protein 21	heat shock protein 21 (HSP21); CONTAINS InterPro DOMAIN/s: Heat shock protein Hsp20 (InterPro:IPR002068), HSP20-like chaperone (InterPro:IPR008978); BEST Arabidopsis thaliana protein match is: HSP20-like chaperones superfamily protein (TAIR:AT5G51440.1); Has 6158 Blast hits to 6158 proteins in 1414 species: Archae - 225; Bacteria - 3528; Metazoa - 23; Fungi - 170; Plants - 1466; Viruses - 0; Othe…
AT5G52640	7.36434	0.181568	9.30094	0.0815559	7.68032	0.198556	6.43142	0.129365	8.22321	0.0551238	7.016	0.0245681	7.20188	0.0625603	8.12306	0.196806	AT5G52640.1	heat shock protein 90.1	heat shock protein 90.1 (HSP90.1); FUNCTIONS IN: unfolded protein binding, ATP binding; INVOLVED IN: defense response to bacterium, response to heat, response to arsenic; LOCATED IN: cytosol, cell wall, plasma membrane; EXPRESSED IN: 25 plant structures; EXPRESSED DURING: 14 growth stages; CONTAINS InterPro DOMAIN/s: Chaperone protein htpG (InterPro:IPR001404), Heat shock protein Hsp90, conserved…
AT4G10250	6.14887	0.333161	8.02299	0.08661	5.93845	0.485787	3.50662	0.125008	6.24076	0.129103	5.25528	0.0182012	6.56675	0.150351	7.93807	0.146397	AT4G10250.1	HSP20-like chaperones superfamily protein	ATHSP22.0; FUNCTIONS IN: molecular_function unknown; INVOLVED IN: response to heat; LOCATED IN: endomembrane system; EXPRESSED IN: 8 plant structures; EXPRESSED DURING: M germinated pollen stage, 4 anthesis, C globular stage, petal differentiation and expansion stage; CONTAINS InterPro DOMAIN/s: Heat shock protein Hsp20 (InterPro:IPR002068), HSP20-like chaperone (InterPro:IPR008978); BEST Arabido…
AT1G54050	3.55185	0.319761	5.42354	0.158843	3.51643	0.194093	3.27244	0.341774	3.72285	0.30505	3.61256	0.162479	2.97777	0.0937809	3.8534	0.0776951	AT1G54050.1	HSP20-like chaperones superfamily protein	HSP20-like chaperones superfamily protein; CONTAINS InterPro DOMAIN/s: Heat shock protein Hsp20 (InterPro:IPR002068), HSP20-like chaperone (InterPro:IPR008978); BEST Arabidopsis thaliana protein match is: heat shock protein 17.6A (TAIR:AT5G12030.1); Has 4491 Blast hits to 4491 proteins in 1181 species: Archae - 166; Bacteria - 2520; Metazoa - 2; Fungi - 140; Plants - 1242; Viruses - 0; Other Euka…
AT3G46230	5.64137	0.17939	7.14497	0.130855	5.49768	0.160625	5.13306	0.0617604	5.54176	0.0200688	4.90004	0.0749869	5.18299	0.131417	6.11051	0.103308	AT3G46230.1	heat shock protein 17.4	heat shock protein 17.4 (HSP17.4); INVOLVED IN: response to heat; LOCATED IN: cellular_component unknown; EXPRESSED IN: 15 plant structures; EXPRESSED DURING: M germinated pollen stage, LP.04 four leaves visible, 4 anthesis, C globular stage, petal differentiation and expansion stage; CONTAINS InterPro DOMAIN/s: Heat shock protein Hsp20 (InterPro:IPR002068), HSP20-like chaperone (InterPro:IPR0089…
AT5G15450	5.60784	0.0725217	7.29474	0.137386	5.59044	0.242736	5.58404	0.136635	5.49857	0.201186	5.02032	0.047924	5.84987	0.0911373	6.07623	0.148926	AT5G15450.1	casein lytic proteinase B3	casein lytic proteinase B3 (CLPB3); FUNCTIONS IN: nucleoside-triphosphatase activity, ATPase activity, nucleotide binding, ATP binding; INVOLVED IN: chloroplast organization, response to heat; LOCATED IN: plastid stroma, chloroplast, chloroplast stroma; EXPRESSED IN: 28 plant structures; EXPRESSED DURING: 14 growth stages; CONTAINS InterPro DOMAIN/s: Clp ATPase, C-terminal (InterPro:IPR019489), A…
AT3G22260	5.32689	0.171041	6.49725	0.054315	6.81183	0.322952	5.72433	0.109313	8.32116	0.158661	6.2462	0.213072	6.86405	0.214495	6.84864	0.162249	AT3G22260.1	Cysteine proteinases superfamily protein	Cysteine proteinases superfamily protein; FUNCTIONS IN: cysteine-type peptidase activity; INVOLVED IN: biological_process unknown; LOCATED IN: plasma membrane; EXPRESSED IN: 16 plant structures; EXPRESSED DURING: 10 growth stages; CONTAINS InterPro DOMAIN/s: Ovarian tumour, otubain (InterPro:IPR003323); BEST Arabidopsis thaliana protein match is: Cysteine proteinases superfamily protein (TAIR:AT3…
AT2G03760	5.00399	0.445333	7.52821	0.222672	3.55725	0.0584982	4.07921	0.175341	3.67592	0.191695	3.65106	0.147478	3.42856	0.0898314	4.11649	0.260889	AT2G03760.1	sulphotransferase 12	sulphotransferase 12 (SOT12); CONTAINS InterPro DOMAIN/s: Sulfotransferase domain (InterPro:IPR000863); BEST Arabidopsis thaliana protein match is: P-loop containing nucleoside triphosphate hydrolases superfamily protein (TAIR:AT2G03770.1); Has 2910 Blast hits to 2872 proteins in 198 species: Archae - 0; Bacteria - 232; Metazoa - 1693; Fungi - 1; Plants - 543; Viruses - 0; Other Eukaryotes - 441 …
AT5G58070	9.13651	0.220424	10.4297	0.147351	9.60629	0.188134	8.77131	0.112523	10.4408	0.114145	9.26237	0.0992996	9.16394	0.0968096	9.65704	0.119706	AT5G58070.1	temperature-induced lipocalin	temperature-induced lipocalin (TIL); FUNCTIONS IN: binding, transporter activity; INVOLVED IN: transport, response to cold, response to light stimulus, response to heat; LOCATED IN: mitochondrion, endoplasmic reticulum, plasma membrane, vacuole; EXPRESSED IN: 26 plant structures; EXPRESSED DURING: 17 growth stages; CONTAINS InterPro DOMAIN/s: Lipocalin, bacterial (InterPro:IPR002446), Lipocalin, …
AT4G07510	7.01424	0.338554	9.29422	0.240542	9.65345	0.597638	6.72224	0.0628406	7.68525	0.324869	5.65854	0.35524	5.10264	0.0936171	6.26076	0.240493	AT4G07510.1	transposable element gene	similar to unknown protein [Arabidopsis thaliana] (TAIR:AT3G42110.1); similar to hypothetical protein 31.t00031 [Brassica oleracea] (GB:ABD65118.1); contains InterPro domain Protein of unknown function DUF223, Arabidopsis thaliana; (InterPro:IPR003871); contains InterPro domain Nucleic acid-binding, OB-fold; (InterPro:IPR008994)
AT1G27990	5.70684	0.570017	7.89444	0.158726	9.2671	0.219805	6.33666	0.048896	9.53633	0.132579	6.69616	0.426324	5.00782	0.470621	7.97284	0.249245	AT1G27990.1		unknown protein; BEST Arabidopsis thaliana protein match is: unknown protein (TAIR:AT5G52420.1); Has 86 Blast hits to 86 proteins in 15 species: Archae - 0; Bacteria - 0; Metazoa - 0; Fungi - 0; Plants - 84; Viruses - 0; Other Eukaryotes - 2 (source: NCBI BLink).
AT4G31115	4.7056	0.265372	6.65761	0.202469	5.06583	0.335108	4.12191	0.18401	4.12523	0.276961	4.26552	0.352606	4.25497	0.348708	5.28487	0.269497	AT4G31115.1	Protein of unknown function (DUF1997)	Protein of unknown function (DUF1997); CONTAINS InterPro DOMAIN/s: Protein of unknown function DUF1997 (InterPro:IPR018971); BEST Arabidopsis thaliana protein match is: Protein of unknown function (DUF1997) (TAIR:AT5G04440.1); Has 178 Blast hits to 178 proteins in 45 species: Archae - 0; Bacteria - 51; Metazoa - 0; Fungi - 0; Plants - 75; Viruses - 0; Other Eukaryotes - 52 (source: NCBI BLink).
AT5G10695	6.48998	0.0963657	8.30029	0.184592	6.92095	0.245334	6.49325	0.183901	7.5643	0.11672	6.71882	0.162639	6.58519	0.0746213	7.43009	0.131965	AT5G10695.1		unknown protein; BEST Arabidopsis thaliana protein match is: unknown protein (TAIR:AT5G57123.1); Has 30201 Blast hits to 17322 proteins in 780 species: Archae - 12; Bacteria - 1396; Metazoa - 17338; Fungi - 3422; Plants - 5037; Viruses - 0; Other Eukaryotes - 2996 (source: NCBI BLink).
AT5G46850	5.31127	0.248577	7.10961	0.169821	4.4658	0.135879	4.93265	0.358571	4.00964	0.353722	4.47135	0.463724	5.19396	0.295166	5.89981	0.236662	AT5G46850.1		unknown protein; Has 1807 Blast hits to 1807 proteins in 277 species: Archae - 0; Bacteria - 0; Metazoa - 736; Fungi - 347; Plants - 385; Viruses - 0; Other Eukaryotes - 339 (source: NCBI BLink).
AT3G28770	5.50125	0.290303	7.2983	0.330196	8.32529	0.340427	7.28614	0.346383	7.13933	0.354219	6.71944	0.262903	5.3707	0.313951	5.42084	0.55255	AT3G28770.1	Protein of unknown function (DUF1216)	Protein of unknown function (DUF1216); FUNCTIONS IN: molecular_function unknown; INVOLVED IN: biological_process unknown; LOCATED IN: endomembrane system; EXPRESSED IN: petal, leaf whorl, male gametophyte, flower, epidermis; EXPRESSED DURING: L mature pollen stage, M germinated pollen stage, 4 anthesis, petal differentiation and expansion stage; CONTAINS InterPro DOMAIN/s: Protein of unknown func…
AT3G09350	9.55621	0.253321	11.2862	0.0902252	10.1878	0.170027	9.03795	0.0711152	10.1625	0.138136	8.76767	0.0467285	8.5866	0.333597	9.70971	0.214293	AT3G09350.1	Fes1A	Fes1A (Fes1A); CONTAINS InterPro DOMAIN/s: Armadillo-like helical (InterPro:IPR011989), Armadillo-type fold (InterPro:IPR016024); BEST Arabidopsis thaliana protein match is: Fes1C (TAIR:AT5G02150.1); Has 622 Blast hits to 617 proteins in 204 species: Archae - 0; Bacteria - 0; Metazoa - 202; Fungi - 158; Plants - 182; Viruses - 0; Other Eukaryotes - 80 (source: NCBI BLink).
AT1G48130	5.65844	0.0756857	7.27461	0.153921	6.32244	0.277859	5.05519	0.273815	6.82015	0.0335127	6.19524	0.0533613	7.27634	0.131521	9.6847	0.129457	AT1G48130.1	1-cysteine peroxiredoxin 1	1-cysteine peroxiredoxin 1 (PER1); FUNCTIONS IN: thioredoxin peroxidase activity, antioxidant activity; INVOLVED IN: maintenance of seed dormancy, response to desiccation; LOCATED IN: cellular_component unknown; EXPRESSED IN: embryo, aleurone layer, seed; EXPRESSED DURING: seed development stages; CONTAINS InterPro DOMAIN/s: Peroxiredoxin, C-terminal (InterPro:IPR019479), Thioredoxin fold (InterP…
AT4G29820	5.07667	0.159166	6.68409	0.260377	5.37063	0.167851	4.55806	0.156676	6.26903	0.0728262	5.11329	0.133933	5.41459	0.0991472	5.83417	0.113453	AT4G29820.1	homolog of CFIM-25	homolog of CFIM-25 (CFIM-25); CONTAINS InterPro DOMAIN/s: Cleavage/polyadenylation specificity factor, 25kDa subunit (InterPro:IPR016706); BEST Arabidopsis thaliana protein match is: Cleavage/polyadenylation specificity factor, 25kDa subunit (TAIR:AT4G25550.1); Has 30201 Blast hits to 17322 proteins in 780 species: Archae - 12; Bacteria - 1396; Metazoa - 17338; Fungi - 3422; Plants - 5037; Viruse…
AT1G04560	4.90293	0.145508	6.50586	0.264305	7.19529	0.216724	5.97239	0.0578733	7.9442	0.116381	5.98659	0.105765	5.91104	0.102878	6.86068	0.137484	AT1G04560.1	AWPM-19-like family protein	AWPM-19-like family protein; FUNCTIONS IN: molecular_function unknown; INVOLVED IN: biological_process unknown; LOCATED IN: endomembrane system; CONTAINS InterPro DOMAIN/s: AWPM-19-like (InterPro:IPR008390); BEST Arabidopsis thaliana protein match is: AWPM-19-like family protein (TAIR:AT5G46530.1); Has 177 Blast hits to 177 proteins in 19 species: Archae - 0; Bacteria - 0; Metazoa - 0; Fungi - 0;…
AT2G07707	5.98044	0.178452	7.52002	0.212341	8.78897	0.494387	6.26271	0.267616	10.548	0.091273	8.1668	0.18555	6.62338	0.16602	7.63213	0.0775733	AT2G07707.1	Plant mitochondrial ATPase, F0 complex, subunit 8 protein	Plant mitochondrial ATPase, F0 complex, subunit 8 protein; FUNCTIONS IN: cobalt ion binding; INVOLVED IN: ATP synthesis coupled proton transport; LOCATED IN: mitochondrion, vacuole, membrane; EXPRESSED IN: cultured cell, leaf; CONTAINS InterPro DOMAIN/s: ATPase, F0 complex, subunit 8, mitochondrial, plant (InterPro:IPR003319), Protein of unknown function DUF1082, plant mitochondria (InterPro:IPR0…
ATMG00480	5.98044	0.178452	7.52002	0.212341	8.78897	0.494387	6.26271	0.267616	10.548	0.091273	8.1668	0.18555	6.62338	0.16602	7.63213	0.0775733	ATMG00480.1	Plant mitochondrial ATPase, F0 complex, subunit 8 protein	Plant mitochondrial ATPase, F0 complex, subunit 8 protein; FUNCTIONS IN: hydrogen ion transporting ATP synthase activity, rotational mechanism; INVOLVED IN: ATP synthesis coupled proton transport; LOCATED IN: mitochondrion, chloroplast, mitochondrial proton-transporting ATP synthase complex, coupling factor F(o); EXPRESSED IN: guard cell; CONTAINS InterPro DOMAIN/s: ATPase, F0 complex, subunit 8,…
AT2G07711	7.60195	0.252857	9.11669	0.157146	9.93861	0.519624	7.50514	0.253601	11.8094	0.0885416	9.06781	0.111806	8.03227	0.127385	9.15347	0.121557	AT2G07711.1		pseudogene, similar to NADH dehydrogenase subunit 5, blastp match of 97% identity and 2.2e-244 P-value to GP|1066145|dbj|BAA07176.1||D37958 NADH dehydrogenase subunit 5 {Malus x domestica}
ATMG00513	7.60195	0.252857	9.11669	0.157146	9.93861	0.519624	7.50514	0.253601	11.8094	0.0885416	9.06781	0.111806	8.03227	0.127385	9.15347	0.121557	ATMG00513.1	NADH dehydrogenase 5A	NADH dehydrogenase 5A (NAD5A); CONTAINS InterPro DOMAIN/s: NADH-plastoquinone oxidoreductase, chain 5 (InterPro:IPR003945), NADH:ubiquinone oxidoreductase, chain 5/L, N-terminal (InterPro:IPR001516), NADH:ubiquinone/plastoquinone oxidoreductase (InterPro:IPR001750); BEST Arabidopsis thaliana protein match is: NADH dehydrogenase 5B (TAIR:ATMG00665.1).
AT2G07712	4.33079	0.152472	5.83114	0.149697	6.2348	0.611066	3.92139	0.15446	7.58929	0.104823	4.28764	0.128418	3.82251	0.0903185	4.75761	0.128781	AT2G07712.1		pseudogene, similar to maturase-related protein, blastp match of 86% identity and 2.9e-305 P-value to GP|840924|gb|AAA67711.1||U09988 maturase-related protein {Glycine max}
ATMG00520	4.33079	0.152472	5.83114	0.149697	6.2348	0.611066	3.92139	0.15446	7.58929	0.104823	4.28764	0.128418	3.82251	0.0903185	4.75761	0.128781	ATMG00520.1	Intron maturase, type II family protein	MATR; FUNCTIONS IN: RNA binding, RNA-directed DNA polymerase activity; INVOLVED IN: RNA-dependent DNA replication, RNA splicing; LOCATED IN: cellular_component unknown; CONTAINS InterPro DOMAIN/s: Intron maturase, type II (InterPro:IPR000442), RNA-directed DNA polymerase (reverse transcriptase) (InterPro:IPR000477); BEST Arabidopsis thaliana protein match is: Intron maturase, type II family prote…
AT2G07727	6.40995	0.234583	7.90638	0.213127	8.68955	0.553893	6.43441	0.158022	11.1206	0.0523285	8.54867	0.152796	7.29581	0.163965	8.64442	0.122744	AT2G07727.1	Di-haem cytochrome, transmembrane;Cytochrome b/b6, C-terminal	Di-haem cytochrome, transmembrane;Cytochrome b/b6, C-terminal; FUNCTIONS IN: electron carrier activity, oxidoreductase activity; INVOLVED IN: respiratory electron transport chain; LOCATED IN: membrane; CONTAINS InterPro DOMAIN/s: Cytochrome b/b6, C-terminal (InterPro:IPR005798), Cytochrome b/b6 (InterPro:IPR016175), Di-haem cytochrome, transmembrane (InterPro:IPR016174), Cytochrome b/b6, N-termin…
ATMG00220	6.40995	0.234583	7.90638	0.213127	8.68955	0.553893	6.43441	0.158022	11.1206	0.0523285	8.54867	0.152796	7.29581	0.163965	8.64442	0.122744	ATMG00220.1	apocytochrome b	apocytochrome b (COB); FUNCTIONS IN: ubiquinol-cytochrome-c reductase activity; INVOLVED IN: aerobic respiration; LOCATED IN: mitochondrion, mitochondrial respiratory chain complex III; EXPRESSED IN: cultured cell; CONTAINS InterPro DOMAIN/s: Cytochrome b/b6 (InterPro:IPR016175), Cytochrome b/b6, C-terminal (InterPro:IPR005798), Di-haem cytochrome, transmembrane (InterPro:IPR016174), Cytochrome b…
AT4G00050	5.40807	0.260217	6.89276	0.0792311	4.97553	0.195948	4.35446	0.08528	5.73606	0.136075	4.4342	0.123758	4.68894	0.0981142	5.74271	0.232074	AT4G00050.1	basic helix-loop-helix (bHLH) DNA-binding superfamily protein	unfertilized embryo sac 10 (UNE10); FUNCTIONS IN: DNA binding, sequence-specific DNA binding transcription factor activity; INVOLVED IN: double fertilization forming a zygote and endosperm, regulation of transcription; LOCATED IN: nucleus; EXPRESSED IN: 20 plant structures; EXPRESSED DURING: 13 growth stages; CONTAINS InterPro DOMAIN/s: Helix-loop-helix DNA-binding domain (InterPro:IPR001092), He…
AT2G07715	6.34163	0.162529	7.82256	0.120641	8.42626	0.4977	6.52035	0.314569	9.68528	0.140728	7.25514	0.164236	6.80304	0.163153	7.63582	0.0970803	AT2G07715.1	Nucleic acid-binding, OB-fold-like protein	Nucleic acid-binding, OB-fold-like protein; FUNCTIONS IN: structural constituent of ribosome; INVOLVED IN: translation; LOCATED IN: mitochondrion, ribosome, intracellular, large ribosomal subunit; CONTAINS InterPro DOMAIN/s: Nucleic acid-binding, OB-fold (InterPro:IPR012340), Nucleic acid-binding, OB-fold-like (InterPro:IPR016027), Ribosomal Proteins L2, RNA binding domain (InterPro:IPR022666), R…
ATMG00560	6.34163	0.162529	7.82256	0.120641	8.42626	0.4977	6.52035	0.314569	9.68528	0.140728	7.25514	0.164236	6.80304	0.163153	7.63582	0.0970803	ATMG00560.1	Nucleic acid-binding, OB-fold-like protein	RPL2; CONTAINS InterPro DOMAIN/s: Nucleic acid-binding, OB-fold-like (InterPro:IPR016027), Nucleic acid-binding, OB-fold (InterPro:IPR012340), Ribosomal Proteins L2, RNA binding domain (InterPro:IPR022666), Ribosomal protein L2 (InterPro:IPR002171); BEST Arabidopsis thaliana protein match is: Nucleic acid-binding, OB-fold-like protein (TAIR:AT2G07715.1).
AT1G69680	5.96086	0.131895	7.36241	0.150253	7.76194	0.144726	5.74913	0.110035	7.1337	0.138692	5.54882	0.208791	5.14103	0.103864	5.74683	0.140068	AT1G69680.1	Mog1/PsbP/DUF1795-like photosystem II reaction center PsbP family protein	Mog1/PsbP/DUF1795-like photosystem II reaction center PsbP family protein; CONTAINS InterPro DOMAIN/s: Mog1/PsbP/DUF1795, alpha/beta/alpha sandwich (InterPro:IPR016124), Ran-interacting Mog1 protein (InterPro:IPR007681), Mog1/PsbP, alpha/beta/alpha sandwich (InterPro:IPR016123); Has 275 Blast hits to 275 proteins in 139 species: Archae - 0; Bacteria - 0; Metazoa - 62; Fungi - 115; Plants - 49; Vi…
AT4G37790	4.60232	0.13033	5.99051	0.122116	4.90084	0.163833	5.17969	0.150384	6.6779	0.121167	6.44047	0.115728	6.27778	0.084305	6.79706	0.0942058	AT4G37790.1	Homeobox-leucine zipper protein family	HAT22; FUNCTIONS IN: sequence-specific DNA binding transcription factor activity; INVOLVED IN: regulation of transcription, DNA-dependent, response to cytokinin stimulus; LOCATED IN: nucleus; EXPRESSED IN: 22 plant structures; EXPRESSED DURING: 13 growth stages; CONTAINS InterPro DOMAIN/s: Homeobox, conserved site (InterPro:IPR017970), Homeobox (InterPro:IPR001356), Homeodomain-like (InterPro:IPR…
AT2G07698	7.97681	0.202706	9.33684	0.102271	9.90502	0.505526	7.79908	0.209098	12.1747	0.0446627	9.65731	0.110719	8.67998	0.157806	9.85216	0.052966	AT2G07698.1	ATPase, F1 complex, alpha subunit protein	ATPase, F1 complex, alpha subunit protein; FUNCTIONS IN: hydrogen ion transporting ATP synthase activity, rotational mechanism, poly(U) RNA binding, zinc ion binding; INVOLVED IN: proton transport, ATP metabolic process, ATP synthesis coupled proton transport; LOCATED IN: in 7 components; EXPRESSED IN: male gametophyte, juvenile leaf, cultured cell, leaf; EXPRESSED DURING: seedling growth, seed d…
ATMG01190	7.97681	0.202706	9.33684	0.102271	9.90502	0.505526	7.79908	0.209098	12.1747	0.0446627	9.65731	0.110719	8.67998	0.157806	9.85216	0.052966	ATMG01190.1	ATP synthase subunit 1	ATP synthase subunit 1 (ATP1); FUNCTIONS IN: copper ion binding, cobalt ion binding, zinc ion binding; INVOLVED IN: response to oxidative stress; LOCATED IN: mitochondrion, cell wall; EXPRESSED IN: cotyledon, guard cell, seed, leaf; CONTAINS InterPro DOMAIN/s: ATPase, alpha/beta subunit, nucleotide-binding domain, active site (InterPro:IPR020003), ATPase, F1 complex, alpha subunit (InterPro:IPR00…
AT1G74590	3.49183	0.16805	4.81372	0.128945	3.06743	0.0618339	3.24931	0.0402059	2.84504	0.156439	3.16488	0.0916721	2.9758	0.266084	3.01855	0.0253861	AT1G74590.1	glutathione S-transferase TAU 10	glutathione S-transferase TAU 10 (GSTU10); CONTAINS InterPro DOMAIN/s: Thioredoxin fold (InterPro:IPR012335), Glutathione S-transferase, C-terminal-like (InterPro:IPR010987), Glutathione S-transferase/chloride channel, C-terminal (InterPro:IPR017933), Glutathione S-transferase, N-terminal (InterPro:IPR004045), Thioredoxin-like fold (InterPro:IPR012336); BEST Arabidopsis thaliana protein match is:…
AT1G77000	5.29276	0.182293	6.61318	0.137377	6.63938	0.306536	5.13097	0.1333	7.24802	0.178384	5.18167	0.119577	5.74043	0.110229	5.87186	0.210448	AT1G77000.1	RNI-like superfamily protein	SKP2B; CONTAINS InterPro DOMAIN/s: F-box domain, cyclin-like (InterPro:IPR001810), Leucine-rich repeat, cysteine-containing subtype (InterPro:IPR006553), Leucine-rich repeat (InterPro:IPR001611); BEST Arabidopsis thaliana protein match is: F-box/RNI-like superfamily protein (TAIR:AT1G21410.1); Has 9510 Blast hits to 4016 proteins in 276 species: Archae - 0; Bacteria - 549; Metazoa - 3688; Fungi -…
AT2G07687	6.54453	0.163252	7.80726	0.0831256	9.33053	0.405841	6.74452	0.14462	11.4021	0.0868196	8.76055	0.108703	7.40716	0.121993	8.49382	0.134228	AT2G07687.1	Cytochrome c oxidase, subunit III	Cytochrome c oxidase, subunit III; FUNCTIONS IN: cytochrome-c oxidase activity; INVOLVED IN: mitochondrial electron transport, cytochrome c to oxygen; LOCATED IN: membrane; CONTAINS InterPro DOMAIN/s: Cytochrome c oxidase, subunit III (InterPro:IPR000298); BEST Arabidopsis thaliana protein match is: cytochrome c oxidase subunit 3 (TAIR:ATMG00730.1); Has 29038 Blast hits to 29025 proteins in 5946 …
ATMG00730	6.54453	0.163252	7.80726	0.0831256	9.33053	0.405841	6.74452	0.14462	11.4021	0.0868196	8.76055	0.108703	7.40716	0.121993	8.49382	0.134228	ATMG00730.1	cytochrome c oxidase subunit 3	cytochrome c oxidase subunit 3 (COX3); CONTAINS InterPro DOMAIN/s: Cytochrome c oxidase, subunit III (InterPro:IPR000298); BEST Arabidopsis thaliana protein match is: Cytochrome c oxidase, subunit III (TAIR:AT2G07687.1).
AT4G15420	5.59246	0.0727826	6.81258	0.111569	6.84492	0.0732732	5.60829	0.0676477	6.5113	0.0622243	5.61507	0.129232	5.78512	0.0890025	5.59188	0.133932	AT4G15420.1	Ubiquitin fusion degradation UFD1 family protein	Ubiquitin fusion degradation UFD1 family protein; FUNCTIONS IN: peptidase activity, zinc ion binding; INVOLVED IN: proteolysis, ubiquitin-dependent protein catabolic process; LOCATED IN: intracellular; EXPRESSED IN: 23 plant structures; EXPRESSED DURING: 15 growth stages; CONTAINS InterPro DOMAIN/s: Zinc finger, C2H2-like (InterPro:IPR015880), Peptidase, C-terminal, archaeal/bacterial (InterPro:I…
AT2G40000	7.03471	0.14921	8.20302	0.126334	8.19114	0.211471	7.7901	0.256927	9.45108	0.0573373	8.36427	0.117763	8.19049	0.0952892	8.67789	0.182642	AT2G40000.1	ortholog of sugar beet HS1 PRO-1 2	ortholog of sugar beet HS1 PRO-1 2 (HSPRO2); CONTAINS InterPro DOMAIN/s: Hs1pro-1, C-terminal (InterPro:IPR009743), Hs1pro-1, N-terminal (InterPro:IPR009869); BEST Arabidopsis thaliana protein match is: Hs1pro-1 protein (TAIR:AT3G55840.1); Has 71 Blast hits to 71 proteins in 18 species: Archae - 0; Bacteria - 0; Metazoa - 0; Fungi - 0; Plants - 60; Viruses - 0; Other Eukaryotes - 11 (source: NCBI…
AT5G13190	8.01327	0.163378	9.13465	0.16189	8.53721	0.0867618	8.20135	0.086482	9.30404	0.170155	8.54471	0.105647	8.6451	0.123684	8.79554	0.0144088	AT5G13190.1		CONTAINS InterPro DOMAIN/s: LPS-induced tumor necrosis factor alpha factor (InterPro:IPR006629); Has 30201 Blast hits to 17322 proteins in 780 species: Archae - 12; Bacteria - 1396; Metazoa - 17338; Fungi - 3422; Plants - 5037; Viruses - 0; Other Eukaryotes - 2996 (source: NCBI BLink).
AT3G16050	6.48199	0.0716518	7.59449	0.0569623	6.55849	0.0748559	6.30319	0.109632	6.02866	0.147176	5.69063	0.0539236	5.84075	0.052117	6.48997	0.117967	AT3G16050.1	pyridoxine biosynthesis 1.2	pyridoxine biosynthesis 1.2 (PDX1.2); FUNCTIONS IN: protein heterodimerization activity; INVOLVED IN: pyridoxal phosphate biosynthetic process, metabolic process; LOCATED IN: cytosol; EXPRESSED IN: 24 plant structures; EXPRESSED DURING: 11 growth stages; CONTAINS InterPro DOMAIN/s: Vitamin B6 biosynthesis protein (InterPro:IPR001852), Ribulose-phosphate binding barrel (InterPro:IPR011060); BEST A…
