# Supplementary material for: Distinct Molecular Biomechanical Mechanisms Inhibit Endosperm Cell‐Wall Weakening and Seed Germination at Cold and Warm Nonoptimal Temperatures
Source: Plant Cell Environ. 2025 Aug 5;48(11):8047–67. doi: 10.1111/pce.70103 (PMC12502036; doi:10.1111/pce.70103)
Supplement: Supplementary file 9 — SI Dataset S8. Lepidium sativum CAP DEGs in the time course arrays. [file PCE-48-8047-s004.xlsx]

## Sheet: CAP-DEGs time course arrays
Supplemental Dataset 8 - Steinbrecher et al. (2025). Distinct molecular biomechanical mechanisms inhibit endosperm cell-wall weakening and seed germination at cold and warm non-optimal temperatures.
Lepidium sativum FR14 CAP differentially expressed genes (DEGs; ≥2-fold) in the time course arrays (24ºC, times (h) indicated) by Scheler et al., Plant Physiology 167: 200-215 (2015)
AGIs of normalized, background-substracted, log base 2 transformed microarray intensity mean values ± SE (N=4) of CAP DEGs detected on the arrays are listed below.
In the time course arrays, transcript abundances at the times (5 h, 7 h, 10 h, 13 h) during germination of seeds imbibed at 24ºC were compared in two seed compartments, CAP (micropylar endosperm) and RAD (radicle plus 1/3 lower hypocotyl).
Numbers after the seed compartment are the time in hours during seed germination; N and R after the number designate separate sampling from seeds with non-ruptured and ruptured testa; NR designates the mean value between N and R transcript abundances.
Arabidopsis thaliana AGI numbers for the ATH1 array probes corresponding to Lepidium sativum putative orthologous genes are listed below; numbers of DEGs are indicated.
For the CAP DEGs up or down-regulation for the comparison between the two times is indicated. Numbers of CAP DEGs correspond to Figure 3d (upper panel).
269	760	727	215	272	16	266	669	687	126	235	25	Number CAP DEGs (Figure 3d, upper panel)
CAP DEG 24ºC	CAP DEG 24ºC	CAP DEG 24ºC	CAP DEG 24ºC	CAP DEG 24ºC	CAP DEG 24ºC	CAP DEG 24ºC	CAP DEG 24ºC	CAP DEG 24ºC	CAP DEG 24ºC	CAP DEG 24ºC	CAP DEG 24ºC
7hNRup-5h	10hup-5h	13hup-5h	10hup-7hNR	13hup-7hNR	13hup-10h	7hNRdown-5h	10hdown-5h	13hdown-5h	10hdown-7hNR	13hdown-7hNR	13hdown-10h
AT1G74670	AT1G70410	AT1G70410	AT1G70410	AT1G70410	AT3G04810	AT1G53540	AT1G03990	AT1G53540	AT1G61800	AT1G61800	AT1G61800
AT5G64120	AT5G64120	AT5G64120	AT3G29970	AT3G29970	AT3G29970	AT2G47180	AT1G05510	AT1G05510	AT2G29090	ATMG00730	ATMG00730
AT3G22880	AT2G34080	AT2G34080	AT5G64120	AT5G64120	AT4G37160	AT1G03990	AT1G73190	AT1G03990	ATMG00730	ATMG01000	AT1G72610
AT3G23730	AT1G74670	AT3G29970	AT3G26520	AT1G05570	AT1G62660	AT3G46230	AT1G53540	AT1G73190	AT5G52510	AT2G29090	AT1G10550
AT5G51550	AT3G22880	AT5G63810	AT1G09210	AT3G26520	AT4G40010	AT3G21380	AT5G24420	AT5G66400	AT3G61820	AT5G52510	AT2G45180
AT5G63810	AT5G63810	AT4G37160	AT1G05570	AT1G66200	AT1G78000	AT4G25200	AT5G09970	AT4G36540	AT5G37530	AT4G39400	ATMG01080
AT1G02810	AT3G29970	AT5G64100	AT2G44210	AT1G09210	AT2G18980	AT5G24420	AT5G66400	AT5G09970	ATMG00270	AT5G66200	AT1G74670
AT1G10550	AT3G23730	AT3G22880	AT5G61790	AT4G25100	AT4G25900	AT3G50980	AT3G46230	ATMG00730	ATMG00513	AT3G23580	AT3G45970
AT1G70410	AT1G09210	AT2G18980	AT4G24190	AT3G04810	AT5G64100	AT1G14200	AT3G50980	AT5G24420	AT4G26600	AT5G37530	AT1G23480
AT5G62350	AT5G61790	AT3G48140	AT1G66200	AT5G56260	AT4G14760	AT3G15430	AT4G36540	AT1G61800	AT4G29510	AT3G61820	AT1G70270
AT5G17920	AT3G48140	AT2G16430	AT5G56260	AT4G19810	AT1G28680	AT2G13610	AT1G03790	AT4G24150	AT5G09970	AT1G34210	AT5G67070
AT5G61790	AT2G16430	AT1G09210	AT1G64650	AT1G64650	AT5G13750	ATMG00520	AT2G47180	AT3G50980	AT1G03990	AT3G61640	AT3G48610
AT1G26210	AT4G24190	AT5G61790	AT3G60540	AT5G61790	AT5G43580	AT1G73190	AT1G27990	AT3G46230	AT4G36540	AT1G10550	AT3G25940
AT2G29980	AT3G62600	AT1G66200	AT3G30180	AT2G44210	AT1G26820	AT3G09350	AT3G51810	ATMG00513	AT4G24150	ATMG01080	AT1G26210
AT2G05920	AT4G12420	AT1G64650	AT4G19810	AT2G28840	AT5G03630	AT1G05680	AT3G21380	AT2G47180	AT5G06270	ATMG00270	AT5G45670
AT4G24190	AT5G64100	AT5G39340	AT2G40890	AT3G30180	AT5G18630	AT1G05510	AT4G25200	AT3G51810	AT4G31160	ATMG00090	AT1G02810
AT1G65310	AT1G56340	AT5G13930	AT3G54960	AT2G40890		AT4G36540	AT4G24150	AT3G21380	AT5G11240	ATMG00513	AT3G23730
AT1G64650	AT1G64650	AT1G56340	AT4G25100	AT1G18730		AT1G74310	AT2G36640	AT1G03790	AT4G27970	ATMG00220	AT5G06270
AT1G24170	AT1G70270	AT3G16500	AT1G18730	AT1G29120		AT5G37670	AT1G74310	ATMG00220	AT1G14390	ATMG00480	AT2G31730
AT4G30290	AT1G72610	AT4G24190	AT4G32920	AT1G14290		AT3G12320	ATMG00730	AT2G36640	AT3G03450	ATMG00210	AT5G41800
AT1G71020	AT2G29980	AT1G71020	AT4G03560	AT4G24190		AT1G27990	ATMG00513	AT5G12020	AT5G60960	ATMG00990	AT5G64850
AT1G09210	AT1G23480	AT1G05570	AT2G34080	AT4G26970		AT4G36010	AT3G09350	AT4G25200	AT1G74310	AT4G29510	AT2G40610
AT3G10870	AT5G51550	AT5G56260	AT5G64100	AT3G49790		AT5G41610	AT4G16160	AT1G27990	AT5G52640	AT4G26600	AT1G69480
AT5G02260	AT1G71020	AT2G43140	AT2G18980	AT5G38530		AT2G36640	AT5G01500	AT1G04560	AT5G54960	AT5G09970	AT2G15620
AT3G12110	AT1G65310	AT4G12420	AT3G48140	AT1G01750		AT5G66400	ATMG00520	ATMG00480	AT4G05410	AT4G36540	AT5G12020
AT1G59870	AT5G13930	AT1G66950	AT1G23480	AT5G57630		AT3G50970	AT3G44320	AT3G44320	AT2G16485	AT4G24150
AT5G05290	AT2G43140	AT5G03630	AT4G37160	AT3G54960		AT5G10120	AT5G41610	AT5G41610	AT1G61870	AT5G06270
AT5G18590	AT5G39340	AT2G44060	AT2G16430	AT2G47470		AT1G03790	AT1G04560	ATMG00290	AT3G24650	AT1G03990
AT4G04955	AT5G65730	AT3G56200	AT5G13930	AT4G34000		AT1G12330	AT3G15430	AT4G16160	AT4G33480	AT1G14390
AT1G21750	AT4G16660	AT4G19160	AT4G12420	AT4G32920		ATMG00513	AT1G60750	AT3G16050	AT1G72830	AT1G61870
AT1G77120	AT1G14360	AT3G62600	AT2G02990	AT1G73120		AT5G65510	AT2G28420	AT3G09350	AT1G32240	AT1G70090
AT3G62600	AT5G56580	AT3G26520	AT1G56340	AT4G37870		ATMG00560	AT1G61800	ATMG01190	AT1G52930	AT5G11240
AT5G65730	AT2G18980	AT3G23730	AT5G39340	AT4G03560		AT3G22490	AT5G10120	AT1G74310	AT3G14800	AT2G40610
AT3G20820	AT5G35080	AT5G18590	AT2G24190	AT4G37160		AT3G46600	AT3G16050	AT1G14200	AT2G39980	AT3G03450
AT1G70270	AT4G19160	AT3G10870	AT4G28270	AT5G64100		AT2G40880	AT1G05680	ATMG00520	AT1G30100	AT5G60960
AT1G04820	AT1G26210	AT1G62660	AT3G62600	AT2G18980		AT5G47120	AT3G50970	ATMG00270	AT3G57000	AT2G02780
AT4G30280	AT5G41800	AT2G29980	AT2G43140	AT2G34080		AT5G50240	AT3G12320	ATMG01000	AT1G26770	AT1G69480
AT5G66920	AT5G56260	AT3G20820	AT4G16660	AT3G48140		AT1G77760	AT1G14200	AT5G12110	AT3G07770	AT4G28450
AT5G65010	AT1G21750	AT5G08640	AT1G70270	AT4G40010		AT2G21820	AT1G12330	AT2G28420	AT5G17190	AT1G72830
AT5G13100	AT1G02810	AT1G74670	AT1G72610	AT1G62660		AT5G12020	AT3G22490	AT3G15430	AT5G06839	AT5G53760
AT1G72610	AT3G16500	AT4G40010	AT1G25275	AT2G16430		AT3G16050	ATMG00270	ATMG00560	AT2G43500	AT5G02050
AT4G30850	AT5G18590	AT1G21750	AT1G14360	AT5G13930		ATMG00730	AT4G36010	AT2G40880	AT3G16050	AT5G65660
AT2G45180	AT1G66200	AT5G34850	AT5G55050	AT4G28270		AT5G01500	AT5G52640	AT3G03450	AT3G03640	AT4G35730
AT2G06850	AT1G10550	AT5G51550	AT5G58375	AT5G58375		AT4G02920	ATMG00220	AT2G15620	AT5G56030	AT1G12990
AT1G35140	AT5G62350	AT1G25275	AT5G41800	AT5G03630		AT1G08570	AT5G50240	AT1G60750	AT1G05510	AT3G03640
AT5G18650	AT3G10870	AT3G45310	AT1G66950	AT1G66950		AT1G04560	AT2G21820	AT5G01500	AT1G73190	AT1G26770
AT3G62270	AT3G48610	AT1G07890	AT5G08640	AT5G39340		ATMG00480	AT3G20910	AT3G50970	AT3G51810	AT1G52930
AT1G76160	AT5G08370	AT5G35080	AT1G76800	AT2G24190		AT3G24500	AT5G37670	AT2G29090	AT4G16160	AT1G21910
AT3G08030	AT5G55050	AT1G14360	AT5G56580	AT5G08640		AT5G37680	AT2G13610	ATMG00210	AT1G53540	AT1G69530
AT5G10480	AT4G24920	AT5G56580	AT5G08370	AT5G43580		AT2G12190	AT5G65510	AT3G20910	AT5G24420	AT4G31160
AT5G67070	AT2G06850	AT5G08370	AT1G47960	AT2G37040		AT2G17730	AT5G62490	AT3G12320	AT2G28420	AT1G68500
AT3G10410	AT1G29310	AT2G13810	AT3G16500	AT1G25275		AT4G21320	AT2G29380	AT3G22490	AT4G12750	AT5G25460
AT2G30500	AT3G26520	AT5G58375	AT1G67070	AT3G56200		AT2G13290	AT5G47120	AT4G38580	AT1G03790	AT4G09030
AT3G62360	AT5G17920	AT2G28840	AT3G05320	AT1G47960		AT4G24150	ATMG01190	AT2G21820	AT5G62490	AT3G16050
AT2G39130	AT2G44210	AT1G47960	AT1G47128	AT3G56050		AT2G15620	AT2G29090	AT5G65510	AT3G50980	AT4G34200
AT1G60960	AT4G37160	AT5G42420	AT2G13810	AT3G16500		ATMG00220	AT3G03450	AT4G36010	AT1G27990	AT5G52640
AT4G40030	AT2G44060	AT5G18650	AT1G09575	AT2G38010		AT2G29380	AT2G40880	AT5G52640	AT3G15290	AT4G03390
AT4G22010	AT1G04820	AT3G56950	AT4G19160	AT2G02990		AT1G60750	AT4G22220	ATMG01080	AT3G57150	AT4G30700
AT5G19690	AT3G30180	AT1G77120	AT1G07890	AT4G12420		AT2G29500	ATMG00560	AT1G12330	AT3G46230	AT4G27970
AT1G28290	AT3G12110	AT5G65730	AT5G63410	AT1G64970		ATMG01190	AT5G12020	AT5G50240	AT1G52690	AT2G43500
AT1G04430	AT1G07890	AT1G04820	AT4G24920	AT5G63810		AT2G24500	AT3G50910	AT5G37670	AT3G02480	AT4G05410
AT5G35080	AT5G63410	AT2G37040	AT3G56050	AT1G56340		AT1G55530	AT4G10750	AT5G06270	AT1G60750	AT1G08660
AT1G56340	AT3G20820	AT4G24920	AT2G24040	AT2G43140		AT3G19240	ATMG00480	AT2G13610	AT1G10490	AT2G16485
AT5G01600	AT1G66950	AT3G56050	AT2G37040	AT2G13810		AT3G08690	AT4G27970	AT5G10120	AT1G06950	AT5G62440
AT5G56260	AT1G55450	AT3G30180	AT5G35080	AT2G36310		AT3G12960	AT4G31160	AT4G10750	AT1G29940	AT3G24650
AT5G56580	AT1G24170	AT1G59870	AT4G15620	AT2G44060		AT5G58350	AT3G05500	AT1G05680	AT5G04280	AT3G57520
AT4G16563	AT4G30280	AT1G60960	AT1G48330	AT1G78000		AT4G02880	ATMG00210	AT1G77760	AT1G04560	AT2G15620
AT5G05170	AT1G60960	AT5G62160	AT3G48610	AT1G07890		AT3G05500	AT3G19920	AT5G62490	AT1G69010	AT1G31420
AT5G34850	AT5G62160	AT5G62350	AT1G55450	AT3G45310		AT3G10020	ATMG00290	AT5G07480	AT3G13160	AT5G35460
AT1G70090	AT3G45310	AT4G00370	AT2G38010	AT4G20860		AT5G15450	AT1G77760	AT5G35960	AT1G56110	AT1G14130
AT1G14830	AT1G72240	AT5G20080	AT5G03630	AT1G67070		AT5G54170	AT3G08690	AT1G52690	AT5G12110	AT2G39980
AT3G57330	AT3G45970	AT1G65310	AT5G65730	AT4G19160		AT1G14370	AT1G32500	AT4G33700	AT4G38580	AT4G33480
AT4G19160	AT2G02990	AT3G56360	AT3G45310	AT3G52450		AT1G16770	AT3G12960	AT1G19740	AT3G62700	AT2G05920
AT5G56170	AT1G25275	AT4G28270	AT5G42420	AT4G21120		AT3G50910	AT1G08650	AT3G50910	AT4G22220	AT1G30100
AT5G38480	AT5G18650	AT5G18280	AT3G56200	AT5G42420		AT1G09250	AT3G19240	AT4G31160	AT4G19610	AT2G38280
AT4G35730	AT2G13810	AT4G04955	AT5G63810	AT4G25900		AT1G09950	AT4G21320	AT5G47120	AT1G48570	AT5G41790
AT5G14450	AT3G62270	AT3G19930	AT1G29310	AT3G56360		AT2G17840	AT5G06839	AT2G29380	AT1G15220	AT5G56030
AT3G07320	AT5G34850	AT1G79750	AT3G56360	AT1G51070		AT1G30510	AT3G46600	AT4G27970	AT5G41190	AT3G53460
AT3G12120	AT1G79750	AT2G44210	AT3G05490	AT1G23800		ATMG00290	AT5G50960	AT1G78380	AT3G48990	AT5G09590
AT3G45970	AT1G76160	AT4G16660	AT2G42430	AT5G08370		AT2G42280	AT4G12750	AT5G56030	AT1G44780	AT3G49240
AT1G14360	AT4G00370	AT1G72610	AT1G71697	AT1G28680		AT4G36220	AT1G78380	AT3G24500	AT1G22600	AT4G36040
AT5G62530	AT5G18280	AT5G17920	AT2G36310	AT2G31570		ATMG00210	AT5G07480	AT3G46600	AT4G16630	AT3G14800
AT2G43140	AT5G10480	AT5G47180	AT2G16060	AT1G26820		ATMG00270	AT1G08570	AT3G09980	AT1G29900	AT5G41610
AT2G28840	AT3G19930	AT5G64130	AT3G53402	AT1G78340		AT5G65280	AT5G12110	AT2G29500	AT3G05060	AT5G54960
AT3G16150	AT3G56200	AT5G01600	AT2G45070	AT5G15910		AT1G09140	AT4G02920	AT1G08650	AT3G03950	AT3G47520
AT5G65810	AT4G04955	AT1G70270	AT4G40010	AT1G65730		AT5G35960	AT5G35960	AT4G36040	AT5G53170	AT1G75310
AT2G16430	AT1G05570	AT5G64440	AT5G65390	AT3G56950		AT5G13190	ATMG01000	AT3G03640	AT2G38560	AT3G61590
AT2G16440	AT1G59870	AT5G13100	AT4G21120	AT2G42430		AT5G14210	AT5G56030	AT3G08690	AT2G18940	AT3G09980
AT1G06390	AT5G42420	AT5G54160	AT3G03840	AT1G67980		AT3G44320	AT2G24500	AT1G61870	AT3G16290	AT2G01570
AT2G44060	AT2G45180	AT2G37770	AT3G19930	AT5G64440		AT5G09390	AT2G17840	AT2G17840	AT4G20360	AT1G63700
AT3G06450	AT5G08640	AT1G64970	AT5G43580	AT5G63590		AT5G24530	AT5G37680	AT3G12960	AT1G55490	AT2G41180
AT1G72970	AT5G13100	AT4G12910	AT1G79160	AT1G71697		AT4G02890	AT5G24530	AT5G65470	AT2G15690	AT2G37050
AT3G03050	AT1G35140	AT5G43580	AT1G71020	AT5G34850		AT5G61230	AT1G30070	AT4G22220	AT3G44750	AT5G17190
AT5G18280	AT5G64130	AT5G24165	AT4G28290	AT1G14360		AT5G20230	AT4G33700	AT4G33480	AT3G19810	AT4G37740
AT5G17770	AT5G03630	AT1G55450	AT2G44060	AT5G47180		AT5G13070	AT4G03200	AT3G06660	AT2G41530	AT4G17520
AT4G16660	AT4G30290	AT2G24190	AT1G78340	AT1G79160		AT5G17210	AT1G09950	AT1G30070	AT2G31980	AT5G39960
AT1G73680	AT1G23030	AT1G28290	AT1G64970	AT5G13550		AT5G52640	AT5G15450	AT5G17190	AT5G05320	AT5G14920
AT1G79750	AT5G65390	AT2G02990	AT1G76890	AT1G09575		AT4G03200	AT5G17190	AT1G10490	AT1G79490	AT5G55530
AT1G66200	AT1G10630	AT1G29310	AT3G13040	AT3G13790		AT5G64510	AT4G05050	AT5G14210	AT3G63490	AT3G25940
AT3G48610	AT3G56950	AT1G10630	AT5G17330	AT1G56700		AT5G57610	AT4G33480	AT3G07150	AT5G03880	AT5G67070
AT5G62160	AT1G32460	AT4G37870	AT5G54160	AT3G03270		AT1G32500	AT1G52690	AT3G19920	AT4G24280	AT5G07480
AT3G09820	AT5G01600	AT1G23030	AT5G45670	AT5G35080		AT5G02020	AT5G64840	AT5G20230	AT5G65470	AT1G75140
AT2G24280	AT3G05320	AT5G15910	AT5G43060	AT5G54160		AT3G01650	AT4G27940	AT3G19240	AT5G66400	AT4G02680
AT4G12420	AT5G17770	AT5G38480	AT1G72240	AT2G16060		AT5G43770	AT1G62390	AT5G47680	AT1G03530	AT5G03740
AT1G72240	AT5G43060	AT5G19690	AT5G62160	AT1G23480		AT4G05050	AT2G29500	ATMG00180	AT4G10750	AT1G32240
AT5G64740	AT4G30850	AT5G17770	AT5G48560	AT4G32060		AT5G07480	AT3G48990	AT2G12190	AT3G44320	AT5G59050
AT4G08950	AT1G77120	AT4G25260	AT2G46860	AT5G56580		AT5G49910	AT3G09980	AT5G37680	AT3G20910	AT4G04940
AT3G16500	AT2G46700	AT1G78000	AT5G50460	AT4G24920		AT5G60800	AT1G09140	AT4G02920	AT2G36640	AT2G44800
AT1G29310	AT3G05490	AT5G63410	AT3G56950	AT5G48560		AT1G64660	AT5G49910	AT4G31010	AT2G21650	AT2G37400
AT3G45230	AT3G54960	AT4G03560	AT2G31730	AT3G62600		AT1G08650	AT5G54170	AT1G51450	AT5G45160	AT2G40880
AT2G01180	AT1G78040	AT2G03800	AT4G29260	AT4G29260		AT3G22260	AT5G57610	AT5G50960	AT5G01500	AT5G13650
AT4G27730	AT3G25420	AT5G43060	AT5G41080	AT1G71020		AT4G17170	AT5G09390	AT2G24500	AT1G19740	AT4G39840
AT4G03210	AT2G28840	AT4G30280	AT1G10630	AT4G31340		AT1G50420	AT4G38580	AT5G58070	AT1G78780	AT3G07770
AT3G14350	AT4G10840	AT4G20860	AT2G39220	AT3G05880		AT4G22220	AT3G06660	AT1G01940	AT2G05580	AT1G74670
AT5G15350	AT4G25260	AT4G31340	AT1G21750	AT2G37770		AT1G76700	AT4G18650	AT3G51880	AT3G19920	AT1G61350
AT2G46700	AT1G14830	AT1G67070	AT2G26530	AT4G20460		AT3G51810	AT3G24500	AT4G18650	AT4G27940	AT3G56640
AT4G25260	AT3G09820	AT2G16060	AT2G39410	AT1G58030		AT2G43760	AT1G51450	AT1G08570	AT1G69040	AT3G19540
AT1G23030	AT3G53402	AT3G52450	AT2G06850	AT3G07310		AT5G12310	AT1G01940	AT1G32500	AT3G10650	AT3G57000
AT3G25420	AT5G54160	AT1G65730	AT1G67980	AT3G50660		AT1G30070	AT5G17210	AT5G17210	AT5G55670	AT3G05900
AT4G24920	AT1G47960	AT5G55050	AT2G29980	AT3G19930		AT5G27280	AT5G58070	AT1G16770	AT1G79730	AT4G08950
AT4G12840	AT3G56360	AT1G16880	AT3G22880	AT2G46860		ATMG00960	AT3G15290	AT1G22600	AT4G33700	AT3G19440
AT2G47160	AT5G05170	AT2G19880	AT1G65310	AT4G15620		AT5G02130	AT3G54940	AT3G02480	AT3G56990	AT1G72150
AT4G32330	AT2G16060	AT4G30200	AT1G32460	AT2G03800		AT5G09970	AT2G38560	AT1G62390	AT3G19330	AT5G58090
AT5G41800	AT2G24040	AT1G56700	AT1G65730	AT1G53280		AT3G23920	AT5G54960	AT2G13290	AT3G10530	AT1G05510
AT3G30180	AT1G76890	AT1G24170	AT2G45790	AT1G47128		AT2G43020	AT3G02480	AT1G09950	AT3G17170	AT1G53540
AT2G34080	AT5G58375	AT3G04810	AT1G64405	AT4G31130		AT5G47830	AT2G31510	AT4G05050	AT5G53290	AT1G73190
AT1G78040	AT4G22010	AT1G05620	AT4G32060	AT3G20820		AT5G50960	AT5G65280	AT4G03200		AT3G51810
AT5G57560	AT3G16570	AT4G25100	AT1G79750	AT3G05320		AT5G47810	AT3G07150	AT4G12750		AT4G16160
AT5G20080	AT4G12840	AT1G51070	AT3G45970	AT2G19880		AT3G05260	AT5G40440	AT5G24530		AT5G12110
AT3G29970	AT5G65810	AT4G21120	AT1G03870	AT5G18590		AT3G27260	AT2G12190	AT3G02690		AT1G10490
AT3G14790	AT5G24165	AT2G36310	AT5G18590	AT5G37600		AT3G03450	AT2G13290	AT2G31510		AT2G28420
AT1G22060	AT1G04430	AT1G23480	AT5G51460	AT4G23060		AT5G13330	AT2G42280	AT5G49910		AT4G38580
AT1G63770	AT5G19690	AT3G50660	AT2G19880	AT1G16880		AT1G78380	AT2G15620	AT1G03530		AT5G24420
AT4G30810	AT5G15350	AT2G33150	AT5G08415	AT4G14760		AT5G08535	AT5G60800	AT5G09390		AT3G50980
AT5G39340	AT3G60540	AT2G30500	AT1G23800	AT5G13750		AT4G16440	AT4G31010	AT2G38560		AT5G65470
AT4G29680	AT3G14790	AT2G46700	AT4G20460	AT5G62160		AT5G64840	AT5G45160	AT3G05500		AT1G52690
AT5G08370	AT3G62360	AT3G12110	AT5G17060	AT5G08415		AT5G20910	AT3G02690	AT5G06839		AT3G13160
AT1G64980	AT5G45670	AT5G37600	AT4G39675	AT5G25360		AT5G13110	AT3G03640	AT2G42280		AT5G12020
AT2G44500	AT2G45070	AT3G43190	AT1G61667	AT4G35750		AT3G02690	AT1G03530	AT3G10020		AT5G62490
AT1G15670	AT4G27260	AT4G23060	AT1G23030	AT3G29180		AT2G28350	AT5G66470	AT2G36485		AT1G03790
AT5G17310	AT4G03560	AT3G25420	AT4G10840	AT1G76800		AT3G33520	AT5G42480	AT5G65280		AT1G15220
AT4G12910	AT1G64640	AT5G40540	AT5G18280	AT3G61220		AT1G73880	ATMG00980	AT1G09140		AT4G12750
AT1G32460	AT5G38480	AT4G12840	AT5G15910	AT4G15480		AT3G06660	AT5G47680	AT4G25170		AT1G04560
AT5G41790	AT1G56330	AT4G19810	AT2G31570	AT2G45170		AT5G50200	AT1G16770	AT5G04280		AT3G59670
AT3G28340	AT4G30200	AT3G29180	AT3G52450	AT4G16770		AT5G25560	AT1G19740	AT2G28350		AT1G56110
AT4G18030	AT1G07910	AT3G52880	AT5G06750	AT2G33150		AT5G42050	AT1G64142	AT4G16440		AT1G29940
AT3G50590	AT3G56050	AT5G41800	AT3G16570	AT5G48930		ATMG01200	AT1G22600	AT5G48570		AT3G02480
AT4G33070	AT2G45790	AT3G54960	AT1G21010	AT2G39410		AT4G17615	AT2G36485	AT5G45160		AT1G27990
AT4G36880	AT4G12910	AT3G05320	AT5G48930	AT1G55450		ATMG01000	AT5G48570	AT5G54960		AT3G44750
AT4G00370	AT3G56930	AT2G40890	AT3G51240	AT1G21750		AT4G25230	AT5G25560	AT4G21320		AT2G18940
AT1G64640	AT1G05620	AT1G32460	AT4G20860	AT1G10340		AT5G48570	AT4G24280	AT1G14130		AT5G04280
AT2G34300	AT5G17310	AT1G32210	AT4G31340	AT3G05690		AT1G02750	AT3G10020	ATMG00960		AT4G20360
AT5G10430	AT4G15620	AT1G72240	AT5G34850	AT3G47833		AT1G62390	AT4G16440	AT1G09070		AT1G29900
AT3G23810	AT5G56360	AT4G29260	AT1G62660	AT4G28290		AT3G09980	AT1G64660	ATMG00980		AT3G62700
AT4G30996	AT5G51400	AT4G25900	AT5G14640	AT1G17200		AT5G59450	AT2G05580	AT1G04120		AT3G18600
AT1G72430	AT2G19880	AT2G35780	AT3G53880	AT1G17050		AT5G57840	AT5G20230	AT1G30510		AT3G51880
AT3G48140	AT1G68000	AT5G08415	AT1G79660	AT3G03840		AT3G19920	AT5G47810	AT3G57520		AT3G46230
AT1G63830	AT4G40030	AT4G10840	AT1G51070	AT5G49900		AT4G19880	AT4G26700	AT1G69040		AT1G60750
AT1G10630	AT2G24190	AT1G22300	AT5G51400	AT3G22880		AT4G03030	AT5G07330	AT1G61350		AT1G22600
AT4G21150	AT3G57330	AT1G76160	AT5G44110	AT4G12910		AT2G29700	ATMG00960	AT4G36020		AT3G12920
AT1G54690	AT4G21150	AT3G05490	AT1G60960	AT5G63410		AT3G11050	AT2G17730	AT5G56090		AT3G63490
AT1G18740	AT5G20080	AT1G02810	AT1G48260	AT5G43060		AT5G06839	AT5G18450	AT4G24280		AT1G11430
AT1G60950	AT5G65010	AT3G16570	AT1G78040	AT1G10630		AT2G32120	AT5G04280	AT5G59050		AT4G38890
AT3G61640	AT1G67070	AT3G62360	AT2G28260	AT5G22740		AT3G07150	AT4G03260	AT3G47500		AT5G53170
AT4G11010	AT2G34840	AT1G26210	AT4G27260	AT5G53030		AT5G07330	AT1G73880	AT4G26700		AT3G15290
AT3G17900	AT2G05920	AT2G06850	AT2G40110	AT3G57700		AT1G64142	AT3G03950	AT5G52510		AT1G55490
AT3G15530	AT1G47128	AT1G60810	AT2G46700	AT1G53920		AT4G18650	AT2G28350	AT1G09250		AT3G05060
AT4G10840	AT4G18030	AT3G57330	AT1G37130	AT3G05490		AT1G74410	AT1G04120	AT4G27940		AT3G19810
AT1G10130	AT2G30500	AT3G62270	AT3G25420	AT1G23040		AT2G43610	AT4G02880	AT5G13330		AT5G47680
AT1G78900	AT2G31730	AT4G27260	AT4G31130	AT2G37750		AT3G20910	AT5G03240	AT3G24650		AT4G19610
AT5G32450	AT5G50460	AT4G01610	AT4G35750	AT4G39090		AT4G37370	AT5G41190	AT5G66470		AT1G48570
AT2G32920	AT5G56170	AT5G05170	AT5G57785	AT5G18280		AT2G36485	AT1G55530	AT4G15410		AT1G63660
AT5G63680	AT1G54690	AT1G53310	AT3G47833	AT3G23600		AT5G65140	AT4G32250	AT5G18130		AT2G31980
AT3G56950	AT3G13040	AT5G48560	AT1G68000	AT5G16230		AT3G55840	AT5G02130	AT5G42480		AT4G16630
AT3G02350	AT2G37040	AT1G28680	AT1G10410	AT5G18650		AT1G04130	AT2G35800	AT5G54170		AT5G41190
AT1G20950	AT3G10410	AT1G67980	AT1G71160	AT1G29750		AT4G12400	AT1G09070	AT1G53460		AT4G28200
AT1G55450	AT2G34300	AT1G63830	AT5G57540	AT5G05400		AT1G65350	AT4G36220	AT5G07330		AT4G01560
AT1G15690	AT4G31340	AT2G31570	AT5G44020	AT3G10870		AT5G58070	AT1G56290	AT3G54940		AT2G38560
AT1G22300	AT5G08415	AT2G46780	AT1G56330	AT5G14640		AT1G04830	AT3G15670	ATMG01210		AT5G19750
AT4G29780	AT2G03800	AT3G27820	AT2G03800	AT5G55050		AT5G64560	AT4G02890	AT1G69530		AT1G11840
AT4G01610	AT4G28270	AT3G07160	AT5G48540	AT2G17720		AT4G26700	AT4G37370	AT3G61140		AT1G78380
AT4G30200	AT2G40890	AT1G23800	AT5G37600	AT1G74710		AT3G15670	AT4G36020	AT5G24910		AT3G49725
AT1G26570	AT1G28290	AT2G34840	AT1G10150	AT1G79750		AT1G01940	AT4G15410	AT5G60800		AT2G40700
AT2G21390	AT1G09575	AT3G08030	AT5G17770	AT1G78100		AT1G61140	AT5G13330	AT1G55490		AT5G42950
AT3G06650	AT1G60810	AT5G15350	AT2G43040	AT5G17330		AT3G47500	AT5G13190	AT4G37370		AT1G09870
AT4G32410	AT2G37770	AT4G21150	AT2G24765	AT1G61667		AT1G51450	AT5G14210	AT5G61230		AT3G16290
AT5G56360	AT5G06750	AT1G78040	AT4G25260	AT4G26200		AT1G30810	AT3G05260	AT5G65140		AT3G03950
AT5G14040	AT1G48330	AT2G47470	AT3G56930	AT3G22370		AT5G56030	AT3G51880	AT5G02130		AT1G12780
AT3G19930	AT1G76800	AT1G10550	AT1G11545	AT2G26650		AT3G53040	AT5G53400	AT5G42190		AT4G25170
AT1G52360	AT3G17020	AT1G14830	AT2G45170	AT5G44110		AT1G11960	AT3G61140	AT1G69480		AT4G31120
AT3G03250	AT1G32210	AT1G29120	AT1G04820	AT1G65960		AT4G36040	AT2G37520	AT3G57990		AT5G14520
AT3G28900	AT1G64980	AT1G71697	AT2G43710	AT1G75750		AT5G20620	AT3G23920	AT4G02880		AT3G20240
AT3G14225	AT2G32920	AT2G38010	AT5G64440	AT3G17810		AT1G71000	AT4G36040	AT5G41190		AT3G20230
AT5G52920	AT2G43710	AT5G63680	AT1G75750	AT1G15100		AT1G07500	AT1G30510	AT1G75140		AT1G19920
AT4G02130	AT5G67070	AT1G76890	AT4G14420	AT4G16660		AT1G55060	AT5G55750	AT5G60960		AT2G15790
AT3G17820	AT2G41420	AT1G07910	AT5G53250	AT1G05620		AT4G01870	AT1G28320	AT5G64270		AT2G35040
AT3G45310	AT4G29260	AT3G09820	AT2G17720	AT4G30200		AT1G64190	AT3G24650	AT3G03950		AT5G48030
AT4G35335	AT1G72430	AT4G15620	AT2G44670	AT1G44318		AT1G09070	AT5G43770	AT2G05580		AT2G31510
AT3G02110	AT5G02260	AT5G65810	AT1G05620	AT4G27270		AT5G57900	ATMG01080	AT5G57610		AT5G66400
AT2G46780	AT3G03050	AT3G47833	AT1G17200	AT3G27820		AT1G28320	AT5G43920	AT3G43520		AT1G03530
AT3G49720	AT4G19810	AT5G08020	AT4G30200	AT4G39675		AT5G01350	ATMG00180	AT5G40440		AT1G19740
AT1G60810	AT3G08030	AT3G17020	AT4G30280	AT1G12370		ATMG00980	AT5G42050	AT2G17730		AT4G10750
AT5G55050	AT1G22300	AT5G38530	AT1G14000	AT3G06300		AT5G60220	AT5G56090	AT1G73880		AT3G44320
AT5G40540	AT4G36880	AT2G43040	AT3G13790	AT5G65670		AT2G29090	AT3G57150	AT4G32250		AT3G20910
AT1G66150	AT3G17940	AT4G31130	AT3G50660	AT1G23030		AT2G19180	AT5G61230	AT4G03260		ATMG00290
AT1G07890	AT3G43190	AT3G05880	AT4G00370	AT2G39770		AT4G33700	AT4G33060	AT3G15290		AT2G36640
AT1G05620	AT5G66920	AT4G32060	AT3G17020	AT1G53310		AT5G18130	AT1G55490	AT3G58170		AT1G78780
AT3G43190	AT2G43040	AT1G58030	AT3G03170	AT1G48330		AT4G12120	AT1G26690	AT3G48990		AT2G21650
AT3G16570	AT3G03840	AT1G72430	AT1G07910	AT1G60960		AT2G39580	AT1G72820	AT3G15670		ATMG01190
AT3G54960	AT5G63680	AT3G03270	AT5G24165	AT5G01180		AT5G03240	AT2G38450	AT1G26690		AT4G33700
AT3G55440	AT5G64440	AT5G05290	AT5G64130	AT3G22840		AT3G54940	AT1G24290	AT5G15450		AT1G69040
AT5G63410	AT4G02500	AT1G09575	AT4G13520	AT1G32210		AT1G79600	AT1G49890	AT2G35800		AT5G45160
ATCG01130	AT5G37600	AT5G13550	AT3G52880	AT3G51632		AT5G43920	AT3G01650	AT1G22610		ATMG00180
AT1G56330	AT3G21670	AT5G65010	AT4G21400	AT2G28200		AT3G25805	AT2G18915	AT5G42050		AT4G31010
AT4G27260	AT5G48560	AT4G40030	AT3G47540	AT5G57540		AT4G19860	AT3G57990	ATMG01200		AT2G05580
AT3G43300	AT3G52880	AT5G39760		AT5G19140		AT5G42480	AT5G64270	AT1G15340		AT5G01500
AT4G33140	AT1G65730	AT2G37120		AT1G32690		AT4G32250	AT2G15690	AT5G53400		AT2G47180
AT5G18840	AT3G50590	AT3G43300		AT4G08850		AT3G12050	AT4G25170	AT1G15220		ATMG00560
AT5G43060	AT2G39220	AT1G73430		AT1G29310		AT4G27970	AT1G36990	AT2G34470		AT1G04120
AT5G64290	AT2G47470	AT1G52600		AT1G48260		AT1G13340	AT1G09250	AT4G02890		AT1G79730
AT5G62390	AT5G15910	AT1G14290		AT3G43190		AT5G55750	AT2G03890	AT1G16030		AT3G10530
AT3G19820	AT4G14420	AT2G39770		AT2G45070		AT1G22610	AT5G02020	AT1G14390		AT3G19330
AT5G14220	AT1G74960	AT5G63590		AT3G51090		AT1G54150	AT3G47500	AT3G23170		AT2G34040
AT3G56930	AT1G73430	AT5G51400		AT2G39220		AT1G56290	AT3G27770	AT1G50420		AT4G15770
AT4G39840	AT4G16563	AT3G13790		AT2G43040		AT3G63310	AT5G51740	AT1G56290		AT3G56990
AT2G34840	AT5G40540	AT5G14040		AT2G25810		AT5G60760	AT1G69040	AT2G31980		AT4G35300
AT1G44830	AT2G39130	AT5G11520		AT4G32600		AT4G35860	AT5G59450	AT5G02050		AT4G36680
AT5G42860	AT1G71697	AT1G78340		AT1G12740		AT4G05390	AT1G53460	AT5G59450		AT1G62430
AT5G11520	AT5G05290	AT3G14790		AT1G22410		AT5G17190	AT4G26500	AT1G18210		AT3G23710
AT5G62070	AT1G01300	AT4G30850		AT2G39420		AT4G16160	AT5G20620	AT3G27260		AT5G62290
AT3G20050	AT3G16150	AT5G56360		AT5G40540		AT5G16230	AT2G34470	AT5G13110		AT4G31240
AT5G12150	AT1G06390	AT2G39410		AT1G62790		AT5G01950	AT5G47880	AT2G43500		AT5G43310
AT5G08020	AT5G32450	AT4G17670		AT3G07680		AT3G10800	AT5G13070	AT3G12920		AT2G45440
AT1G76400	AT2G24765	AT1G15670		AT3G17790		AT4G18950	AT3G27260	AT5G18450		AT3G55010
AT1G74960	AT1G64405	AT2G45070		AT5G06580		AT5G40440	AT5G52510	AT5G12140		AT3G49320
AT3G25040	AT5G47180	AT5G10480		AT1G04820		AT5G61590	AT1G50420	AT1G02750
AT5G60920	AT3G50660	AT2G41420		AT4G13510		AT2G40140	AT2G43760	AT5G02020
AT1G73430	AT2G01180	AT4G33070		AT2G21520		AT4G25140	AT5G18130	AT1G72820
AT1G32190	AT1G23490	AT3G47990		AT1G76890		AT4G31160	AT5G65140	AT5G64840
AT4G05160	AT2G39410	AT5G14450		AT4G25260		AT4G35500	AT3G25840	AT5G42950
AT1G12500	AT1G21010	AT4G23440		AT5G39760		AT1G80780	AT4G38740	AT4G12120
AT5G14920	AT2G33570	AT3G53402		AT2G30490		AT4G26500	AT1G16030	AT2G40610
AT3G56200	AT2G04650	AT1G80280		AT2G15960		AT3G27770	AT5G06460	AT4G38740
AT2G37770	AT1G09180	AT1G01050		AT1G80460		AT3G09560	AT3G53040	AT4G08940
AT2G03120	AT4G01610	AT1G26820		AT3G51240		AT5G42190	AT2G20920	AT5G06460
AT5G65990	AT4G30996	AT1G79160		AT5G65730		AT2G42400	AT5G06270	AT2G18940
AT3G13690	AT5G58030	AT3G23600		AT4G34840		AT4G36020	ATMG01200	AT1G64142
AT1G68000	AT1G49200	AT1G68000		AT3G25900		AT1G70420	AT5G08535	AT5G09590
AT3G29320	AT4G29520	AT1G12360		AT3G03170		AT4G34230	AT3G12050	AT3G61590
AT1G60160	AT2G28260	AT1G60950		AT4G00370		AT4G28230	AT1G43700	AT2G38450
AT4G02500	AT5G64740	AT3G48610		AT5G18630		AT1G53460	AT1G04830	AT3G49240
AT1G19770	AT4G21120	AT2G46860		AT5G20080		AT1G72100	AT5G58350	AT3G05260
AT1G62020	AT1G20010	AT5G19140		AT3G17020		AT2G32710	AT1G61350	AT1G72830
AT5G61130	AT3G29180	AT2G46800		AT2G35780		AT1G02860	AT1G69010	AT1G55530
AT2G13560	AT1G64970	AT1G47128		AT3G62190		AT5G15870	AT5G12310	AT5G57840
AT1G32210	AT1G63830	AT5G65670		AT2G25910		AT2G28420	AT1G75140	AT2G43190
AT1G41830	AT5G39760	AT5G17310		AT4G16760		AT5G54540	AT5G42950	AT3G59280
AT2G27080	AT2G46780	AT4G14420		AT3G46430		AT1G21780	AT2G31980	AT1G07500
AT5G05010	AT3G07320	AT1G17200		AT5G24165		AT3G63260	AT4G17170	AT1G24290
AT5G65390	AT3G07160	AT3G59580		AT5G64130		AT2G20920	AT1G43860	AT3G09560
AT1G09780	AT1G79660	AT3G06650		AT3G52880		AT4G21323	AT1G69800	AT3G20230
AT5G48070	AT5G44340	AT4G36880		AT1G12360		AT2G18915	AT1G63970	AT5G47830
AT2G28470	AT2G05990	AT1G12840		AT3G07160		AT5G44290	AT4G23570	AT5G08535
AT1G30120	AT1G52360	AT5G65390		AT2G37120		AT1G43700	AT1G65350	AT2G32710
AT1G07910	AT3G14350	AT2G45790		AT1G73260		AT5G50360	AT1G55020	AT3G53040
AT5G10770	AT3G47833	AT2G42430		AT3G47540		AT4G31140	AT5G47830	ATMG00990
AT3G12280	AT3G51240	AT3G51460		AT5G01840			AT4G02280	AT4G01560
AT2G44210	AT1G42960	AT4G29520		AT3G22200			AT5G19050	AT3G33520
AT5G43310	AT3G27820	AT2G28320		AT5G55700			AT5G54540	AT5G55750
	AT1G09560	AT3G60540		AT1G79880			AT2G19180	ATMG00570
	AT3G06650	AT4G16563		AT4G32940			AT1G21780	AT4G02280
	AT5G65360	AT1G49200		AT3G17510			AT1G21600	AT5G64560
	AT1G17500	AT4G08850					AT4G25140	ATMG00500
	AT4G28190	AT4G22010					AT1G04130	AT5G13190
	AT4G17670	AT4G30290					AT3G57520	AT2G37520
	AT2G36310	AT5G57330					AT5G55670	AT3G12050
	AT4G15800	AT3G05690					AT5G14050	AT1G28320
	AT1G56700	AT1G78900					AT3G28460	AT2G15690
	AT5G14450	AT2G04650					AT5G65470	AT3G54090
	AT2G27190	AT3G03840					AT1G79600	AT1G04130
	AT3G02350	AT2G24765					AT3G22260	AT4G25140
	AT1G20950	AT4G20460					AT1G15340	AT5G13070
	AT5G08160	AT1G23490					AT2G01110	AT5G54540
	AT2G46860	AT2G39420					AT4G12400	AT2G43760
	AT2G24280	AT3G07680					AT4G24770	AT1G64660
	AT1G22060	AT2G05990					AT5G27280	AT3G20240
	AT1G03870	AT2G27190					AT3G10800	AT3G19360
	AT5G57560	AT1G35140					AT1G55060	AT5G64510
	AT1G52600	AT2G41220					AT5G60220	AT1G49890
	AT3G45230	AT5G14220					AT3G18570	AT5G25280
	AT1G11545	AT5G22740					AT2G39580	AT5G47810
	AT4G40010	AT4G27730					AT3G55840	AT5G39710
	AT1G26570	AT1G75750					AT1G02750	AT2G37400
	AT1G41830	AT2G32560					AT1G76700	AT5G65860
	AT2G44500	AT2G39220					AT5G15870	AT2G02800
	AT2G47320	AT2G17720					AT4G22740	AT1G11840
	AT3G20670	AT3G21720					AT1G22610	AT3G11050
	AT1G30630	AT5G14640					AT1G10490	AT5G51740
	AT4G33140	AT5G02260					AT3G43520	AT1G69800
	AT4G28290	AT2G32920					AT3G63260	AT3G09440
	AT1G16880	AT2G28200					AT5G13110	AT2G19180
	AT1G60950	AT1G23040					AT3G54090	AT4G12400
	AT1G72970	AT5G48930					AT4G01560	AT3G47520
	AT5G42860	AT3G50590					AT1G14130	AT3G06790
	AT2G27080	AT4G26970					AT4G11450	AT2G01570
	AT2G33150	AT3G14205					AT5G17710	AT4G26370
	AT2G37120	AT2G33470					AT5G64510	AT2G41180
	AT3G53880	AT4G02620					AT5G24910	AT4G03180
	AT1G67980	AT2G43710					AT2G32710	AT1G79600
	AT3G06450	AT5G14670					AT1G18210	AT5G61590
	AT2G28320	AT4G16770					AT5G65720	AT3G27540
	AT5G57330	AT1G06390					AT2G37410	AT3G23920
	AT4G32060	AT1G01300					AT5G59050	AT3G22590
	AT1G37130	AT3G55410					AT5G05320	AT1G68220
	AT1G48260	AT2G15960					AT3G58170	AT1G13340
	AT4G33070	AT1G69850					AT1G11960	AT4G20360
	AT3G03250	AT5G19760					AT2G37400	ATMG00090
	AT1G09780	AT4G29680					AT3G06790	AT5G51180
	AT1G80280	AT3G51240					AT3G33520	AT4G24770
	AT1G50010	AT4G30996					AT5G61590	AT1G71720
	AT1G79160	AT4G17790					AT2G32120	AT3G45640
	AT2G33470	AT1G56330					AT5G58290	AT4G26500
	AT1G64440	AT1G09560					ATMG01210	AT3G18570
	AT3G25040	AT1G52360					AT1G74410	AT3G22260
	AT3G17900	AT1G18730					AT5G60960	AT5G03240
	AT5G14640	AT3G21670					AT1G06950	AT4G36220
	AT2G27460	AT1G48260					AT5G20910	AT5G14050
	AT1G71160	AT4G02500					AT3G25910	AT4G39400
	AT5G06930	AT5G53340					AT1G07500	AT2G20280
	AT3G43300	AT5G08160					AT5G51180	AT5G20910
	AT5G03300	AT3G12120					AT3G09560	AT2G32120
	AT3G63200	AT3G17940					AT4G33370	AT5G43770
	AT4G31130	AT5G32450					AT1G61870	AT1G11960
	AT2G03120	AT1G03900					AT4G29660	AT1G55060
	AT2G42430	AT5G56170					AT5G09590	AT1G72100
	AT3G28340	AT1G63770					ATMG00570	AT5G25460
	AT5G44020	AT2G45180					AT1G30810	AT3G25840
	AT3G52450	AT4G02060					AT4G31200	AT4G31140
	AT3G43810	AT4G16760					AT4G26370	AT5G20620
	AT4G39675	AT1G27970					AT3G58680	AT5G43920
	AT5G05010	AT3G03250					AT3G08800	AT4G34590
	AT1G79340	AT4G15480					AT1G10910	AT4G15770
	AT5G41080	AT5G42890					AT4G12120	AT3G27770
	AT4G32410	AT5G50460					AT5G10380	AT5G47880
	AT3G07950	AT3G55440					AT3G49240	AT2G28000
	AT1G12840	AT1G79660					AT1G05140	AT1G56110
	AT5G17330	AT5G03700					AT2G43500	AT2G02780
	AT4G30190	AT3G56930					AT3G20770	AT1G36990
	AT4G29780	AT4G27270					AT4G03180	AT3G19810
	AT5G62530	AT4G30270					AT4G35860	AT4G01870
	AT3G09740	AT1G73120					AT1G13340	AT3G55840
	AT5G14040	AT2G45170					AT4G30790	AT5G10380
	AT4G23060	AT3G01720					AT1G71140	AT4G30790
	AT3G47990	AT3G07950					AT1G79490	AT4G37180
	AT4G11010	AT2G39130					AT1G79270	AT1G43700
	AT2G15960	AT3G09740					AT2G20280	AT5G62520
	AT4G32130	AT3G50530					AT1G69295	AT1G75310
	AT1G75750	AT1G42960					AT4G36690	AT4G17170
	AT4G37870	AT3G54560					AT2G03820	AT5G04250
	AT1G34020	AT1G74710					AT1G32240	AT4G11450
	AT3G07680	AT1G54690					AT1G64190	AT5G12310
	AT5G53340	AT1G76240					AT3G08510	AT1G76700
	AT2G39770	AT3G03050					AT5G03880	AT4G28450
	AT3G17820	AT4G18030					AT1G11800	AT1G64190
	AT5G51460	AT1G21010					AT2G15480	AT1G69295
	AT2G17500	AT5G06580					AT3G16290	AT2G20920
	AT5G42890	AT4G35750					AT2G28000	AT2G03820
	AT1G10150	AT2G01670					AT5G01350	AT4G25230
	AT5G47770	AT1G04430					AT3G56990	AT5G58350
	AT2G20840	AT1G50010					AT5G14660	AT1G12970
	AT4G20860	AT4G14965					AT2G18940	AT4G33370
	AT2G39420	AT4G32920					AT4G19610	AT1G43860
	AT1G61667	AT3G18780					AT5G04250	AT4G14430
	AT1G29120	AT5G13050					AT2G02800	AT1G04830
	AT4G27730	AT4G33140					AT1G61140	AT1G11390
	AT1G17200	AT1G76800					AT1G17100	AT2G39570
	AT1G69850	AT4G11010					AT1G14370	AT3G14800
	AT5G13050	AT1G48850					AT2G44710	AT2G18915
	AT2G46800	AT5G65360					AT3G11050	AT1G09870
	AT1G44830	AT4G39675					AT1G53760	AT3G58680
	AT2G17720	AT1G30630					AT5G42190	AT4G23920
	AT1G51070	AT4G28290					AT4G31140	AT3G01650
	AT1G78570	AT2G16440					AT3G63310	AT5G45020
	AT5G14670	AT5G66420					AT2G25760	AT4G19610
	AT2G19800	AT1G64440					AT5G64210	AT2G03340
	AT1G15670	AT1G09180					AT5G12140	AT1G69010
	AT5G48930	AT5G64460					AT2G29700	AT3G05060
	AT2G13560	AT3G17790					AT5G39850	AT5G39850
	AT5G43580	AT5G59870					AT1G06730	AT3G28460
	AT3G14225	AT1G10340					AT3G26560	AT2G36750
	AT5G10400	AT4G34840					AT4G10250	AT1G26770
	AT1G01050	AT1G48330					AT5G44170	AT3G63260
	AT4G23440	AT3G17810					AT5G60760	AT1G17100
	AT5G19760	AT1G13560					AT4G25230	AT5G60220
	AT3G28900	AT2G13560					AT2G43190	AT1G21770
	AT2G21160	AT1G61667					AT4G16100	AT5G27280
	AT4G30810	AT1G10370					AT1G09870	AT5G01950
	AT3G02885	AT4G19820					AT4G31210	AT4G10250
	AT1G78900	AT5G01180					AT1G11360	AT1G12830
	AT4G31590	AT4G39090					AT3G14800	AT3G10800
	AT4G20460	AT1G78100					AT1G60140	AT5G14660
	AT1G12310	AT1G74960					AT3G20230	AT2G37410
	AT1G17840	AT1G29750					AT4G26000	AT2G03890
	AT4G02620	AT3G17820					AT1G34220	AT4G33060
	AT5G48070	AT1G25490					AT1G69530	AT1G32240
	AT3G55440	AT1G53240					AT5G24020	AT4G17550
	AT5G64030	AT4G26200					AT1G68220	AT4G17180
	AT4G26650	AT1G32690					AT3G19810	AT5G17710
	AT4G01850	AT1G09780					AT1G12680	AT5G60760
	AT5G27490	AT2G26650					AT5G01950	AT4G29660
	AT3G56800	AT5G05400					AT1G72830	AT5G60230
	AT4G14965	AT5G49900					AT5G50360	AT1G80270
	AT5G14220	AT1G63110					AT4G14430	AT4G36690
	AT1G58030	AT2G34300					AT2G01490	AT4G31210
	AT1G05850	AT1G53280					AT3G13440	AT3G52420
	AT2G37540	AT1G70210					AT2G31410	AT3G16290
	AT3G49720	AT4G30190					AT2G40690	AT1G77610
	AT2G34250	AT1G08920					AT1G30090	AT1G36732
	AT5G65670	AT5G13750					AT3G19360	AT4G38260
	AT5G38530	AT1G64980					AT3G47520	AT3G12200
	AT1G70210	AT1G20950					AT3G05060	AT5G44320
	AT4G30270	AT3G61220					AT4G17550	AT5G44170
	AT1G78340	AT1G53120					AT5G66590	AT1G55300
	AT1G65840	AT5G35360					AT2G17870	AT2G33730
	AT3G51460	AT3G19100					AT3G12270	AT1G65350
	AT4G30960	AT3G02520					AT5G60230	AT2G38340
	AT4G18570	AT1G20010					AT5G64560	AT4G31200
	AT4G29480	AT3G16150					AT1G36732	AT3G26560
	AT2G45200	AT5G20060					AT1G48570	AT3G03490
	AT3G02520	AT3G45230					AT5G57900	AT3G02630
	AT2G26530	AT2G45200					AT4G37180	AT5G22470
	AT3G59580	AT3G63200					AT3G02450	AT3G12270
	AT2G41110	AT5G47530					AT2G33730	AT4G05410
	AT3G23810	AT2G24040					AT5G19440	AT4G18950
	AT4G02060	AT5G48070					AT4G36400	AT1G14370
	AT3G12120	AT5G62530					AT2G38340	AT3G08800
	AT2G14110	AT1G31350					AT2G42400	AT1G11800
	AT2G31570	AT3G61070					AT1G44780	AT5G24020
	AT4G25100	AT3G05680					AT4G03030	AT1G48570
	AT5G19980	AT1G76405					AT3G02630	AT1G80780
	AT1G28650	AT5G16510					AT3G59100	AT3G56640
	AT3G15530	AT2G46225					AT4G01870	AT5G58290
	AT1G53310	AT2G39700					AT5G19400	AT5G66590
	AT1G15690	AT5G10400					AT1G77280	AT2G39705
	AT3G02110	AT3G51820					AT2G47770	AT4G10020
	AT4G35320	AT4G15550					AT1G79730	AT2G40140
	AT2G44080	AT5G06750					AT3G27660	AT4G02730
	AT1G16170	AT1G12370					AT1G72100	AT4G02720
	AT3G58790	AT3G43810					AT1G07510	AT5G02820
	AT1G73680	AT4G00860					AT4G18950	AT3G48560
	AT5G27430	AT2G45540					AT4G23630	AT1G71350
	AT1G62660	AT2G29960					AT1G54150	AT5G65210
	AT1G75840	AT5G15230					AT5G04590	AT1G78780
	AT3G18780	AT5G64740					AT1G71000	AT3G51790
	AT1G66150	AT1G79040					AT1G32580	AT3G59350
	AT2G25710	AT3G06300					AT2G27350	AT5G55670
	AT4G29680	AT2G17500					AT4G38640	AT4G22740
	AT1G63770	AT3G16950					AT4G29840	AT4G03030
	AT1G23800	AT5G18630					AT4G05410	AT2G37050
	AT3G55410	AT4G32940					AT5G22000	AT1G21600
	AT3G50530	AT1G49820					AT3G48070	AT4G15780
	AT3G08670	AT5G57815					AT2G40140	AT5G51980
	AT5G64850	AT5G17330					AT1G71350	AT3G23150
	AT2G28200	AT5G44110					AT5G53290	AT3G59100
	AT1G76240	AT1G79340					AT5G65490	AT1G11430
	AT1G31812	AT1G17710					AT3G15460	AT1G79730
	AT5G22740	AT4G32120					AT2G31955	AT1G71140
	AT5G20060	AT4G34030					AT5G45020	AT1G34220
	AT3G17790	AT1G73260					AT3G09440	AT3G12580
	AT5G64460	AT4G14760					AT5G19900	AT5G12100
	AT2G19590	AT3G14350					AT3G02060	AT3G25910
	AT2G38010	AT5G03300					AT4G20360	AT1G61140
	AT3G45010	AT3G51090					AT1G71720	AT1G06730
	AT4G34840	AT5G48580					AT1G11020	AT1G29940
	AT5G55730	AT4G01480					AT4G34100	AT2G44710
	AT4G02130	AT3G17900					AT1G12970	AT3G50940
	AT4G33985	AT2G44500					AT5G51300	AT2G28910
	AT3G14205	AT2G25710					ATMG00990	AT5G19900
	AT3G51820	AT2G24280					AT1G71230	AT2G44800
	AT2G35780	AT3G07310					AT4G02630	AT3G56070
	AT1G12360	AT1G27980					AT1G33980	AT5G04590
	AT4G15550	AT3G02110					AT3G51860	AT3G25940
	AT5G16590	AT4G18020					AT5G62520	AT3G63490
	AT1G53500	AT5G05010					AT5G02050	AT1G63970
	AT3G54560	AT5G54510					AT1G15220	AT3G57150
	AT1G29470	AT4G33985					AT3G45640	AT5G59180
	AT5G52060	AT4G30810					AT2G01570	AT1G55810
	AT1G02620	AT1G77510					AT2G43020	AT1G69260
	AT4G36860	AT3G62190					AT4G15780	AT5G39960
	AT3G29320	AT5G47770					AT5G57840	AT2G43020
	AT5G08020	AT2G27460					AT5G24690	AT4G33210
	AT3G20050	AT3G47730					AT1G75540	AT2G04030
	AT1G10130	AT1G30120					AT1G80780	AT5G45340
	AT1G62640	AT4G26210					AT4G05320	AT3G57560
	AT1G27970	AT3G25900					AT2G36750	AT4G29840
	AT5G57785	AT5G04420					AT1G19600	AT2G43540
	AT1G30690	AT5G23120					AT3G10400	AT4G12250
	AT2G45060	AT3G50070					AT1G80270	AT1G11020
	AT1G31350	AT2G20930					AT2G18090	AT4G35860
	AT3G21190	AT1G15690					ATMG00500	AT2G39580
	AT5G44110	AT3G13870					AT3G57560	AT5G64210
	AT1G18730	AT3G24160					AT2G43610	AT5G15580
	AT5G60920	AT4G23470					AT1G17080	AT3G13460
	AT2G32560	AT4G15800					AT3G12920	AT4G26000
	AT2G41220	AT3G46430					AT4G21323	AT4G16100
	AT5G54510	AT1G20050					AT3G23170	AT3G02450
	AT2G25520	AT4G38510					AT3G56640	AT3G58630
	ATMG00370	AT1G64640					AT4G25970	AT1G07510
	AT4G27270	AT5G57630					AT4G35230	AT2G21650
	AT4G33910	AT4G32600					AT3G07090	AT1G74410
	AT4G15530	AT3G21180					AT2G03340	AT5G65490
	AT2G30410	AT5G66920					AT4G27680	AT3G52890
	AT1G28100	AT3G14840					AT5G22470	AT1G15430
	AT1G26480	AT1G11545					AT2G39570	AT5G25560
	AT1G79500	AT3G53880					AT2G41180	AT2G26900
	AT5G35180	AT1G44830					AT4G27990	AT1G73350
	AT2G39890	AT1G05850					AT5G65860	AT3G15460
	AT4G01480	AT5G58030					AT2G31240	AT1G14650
	AT4G27720	AT4G36860					AT2G39950	AT2G25760
	AT1G12230	AT3G29320					AT1G67600	AT5G62440
	AT4G05160	AT5G06320					AT4G15420	AT3G55640
	AT5G60640	AT3G28900					AT3G59280	AT5G67190
	AT4G08950	AT3G50960					AT1G09830	AT1G19800
	AT4G23470	AT5G48850					AT3G09850	AT1G03960
	AT3G08890	AT1G32190					AT4G38260	AT1G79000
	AT3G04080	AT4G08420					AT4G13250	AT1G12990
	AT1G80640	AT1G80460					AT5G55970	AT3G27660
	AT3G23750	AT5G53030					AT2G27380	AT5G63830
	AT5G23860	AT1G28100					AT1G56110	AT1G21460
	AT4G26970	AT5G46050					AT5G12100	AT1G48440
	AT5G13820	AT3G25040					AT5G46250	AT1G06720
	AT2G22470	AT1G63010					AT1G55300	AT3G08510
	AT4G26910	AT5G60640					AT3G13845	AT1G53760
	AT5G14030	AT5G14030					AT1G79000	AT2G17350
	AT5G63770	AT5G51460					AT1G55810	AT4G28200
	AT2G45170	AT1G53920					AT4G10020	AT1G67600
	AT3G18510	AT1G17500					AT1G14650	AT2G30140
	AT4G35750	AT3G07320					AT2G34750	AT2G34970
	AT3G61130	AT5G57540					AT1G11840	AT3G02060
	AT1G14290	AT5G52920					AT5G08600	AT3G10400
	AT1G25490	AT4G18570					AT3G27540	AT5G19150
	AT1G78100	AT3G47540					AT3G48560	AT5G65720
	AT5G17060	AT5G41080					AT1G02330	AT1G44780
	AT5G10430	AT1G53070					AT3G61590	AT5G11150
	AT1G03900	AT1G60160					AT5G67190	AT2G16485
	AT3G23410	AT2G25520					AT4G38100	AT4G24690
	AT5G62070	AT5G25360					AT5G23050	AT4G35870
	AT3G13790	AT2G22470					AT3G05390	AT2G40000
	AT5G64660	AT5G20830					AT1G80900	AT1G52930
	AT5G57540	AT4G20850					AT3G12580	AT1G32580
	AT2G30200	AT3G15530					AT5G27540	AT5G59820
	AT5G03345	AT1G28130					AT4G02720	AT2G31955
	AT5G52920	AT2G35840					AT3G57000	AT1G18850
	AT5G63140	AT2G05920					AT1G73350	AT1G72480
	AT5G11970	AT1G20270					AT5G65530	AT5G08600
	AT5G12010	AT1G65960					AT1G68830	AT2G31240
	AT5G53250	AT2G45060					AT1G05690	AT3G18600
	AT4G32120	AT5G06930					AT1G21640	AT5G01350
	AT5G66420	AT5G18840					AT2G04030	AT1G01470
	AT3G47420	AT5G47310					AT1G65680	AT3G05390
	AT2G40110	AT4G35790					AT4G02730	AT1G26830
	AT1G53240	AT4G15530					AT1G01470	AT2G17870
	AT5G18840	AT1G01750					AT3G29160	AT2G18090
	AT3G12600	AT2G05710					AT4G19860	AT2G39170
	AT1G49780	AT2G21160					AT1G75310	AT2G01110
	AT1G22530	AT1G10130					AT3G44110	AT4G33920
	AT5G57815	AT3G13040					AT3G03490	AT4G05320
	AT5G23630	AT5G65380					AT4G02710	AT1G30810
	AT3G61070	AT1G12230					AT3G58630	AT1G77280
	AT5G61130	AT4G13510					AT5G57280	AT3G18110
	AT1G63110	AT2G45010					AT1G51380	AT2G25080
	AT3G11530	AT3G27240					AT5G25280	AT1G05140
	AT4G16760	AT4G28280					AT5G03030	AT5G63130
	AT3G46430	AT4G30520					AT2G17430	AT2G31410
	AT5G48540	AT4G31590					AT3G06050	AT1G01240
	AT5G45650	AT1G12740					AT1G47710	AT2G31360
	AT4G39080	AT3G06450					AT4G33210	AT4G20020
	AT5G38700	AT3G11530					AT3G62770	AT3G53970
	AT1G64200	AT1G15100					AT3G18290	AT4G34200
	AT4G00570	AT2G28260					AT4G08940	AT4G34230
	AT1G75680	AT3G20450					AT5G52580	AT1G54870
	AT5G61240	AT2G19580					AT5G65210	AT5G48970
	AT3G03270	AT5G35180					AT1G80930	AT2G40700
	AT3G51610	AT4G09720					AT1G80040	AT2G45440
	AT3G16950	AT3G28340					AT2G45440	AT3G62030
	AT5G58100	AT3G24460					AT2G41530	AT1G21780
	AT4G09720	AT5G49460					AT1G02860	AT4G38100
	AT3G21250	AT4G01850					AT3G50940	AT1G71230
	AT5G62150	AT5G10390					AT3G17240	AT5G27540
	AT1G67350	AT3G25600					AT2G26900	AT5G19430
	AT2G45420	AT3G51610					AT3G22530	AT1G79490
	AT1G30120	AT2G44080					AT1G19110	AT4G28480
	AT3G50960	AT3G20670					AT1G58080	AT3G24670
	AT2G01670	AT2G34250					AT1G68300	AT2G37220
	AT2G45540	AT5G41950					AT1G12830	AT3G49725
	AT5G42320	AT1G44318					AT2G17110	AT4G35230
	AT4G03210	AT5G42860					AT2G19450	AT4G34750
	AT4G26200	AT5G45650					AT3G25805	AT5G13590
	AT1G20050	AT1G31812					AT1G06720	AT1G63680
	AT2G17560	AT1G17050					AT5G50920	AT1G80930
	AT1G72280	AT5G64290					AT1G11390	AT3G61860
	AT1G03590	AT1G02620					AT5G59180	AT4G21323
	AT5G11520	AT4G25080					AT5G58410	AT3G56990
	AT1G13560	AT1G79580					AT1G12820	AT4G13250
	AT5G35360	AT4G32930					AT1G29400	AT1G21640
	AT1G18740	AT5G13500					AT1G15440	AT1G09830
	AT2G35630	AT2G20840					AT5G18970	AT4G23630
	AT2G29960	AT1G12110					AT3G07770	AT1G30090
	AT1G11680	AT1G10150					AT3G52420	AT2G44640
	AT1G53070	AT4G20830					AT1G70420	AT2G43610
	AT5G65380	AT4G32410					AT1G48440	AT3G04130
	AT4G26210	AT5G13820					AT3G45900	AT3G23710
	AT4G25840	AT5G54440					AT3G59350	AT2G34750
	AT4G37640	AT1G11890					AT2G21650	AT3G57000
	AT2G16440	AT2G33040					AT5G13590	AT1G54150
	AT1G53120	AT4G32320					AT5G51980	AT4G38780
	AT1G63010	AT1G26480					AT2G36350	AT4G25320
	AT3G25600	AT4G29480					AT3G10650	AT1G18100
	AT3G62720	AT3G03170					AT2G21270	AT3G21140
	AT5G47530	AT1G66240					AT2G16485	AT2G34860
	AT4G02030	AT2G14110					AT5G25450	AT1G58100
	AT5G59740	AT5G67550					AT2G17350	AT3G62700
	AT3G56090	AT5G45670					AT3G12670	AT3G10530
	AT2G32440	AT1G71160					AT2G25080	AT3G13845
	AT3G27020	AT1G26940					AT3G20240	AT5G14600
	AT1G12110	AT2G42590					AT5G61410	AT1G63700
	AT3G25530	AT5G19040					AT2G34460	AT2G01490
	AT3G24160	AT5G27430					AT1G08040	AT1G10910
	AT5G48580	AT3G46820					AT3G48860	AT5G03030
	AT3G61640	AT4G15110					AT3G22590	AT4G37740
	AT2G03350	AT2G42010					AT4G20020	AT2G05620
	AT4G35790	AT2G42490					AT4G28480	AT3G51860
	AT3G14290	AT2G41470					AT3G55730	AT1G30100
	AT5G10840	AT5G46290					AT5G44280	AT5G17860
	AT4G32330	AT1G55760					AT1G08030	AT3G18160
	AT5G07350	AT1G62790					AT3G07020	AT1G51610
	AT5G67560	AT3G21190					AT4G35140	AT3G07770
	AT1G59670	AT3G16460					AT1G54710	AT3G08620
	AT4G25810	AT4G15560					AT3G13460	AT3G54500
	AT4G28550	AT3G10410					AT5G39710	AT4G08920
	AT1G62020	AT4G35320					AT5G52420	AT4G02630
	AT3G06300	AT1G01090					AT4G32050	AT3G44110
	AT1G29750	AT3G23590					AT4G26980	AT1G75760
	AT2G43640	AT1G48470					AT4G23840	AT4G25770
	AT4G20850	AT2G30410					AT1G26830	AT1G80040
	AT4G15110	AT5G15680					AT3G52890	AT1G13195
	AT5G54850	AT1G10700					AT4G34230	AT5G26230
	AT1G05720	AT2G47320					AT5G57370	AT4G29510
	AT5G40780	AT2G21520					AT1G01240	AT4G27680
	AT3G21180	AT2G41110					AT4G11220	AT2G40690
	AT2G46225	AT4G34450					AT5G51410	AT4G03390
	AT3G21720	AT3G14225					AT5G41700	AT5G44280
	AT1G06470	AT3G25530					AT1G63680	AT3G15000
	AT5G27410	AT4G30960					AT3G10050	AT3G53110
	AT1G23040	AT2G03120					AT3G53970	AT1G47710
	AT1G17455	AT5G44340					AT3G60590	AT1G48040
	AT5G50420	AT5G52060					AT2G44800	AT4G03430
	AT5G27450	AT2G25810					AT5G11350	AT5G39990
	AT4G05140	AT5G43170					AT1G68660	AT1G72160
	AT3G13870	AT5G62890					AT3G63490	AT1G17080
	AT3G23600	AT3G55430					AT2G27090	AT3G20770
	AT1G60160	AT2G01180					AT1G33780	AT5G56150
	AT3G01720	AT2G39890					AT5G15580	AT2G31530
	AT2G31800	AT5G03860					AT1G50920	AT5G51300
	AT1G76550	AT1G54460					AT4G28760	AT1G30960
	AT2G39700	AT1G79900					AT1G29940	AT2G40830
	AT3G54750	AT1G37130					AT5G19430	AT5G65530
	AT1G32050	AT5G56110					AT4G38360	AT1G15440
	AT1G27980	AT4G25030					AT5G19150	AT3G60190
	AT5G03700	AT1G08190						AT5G66200
	AT2G22480	AT4G33010						AT5G48030
	AT4G11380	AT2G37750						AT1G61620
	AT1G10370	AT2G40110						AT2G34460
	AT2G28590	AT4G28190						AT5G53290
	AT1G64185	AT2G25910						AT1G77090
	AT2G26190	AT5G64660						AT1G28050
	AT1G66240	AT3G42670						AT3G62770
	AT3G15710	AT3G22370						AT1G69200
	AT1G79580	AT4G15630						AT4G33540
	AT3G58640	AT3G51160						AT1G73400
	AT1G11890	AT3G22845						AT3G07020
	AT1G15120	AT1G05840						AT1G08040
	AT3G53520	AT2G35610						AT3G59670
	AT5G43170	AT4G17900						AT3G22530
	AT3G25140	AT3G56800						AT4G23100
	AT5G49540	AT5G01840						AT3G12400
	AT1G78580	AT1G79880						AT1G15700
	AT1G54460	AT5G57490
	AT4G12650	AT3G10220
	AT2G20930	AT5G40370
	AT1G20270	AT1G54220
	AT2G33040	AT4G26910
	AT1G32690	AT2G19590
	AT5G48850	AT4G15165
	AT1G80460	AT4G34000
	AT1G60780	AT3G09860
	AT3G51160	AT1G21900
	AT5G13500	AT4G38920
	AT2G37470	AT1G10020
	AT5G53900	AT4G35000
	AT3G10220	AT1G61770
	AT2G17380	AT3G50830
	AT4G00860	AT1G12310
	AT1G26940	AT1G05720
	AT1G78240	AT1G70490
	AT2G01720	AT1G27450
	AT5G39320	AT3G45970
	AT4G33560	AT1G32050
	AT5G13450	AT2G27080
	AT5G10390	AT5G65110
	AT5G49720	AT1G73680
	AT5G16510	AT3G23810
	AT5G46290	AT5G42320
	AT1G22740	AT4G25840
	AT5G10310	AT5G07350
	AT1G12500	AT5G11500
	AT5G19140	AT5G40780
	AT1G10950	AT1G57600
	AT5G59870	AT3G02350
	AT3G23590	AT2G02850
	AT5G15600	AT5G19720
	AT1G62820	AT4G32530
	AT4G13520	AT1G16560
	AT3G50830	AT2G01720
	AT3G17810	AT5G03345
	AT1G13260	AT2G31730
	AT3G27240	AT4G37640
	AT3G57550
	AT5G22880
	AT5G22370
	AT5G10770
	AT5G55290
	AT4G16566
	AT2G24020
	AT4G13940
	AT1G53000
	AT5G09960
	AT1G52710
	AT4G08850
	AT3G24090
	AT4G19820
	AT1G10020
	AT1G08920
	AT2G22230
	AT4G34450
	AT1G62150
	AT4G15480
	AT3G04810
	AT4G21400
	AT4G38920
	AT5G41950
	AT2G37630
	AT5G64920
	AT4G17890
	AT3G52730
	AT3G47730
	AT2G21410
	AT5G49900
	AT4G29430
	AT5G05400
