# Supplementary material for: Distinct Molecular Biomechanical Mechanisms Inhibit Endosperm Cell‐Wall Weakening and Seed Germination at Cold and Warm Nonoptimal Temperatures
Source: Plant Cell Environ. 2025 Aug 5;48(11):8047–67. doi: 10.1111/pce.70103 (PMC12502036; doi:10.1111/pce.70103)
Supplement: Supplementary file 10 — SI Dataset S9. Lepidium sativum CAP UP‐regulated DEGs in the time course arrays. [file PCE-48-8047-s014.xlsx]

## Sheet: UP-regulated CAP-DEGs timecours
Supplemental Dataset 9 - Steinbrecher et al. (2025). Distinct molecular biomechanical mechanisms inhibit endosperm cell-wall weakening and seed germination at cold and warm non-optimal temperatures.
Lepidium sativum FR14 UP-regulated CAP differentially expressed genes (DEGs; ≥2-fold) in the time course arrays (24ºC, times (h) indicated) by Scheler et al., Plant Physiology 167: 200-215 (2015)
AGIs of normalized, background-substracted, log base 2 transformed microarray intensity mean values ± SE (N=4) of UP-regulated CAP DEGs detected on the arrays are listed below.
In the time course arrays, transcript abundances at the times (5 h, 7 h, 10 h, 13 h) during germination of seeds imbibed at 24ºC were compared in two seed compartments, CAP (micropylar endosperm) and RAD (radicle plus 1/3 lower hypocotyl).
Numbers after the seed compartment are the time in hours during seed germination; N and R after the number designate separate sampling from seeds with non-ruptured and ruptured testa; NR designates the mean value between N and R transcript abundances.
Arabidopsis thaliana AGI numbers for the ATH1 array probes corresponding to Lepidium sativum putative orthologous genes are listed below; numbers of DEGs are indicated.
For the CAP DEGs up or down-regulation for the comparison between the two times is indicated. Numbers of UP-regulated CAP DEGs correspond to Figure 3d (bottom panel).
Note that UP-regulated CAP DEGs (Dataset 9) are the subset of the Dataset 8 CAP DEGs that are in addition Up-regulated (≥2-fold) at any time during germination when compared to the dry (0 h) or imbibed (1 h) transcript abundances.
242	653	610	203	244	15	133	258	287	40	113	23	Number UP-regulated CAP DEGs (Figure 3d, bottom panel)
CAP DEG 24ºC	CAP DEG 24ºC	CAP DEG 24ºC	CAP DEG 24ºC	CAP DEG 24ºC	CAP DEG 24ºC	CAP DEG 24ºC	CAP DEG 24ºC	CAP DEG 24ºC	CAP DEG 24ºC	CAP DEG 24ºC	CAP DEG 24ºC
7hNRup-5h	10hup-5h	13hup-5h	10hup-7hNR	13hup-7hNR	13hup-10h	7hNRdown-5h	10hdown-5h	13hdown-5h	10hdown-7hNR	13hdown-7hNR	13hdown-10h
AT1G74670	AT1G70410	AT1G70410	AT1G70410	AT1G70410	AT3G04810	AT1G03990	AT1G03990	AT1G03990	AT1G61800	AT1G61800	AT1G61800
AT5G64120	AT5G64120	AT5G64120	AT3G29970	AT3G29970	AT3G29970	AT4G25200	AT5G09970	AT4G36540	AT2G29090	ATMG00730	ATMG00730
AT3G22880	AT2G34080	AT2G34080	AT5G64120	AT5G64120	AT4G37160	AT3G15430	AT4G36540	AT5G09970	ATMG00730	ATMG01000	AT1G72610
AT3G23730	AT1G74670	AT3G29970	AT3G26520	AT1G05570	AT1G62660	AT2G13610	AT4G25200	ATMG00730	AT5G52510	AT2G29090	AT1G10550
AT5G51550	AT3G22880	AT5G63810	AT1G09210	AT3G26520	AT4G40010	AT3G09350	AT4G24150	AT1G61800	AT3G61820	AT5G52510	AT2G45180
AT5G63810	AT5G63810	AT4G37160	AT1G05570	AT1G66200	AT1G78000	AT1G05680	AT1G74310	AT4G24150	AT5G37530	AT4G39400	AT1G74670
AT1G02810	AT3G29970	AT5G64100	AT2G44210	AT1G09210	AT2G18980	AT4G36540	ATMG00730	AT4G25200	AT5G09970	AT5G66200	AT3G45970
AT1G10550	AT3G23730	AT3G22880	AT5G61790	AT4G25100	AT4G25900	AT1G74310	AT3G09350	AT5G41610	AT1G03990	AT3G23580	AT1G23480
AT1G70410	AT1G09210	AT2G18980	AT4G24190	AT3G04810	AT5G64100	AT5G37670	AT5G41610	AT3G16050	AT4G36540	AT5G37530	AT1G70270
AT5G62350	AT5G61790	AT3G48140	AT1G66200	AT5G56260	AT4G14760	AT3G12320	AT3G15430	AT3G09350	AT4G24150	AT3G61820	AT5G67070
AT5G17920	AT3G48140	AT2G16430	AT5G56260	AT4G19810	AT1G28680	AT4G36010	AT1G61800	AT1G74310	AT5G06270	AT1G34210	AT3G48610
AT5G61790	AT2G16430	AT1G09210	AT1G64650	AT1G64650	AT5G13750	AT5G41610	AT5G10120	ATMG01000	AT4G31160	AT3G61640	AT3G25940
AT1G26210	AT4G24190	AT5G61790	AT3G60540	AT5G61790	AT5G43580	AT5G10120	AT3G16050	AT3G15430	AT5G11240	AT1G10550	AT1G26210
AT2G29980	AT3G62600	AT1G66200	AT3G30180	AT2G44210	AT1G26820	AT1G12330	AT1G05680	AT2G40880	AT4G27970	AT5G09970	AT5G45670
AT2G05920	AT4G12420	AT1G64650	AT4G19810	AT2G28840	AT5G03630	AT5G65510	AT3G12320	AT3G03450	AT1G14390	AT4G36540	AT1G02810
AT4G24190	AT5G64100	AT5G39340	AT2G40890	AT3G30180		AT3G46600	AT1G12330	AT2G15620	AT3G03450	AT4G24150	AT3G23730
AT1G65310	AT1G56340	AT5G13930	AT3G54960	AT2G40890		AT2G40880	AT4G36010	AT2G29090	AT5G60960	AT5G06270	AT5G06270
AT1G64650	AT1G64650	AT1G56340	AT4G25100	AT1G18730		AT5G47120	AT5G52640	AT3G12320	AT1G74310	AT1G03990	AT2G31730
AT1G24170	AT1G70270	AT3G16500	AT1G18730	AT1G29120		AT1G77760	AT5G37670	AT5G65510	AT5G52640	AT1G14390	AT5G41800
AT4G30290	AT1G72610	AT4G24190	AT2G34080	AT1G14290		AT3G16050	AT2G13610	AT4G36010	AT5G54960	AT1G61870	AT5G64850
AT1G71020	AT2G29980	AT1G71020	AT5G64100	AT4G24190		ATMG00730	AT5G65510	AT5G52640	AT4G05410	AT1G70090	AT2G40610
AT1G09210	AT1G23480	AT1G05570	AT2G18980	AT4G26970		AT3G24500	AT2G29380	AT1G12330	AT2G16485	AT5G11240	AT1G69480
AT3G10870	AT5G51550	AT5G56260	AT3G48140	AT3G49790		AT5G37680	AT5G47120	AT5G37670	AT1G61870	AT2G40610	AT2G15620
AT5G02260	AT1G71020	AT2G43140	AT1G23480	AT5G38530		AT2G12190	AT2G29090	AT5G06270	AT3G24650	AT3G03450
AT3G12110	AT1G65310	AT4G12420	AT4G37160	AT1G01750		AT2G17730	AT3G03450	AT2G13610	AT4G33480	AT5G60960
AT1G59870	AT5G13930	AT1G66950	AT2G16430	AT5G57630		AT2G13290	AT2G40880	AT5G10120	AT1G72830	AT2G02780
AT5G05290	AT2G43140	AT5G03630	AT5G13930	AT3G54960		AT4G24150	AT4G27970	AT1G05680	AT1G32240	AT1G69480
AT5G18590	AT5G39340	AT2G44060	AT4G12420	AT2G47470		AT2G15620	AT4G31160	AT1G77760	AT1G52930	AT4G28450
AT4G04955	AT5G65730	AT3G56200	AT2G02990	AT4G34000		AT2G29380	AT3G05500	AT5G07480	AT3G14800	AT1G72830
AT1G21750	AT4G16660	AT4G19160	AT1G56340	AT4G37160		AT2G24500	AT1G77760	AT4G31160	AT2G39980	AT5G53760
AT1G77120	AT1G14360	AT3G62600	AT5G39340	AT5G64100		AT3G19240	AT1G32500	AT5G47120	AT1G30100	AT5G02050
AT3G62600	AT5G56580	AT3G26520	AT2G24190	AT2G18980		AT5G58350	AT3G19240	AT2G29380	AT3G57000	AT5G65660
AT5G65730	AT2G18980	AT3G23730	AT4G28270	AT2G34080		AT4G02880	AT5G06839	AT4G27970	AT1G26770	AT4G35730
AT3G20820	AT5G35080	AT5G18590	AT3G62600	AT3G48140		AT3G05500	AT3G46600	AT5G56030	AT3G07770	AT1G12990
AT1G70270	AT4G19160	AT3G10870	AT2G43140	AT4G40010		AT5G15450	AT5G07480	AT3G24500	AT5G17190	AT3G03640
AT1G04820	AT1G26210	AT1G62660	AT4G16660	AT1G62660		AT5G54170	ATMG01000	AT3G46600	AT5G06839	AT1G26770
AT4G30280	AT5G41800	AT2G29980	AT1G70270	AT2G16430		AT1G14370	AT5G56030	AT3G09980	AT2G43500	AT1G52930
AT5G66920	AT5G56260	AT3G20820	AT1G72610	AT5G13930		AT1G09250	AT2G24500	AT4G36040	AT3G16050	AT1G21910
AT5G65010	AT1G21750	AT5G08640	AT1G25275	AT4G28270		AT1G09950	AT5G37680	AT3G03640	AT3G03640	AT1G69530
AT5G13100	AT1G02810	AT1G74670	AT1G14360	AT5G58375		AT1G30510	AT5G24530	AT1G61870	AT5G56030	AT4G31160
AT1G72610	AT3G16500	AT4G40010	AT5G55050	AT5G03630		AT2G42280	AT1G09950	AT4G33480		AT1G68500
AT4G30850	AT5G18590	AT1G21750	AT5G58375	AT1G66950		AT4G36220	AT5G15450	AT5G17190		AT5G25460
AT2G45180	AT1G66200	AT5G34850	AT5G41800	AT5G39340		AT1G09140	AT5G17190	AT5G14210		AT4G09030
AT2G06850	AT1G10550	AT5G51550	AT1G66950	AT2G24190		AT5G13190	AT4G05050	AT5G20230		AT3G16050
AT1G35140	AT5G62350	AT1G25275	AT5G08640	AT5G08640		AT5G14210	AT4G33480	AT3G19240		AT4G34200
AT5G18650	AT3G10870	AT3G45310	AT1G76800	AT5G43580		AT5G24530	AT1G62390	AT2G12190		AT5G52640
AT3G62270	AT3G48610	AT1G07890	AT5G56580	AT2G37040		AT4G02890	AT3G09980	AT5G37680		AT4G03390
AT1G76160	AT5G08370	AT5G35080	AT5G08370	AT1G25275		AT5G20230	AT1G09140	AT1G51450		AT4G30700
AT3G08030	AT5G55050	AT1G14360	AT1G47960	AT3G56200		AT5G13070	AT5G49910	AT2G24500		AT4G27970
AT5G10480	AT4G24920	AT5G56580	AT3G16500	AT1G47960		AT5G17210	AT5G54170	AT5G58070		AT2G43500
AT5G67070	AT2G06850	AT5G08370	AT1G67070	AT3G56050		AT5G52640	AT4G18650	AT4G18650		AT4G05410
AT2G30500	AT1G29310	AT2G13810	AT3G05320	AT3G16500		AT5G64510	AT3G24500	AT1G32500		AT1G08660
AT3G62360	AT3G26520	AT5G58375	AT1G47128	AT2G38010		AT1G32500	AT1G51450	AT5G17210		AT2G16485
AT2G39130	AT5G17920	AT2G28840	AT2G13810	AT2G02990		AT4G05050	AT5G17210	AT1G62390		AT5G62440
AT1G60960	AT2G44210	AT1G47960	AT1G09575	AT4G12420		AT5G07480	AT5G58070	AT2G13290		AT3G24650
AT4G40030	AT4G37160	AT5G42420	AT4G19160	AT1G64970		AT5G49910	AT5G54960	AT1G09950		AT3G57520
AT4G22010	AT2G44060	AT5G18650	AT1G07890	AT5G63810		AT3G22260	AT5G40440	AT4G05050		AT2G15620
AT5G19690	AT1G04820	AT3G56950	AT5G63410	AT1G56340		AT4G17170	AT2G12190	AT5G24530		AT1G31420
AT1G28290	AT3G30180	AT1G77120	AT4G24920	AT2G43140		AT1G50420	AT2G13290	AT5G49910		AT5G35460
AT1G04430	AT3G12110	AT5G65730	AT3G56050	AT2G13810		AT1G76700	AT2G42280	AT3G05500		AT1G14130
AT5G35080	AT1G07890	AT1G04820	AT2G24040	AT2G36310		AT2G43760	AT2G15620	AT5G06839		AT2G39980
AT1G56340	AT5G63410	AT2G37040	AT2G37040	AT2G44060		ATMG00960	AT3G03640	AT2G42280		AT4G33480
AT5G01600	AT3G20820	AT4G24920	AT5G35080	AT1G78000		AT5G09970	AT1G64142	AT2G36485		AT2G05920
AT5G56260	AT1G66950	AT3G56050	AT4G15620	AT1G07890		AT3G03450	AT2G36485	AT1G09140		AT1G30100
AT5G56580	AT1G55450	AT3G30180	AT1G48330	AT3G45310		AT5G13330	AT5G48570	AT2G28350		AT2G38280
AT4G16563	AT1G24170	AT1G59870	AT3G48610	AT4G20860		AT4G16440	AT5G25560	AT4G16440		AT5G41790
AT5G05170	AT4G30280	AT1G60960	AT1G55450	AT1G67070		AT5G20910	AT4G16440	AT5G48570		AT5G56030
AT5G34850	AT1G60960	AT5G62160	AT2G38010	AT4G19160		AT5G13110	AT5G20230	AT5G54960		AT3G53460
AT1G70090	AT5G62160	AT5G62350	AT5G03630	AT3G52450		AT2G28350	ATMG00960	AT1G14130		AT5G09590
AT1G14830	AT3G45310	AT1G65310	AT5G65730	AT4G21120		AT3G33520	AT2G17730	ATMG00960		AT3G49240
AT3G57330	AT1G72240	AT3G56360	AT3G45310	AT5G42420		AT1G73880	AT4G03260	AT1G09070		AT4G36040
AT4G19160	AT3G45970	AT4G28270	AT5G42420	AT4G25900		AT5G50200	AT1G73880	AT1G30510		AT3G14800
AT5G56170	AT2G02990	AT5G18280	AT3G56200	AT3G56360		AT5G25560	AT2G28350	AT3G57520		AT5G41610
AT5G38480	AT1G25275	AT4G04955	AT5G63810	AT1G51070		AT5G42050	AT4G02880	AT1G61350		AT5G54960
AT4G35730	AT5G18650	AT3G19930	AT1G29310	AT1G23800		AT4G17615	AT5G03240	AT4G36020		AT3G47520
AT5G14450	AT2G13810	AT1G79750	AT3G56360	AT5G08370		ATMG01000	AT1G09070	AT5G56090		AT1G75310
AT3G07320	AT3G62270	AT2G44210	AT3G05490	AT1G28680		AT5G48570	AT4G36220	AT5G59050		AT3G61590
AT3G12120	AT5G34850	AT4G16660	AT2G42430	AT2G31570		AT1G02750	AT4G02890	AT5G52510		AT3G09980
AT3G45970	AT1G79750	AT1G72610	AT1G71697	AT1G26820		AT1G62390	AT4G36020	AT1G09250		AT2G01570
AT1G14360	AT1G76160	AT5G17920	AT2G36310	AT1G78340		AT3G09980	AT4G15410	AT5G13330		AT1G63700
AT5G62530	AT5G18280	AT5G47180	AT2G16060	AT5G15910		AT5G59450	AT5G13330	AT3G24650		AT2G41180
AT2G43140	AT5G10480	AT5G01600	AT3G53402	AT1G65730		AT5G57840	AT5G13190	AT4G15410		AT2G37050
AT2G28840	AT3G19930	AT1G70270	AT2G45070	AT3G56950		AT4G19880	AT5G14210	AT5G54170		AT5G17190
AT3G16150	AT3G56200	AT5G64440	AT4G40010	AT2G42430		AT5G06839	AT4G36040	AT1G69530		AT4G37740
AT5G65810	AT4G04955	AT5G13100	AT5G65390	AT1G67980		AT1G64142	AT1G30510	AT5G24910		AT4G17520
AT2G16430	AT1G05570	AT5G54160	AT4G21120	AT5G64440		AT4G18650	AT3G24650	AT5G65140		AT5G39960
AT2G16440	AT1G59870	AT2G37770	AT3G03840	AT5G63590		AT2G36485	AT5G42050	AT1G69480		AT5G14920
AT1G06390	AT5G42420	AT1G64970	AT3G19930	AT1G71697		AT5G65140	AT5G56090	AT3G57990		AT5G55530
AT2G44060	AT2G45180	AT4G12910	AT5G43580	AT5G34850		AT3G55840	AT2G18915	AT4G02880		AT3G25940
AT1G72970	AT5G08640	AT5G43580	AT1G79160	AT1G14360		AT4G12400	AT3G57990	AT1G75140		AT5G67070
AT3G03050	AT5G13100	AT1G55450	AT1G71020	AT5G47180		AT1G65350	AT1G36990	AT5G60960		AT5G07480
AT5G18280	AT1G35140	AT2G24190	AT4G28290	AT1G79160		AT5G58070	AT1G09250	AT5G40440		AT1G75140
AT5G17770	AT5G03630	AT1G28290	AT2G44060	AT5G13550		AT5G64560	AT5G51740	AT2G17730		AT4G02680
AT4G16660	AT4G30290	AT2G02990	AT1G78340	AT1G09575		AT1G61140	AT5G59450	AT1G73880		AT5G03740
AT1G79750	AT1G23030	AT1G29310	AT1G64970	AT3G13790		AT1G51450	AT4G26500	AT4G03260		AT1G32240
AT1G66200	AT5G65390	AT1G10630	AT1G76890	AT1G56700		AT1G30810	AT5G20620	AT5G15450		AT5G59050
AT3G48610	AT1G10630	AT1G23030	AT3G13040	AT3G03270		AT5G56030	AT5G13070	AT1G22610		AT4G04940
AT5G62160	AT3G56950	AT5G15910	AT5G17330	AT5G35080		AT1G11960	AT5G52510	AT5G42050		AT2G44800
AT3G09820	AT1G32460	AT5G38480	AT5G54160	AT5G54160		AT4G36040	AT1G50420	AT4G02890		AT2G37400
AT2G24280	AT5G01600	AT5G19690	AT5G45670	AT2G16060		AT5G20620	AT2G43760	AT1G16030		AT2G40880
AT4G12420	AT3G05320	AT5G17770	AT5G43060	AT1G23480		AT1G55060	AT5G65140	AT1G14390		AT5G13650
AT1G72240	AT5G17770	AT4G25260	AT1G72240	AT4G32060		AT4G01870	AT1G16030	AT1G50420		AT4G39840
AT5G64740	AT5G43060	AT1G78000	AT5G62160	AT5G56580		AT1G64190	AT5G06270	AT5G02050		AT3G07770
AT4G08950	AT4G30850	AT5G63410	AT5G48560	AT4G24920		AT1G09070	AT5G58350	AT5G59450		AT1G74670
AT3G16500	AT1G77120	AT2G03800	AT2G46860	AT5G48560		AT5G60220	AT1G61350	AT1G18210		AT1G61350
AT1G29310	AT2G46700	AT5G43060	AT5G50460	AT3G62600		AT2G29090	AT1G75140	AT5G13110		AT3G56640
AT3G45230	AT3G05490	AT4G30280	AT3G56950	AT4G29260		AT2G19180	AT4G17170	AT2G43500		AT3G19540
AT2G01180	AT3G54960	AT4G20860	AT2G31730	AT1G71020		AT4G12120	AT1G65350	AT5G12140		AT3G57000
AT4G27730	AT1G78040	AT4G31340	AT4G29260	AT4G31340		AT5G03240	AT1G55020	AT1G02750		AT3G05900
AT4G03210	AT3G25420	AT1G67070	AT5G41080	AT3G05880		AT1G79600	AT5G54540	AT4G12120		AT4G08950
AT3G14350	AT2G28840	AT2G16060	AT1G10630	AT2G37770		AT4G27970	AT2G19180	AT2G40610		AT3G19440
AT5G15350	AT4G10840	AT3G52450	AT2G39220	AT4G20460		AT1G13340	AT3G57520	AT4G08940		AT1G72150
AT2G46700	AT4G25260	AT1G65730	AT1G21750	AT1G58030		AT1G22610	AT1G79600	AT1G64142		AT5G58090
AT4G25260	AT1G14830	AT5G55050	AT2G26530	AT3G07310		AT3G63310	AT3G22260	AT5G09590
AT1G23030	AT3G09820	AT1G16880	AT2G39410	AT3G50660		AT4G35860	AT4G12400	AT3G61590
AT3G25420	AT3G53402	AT2G19880	AT2G06850	AT3G19930		AT4G05390	AT3G10800	AT3G49240
AT4G24920	AT5G54160	AT4G30200	AT1G67980	AT2G46860		AT5G17190	AT1G55060	AT1G72830
AT4G12840	AT1G47960	AT1G56700	AT2G29980	AT4G15620		AT5G16230	AT5G60220	AT5G57840
AT2G47160	AT3G56360	AT1G24170	AT3G22880	AT2G03800		AT3G10800	AT3G55840	AT3G59280
AT4G32330	AT5G05170	AT3G04810	AT1G65310	AT1G53280		AT4G18950	AT1G02750	AT3G33520
AT5G41800	AT2G16060	AT1G05620	AT1G32460	AT1G47128		AT5G40440	AT1G76700	AT5G64560
AT3G30180	AT2G24040	AT4G25100	AT1G65730	AT4G31130		AT5G61590	AT5G15870	AT5G13190
AT2G34080	AT1G76890	AT1G51070	AT2G45790	AT3G20820		AT2G40140	AT1G22610	AT5G13070
AT1G78040	AT5G58375	AT4G21120	AT1G64405	AT3G05320		AT4G31160	AT3G63260	AT5G54540
AT5G57560	AT4G22010	AT2G36310	AT4G32060	AT2G19880		AT4G26500	AT5G13110	AT2G43760
AT3G29970	AT3G16570	AT1G23480	AT1G79750	AT5G18590		AT4G36020	AT1G14130	AT3G19360
AT3G14790	AT4G12840	AT3G50660	AT3G45970	AT5G37600		AT1G02860	AT4G11450	AT5G64510
AT1G22060	AT5G65810	AT2G33150	AT1G03870	AT4G23060		AT5G15870	AT5G64510	AT5G25280
AT5G39340	AT1G04430	AT2G30500	AT5G18590	AT1G16880		AT5G54540	AT5G24910	AT5G39710
AT4G29680	AT5G19690	AT2G46700	AT5G51460	AT4G14760		AT3G63260	AT1G18210	AT2G37400
AT5G08370	AT5G15350	AT3G12110	AT2G19880	AT5G13750		AT2G18915	AT5G65720	AT5G65860
AT1G64980	AT3G60540	AT5G37600	AT5G08415	AT5G62160		AT5G44290	AT5G59050	AT2G02800
AT2G44500	AT3G14790	AT3G43190	AT1G23800	AT5G08415		AT4G31140	AT1G11960	AT5G51740
AT1G15670	AT3G62360	AT4G23060	AT4G20460	AT5G25360			AT2G37400	AT3G09440
AT5G17310	AT5G45670	AT3G25420	AT5G17060	AT4G35750			AT3G06790	AT2G19180
AT4G12910	AT2G45070	AT5G40540	AT4G39675	AT3G29180			AT3G33520	AT4G12400
AT1G32460	AT4G27260	AT4G12840	AT1G61667	AT1G76800			AT5G61590	AT3G47520
AT5G41790	AT1G64640	AT4G19810	AT1G23030	AT3G61220			AT5G58290	AT3G06790
AT3G28340	AT5G38480	AT3G29180	AT4G10840	AT4G15480			AT5G60960	AT2G01570
AT4G18030	AT1G56330	AT5G41800	AT5G18280	AT2G45170			AT5G20910	AT2G41180
AT3G50590	AT4G30200	AT3G54960	AT5G15910	AT4G16770			AT1G61870	AT4G03180
AT4G33070	AT3G56050	AT3G05320	AT2G31570	AT2G33150			AT5G09590	AT1G79600
AT4G36880	AT2G45790	AT2G40890	AT3G52450	AT5G48930			AT1G30810	AT5G61590
AT1G64640	AT4G12910	AT1G32460	AT5G06750	AT2G39410			AT4G12120	AT3G27540
AT2G34300	AT3G56930	AT1G32210	AT3G16570	AT1G55450			AT3G49240	AT1G13340
AT5G10430	AT1G05620	AT1G72240	AT1G21010	AT1G21750			AT1G05140	AT4G26500
AT4G30996	AT5G17310	AT4G29260	AT5G48930	AT1G10340			AT2G43500	AT3G22260
AT1G72430	AT4G15620	AT4G25900	AT3G51240	AT3G05690			AT3G20770	AT5G03240
AT3G48140	AT5G56360	AT5G08415	AT4G20860	AT3G47833			AT4G03180	AT4G36220
AT1G63830	AT5G51400	AT4G10840	AT4G31340	AT4G28290			AT4G35860	AT4G39400
AT1G10630	AT2G19880	AT1G22300	AT5G34850	AT1G17200			AT1G13340	AT5G20910
AT1G54690	AT1G68000	AT1G76160	AT1G62660	AT1G17050			AT1G71140	AT1G11960
AT1G18740	AT4G40030	AT3G05490	AT5G14640	AT3G03840			AT4G36690	AT1G55060
AT3G61640	AT2G24190	AT1G02810	AT3G53880	AT5G49900			AT2G03820	AT5G25460
AT3G17900	AT3G57330	AT3G16570	AT1G79660	AT3G22880			AT1G32240	AT4G31140
AT3G15530	AT5G65010	AT3G62360	AT1G51070	AT4G12910			AT1G64190	AT5G20620
AT4G10840	AT1G67070	AT1G26210	AT5G51400	AT5G63410			AT2G15480	AT4G34590
AT1G78900	AT2G34840	AT2G06850	AT5G44110	AT5G43060			AT5G14660	AT2G02780
AT5G32450	AT2G05920	AT3G57330	AT1G60960	AT1G10630			AT5G04250	AT1G36990
AT2G32920	AT1G47128	AT3G62270	AT1G48260	AT5G22740			AT2G02800	AT4G01870
AT5G63680	AT4G18030	AT4G27260	AT1G78040	AT5G53030			AT1G61140	AT3G55840
AT3G56950	AT2G30500	AT4G01610	AT2G28260	AT3G57700			AT1G14370	AT4G37180
AT3G02350	AT2G31730	AT5G05170	AT4G27260	AT1G53920			AT1G53760	AT5G62520
AT1G55450	AT5G50460	AT1G53310	AT2G40110	AT3G05490			AT4G31140	AT1G75310
AT1G15690	AT5G56170	AT5G48560	AT2G46700	AT1G23040			AT3G63310	AT4G17170
AT1G22300	AT1G54690	AT1G28680	AT1G37130	AT2G37750			AT5G12140	AT5G04250
AT4G29780	AT3G13040	AT1G67980	AT3G25420	AT4G39090			AT1G06730	AT4G11450
AT4G01610	AT2G37040	AT1G63830	AT4G31130	AT5G18280			AT3G26560	AT1G76700
AT4G30200	AT2G34300	AT2G31570	AT4G35750	AT3G23600			AT5G44170	AT4G28450
AT1G26570	AT4G31340	AT2G46780	AT5G57785	AT5G16230			AT4G31210	AT1G64190
AT2G21390	AT5G08415	AT3G27820	AT3G47833	AT5G18650			AT3G14800	AT2G03820
AT4G32410	AT2G03800	AT1G23800	AT1G68000	AT1G29750			AT4G26000	AT5G58350
AT5G56360	AT4G28270	AT2G34840	AT1G10410	AT5G05400			AT1G34220	AT4G14430
AT5G14040	AT2G40890	AT3G08030	AT1G71160	AT3G10870			AT1G69530	AT1G11390
AT3G19930	AT1G28290	AT5G15350	AT5G57540	AT5G14640			AT1G72830	AT3G14800
AT1G52360	AT1G09575	AT1G78040	AT5G44020	AT5G55050			AT4G14430	AT2G18915
AT3G03250	AT2G37770	AT2G47470	AT1G56330	AT2G17720			AT3G19360	AT4G23920
AT3G28900	AT5G06750	AT1G10550	AT2G03800	AT1G74710			AT3G47520	AT5G45020
AT3G14225	AT1G48330	AT1G14830	AT5G48540	AT1G79750			AT5G66590	AT2G03340
AT4G02130	AT1G76800	AT1G29120	AT5G37600	AT1G78100			AT5G64560	AT2G36750
AT3G17820	AT1G32210	AT1G71697	AT1G10150	AT5G17330			AT4G37180	AT1G26770
AT3G45310	AT1G64980	AT2G38010	AT5G17770	AT1G61667			AT2G33730	AT3G63260
AT4G35335	AT2G32920	AT5G63680	AT2G43040	AT4G26200			AT2G38340	AT5G60220
AT3G02110	AT2G43710	AT1G76890	AT2G24765	AT3G22370			AT3G59100	AT1G12830
AT2G46780	AT5G67070	AT3G09820	AT4G25260	AT2G26650			AT4G01870	AT3G10800
AT3G49720	AT2G41420	AT4G15620	AT3G56930	AT5G44110			AT4G18950	AT5G14660
AT5G55050	AT4G29260	AT5G65810	AT1G11545	AT1G65960			AT4G23630	AT1G32240
AT5G40540	AT1G72430	AT3G47833	AT2G45170	AT1G75750			AT1G32580	AT4G36690
AT1G66150	AT5G02260	AT5G08020	AT1G04820	AT3G17810			AT4G05410	AT4G31210
AT1G07890	AT3G03050	AT5G38530	AT2G43710	AT1G15100			AT2G40140	AT1G77610
AT1G05620	AT4G19810	AT2G43040	AT5G64440	AT4G16660			AT2G31955	AT5G44320
AT3G43190	AT3G08030	AT4G31130	AT1G75750	AT1G05620			AT5G45020	AT5G44170
AT3G16570	AT1G22300	AT3G05880	AT4G14420	AT4G30200			AT3G09440	AT2G33730
AT3G54960	AT4G36880	AT4G32060	AT5G53250	AT1G44318			AT5G19900	AT1G65350
AT3G55440	AT3G43190	AT1G58030	AT2G17720	AT4G27270			AT5G51300	AT2G38340
AT5G63410	AT5G66920	AT1G72430	AT2G44670	AT3G27820			AT4G02630	AT3G26560
AT1G56330	AT2G43040	AT3G03270	AT1G05620	AT4G39675			AT1G33980	AT4G05410
AT4G27260	AT3G03840	AT5G05290	AT1G17200	AT1G12370			AT5G62520	AT4G18950
AT3G43300	AT5G63680	AT1G09575	AT4G30200	AT3G06300			AT5G02050	AT1G14370
AT4G33140	AT5G64440	AT5G13550	AT4G30280	AT5G65670			AT2G01570	AT3G56640
AT5G18840	AT4G02500	AT5G65010	AT1G14000	AT1G23030			AT5G57840	AT5G58290
AT5G43060	AT5G37600	AT4G40030	AT3G13790	AT2G39770			AT4G05320	AT5G66590
AT5G64290	AT3G21670	AT5G39760	AT3G50660	AT1G53310			AT2G36750	AT2G40140
AT5G14220	AT5G48560	AT3G43300		AT1G48330			AT2G18090	AT4G02720
AT3G56930	AT1G65730	AT1G73430		AT1G60960			AT3G57560	AT5G02820
AT4G39840	AT3G50590	AT1G52600		AT5G01180			AT3G56640	AT5G65210
AT2G34840	AT2G39220	AT1G14290		AT3G22840			AT4G35230	AT3G51790
AT1G44830	AT2G47470	AT2G39770		AT1G32210			AT2G03340	AT3G59350
AT5G42860	AT5G15910	AT5G63590		AT3G51632			AT2G41180	AT2G37050
AT5G11520	AT4G14420	AT5G51400		AT2G28200			AT5G65860	AT3G23150
AT5G62070	AT1G74960	AT3G13790		AT5G57540			AT2G39950	AT3G59100
AT5G08020	AT1G73430	AT5G14040		AT5G19140			AT4G15420	AT1G71140
AT1G76400	AT4G16563	AT5G11520		AT1G32690			AT3G59280	AT1G34220
AT1G74960	AT5G40540	AT1G78340		AT4G08850			AT1G09830	AT3G12580
AT3G25040	AT2G39130	AT3G14790		AT1G29310			AT5G12100	AT5G12100
AT5G60920	AT1G71697	AT4G30850		AT1G48260			AT1G79000	AT1G61140
AT1G73430	AT5G05290	AT5G56360		AT3G43190			AT1G14650	AT1G06730
AT1G32190	AT1G01300	AT2G39410		AT2G45070			AT3G27540	AT3G50940
AT4G05160	AT3G16150	AT4G17670		AT3G51090			AT1G02330	AT5G19900
AT1G12500	AT1G06390	AT1G15670		AT2G39220			AT3G61590	AT2G44800
AT5G14920	AT5G32450	AT2G45070		AT2G43040			AT3G05390	AT3G25940
AT3G56200	AT2G24765	AT5G10480		AT2G25810			AT3G12580	AT5G39960
AT2G37770	AT1G64405	AT2G41420		AT4G32600			AT4G02720	AT5G45340
AT2G03120	AT5G47180	AT4G33070		AT1G12740			AT3G57000	AT3G57560
AT5G65990	AT3G50660	AT3G47990		AT1G22410			AT1G75310	AT4G12250
AT3G13690	AT2G01180	AT5G14450		AT2G39420			AT4G02710	AT4G35860
AT1G68000	AT1G23490	AT4G23440		AT5G40540			AT3G58630	AT4G26000
AT1G60160	AT2G39410	AT3G53402		AT1G62790			AT5G25280	AT3G58630
AT4G02500	AT1G21010	AT1G80280		AT3G07680			AT5G03030	AT5G25560
AT1G19770	AT2G33570	AT1G01050		AT3G17790			AT3G62770	AT1G14650
AT1G62020	AT2G04650	AT1G26820		AT5G06580			AT3G18290	AT5G62440
AT5G61130	AT1G09180	AT1G79160		AT1G04820			AT4G08940	AT1G79000
AT1G32210	AT4G01610	AT3G23600		AT4G13510			AT5G52580	AT1G12990
AT1G41830	AT4G30996	AT1G68000		AT2G21520			AT5G65210	AT1G48440
AT2G27080	AT5G58030	AT3G48610		AT1G76890			AT1G80930	AT1G53760
AT5G65390	AT1G49200	AT2G46860		AT4G25260			AT1G80040	AT2G17350
AT1G09780	AT4G29520	AT5G19140		AT5G39760			AT1G02860	AT5G65720
AT5G48070	AT2G28260	AT2G46800		AT2G30490			AT3G50940	AT5G11150
AT2G28470	AT5G64740	AT1G47128		AT2G15960			AT1G12830	AT2G16485
AT1G30120	AT4G21120	AT5G65670		AT1G80460			AT2G17110	AT4G35870
AT5G10770	AT1G20010	AT5G17310		AT3G51240			AT1G11390	AT2G40000
AT2G44210	AT3G29180	AT4G14420		AT5G65730			AT1G12820	AT1G52930
	AT1G64970	AT1G17200		AT4G34840			AT1G29400	AT1G32580
	AT1G63830	AT3G59580		AT3G25900			AT3G07770	AT5G59820
	AT5G39760	AT4G36880					AT1G48440	AT2G31955
	AT2G46780	AT1G12840					AT3G59350	AT1G18850
	AT3G07320	AT5G65390					AT5G13590	AT3G05390
	AT1G79660	AT2G45790					AT2G16485	AT1G26830
	AT5G44340	AT2G42430					AT5G25450	AT2G18090
	AT2G05990	AT3G51460					AT2G17350	AT4G33920
	AT1G52360	AT4G29520					AT4G28480	AT4G05320
	AT3G14350	AT2G28320					AT1G08030	AT1G30810
	AT3G47833	AT3G60540					AT1G54710	AT1G05140
	AT3G51240	AT4G16563					AT5G39710	AT5G63130
	AT3G27820	AT1G49200					AT1G26830	AT2G31360
	AT1G09560	AT4G08850					AT2G44800	AT4G34200
	AT5G65360	AT4G22010					AT2G27090	AT5G48970
	AT1G17500	AT4G30290					AT4G28760	AT4G28480
	AT4G28190	AT5G57330						AT3G24670
	AT4G17670	AT3G05690						AT4G35230
	AT2G36310	AT1G78900						AT5G13590
	AT4G15800	AT2G04650						AT1G80930
	AT1G56700	AT3G03840						AT1G09830
	AT5G14450	AT2G24765						AT4G23630
	AT2G27190	AT4G20460						AT3G04130
	AT3G02350	AT1G23490						AT3G57000
	AT5G08160	AT2G39420						AT4G25320
	AT2G46860	AT3G07680						AT1G58100
	AT2G24280	AT2G05990						AT1G63700
	AT1G22060	AT2G27190						AT5G03030
	AT1G03870	AT1G35140						AT4G37740
	AT5G57560	AT2G41220						AT1G30100
	AT1G52600	AT5G14220						AT3G07770
	AT3G45230	AT5G22740						AT4G02630
	AT1G11545	AT4G27730						AT1G75760
	AT4G40010	AT1G75750						AT1G80040
	AT1G26570	AT2G32560						AT4G03390
	AT1G41830	AT2G39220						AT4G03430
	AT2G44500	AT2G17720						AT5G39990
	AT2G47320	AT3G21720						AT3G20770
	AT3G20670	AT5G14640						AT5G51300
	AT1G30630	AT5G02260						AT3G60190
	AT4G33140	AT2G32920						AT5G66200
	AT4G28290	AT2G28200						AT3G62770
	AT1G16880	AT1G23040						AT1G73400
	AT1G72970	AT5G48930						AT4G23100
	AT5G42860	AT3G50590						AT3G12400
	AT2G27080	AT4G26970
	AT2G33150	AT3G14205
	AT3G53880	AT2G33470
	AT1G67980	AT4G02620
	AT2G28320	AT2G43710
	AT5G57330	AT5G14670
	AT4G32060	AT4G16770
	AT1G37130	AT1G06390
	AT1G48260	AT1G01300
	AT4G33070	AT3G55410
	AT3G03250	AT2G15960
	AT1G09780	AT1G69850
	AT1G80280	AT5G19760
	AT1G50010	AT4G29680
	AT1G79160	AT3G51240
	AT2G33470	AT4G30996
	AT1G64440	AT4G17790
	AT3G25040	AT1G56330
	AT3G17900	AT1G09560
	AT5G14640	AT1G52360
	AT1G71160	AT1G18730
	AT5G06930	AT3G21670
	AT3G43300	AT1G48260
	AT5G03300	AT4G02500
	AT3G63200	AT5G53340
	AT4G31130	AT5G08160
	AT2G03120	AT3G12120
	AT2G42430	AT5G32450
	AT3G28340	AT1G03900
	AT5G44020	AT5G56170
	AT3G52450	AT2G45180
	AT3G43810	AT4G02060
	AT4G39675	AT1G27970
	AT1G79340	AT3G03250
	AT5G41080	AT4G15480
	AT4G32410	AT5G42890
	AT1G12840	AT5G50460
	AT5G17330	AT3G55440
	AT4G30190	AT1G79660
	AT4G29780	AT5G03700
	AT5G62530	AT3G56930
	AT3G09740	AT4G27270
	AT5G14040	AT4G30270
	AT4G23060	AT2G45170
	AT3G47990	AT3G01720
	AT2G15960	AT2G39130
	AT4G32130	AT3G09740
	AT1G75750	AT3G50530
	AT1G34020	AT1G74710
	AT3G07680	AT1G54690
	AT5G53340	AT1G76240
	AT2G39770	AT3G03050
	AT3G17820	AT4G18030
	AT5G51460	AT1G21010
	AT2G17500	AT5G06580
	AT5G42890	AT4G35750
	AT1G10150	AT2G01670
	AT5G47770	AT1G04430
	AT2G20840	AT1G50010
	AT4G20860	AT4G14965
	AT2G39420	AT3G18780
	AT1G61667	AT5G13050
	AT1G29120	AT4G33140
	AT4G27730	AT1G76800
	AT1G17200	AT1G48850
	AT1G69850	AT5G65360
	AT5G13050	AT4G39675
	AT2G46800	AT1G30630
	AT1G44830	AT4G28290
	AT2G17720	AT2G16440
	AT1G51070	AT5G66420
	AT1G78570	AT1G64440
	AT5G14670	AT1G09180
	AT2G19800	AT5G64460
	AT1G15670	AT3G17790
	AT5G48930	AT5G59870
	AT5G43580	AT1G10340
	AT3G14225	AT4G34840
	AT5G10400	AT1G48330
	AT1G01050	AT3G17810
	AT4G23440	AT1G13560
	AT5G19760	AT1G61667
	AT3G28900	AT1G10370
	AT2G21160	AT4G19820
	AT3G02885	AT5G01180
	AT1G78900	AT4G39090
	AT4G31590	AT1G78100
	AT4G20460	AT1G74960
	AT1G12310	AT1G29750
	AT1G17840	AT3G17820
	AT4G02620	AT1G25490
	AT5G48070	AT1G53240
	AT3G55440	AT4G26200
	AT5G64030	AT1G32690
	AT4G26650	AT1G09780
	AT4G01850	AT2G26650
	AT5G27490	AT5G05400
	AT3G56800	AT5G49900
	AT4G14965	AT2G34300
	AT5G14220	AT1G53280
	AT1G58030	AT1G70210
	AT1G05850	AT4G30190
	AT2G37540	AT1G08920
	AT3G49720	AT5G13750
	AT2G34250	AT1G64980
	AT5G65670	AT3G61220
	AT5G38530	AT3G02520
	AT1G70210	AT1G20010
	AT4G30270	AT3G16150
	AT1G78340	AT3G45230
	AT1G65840	AT3G63200
	AT3G51460	AT5G47530
	AT4G30960	AT2G24040
	AT4G18570	AT5G48070
	AT3G02520	AT5G62530
	AT2G26530	AT1G31350
	AT3G59580	AT3G61070
	AT2G41110	AT5G16510
	AT4G02060	AT2G46225
	AT3G12120	AT2G39700
	AT2G14110	AT5G10400
	AT2G31570	AT4G15550
	AT4G25100	AT5G06750
	AT5G19980	AT1G12370
	AT1G28650	AT3G43810
	AT3G15530	AT4G00860
	AT1G53310	AT5G15230
	AT1G15690	AT5G64740
	AT3G02110	AT3G06300
	AT4G35320	AT2G17500
	AT2G44080	AT3G16950
	AT1G16170	AT5G57815
	AT3G58790	AT5G17330
	AT5G27430	AT5G44110
	AT1G62660	AT1G79340
	AT1G75840	AT1G17710
	AT3G18780	AT4G32120
	AT1G66150	AT4G14760
	AT2G25710	AT3G14350
	AT4G29680	AT5G03300
	AT1G23800	AT3G51090
	AT3G55410	AT5G48580
	AT3G50530	AT4G01480
	AT3G08670	AT3G17900
	AT5G64850	AT2G44500
	AT2G28200	AT2G25710
	AT1G76240	AT2G24280
	AT1G31812	AT3G07310
	AT5G22740	AT1G27980
	AT3G17790	AT3G02110
	AT5G64460	AT4G18020
	AT2G19590	AT4G33985
	AT2G38010	AT5G47770
	AT3G45010	AT3G47730
	AT4G34840	AT1G30120
	AT5G55730	AT3G25900
	AT4G02130	AT1G15690
	AT4G33985	AT3G13870
	AT3G14205	AT3G24160
	AT4G15550	AT4G23470
	AT5G16590	AT4G15800
	AT1G53500	AT1G20050
	AT1G29470	AT4G38510
	AT5G52060	AT1G64640
	AT4G36860	AT5G57630
	AT5G08020	AT4G32600
	AT1G62640	AT5G66920
	AT1G27970	AT3G14840
	AT5G57785	AT1G11545
	AT1G30690	AT3G53880
	AT2G45060	AT1G44830
	AT1G31350	AT1G05850
	AT5G44110	AT5G58030
	AT1G18730	AT4G36860
	AT5G60920	AT5G06320
	AT2G32560	AT3G28900
	AT2G41220	AT3G50960
	AT2G25520	AT1G32190
	ATMG00370	AT1G80460
	AT4G27270	AT5G53030
	AT4G33910	AT1G28100
	AT4G15530	AT5G46050
	AT1G28100	AT3G25040
	AT1G26480	AT1G63010
	AT1G79500	AT5G60640
	AT5G35180	AT5G14030
	AT2G39890	AT5G51460
	AT4G01480	AT1G53920
	AT1G12230	AT1G17500
	AT4G05160	AT3G07320
	AT5G60640	AT5G57540
	AT4G08950	AT4G18570
	AT4G23470	AT5G41080
	AT3G08890	AT1G53070
	AT3G04080	AT1G60160
	AT1G80640	AT2G25520
	AT3G23750	AT5G25360
	AT5G23860	AT2G22470
	AT4G26970	AT5G20830
	AT5G13820	AT3G15530
	AT2G22470	AT1G28130
	AT4G26910	AT2G05920
	AT5G14030	AT1G20270
	AT5G63770	AT1G65960
	AT2G45170	AT2G45060
	AT3G18510	AT5G06930
	AT4G35750	AT5G18840
	AT3G61130	AT5G47310
	AT1G14290	AT4G15530
	AT1G25490	AT1G01750
	AT1G78100	AT2G05710
	AT5G17060	AT2G21160
	AT5G10430	AT3G13040
	AT1G03900	AT5G65380
	AT3G23410	AT1G12230
	AT5G62070	AT4G13510
	AT3G13790	AT2G45010
	AT5G64660	AT4G28280
	AT5G57540	AT4G30520
	AT5G63140	AT4G31590
	AT5G11970	AT1G12740
	AT5G12010	AT1G15100
	AT5G53250	AT2G28260
	AT4G32120	AT2G19580
	AT5G66420	AT5G35180
	AT3G47420	AT4G09720
	AT2G40110	AT3G28340
	AT1G53240	AT3G24460
	AT5G18840	AT4G01850
	AT3G12600	AT5G10390
	AT1G49780	AT3G25600
	AT1G22530	AT2G44080
	AT5G57815	AT3G20670
	AT3G61070	AT2G34250
	AT5G61130	AT1G44318
	AT5G48540	AT5G42860
	AT5G45650	AT5G45650
	AT4G39080	AT1G31812
	AT5G38700	AT1G17050
	AT1G64200	AT5G64290
	AT1G75680	AT4G25080
	AT5G61240	AT1G79580
	AT3G03270	AT5G13500
	AT3G16950	AT2G20840
	AT5G58100	AT1G10150
	AT4G09720	AT4G20830
	AT3G21250	AT4G32410
	AT5G62150	AT5G13820
	AT2G45420	AT5G54440
	AT1G30120	AT1G11890
	AT3G50960	AT1G26480
	AT2G01670	AT2G14110
	AT5G42320	AT5G67550
	AT4G03210	AT5G45670
	AT4G26200	AT1G71160
	AT1G20050	AT2G42590
	AT2G17560	AT5G27430
	AT1G72280	AT3G46820
	AT5G11520	AT2G42010
	AT1G13560	AT2G42490
	AT1G18740	AT2G41470
	AT1G11680	AT5G46290
	AT1G53070	AT1G55760
	AT5G65380	AT1G62790
	AT4G25840	AT4G15560
	AT2G16440	AT4G35320
	AT1G63010	AT1G01090
	AT3G25600	AT3G23590
	AT3G62720	AT1G48470
	AT5G47530	AT2G47320
	AT3G56090	AT2G21520
	AT3G24160	AT2G41110
	AT5G48580	AT4G34450
	AT3G61640	AT3G14225
	AT2G03350	AT4G30960
	AT5G10840	AT2G03120
	AT4G32330	AT5G44340
	AT5G67560	AT5G52060
	AT4G25810	AT2G25810
	AT4G28550	AT5G43170
	AT1G62020	AT3G55430
	AT3G06300	AT2G01180
	AT1G29750	AT2G39890
	AT2G43640	AT5G03860
	AT5G54850	AT1G54460
	AT5G40780	AT1G79900
	AT2G46225	AT1G37130
	AT3G21720	AT4G25030
	AT1G06470	AT2G37750
	AT1G23040	AT2G40110
	AT1G17455	AT4G28190
	AT5G50420	AT5G64660
	AT5G27450	AT3G42670
	AT4G05140	AT3G22370
	AT3G13870	AT4G15630
	AT3G23600	AT3G51160
	AT1G60160	AT3G22845
	AT3G01720	AT4G17900
	AT2G31800	AT3G56800
	AT2G39700	AT5G57490
	AT1G27980	AT1G54220
	AT5G03700	AT4G26910
	AT2G22480	AT2G19590
	AT1G10370	AT4G34000
	AT2G28590	AT1G21900
	AT2G26190	AT1G10020
	AT3G15710	AT3G50830
	AT1G79580	AT1G12310
	AT1G11890	AT1G27450
	AT1G15120	AT3G45970
	AT3G53520	AT2G27080
	AT5G43170	AT5G65110
	AT3G25140	AT5G42320
	AT5G49540	AT4G25840
	AT1G78580	AT5G11500
	AT1G54460	AT5G40780
	AT4G12650	AT1G57600
	AT1G20270	AT3G02350
	AT1G32690	AT2G02850
	AT1G80460	AT5G19720
	AT1G60780	AT4G32530
	AT3G51160	AT1G16560
	AT5G13500	AT2G31730
	AT2G37470
	AT2G17380
	AT4G00860
	AT1G78240
	AT5G39320
	AT4G33560
	AT5G10390
	AT5G49720
	AT5G16510
	AT5G46290
	AT1G22740
	AT5G10310
	AT1G12500
	AT5G19140
	AT1G10950
	AT5G59870
	AT3G23590
	AT1G62820
	AT3G50830
	AT3G17810
	AT3G57550
	AT5G22880
	AT5G22370
	AT5G10770
	AT5G55290
	AT4G16566
	AT5G09960
	AT4G08850
	AT3G24090
	AT4G19820
	AT1G10020
	AT1G08920
	AT2G22230
	AT4G34450
	AT4G15480
	AT3G04810
	AT5G64920
	AT4G17890
	AT3G47730
	AT2G21410
	AT5G49900
	AT4G29430
	AT5G05400
