# Supplementary material for: Distinct Molecular Biomechanical Mechanisms Inhibit Endosperm Cell‐Wall Weakening and Seed Germination at Cold and Warm Nonoptimal Temperatures
Source: Plant Cell Environ. 2025 Aug 5;48(11):8047–67. doi: 10.1111/pce.70103 (PMC12502036; doi:10.1111/pce.70103)
Supplement: Supplementary file 11 — SI Dataset S10. Lepidium sativum CAP DEGs common to the temperature and time course arrays. [file PCE-48-8047-s006.xlsx]

## Sheet: Common CAP-DEGs coldup
Supplemental Dataset 10 - Steinbrecher et al. (2025). Distinct molecular biomechanical mechanisms inhibit endosperm cell-wall weakening and seed germination at cold and warm non-optimal temperatures.
Lepidium sativum FR14 CAP differentially expressed genes (DEGs; ≥2-fold) common to the temperature (this work) and time course arrays (24ºC, Scheler et al. 2015, Plant Physiology 167: 200-215)
AGIs of normalized, background-substracted, log base 2 transformed microarray intensity mean values ± SE (N=4) of CAP (micropylar endosperm) DEGs detected on the arrays are listed below.
In the time course arrays, comparison of UP-regulated* CAP transcript abundances at the times (5 h, 7 h, 10 h, 13 h) during germination of seeds imbibed at 24ºC were identified.
In the temperature arrays, comparison of CAP transcript abundances at different temperatures (11ºC, 18ºC, 27ºC, 32ºC) during germination of seeds imbibed for 10 h were identified.
Common CAP DEGs to the temperature and time course transcriptomes are listed. These are up-regulated by the colder temperature and higher expressed at earlier time points ("early up") in the time course array.
Arabidopsis thaliana AGI numbers for the ATH1 array probes corresponding to Lepidium sativum putative orthologous genes are listed below together with their TAIR10 description.
*Note that UP-regulated CAP DEGs (Dataset 9) are in addition Up-regulated (≥2-fold) at any time during germination when compared to the dry (0 h) or imbibed (1 h) transcript abundances.
Numbers of CAP DEGs common to the temperature and time course transcriptomes are indicated and correspond to the numbers presented in Figure 4a.
Temperature	Time course	Number of
arrays AGIs	array AGIs	common	TAIR10	TAIR10
CAP DEG 10 h	CAP DEG 24ºC	CAP DEGs	Short	Computational
(Datasets 2-7)	(Dataset 9)	(Figure 4a)	description	description
27ºC-32ºC Cold-up	Early-up	0
none common	none common
18ºC-32ºC Cold-up	Early-up	12
AT1G10550	AT1G10550		xyloglucan:xyloglucosyl transferase 33	xyloglucan:xyloglucosyl transferase 33 (XTH33); FUNCTIONS IN: hydrolase activity, acting on glycosyl bonds, hydrolase activity, hydrolyzing O-glycosyl compounds, xyloglucan:xyloglucosyl transferase activity; INVOLVED IN: plant-type cell wall modification involved in multidimensional cell growth; LOCATED IN: integral to plasma membrane; EXPRESSED IN: 14 plant structures; EXPRESSED DURING: 7 growth…
AT1G61800	AT1G61800		glucose-6-phosphate/phosphate translocator 2	glucose-6-phosphate/phosphate translocator 2 (GPT2); FUNCTIONS IN: antiporter activity, glucose-6-phosphate transmembrane transporter activity; INVOLVED IN: in 7 processes; LOCATED IN: plasma membrane; EXPRESSED IN: 16 plant structures; EXPRESSED DURING: 10 growth stages; CONTAINS InterPro DOMAIN/s: Tpt phosphate/phosphoenolpyruvate translocator (InterPro:IPR004696), Protein of unknown function D…
AT1G70270	AT1G70270			unknown protein; BEST Arabidopsis thaliana protein match is: unknown protein (TAIR:AT1G23965.1); Has 20 Blast hits to 20 proteins in 7 species: Archae - 0; Bacteria - 0; Metazoa - 0; Fungi - 0; Plants - 20; Viruses - 0; Other Eukaryotes - 0 (source: NCBI BLink).
AT1G72150	AT1G72150		PATELLIN 1	PATELLIN 1 (PATL1); FUNCTIONS IN: transporter activity; INVOLVED IN: transport, pollen tube growth; LOCATED IN: apoplast, plasma membrane, chloroplast, vacuole, membrane; EXPRESSED IN: 25 plant structures; EXPRESSED DURING: 15 growth stages; CONTAINS InterPro DOMAIN/s: Cellular retinaldehyde-binding/triple function, C-terminal (InterPro:IPR001251), Cellular retinaldehyde-binding/triple function, …
AT1G72610	AT1G72610		germin-like protein 1	germin-like protein 1 (GER1); INVOLVED IN: biological_process unknown; LOCATED IN: extracellular matrix; EXPRESSED IN: 23 plant structures; EXPRESSED DURING: 13 growth stages; CONTAINS InterPro DOMAIN/s: Cupin, RmlC-type (InterPro:IPR011051), Cupin 1 (InterPro:IPR006045), Germin (InterPro:IPR001929), RmlC-like jelly roll fold (InterPro:IPR014710), Germin, manganese binding site (InterPro:IPR01978…
AT2G29090	AT2G29090		cytochrome P450, family 707, subfamily A, polypeptide 2	cytochrome P450, family 707, subfamily A, polypeptide 2 (CYP707A2); FUNCTIONS IN: oxygen binding, (+)-abscisic acid 8'-hydroxylase activity; INVOLVED IN: in 7 processes; LOCATED IN: endomembrane system; EXPRESSED IN: 22 plant structures; EXPRESSED DURING: 6 growth stages; CONTAINS InterPro DOMAIN/s: Cytochrome P450 (InterPro:IPR001128), Cytochrome P450, E-class, group I (InterPro:IPR002401), Cyto…
AT2G45180	AT2G45180		Bifunctional inhibitor/lipid-transfer protein/seed storage 2S albumin superfamily protein	Bifunctional inhibitor/lipid-transfer protein/seed storage 2S albumin superfamily protein; FUNCTIONS IN: lipid binding; INVOLVED IN: lipid transport; LOCATED IN: chloroplast thylakoid membrane; EXPRESSED IN: 22 plant structures; EXPRESSED DURING: 13 growth stages; CONTAINS InterPro DOMAIN/s: Bifunctional inhibitor/plant lipid transfer protein/seed storage (InterPro:IPR016140), Plant lipid transfe…
AT3G09440	AT3G09440		Heat shock protein 70 (Hsp 70) family protein	Heat shock protein 70 (Hsp 70) family protein; FUNCTIONS IN: ATP binding; INVOLVED IN: protein folding, response to cadmium ion, response to karrikin, response to heat; LOCATED IN: in 7 components; EXPRESSED IN: 25 plant structures; EXPRESSED DURING: 14 growth stages; CONTAINS InterPro DOMAIN/s: Heat shock protein 70, conserved site (InterPro:IPR018181), Heat shock protein Hsp70 (InterPro:IPR0010…
AT3G23580	AT3G23580		ribonucleotide reductase 2A	ribonucleotide reductase 2A (RNR2A); CONTAINS InterPro DOMAIN/s: Ribonucleotide reductase-related (InterPro:IPR012348), Ribonucleotide reductase (InterPro:IPR000358), Ferritin/ribonucleotide reductase-like (InterPro:IPR009078); BEST Arabidopsis thaliana protein match is: Ferritin/ribonucleotide reductase-like family protein (TAIR:AT3G27060.1); Has 9602 Blast hits to 9597 proteins in 2376 species:…
AT4G05410	AT4G05410		Transducin/WD40 repeat-like superfamily protein	YAOZHE (YAO); FUNCTIONS IN: nucleotide binding, nucleic acid binding; INVOLVED IN: acceptance of pollen, mitochondrial fission, embryo sac development, embryo development ending in seed dormancy; LOCATED IN: nucleolus, anaphase-promoting complex, small nucleolar ribonucleoprotein complex, CUL4 RING ubiquitin ligase complex; EXPRESSED IN: 22 plant structures; EXPRESSED DURING: 13 growth stages; CO…
AT5G13650	AT5G13650		elongation factor family protein	elongation factor family protein; FUNCTIONS IN: GTP binding, translation elongation factor activity, GTPase activity; LOCATED IN: chloroplast, chloroplast stroma; EXPRESSED IN: 22 plant structures; EXPRESSED DURING: 13 growth stages; CONTAINS InterPro DOMAIN/s: Small GTP-binding protein (InterPro:IPR005225), Translation elongation factor EFTu/EF1A, domain 2 (InterPro:IPR004161), Translation elong…
AT5G50200	AT5G50200		nitrate transmembrane transporters	WOUND-RESPONSIVE 3 (WR3); FUNCTIONS IN: nitrate transmembrane transporter activity; INVOLVED IN: nitrate transport, response to nitrate, response to wounding; LOCATED IN: plasma membrane; EXPRESSED IN: 20 plant structures; EXPRESSED DURING: 10 growth stages; CONTAINS InterPro DOMAIN/s: Transporter, high affinity nitrate, Nar2 (InterPro:IPR016605); BEST Arabidopsis thaliana protein match is: Calci…
18ºC-27ºC Cold-up	Early-up	23
AT1G10550	AT1G10550		xyloglucan:xyloglucosyl transferase 33	xyloglucan:xyloglucosyl transferase 33 (XTH33); FUNCTIONS IN: hydrolase activity, acting on glycosyl bonds, hydrolase activity, hydrolyzing O-glycosyl compounds, xyloglucan:xyloglucosyl transferase activity; INVOLVED IN: plant-type cell wall modification involved in multidimensional cell growth; LOCATED IN: integral to plasma membrane; EXPRESSED IN: 14 plant structures; EXPRESSED DURING: 7 growth…
AT1G34210	AT1G34210		somatic embryogenesis receptor-like kinase 2	somatic embryogenesis receptor-like kinase 2 (SERK2); FUNCTIONS IN: kinase activity; INVOLVED IN: pollen maturation, microsporogenesis; LOCATED IN: plasma membrane; EXPRESSED IN: 23 plant structures; EXPRESSED DURING: 14 growth stages; CONTAINS InterPro DOMAIN/s: Protein kinase, ATP binding site (InterPro:IPR017441), Protein kinase, catalytic domain (InterPro:IPR000719), Leucine-rich repeat-conta…
AT1G61800	AT1G61800		glucose-6-phosphate/phosphate translocator 2	glucose-6-phosphate/phosphate translocator 2 (GPT2); FUNCTIONS IN: antiporter activity, glucose-6-phosphate transmembrane transporter activity; INVOLVED IN: in 7 processes; LOCATED IN: plasma membrane; EXPRESSED IN: 16 plant structures; EXPRESSED DURING: 10 growth stages; CONTAINS InterPro DOMAIN/s: Tpt phosphate/phosphoenolpyruvate translocator (InterPro:IPR004696), Protein of unknown function D…
AT1G72610	AT1G72610		germin-like protein 1	germin-like protein 1 (GER1); INVOLVED IN: biological_process unknown; LOCATED IN: extracellular matrix; EXPRESSED IN: 23 plant structures; EXPRESSED DURING: 13 growth stages; CONTAINS InterPro DOMAIN/s: Cupin, RmlC-type (InterPro:IPR011051), Cupin 1 (InterPro:IPR006045), Germin (InterPro:IPR001929), RmlC-like jelly roll fold (InterPro:IPR014710), Germin, manganese binding site (InterPro:IPR01978…
AT2G29090	AT2G29090		cytochrome P450, family 707, subfamily A, polypeptide 2	cytochrome P450, family 707, subfamily A, polypeptide 2 (CYP707A2); FUNCTIONS IN: oxygen binding, (+)-abscisic acid 8'-hydroxylase activity; INVOLVED IN: in 7 processes; LOCATED IN: endomembrane system; EXPRESSED IN: 22 plant structures; EXPRESSED DURING: 6 growth stages; CONTAINS InterPro DOMAIN/s: Cytochrome P450 (InterPro:IPR001128), Cytochrome P450, E-class, group I (InterPro:IPR002401), Cyto…
AT2G45180	AT2G45180		Bifunctional inhibitor/lipid-transfer protein/seed storage 2S albumin superfamily protein	Bifunctional inhibitor/lipid-transfer protein/seed storage 2S albumin superfamily protein; FUNCTIONS IN: lipid binding; INVOLVED IN: lipid transport; LOCATED IN: chloroplast thylakoid membrane; EXPRESSED IN: 22 plant structures; EXPRESSED DURING: 13 growth stages; CONTAINS InterPro DOMAIN/s: Bifunctional inhibitor/plant lipid transfer protein/seed storage (InterPro:IPR016140), Plant lipid transfe…
AT3G09440	AT3G09440		Heat shock protein 70 (Hsp 70) family protein	Heat shock protein 70 (Hsp 70) family protein; FUNCTIONS IN: ATP binding; INVOLVED IN: protein folding, response to cadmium ion, response to karrikin, response to heat; LOCATED IN: in 7 components; EXPRESSED IN: 25 plant structures; EXPRESSED DURING: 14 growth stages; CONTAINS InterPro DOMAIN/s: Heat shock protein 70, conserved site (InterPro:IPR018181), Heat shock protein Hsp70 (InterPro:IPR0010…
AT3G23580	AT3G23580		ribonucleotide reductase 2A	ribonucleotide reductase 2A (RNR2A); CONTAINS InterPro DOMAIN/s: Ribonucleotide reductase-related (InterPro:IPR012348), Ribonucleotide reductase (InterPro:IPR000358), Ferritin/ribonucleotide reductase-like (InterPro:IPR009078); BEST Arabidopsis thaliana protein match is: Ferritin/ribonucleotide reductase-like family protein (TAIR:AT3G27060.1); Has 9602 Blast hits to 9597 proteins in 2376 species:…
AT3G61640	AT3G61640		arabinogalactan protein 20	arabinogalactan protein 20 (AGP20); CONTAINS InterPro DOMAIN/s: Protein of unknown function DUF1070 (InterPro:IPR009424); BEST Arabidopsis thaliana protein match is: arabinogalactan protein 16 (TAIR:AT2G46330.1); Has 106 Blast hits to 106 proteins in 13 species: Archae - 0; Bacteria - 0; Metazoa - 0; Fungi - 0; Plants - 106; Viruses - 0; Other Eukaryotes - 0 (source: NCBI BLink).
AT3G61820	AT3G61820		Eukaryotic aspartyl protease family protein	Eukaryotic aspartyl protease family protein; FUNCTIONS IN: aspartic-type endopeptidase activity; INVOLVED IN: proteolysis; LOCATED IN: plant-type cell wall; EXPRESSED IN: 22 plant structures; EXPRESSED DURING: 13 growth stages; CONTAINS InterPro DOMAIN/s: Peptidase aspartic (InterPro:IPR021109), Peptidase aspartic, catalytic (InterPro:IPR009007), Peptidase A1 (InterPro:IPR001461); BEST Arabidopsi…
AT4G23920	AT4G23920		UDP-D-glucose/UDP-D-galactose 4-epimerase 2	UDP-D-glucose/UDP-D-galactose 4-epimerase 2 (UGE2); CONTAINS InterPro DOMAIN/s: NAD-dependent epimerase/dehydratase (InterPro:IPR001509), NAD(P)-binding domain (InterPro:IPR016040), UDP-glucose 4-epimerase (InterPro:IPR005886); BEST Arabidopsis thaliana protein match is: UDP-D-glucose/UDP-D-galactose 4-epimerase 5 (TAIR:AT4G10960.1); Has 45788 Blast hits to 45762 proteins in 3004 species: Archae …
AT4G39400	AT4G39400		Leucine-rich receptor-like protein kinase family protein	BRASSINOSTEROID INSENSITIVE 1 (BRI1); FUNCTIONS IN: in 6 functions; INVOLVED IN: in 9 processes; LOCATED IN: endosome, plasma membrane, protein complex; EXPRESSED IN: 24 plant structures; EXPRESSED DURING: 13 growth stages; CONTAINS InterPro DOMAIN/s: Protein kinase, ATP binding site (InterPro:IPR017441), Protein kinase, catalytic domain (InterPro:IPR000719), Leucine-rich repeat-containing N-term…
AT5G37530	AT5G37530		NAD(P)-binding Rossmann-fold superfamily protein	NAD(P)-binding Rossmann-fold superfamily protein; FUNCTIONS IN: binding, catalytic activity; INVOLVED IN: metabolic process; LOCATED IN: endomembrane system; EXPRESSED IN: 13 plant structures; EXPRESSED DURING: 7 growth stages; CONTAINS InterPro DOMAIN/s: UBA/THIF-type NAD/FAD binding fold (InterPro:IPR000594), Molybdenum cofactor biosynthesis, MoeB (InterPro:IPR009036), NAD(P)-binding domain (In…
AT5G42380	AT5G42380		calmodulin like 37	calmodulin like 37 (CML37); FUNCTIONS IN: calcium ion binding; INVOLVED IN: response to ozone; LOCATED IN: chloroplast; EXPRESSED IN: 12 plant structures; EXPRESSED DURING: 8 growth stages; CONTAINS InterPro DOMAIN/s: EF-Hand 1, calcium-binding site (InterPro:IPR018247), EF-HAND 2 (InterPro:IPR018249), EF-hand-like domain (InterPro:IPR011992), Calcium-binding EF-hand (InterPro:IPR002048), EF-hand…
AT5G50200	AT5G50200		nitrate transmembrane transporters	WOUND-RESPONSIVE 3 (WR3); FUNCTIONS IN: nitrate transmembrane transporter activity; INVOLVED IN: nitrate transport, response to nitrate, response to wounding; LOCATED IN: plasma membrane; EXPRESSED IN: 20 plant structures; EXPRESSED DURING: 10 growth stages; CONTAINS InterPro DOMAIN/s: Transporter, high affinity nitrate, Nar2 (InterPro:IPR016605); BEST Arabidopsis thaliana protein match is: Calci…
AT5G52510	AT5G52510		SCARECROW-like 8	SCARECROW-like 8 (SCL8); CONTAINS InterPro DOMAIN/s: Transcription factor GRAS (InterPro:IPR005202); BEST Arabidopsis thaliana protein match is: SCARECROW-like 1 (TAIR:AT1G21450.1); Has 2327 Blast hits to 2305 proteins in 315 species: Archae - 0; Bacteria - 4; Metazoa - 13; Fungi - 36; Plants - 2242; Viruses - 0; Other Eukaryotes - 32 (source: NCBI BLink).
AT5G66200	AT5G66200		armadillo repeat only 2	armadillo repeat only 2 (ARO2); FUNCTIONS IN: binding; INVOLVED IN: biological_process unknown; LOCATED IN: plasma membrane; EXPRESSED IN: 26 plant structures; EXPRESSED DURING: 13 growth stages; CONTAINS InterPro DOMAIN/s: Armadillo-like helical (InterPro:IPR011989), Armadillo (InterPro:IPR000225), Armadillo-type fold (InterPro:IPR016024); BEST Arabidopsis thaliana protein match is: armadillo re…
ATMG00730	ATMG00730		cytochrome c oxidase subunit 3	cytochrome c oxidase subunit 3 (COX3); CONTAINS InterPro DOMAIN/s: Cytochrome c oxidase, subunit III (InterPro:IPR000298); BEST Arabidopsis thaliana protein match is: Cytochrome c oxidase, subunit III (TAIR:AT2G07687.1).
ATMG00960	ATMG00960		Cytochrome C assembly protein	CCB203; FUNCTIONS IN: heme transporter activity; INVOLVED IN: cytochrome complex assembly, respiratory chain complex IV assembly, protein complex assembly, heme transport; LOCATED IN: mitochondrial inner membrane, protein complex; CONTAINS InterPro DOMAIN/s: Cytochrome c-type biogenesis protein (InterPro:IPR003567), Cytochrome c assembly protein (InterPro:IPR002541), Cytochrome c-type biogenesis …
ATMG01000	ATMG01000			unknown protein.
AT4G30290	AT4G30290		xyloglucan endotransglucosylase/hydrolase 19	xyloglucan endotransglucosylase/hydrolase 19 (XTH19); FUNCTIONS IN: hydrolase activity, acting on glycosyl bonds, xyloglucan endotransglucosylase activity; INVOLVED IN: xyloglucan metabolic process; LOCATED IN: endomembrane system, apoplast, cell wall; EXPRESSED IN: 15 plant structures; EXPRESSED DURING: 7 growth stages; CONTAINS InterPro DOMAIN/s: Xyloglucan endotransglucosylase/hydrolase (Inter…
AT5G57560	AT5G57560		Xyloglucan endotransglucosylase/hydrolase family protein	Touch 4 (TCH4); CONTAINS InterPro DOMAIN/s: Xyloglucan endotransglucosylase/hydrolase (InterPro:IPR016455), Xyloglucan endo-transglycosylase, C-terminal (InterPro:IPR010713), Concanavalin A-like lectin/glucanase, subgroup (InterPro:IPR013320), Concanavalin A-like lectin/glucanase (InterPro:IPR008985), Glycoside hydrolase, family 16 (InterPro:IPR000757), Glycoside hydrolase, family 16, active site…
AT3G06770	AT3G06770		Pectin lyase-like superfamily protein
11ºC-32ºC Cold-up	Early-up	104
AT1G03990	AT1G03990		Long-chain fatty alcohol dehydrogenase family protein	Long-chain fatty alcohol dehydrogenase family protein; FUNCTIONS IN: oxidoreductase activity, oxidoreductase activity, acting on CH-OH group of donors, FAD binding; CONTAINS InterPro DOMAIN/s: Glucose-methanol-choline oxidoreductase, N-terminal (InterPro:IPR000172), Glucose-methanol-choline oxidoreductase, C-terminal (InterPro:IPR007867), Long-chain fatty alcohol dehydrogenase (InterPro:IPR012400…
AT1G09070	AT1G09070		soybean gene regulated by cold-2	soybean gene regulated by cold-2 (SRC2); CONTAINS InterPro DOMAIN/s: C2 calcium/lipid-binding domain, CaLB (InterPro:IPR008973), C2 calcium-dependent membrane targeting (InterPro:IPR000008); BEST Arabidopsis thaliana protein match is: Calcium-dependent lipid-binding (CaLB domain) family protein (TAIR:AT3G16510.1); Has 25146 Blast hits to 15856 proteins in 1076 species: Archae - 6; Bacteria - 3010…
AT1G09250	AT1G09250		basic helix-loop-helix (bHLH) DNA-binding superfamily protein	basic helix-loop-helix (bHLH) DNA-binding superfamily protein; FUNCTIONS IN: sequence-specific DNA binding transcription factor activity; INVOLVED IN: regulation of transcription; LOCATED IN: nucleus, chloroplast; EXPRESSED IN: 22 plant structures; EXPRESSED DURING: 13 growth stages; CONTAINS InterPro DOMAIN/s: Helix-loop-helix DNA-binding domain (InterPro:IPR001092), Helix-loop-helix DNA-binding…
AT1G12330	AT1G12330			unknown protein; INVOLVED IN: biological_process unknown; LOCATED IN: chloroplast; EXPRESSED IN: 21 plant structures; EXPRESSED DURING: 12 growth stages; BEST Arabidopsis thaliana protein match is: unknown protein (TAIR:AT5G12900.1); Has 249 Blast hits to 249 proteins in 27 species: Archae - 0; Bacteria - 0; Metazoa - 7; Fungi - 14; Plants - 217; Viruses - 0; Other Eukaryotes - 11 (source: NCBI B…
AT1G12710	AT1G12710		phloem protein 2-A12	phloem protein 2-A12 (PP2-A12); CONTAINS InterPro DOMAIN/s: F-box domain, cyclin-like (InterPro:IPR001810); BEST Arabidopsis thaliana protein match is: phloem protein 2-A11 (TAIR:AT1G63090.1); Has 458 Blast hits to 452 proteins in 24 species: Archae - 0; Bacteria - 0; Metazoa - 0; Fungi - 2; Plants - 456; Viruses - 0; Other Eukaryotes - 0 (source: NCBI BLink).
AT1G13340	AT1G13340		Regulator of Vps4 activity in the MVB pathway protein	Regulator of Vps4 activity in the MVB pathway protein; CONTAINS InterPro DOMAIN/s: Protein of unknown function DUF292, eukaryotic (InterPro:IPR005061); BEST Arabidopsis thaliana protein match is: Regulator of Vps4 activity in the MVB pathway protein (TAIR:AT1G34220.2); Has 628 Blast hits to 628 proteins in 152 species: Archae - 0; Bacteria - 0; Metazoa - 164; Fungi - 130; Plants - 284; Viruses - …
AT1G17070	AT1G17070		GC-rich sequence DNA-binding factor-like protein with Tuftelin interacting domain	GC-rich sequence DNA-binding factor-like protein with Tuftelin interacting domain; FUNCTIONS IN: nucleic acid binding; INVOLVED IN: biological_process unknown; LOCATED IN: intracellular; EXPRESSED IN: 24 plant structures; EXPRESSED DURING: 15 growth stages; CONTAINS InterPro DOMAIN/s: Tuftelin interacting protein N-terminal (InterPro:IPR022159), D111/G-patch (InterPro:IPR000467); BEST Arabidopsis…
AT1G22610	AT1G22610		C2 calcium/lipid-binding plant phosphoribosyltransferase family protein	C2 calcium/lipid-binding plant phosphoribosyltransferase family protein; FUNCTIONS IN: molecular_function unknown; INVOLVED IN: biological_process unknown; LOCATED IN: chloroplast; EXPRESSED IN: 22 plant structures; EXPRESSED DURING: 13 growth stages; CONTAINS InterPro DOMAIN/s: C2 membrane targeting protein (InterPro:IPR018029), C2 calcium/lipid-binding domain, CaLB (InterPro:IPR008973), Phospho…
AT1G26770	AT1G26770		expansin A10	expansin A10 (EXPA10); CONTAINS InterPro DOMAIN/s: Pollen allergen, N-terminal (InterPro:IPR014734), Rare lipoprotein A (InterPro:IPR005132), Pollen allergen/expansin, C-terminal (InterPro:IPR007117), Barwin-related endoglucanase (InterPro:IPR009009), Expansin (InterPro:IPR002963), Expansin/Lol pI (InterPro:IPR007118), Expansin 45, endoglucanase-like (InterPro:IPR007112); BEST Arabidopsis thalian…
AT1G30510	AT1G30510		root FNR 2	root FNR 2 (RFNR2); FUNCTIONS IN: oxidoreductase activity, copper ion binding; INVOLVED IN: oxidation reduction; LOCATED IN: chloroplast, thylakoid membrane; EXPRESSED IN: 23 plant structures; EXPRESSED DURING: 13 growth stages; CONTAINS InterPro DOMAIN/s: Oxidoreductase FAD/NAD(P)-binding (InterPro:IPR001433), Ferredoxin reductase-type FAD-binding domain (InterPro:IPR017927), Riboflavin synthase…
AT1G33420	AT1G33420		RING/FYVE/PHD zinc finger superfamily protein	RING/FYVE/PHD zinc finger superfamily protein; FUNCTIONS IN: DNA binding, zinc ion binding; INVOLVED IN: regulation of transcription, DNA-dependent; EXPRESSED IN: 22 plant structures; EXPRESSED DURING: 13 growth stages; CONTAINS InterPro DOMAIN/s: Zinc finger, PHD-type, conserved site (InterPro:IPR019786), Zinc finger, PHD-type (InterPro:IPR001965), Zinc finger, FYVE/PHD-type (InterPro:IPR011011)…
AT1G34220	AT1G34220		Regulator of Vps4 activity in the MVB pathway protein	Regulator of Vps4 activity in the MVB pathway protein; CONTAINS InterPro DOMAIN/s: Protein of unknown function DUF292, eukaryotic (InterPro:IPR005061); BEST Arabidopsis thaliana protein match is: Regulator of Vps4 activity in the MVB pathway protein (TAIR:AT4G35730.1); Has 2168 Blast hits to 1128 proteins in 249 species: Archae - 0; Bacteria - 95; Metazoa - 396; Fungi - 227; Plants - 323; Viruses…
AT1G53760	AT1G53760			unknown protein; FUNCTIONS IN: molecular_function unknown; INVOLVED IN: biological_process unknown; LOCATED IN: mitochondrion, plasma membrane, plastid, membrane; EXPRESSED IN: 25 plant structures; EXPRESSED DURING: 13 growth stages; CONTAINS InterPro DOMAIN/s: Protein of unknown function DUF2343 (InterPro:IPR018786); Has 171 Blast hits to 171 proteins in 90 species: Archae - 0; Bacteria - 0; Met…
AT1G55060	AT1G55060		ubiquitin 12	ubiquitin 12 (UBQ12); CONTAINS InterPro DOMAIN/s: Ubiquitin subgroup (InterPro:IPR019956), Ubiquitin conserved site (InterPro:IPR019954), Ubiquitin (InterPro:IPR000626), Ubiquitin supergroup (InterPro:IPR019955); BEST Arabidopsis thaliana protein match is: polyubiquitin 3 (TAIR:AT5G03240.3); Has 19950 Blast hits to 7287 proteins in 722 species: Archae - 0; Bacteria - 57; Metazoa - 9247; Fungi - 2…
AT1G61140	AT1G61140		SNF2 domain-containing protein / helicase domain-containing protein / zinc finger protein-related	embryo sac development arrest 16 (EDA16); FUNCTIONS IN: helicase activity, DNA binding, zinc ion binding, nucleic acid binding, ATP binding; INVOLVED IN: embryo sac development; EXPRESSED IN: 24 plant structures; EXPRESSED DURING: 15 growth stages; CONTAINS InterPro DOMAIN/s: Zinc finger, RING-type, conserved site (InterPro:IPR017907), Zinc finger, RING-type (InterPro:IPR001841), Zinc finger, C3H…
AT1G61800	AT1G61800		glucose-6-phosphate/phosphate translocator 2	glucose-6-phosphate/phosphate translocator 2 (GPT2); FUNCTIONS IN: antiporter activity, glucose-6-phosphate transmembrane transporter activity; INVOLVED IN: in 7 processes; LOCATED IN: plasma membrane; EXPRESSED IN: 16 plant structures; EXPRESSED DURING: 10 growth stages; CONTAINS InterPro DOMAIN/s: Tpt phosphate/phosphoenolpyruvate translocator (InterPro:IPR004696), Protein of unknown function D…
AT1G62390	AT1G62390		Octicosapeptide/Phox/Bem1p (PB1) domain-containing protein / tetratricopeptide repeat (TPR)-containing protein	Octicosapeptide/Phox/Bem1p (PB1) domain-containing protein / tetratricopeptide repeat (TPR)-containing protein; FUNCTIONS IN: binding; EXPRESSED IN: 25 plant structures; EXPRESSED DURING: 14 growth stages; CONTAINS InterPro DOMAIN/s: Octicosapeptide/Phox/Bem1p (InterPro:IPR000270), Tetratricopeptide-like helical (InterPro:IPR011990), Tetratricopeptide repeat-containing (InterPro:IPR013026), Tetra…
AT1G64142	AT1G64142		conserved peptide upstream open reading frame 23	conserved peptide upstream open reading frame 23 (CPuORF23); Has 30201 Blast hits to 17322 proteins in 780 species: Archae - 12; Bacteria - 1396; Metazoa - 17338; Fungi - 3422; Plants - 5037; Viruses - 0; Other Eukaryotes - 2996 (source: NCBI BLink).
AT1G64190	AT1G64190		6-phosphogluconate dehydrogenase family protein	6-phosphogluconate dehydrogenase family protein; FUNCTIONS IN: in 6 functions; INVOLVED IN: response to salt stress; LOCATED IN: chloroplast, membrane; EXPRESSED IN: 24 plant structures; EXPRESSED DURING: 14 growth stages; CONTAINS InterPro DOMAIN/s: 6-phosphogluconate dehydrogenase, NAD-binding (InterPro:IPR006115), 6-phosphogluconate dehydrogenase, C-terminal-like (InterPro:IPR008927), Dehydrog…
AT1G65350	AT1G65350		ubiquitin 13	ubiquitin 13 (UBQ13); CONTAINS InterPro DOMAIN/s: Ubiquitin subgroup (InterPro:IPR019956), Ubiquitin conserved site (InterPro:IPR019954), Ubiquitin (InterPro:IPR000626), Ubiquitin supergroup (InterPro:IPR019955); BEST Arabidopsis thaliana protein match is: polyubiquitin 3 (TAIR:AT5G03240.3); Has 23178 Blast hits to 7252 proteins in 723 species: Archae - 0; Bacteria - 104; Metazoa - 10542; Fungi -…
AT1G68500	AT1G68500			unknown protein; BEST Arabidopsis thaliana protein match is: unknown protein (TAIR:AT1G25422.1); Has 16 Blast hits to 16 proteins in 6 species: Archae - 0; Bacteria - 0; Metazoa - 0; Fungi - 0; Plants - 16; Viruses - 0; Other Eukaryotes - 0 (source: NCBI BLink).
AT1G72150	AT1G72150		PATELLIN 1	PATELLIN 1 (PATL1); FUNCTIONS IN: transporter activity; INVOLVED IN: transport, pollen tube growth; LOCATED IN: apoplast, plasma membrane, chloroplast, vacuole, membrane; EXPRESSED IN: 25 plant structures; EXPRESSED DURING: 15 growth stages; CONTAINS InterPro DOMAIN/s: Cellular retinaldehyde-binding/triple function, C-terminal (InterPro:IPR001251), Cellular retinaldehyde-binding/triple function, …
AT1G73880	AT1G73880		UDP-glucosyl transferase 89B1	UDP-glucosyl transferase 89B1 (UGT89B1); FUNCTIONS IN: in 7 functions; INVOLVED IN: metabolic process; LOCATED IN: cellular_component unknown; CONTAINS InterPro DOMAIN/s: UDP-glucuronosyl/UDP-glucosyltransferase (InterPro:IPR002213); BEST Arabidopsis thaliana protein match is: UDP-Glycosyltransferase superfamily protein (TAIR:AT1G51210.1); Has 6052 Blast hits to 5982 proteins in 308 species: Arch…
AT1G74950	AT1G74950		TIFY domain/Divergent CCT motif family protein	TIFY10B; CONTAINS InterPro DOMAIN/s: Tify (InterPro:IPR010399), CCT domain-like (InterPro:IPR018467); BEST Arabidopsis thaliana protein match is: jasmonate-zim-domain protein 1 (TAIR:AT1G19180.1); Has 432 Blast hits to 427 proteins in 29 species: Archae - 0; Bacteria - 0; Metazoa - 0; Fungi - 0; Plants - 432; Viruses - 0; Other Eukaryotes - 0 (source: NCBI BLink).
AT1G75400	AT1G75400		RING/U-box superfamily protein	RING/U-box superfamily protein; FUNCTIONS IN: zinc ion binding; INVOLVED IN: N-terminal protein myristoylation; LOCATED IN: chloroplast; EXPRESSED IN: 17 plant structures; EXPRESSED DURING: 9 growth stages; CONTAINS InterPro DOMAIN/s: Zinc finger, RING-type (InterPro:IPR001841); BEST Arabidopsis thaliana protein match is: RING/U-box superfamily protein (TAIR:AT1G19680.1); Has 285 Blast hits to 22…
AT1G76700	AT1G76700		DNAJ heat shock N-terminal domain-containing protein	DNAJ heat shock N-terminal domain-containing protein; FUNCTIONS IN: unfolded protein binding, heat shock protein binding; INVOLVED IN: protein folding; LOCATED IN: cellular_component unknown; EXPRESSED IN: 24 plant structures; EXPRESSED DURING: 13 growth stages; CONTAINS InterPro DOMAIN/s: Molecular chaperone, heat shock protein, Hsp40, DnaJ (InterPro:IPR015609), Heat shock protein DnaJ, N-termin…
AT1G79000	AT1G79000		histone acetyltransferase of the CBP family 1	histone acetyltransferase of the CBP family 1 (HAC1); FUNCTIONS IN: histone acetyltransferase activity, transcription cofactor activity; INVOLVED IN: in 6 processes; LOCATED IN: nucleus; EXPRESSED IN: 24 plant structures; EXPRESSED DURING: 14 growth stages; CONTAINS InterPro DOMAIN/s: Zinc finger, PHD-type, conserved site (InterPro:IPR019786), Histone H3-K56 acetyltransferase, RTT109 (InterPro:IP…
AT1G79600	AT1G79600		Protein kinase superfamily protein	Protein kinase superfamily protein; FUNCTIONS IN: protein kinase activity, ATP binding; INVOLVED IN: protein amino acid phosphorylation; LOCATED IN: chloroplast, plastoglobule; EXPRESSED IN: 21 plant structures; EXPRESSED DURING: 13 growth stages; CONTAINS InterPro DOMAIN/s: ABC-1 (InterPro:IPR004147), Protein kinase, catalytic domain (InterPro:IPR000719), Aminoglycoside phosphotransferase (Inter…
AT1G80040	AT1G80040			FUNCTIONS IN: molecular_function unknown; INVOLVED IN: biological_process unknown; LOCATED IN: chloroplast; EXPRESSED IN: 24 plant structures; EXPRESSED DURING: 15 growth stages; CONTAINS InterPro DOMAIN/s: Ubiquitin system component Cue (InterPro:IPR003892); BEST Arabidopsis thaliana protein match is: Ubiquitin system component Cue protein (TAIR:AT5G32440.1); Has 30201 Blast hits to 17322 protei…
AT2G01650	AT2G01650		plant UBX domain-containing protein 2	plant UBX domain-containing protein 2 (PUX2); CONTAINS InterPro DOMAIN/s: PUB domain (InterPro:IPR018997), UBX (InterPro:IPR001012), PUG domain (InterPro:IPR006567); BEST Arabidopsis thaliana protein match is: ubiquitin-associated (UBA)/TS-N domain-containing protein (TAIR:AT1G04850.1); Has 563 Blast hits to 563 proteins in 115 species: Archae - 0; Bacteria - 15; Metazoa - 269; Fungi - 22; Plants…
AT2G13290	AT2G13290		beta-1,4-N-acetylglucosaminyltransferase family protein	beta-1,4-N-acetylglucosaminyltransferase family protein; FUNCTIONS IN: transferase activity, transferring glycosyl groups, acetylglucosaminyltransferase activity; INVOLVED IN: protein amino acid N-linked glycosylation; LOCATED IN: endomembrane system, membrane; EXPRESSED IN: 14 plant structures; EXPRESSED DURING: 9 growth stages; CONTAINS InterPro DOMAIN/s: Glycosyl transferase, family 17 (InterP…
AT2G13610	AT2G13610		ABC-2 type transporter family protein	ABC-2 type transporter family protein; FUNCTIONS IN: ATPase activity, coupled to transmembrane movement of substances; LOCATED IN: membrane; EXPRESSED IN: 22 plant structures; EXPRESSED DURING: 13 growth stages; CONTAINS InterPro DOMAIN/s: ATPase, AAA+ type, core (InterPro:IPR003593), ABC transporter-like (InterPro:IPR003439), ABC-2 type transporter (InterPro:IPR013525), ABC transporter, conserve…
AT2G15620	AT2G15620		nitrite reductase 1	nitrite reductase 1 (NIR1); FUNCTIONS IN: ferredoxin-nitrate reductase activity, nitrite reductase (NO-forming) activity; INVOLVED IN: response to salt stress, response to nitrate; LOCATED IN: mitochondrion, apoplast, chloroplast stroma, chloroplast, membrane; EXPRESSED IN: 24 plant structures; EXPRESSED DURING: 14 growth stages; CONTAINS InterPro DOMAIN/s: Nitrite/sulphite reductase iron-sulphur…
AT2G17130	AT2G17130		isocitrate dehydrogenase subunit 2	isocitrate dehydrogenase subunit 2 (IDH2); FUNCTIONS IN: isocitrate dehydrogenase (NAD+) activity; INVOLVED IN: isocitrate metabolic process, tricarboxylic acid cycle, metabolic process; LOCATED IN: mitochondrion; EXPRESSED IN: 24 plant structures; EXPRESSED DURING: 13 growth stages; CONTAINS InterPro DOMAIN/s: Isocitrate/isopropylmalate dehydrogenase (InterPro:IPR001804), Isocitrate dehydrogenas…
AT2G20010	AT2G20010		Protein of unknown function (DUF810)	CONTAINS InterPro DOMAIN/s: Munc13 homology 1 (InterPro:IPR014770), Protein of unknown function DUF810 (InterPro:IPR008528), Mammalian uncoordinated homology 13, domain 2 (InterPro:IPR014772); BEST Arabidopsis thaliana protein match is: Protein of unknown function (DUF810) (TAIR:AT2G25800.1); Has 170 Blast hits to 161 proteins in 22 species: Archae - 0; Bacteria - 0; Metazoa - 0; Fungi - 0; Plant…
AT2G20740	AT2G20740		Tetraspanin family protein	Tetraspanin family protein; FUNCTIONS IN: molecular_function unknown; INVOLVED IN: biological_process unknown; LOCATED IN: endomembrane system, integral to membrane; EXPRESSED IN: 23 plant structures; EXPRESSED DURING: 15 growth stages; CONTAINS InterPro DOMAIN/s: Tetraspanin (InterPro:IPR018499); BEST Arabidopsis thaliana protein match is: Tetraspanin family protein (TAIR:AT2G20230.1); Has 160 B…
AT2G24500	AT2G24500		Zinc finger protein 622	FZF; FUNCTIONS IN: sequence-specific DNA binding transcription factor activity; INVOLVED IN: regulation of transcription; LOCATED IN: intracellular; EXPRESSED IN: 23 plant structures; EXPRESSED DURING: 13 growth stages; CONTAINS InterPro DOMAIN/s: Zinc finger, C2H2-like (InterPro:IPR015880), Zinc finger, C2H2-type (InterPro:IPR007087), Zinc finger, double-stranded RNA binding (InterPro:IPR022755)…
AT2G29380	AT2G29380		highly ABA-induced PP2C gene 3	highly ABA-induced PP2C gene 3 (HAI3); FUNCTIONS IN: protein serine/threonine phosphatase activity, catalytic activity; INVOLVED IN: protein amino acid dephosphorylation; LOCATED IN: protein serine/threonine phosphatase complex; CONTAINS InterPro DOMAIN/s: Protein phosphatase 2C, manganese/magnesium aspartate binding site (InterPro:IPR000222), Protein phosphatase 2C-related (InterPro:IPR001932), …
AT2G31955	AT2G31955		cofactor of nitrate reductase and xanthine dehydrogenase 2	cofactor of nitrate reductase and xanthine dehydrogenase 2 (CNX2); CONTAINS InterPro DOMAIN/s: Molybdenum cofactor synthesis C-terminal (InterPro:IPR010505), Aldolase-type TIM barrel (InterPro:IPR013785), Elongator protein 3/MiaB/NifB (InterPro:IPR006638), Molybdenum cofactor biosynthesis protein A (InterPro:IPR013483), Radical SAM (InterPro:IPR007197), MoaA/nifB/pqqE, iron-sulphur binding, conse…
AT2G33730	AT2G33730		P-loop containing nucleoside triphosphate hydrolases superfamily protein	P-loop containing nucleoside triphosphate hydrolases superfamily protein; FUNCTIONS IN: helicase activity, nucleic acid binding, ATP binding, ATP-dependent helicase activity; LOCATED IN: nucleus, cytoplasm; EXPRESSED IN: 25 plant structures; EXPRESSED DURING: 14 growth stages; CONTAINS InterPro DOMAIN/s: RNA helicase, DEAD-box type, Q motif (InterPro:IPR014014), DNA/RNA helicase, DEAD/DEAH box ty…
AT2G36240	AT2G36240		pentatricopeptide (PPR) repeat-containing protein	pentatricopeptide (PPR) repeat-containing protein; CONTAINS InterPro DOMAIN/s: Pentatricopeptide repeat (InterPro:IPR002885); BEST Arabidopsis thaliana protein match is: Pentatricopeptide repeat (PPR-like) superfamily protein (TAIR:AT1G09900.1); Has 43076 Blast hits to 12816 proteins in 267 species: Archae - 3; Bacteria - 25; Metazoa - 283; Fungi - 440; Plants - 41291; Viruses - 2; Other Eukaryot…
AT2G36485	AT2G36485		ENTH/VHS family protein	ENTH/VHS family protein; FUNCTIONS IN: molecular_function unknown; INVOLVED IN: biological_process unknown; LOCATED IN: chloroplast; EXPRESSED IN: 14 plant structures; EXPRESSED DURING: 6 growth stages; CONTAINS InterPro DOMAIN/s: RNA polymerase II, large subunit, CTD (InterPro:IPR006569), ENTH/VHS (InterPro:IPR008942); BEST Arabidopsis thaliana protein match is: PCF11P-similar protein 4 (TAIR:AT…
AT2G37050	AT2G37050		Leucine-rich repeat protein kinase family protein	Leucine-rich repeat protein kinase family protein; FUNCTIONS IN: kinase activity; INVOLVED IN: protein amino acid phosphorylation; LOCATED IN: plasma membrane; EXPRESSED IN: 24 plant structures; EXPRESSED DURING: 13 growth stages; CONTAINS InterPro DOMAIN/s: Protein kinase, ATP binding site (InterPro:IPR017441), Serine/threonine-protein kinase domain (InterPro:IPR002290), Leucine-rich repeat (Int…
AT2G40140	AT2G40140		zinc finger (CCCH-type) family protein	CZF1; CONTAINS InterPro DOMAIN/s: Zinc finger, CCCH-type (InterPro:IPR000571), Ankyrin repeat-containing domain (InterPro:IPR020683), Ankyrin repeat (InterPro:IPR002110); BEST Arabidopsis thaliana protein match is: salt-inducible zinc finger 1 (TAIR:AT3G55980.1); Has 1196 Blast hits to 1143 proteins in 183 species: Archae - 4; Bacteria - 47; Metazoa - 401; Fungi - 61; Plants - 441; Viruses - 2; O…
AT2G40880	AT2G40880		cystatin A	cystatin A (CYSA); FUNCTIONS IN: cysteine-type endopeptidase inhibitor activity; INVOLVED IN: response to abiotic stimulus; LOCATED IN: endomembrane system; EXPRESSED IN: 24 plant structures; EXPRESSED DURING: 13 growth stages; CONTAINS InterPro DOMAIN/s: Proteinase inhibitor I25, cystatin, conserved site (InterPro:IPR018073), Proteinase inhibitor I25, cystatin (InterPro:IPR000010), Proteinase in…
AT2G42280	AT2G42280		basic helix-loop-helix (bHLH) DNA-binding superfamily protein	basic helix-loop-helix (bHLH) DNA-binding superfamily protein; FUNCTIONS IN: DNA binding, sequence-specific DNA binding transcription factor activity; INVOLVED IN: regulation of transcription; LOCATED IN: nucleus; EXPRESSED IN: 16 plant structures; EXPRESSED DURING: 8 growth stages; CONTAINS InterPro DOMAIN/s: Helix-loop-helix DNA-binding domain (InterPro:IPR001092), Helix-loop-helix DNA-binding …
AT2G43760	AT2G43760		molybdopterin biosynthesis MoaE family protein	molybdopterin biosynthesis MoaE family protein; FUNCTIONS IN: molecular_function unknown; INVOLVED IN: Mo-molybdopterin cofactor biosynthetic process; LOCATED IN: cellular_component unknown; EXPRESSED IN: 22 plant structures; EXPRESSED DURING: 13 growth stages; CONTAINS InterPro DOMAIN/s: Molybdopterin biosynthesis MoaE (InterPro:IPR003448); Has 4667 Blast hits to 4667 proteins in 1622 species: A…
AT3G04130	AT3G04130		Tetratricopeptide repeat (TPR)-like superfamily protein	Tetratricopeptide repeat (TPR)-like superfamily protein; CONTAINS InterPro DOMAIN/s: Pentatricopeptide repeat (InterPro:IPR002885); BEST Arabidopsis thaliana protein match is: Pentatricopeptide repeat (PPR) superfamily protein (TAIR:AT3G22670.1); Has 33193 Blast hits to 12271 proteins in 280 species: Archae - 2; Bacteria - 32; Metazoa - 336; Fungi - 402; Plants - 31397; Viruses - 0; Other Eukaryo…
AT3G05500	AT3G05500		Rubber elongation factor protein (REF)	Rubber elongation factor protein (REF); INVOLVED IN: biological_process unknown; LOCATED IN: vacuole; EXPRESSED IN: 24 plant structures; EXPRESSED DURING: 15 growth stages; CONTAINS InterPro DOMAIN/s: Rubber elongation factor (InterPro:IPR008802); BEST Arabidopsis thaliana protein match is: Rubber elongation factor protein (REF) (TAIR:AT2G47780.1); Has 129 Blast hits to 129 proteins in 22 species…
AT3G09440	AT3G09440		Heat shock protein 70 (Hsp 70) family protein	Heat shock protein 70 (Hsp 70) family protein; FUNCTIONS IN: ATP binding; INVOLVED IN: protein folding, response to cadmium ion, response to karrikin, response to heat; LOCATED IN: in 7 components; EXPRESSED IN: 25 plant structures; EXPRESSED DURING: 14 growth stages; CONTAINS InterPro DOMAIN/s: Heat shock protein 70, conserved site (InterPro:IPR018181), Heat shock protein Hsp70 (InterPro:IPR0010…
AT3G12320	AT3G12320			unknown protein; BEST Arabidopsis thaliana protein match is: unknown protein (TAIR:AT5G06980.4); Has 102 Blast hits to 102 proteins in 16 species: Archae - 0; Bacteria - 0; Metazoa - 0; Fungi - 0; Plants - 98; Viruses - 0; Other Eukaryotes - 4 (source: NCBI BLink).
AT3G12360	AT3G12360		Ankyrin repeat family protein	INCREASED TOLERANCE TO NACL (ITN1); INVOLVED IN: response to salt stress; LOCATED IN: plasma membrane; EXPRESSED IN: 24 plant structures; EXPRESSED DURING: 13 growth stages; CONTAINS InterPro DOMAIN/s: Ankyrin repeat-containing domain (InterPro:IPR020683), Ankyrin repeat (InterPro:IPR002110); BEST Arabidopsis thaliana protein match is: Ankyrin repeat family protein (TAIR:AT3G09550.1); Has 61607 B…
AT3G12570	AT3G12570		FYD	FYD; LOCATED IN: chloroplast envelope; EXPRESSED IN: 23 plant structures; EXPRESSED DURING: 15 growth stages; BEST Arabidopsis thaliana protein match is: HSP20-like chaperones superfamily protein (TAIR:AT2G37570.1); Has 108 Blast hits to 106 proteins in 15 species: Archae - 0; Bacteria - 0; Metazoa - 0; Fungi - 0; Plants - 108; Viruses - 0; Other Eukaryotes - 0 (source: NCBI BLink).
AT3G15430	AT3G15430		Regulator of chromosome condensation (RCC1) family protein	Regulator of chromosome condensation (RCC1) family protein; CONTAINS InterPro DOMAIN/s: Regulator of chromosome condensation/beta-lactamase-inhibitor protein II (InterPro:IPR009091), Regulator of chromosome condensation, RCC1 (InterPro:IPR000408); BEST Arabidopsis thaliana protein match is: Regulator of chromosome condensation (RCC1) family protein (TAIR:AT3G26100.2); Has 18094 Blast hits to 5607…
AT3G22260	AT3G22260		Cysteine proteinases superfamily protein	Cysteine proteinases superfamily protein; FUNCTIONS IN: cysteine-type peptidase activity; INVOLVED IN: biological_process unknown; LOCATED IN: plasma membrane; EXPRESSED IN: 16 plant structures; EXPRESSED DURING: 10 growth stages; CONTAINS InterPro DOMAIN/s: Ovarian tumour, otubain (InterPro:IPR003323); BEST Arabidopsis thaliana protein match is: Cysteine proteinases superfamily protein (TAIR:AT3…
AT3G22380	AT3G22380		time for coffee	TIME FOR COFFEE (TIC); BEST Arabidopsis thaliana protein match is: TIC-like (TAIR:AT3G63180.1); Has 35078 Blast hits to 21616 proteins in 942 species: Archae - 10; Bacteria - 2414; Metazoa - 18018; Fungi - 6283; Plants - 1621; Viruses - 189; Other Eukaryotes - 6543 (source: NCBI BLink).
AT3G23580	AT3G23580		ribonucleotide reductase 2A	ribonucleotide reductase 2A (RNR2A); CONTAINS InterPro DOMAIN/s: Ribonucleotide reductase-related (InterPro:IPR012348), Ribonucleotide reductase (InterPro:IPR000358), Ferritin/ribonucleotide reductase-like (InterPro:IPR009078); BEST Arabidopsis thaliana protein match is: Ferritin/ribonucleotide reductase-like family protein (TAIR:AT3G27060.1); Has 9602 Blast hits to 9597 proteins in 2376 species:…
AT3G26560	AT3G26560		ATP-dependent RNA helicase, putative	ATP-dependent RNA helicase, putative; FUNCTIONS IN: in 6 functions; LOCATED IN: cytosol, mitochondrion; EXPRESSED IN: 24 plant structures; EXPRESSED DURING: 15 growth stages; CONTAINS InterPro DOMAIN/s: Helicase-associated domain (InterPro:IPR007502), DNA/RNA helicase, DEAD/DEAH box type, N-terminal (InterPro:IPR011545), Nucleic acid-binding, OB-fold (InterPro:IPR012340), Domain of unknown functi…
AT3G57520	AT3G57520		seed imbibition 2	seed imbibition 2 (SIP2); CONTAINS InterPro DOMAIN/s: Glycoside hydrolase, catalytic core (InterPro:IPR017853), Raffinose synthase (InterPro:IPR008811); BEST Arabidopsis thaliana protein match is: seed imbibition 1 (TAIR:AT1G55740.1); Has 528 Blast hits to 504 proteins in 147 species: Archae - 29; Bacteria - 95; Metazoa - 0; Fungi - 82; Plants - 312; Viruses - 0; Other Eukaryotes - 10 (source: NC…
AT3G61590	AT3G61590		Galactose oxidase/kelch repeat superfamily protein	HAWAIIAN SKIRT (HWS); CONTAINS InterPro DOMAIN/s: F-box domain, cyclin-like (InterPro:IPR001810), F-box domain, Skp2-like (InterPro:IPR022364), Galactose oxidase/kelch, beta-propeller (InterPro:IPR011043), F-box associated interaction domain (InterPro:IPR017451); BEST Arabidopsis thaliana protein match is: Galactose oxidase/kelch repeat superfamily protein (TAIR:AT5G15710.1); Has 852 Blast hits t…
AT3G61740	AT3G61740		SET domain protein 14	SET domain protein 14 (SDG14); FUNCTIONS IN: DNA binding, zinc ion binding; INVOLVED IN: regulation of transcription, DNA-dependent; EXPRESSED IN: 19 plant structures; EXPRESSED DURING: 11 growth stages; CONTAINS InterPro DOMAIN/s: SET domain (InterPro:IPR001214), Zinc finger, PHD-type, conserved site (InterPro:IPR019786), Zinc finger, PHD-type (InterPro:IPR001965), Post-SET domain (InterPro:IPR0…
AT3G63260	AT3G63260		Protein kinase superfamily protein	ATMRK1; FUNCTIONS IN: protein serine/threonine/tyrosine kinase activity, kinase activity; INVOLVED IN: protein amino acid phosphorylation; LOCATED IN: plasma membrane; EXPRESSED IN: 25 plant structures; EXPRESSED DURING: 13 growth stages; CONTAINS InterPro DOMAIN/s: Protein kinase, catalytic domain (InterPro:IPR000719), Serine-threonine/tyrosine-protein kinase (InterPro:IPR001245), Serine/threoni…
AT4G02880	AT4G02880			unknown protein; BEST Arabidopsis thaliana protein match is: unknown protein (TAIR:AT1G03290.2); Has 30201 Blast hits to 17322 proteins in 780 species: Archae - 12; Bacteria - 1396; Metazoa - 17338; Fungi - 3422; Plants - 5037; Viruses - 0; Other Eukaryotes - 2996 (source: NCBI BLink).
AT4G05320	AT4G05320		polyubiquitin 10	polyubiquitin 10 (UBQ10); INVOLVED IN: protein modification process, aging, response to salicylic acid stimulus; EXPRESSED IN: 25 plant structures; EXPRESSED DURING: 15 growth stages; CONTAINS InterPro DOMAIN/s: Ubiquitin subgroup (InterPro:IPR019956), Ubiquitin conserved site (InterPro:IPR019954), Ubiquitin (InterPro:IPR000626), Ubiquitin supergroup (InterPro:IPR019955); BEST Arabidopsis thalian…
AT4G12120	AT4G12120		Sec1/munc18-like (SM) proteins superfamily	SEC1B; FUNCTIONS IN: protein transporter activity; INVOLVED IN: protein secretion, vesicle-mediated transport, vesicle docking involved in exocytosis; LOCATED IN: plasma membrane; EXPRESSED IN: 25 plant structures; EXPRESSED DURING: 15 growth stages; CONTAINS InterPro DOMAIN/s: Sec1-like protein (InterPro:IPR001619); BEST Arabidopsis thaliana protein match is: Sec1/munc18-like (SM) proteins super…
AT4G16440	AT4G16440		ferredoxin hydrogenases	ferredoxin hydrogenases; CONTAINS InterPro DOMAIN/s: Iron hydrogenase, large subunit, C-terminal (InterPro:IPR004108), Iron hydrogenase (InterPro:IPR009016), Iron hydrogenase, small subunit-like (InterPro:IPR003149); Has 2574 Blast hits to 2544 proteins in 612 species: Archae - 1; Bacteria - 1826; Metazoa - 221; Fungi - 188; Plants - 72; Viruses - 0; Other Eukaryotes - 266 (source: NCBI BLink).
AT4G17170	AT4G17170		RAB GTPase homolog B1C	RAB GTPase homolog B1C (RABB1C); FUNCTIONS IN: GTP binding, GTPase activity; INVOLVED IN: ER to Golgi vesicle-mediated transport, pollen sperm cell differentiation, cell growth; LOCATED IN: plasma membrane, vacuole, membrane; EXPRESSED IN: 26 plant structures; EXPRESSED DURING: 16 growth stages; CONTAINS InterPro DOMAIN/s: Ras GTPase (InterPro:IPR001806), Small GTP-binding protein (InterPro:IPR00…
AT4G18650	AT4G18650		transcription factor-related	transcription factor-related; FUNCTIONS IN: molecular_function unknown; INVOLVED IN: biological_process unknown; LOCATED IN: endomembrane system; BEST Arabidopsis thaliana protein match is: unknown protein (TAIR:AT3G14880.2); Has 523 Blast hits to 523 proteins in 36 species: Archae - 0; Bacteria - 0; Metazoa - 2; Fungi - 0; Plants - 521; Viruses - 0; Other Eukaryotes - 0 (source: NCBI BLink).
AT4G18950	AT4G18950		Integrin-linked protein kinase family	Integrin-linked protein kinase family; FUNCTIONS IN: protein serine/threonine/tyrosine kinase activity, kinase activity; INVOLVED IN: regulation of signal transduction, protein amino acid phosphorylation; LOCATED IN: nucleus, cytoplasm; EXPRESSED IN: 25 plant structures; EXPRESSED DURING: 14 growth stages; CONTAINS InterPro DOMAIN/s: Protein kinase, catalytic domain (InterPro:IPR000719), Integrin…
AT4G19460	AT4G19460		UDP-Glycosyltransferase superfamily protein	UDP-Glycosyltransferase superfamily protein; FUNCTIONS IN: transferase activity, transferring glycosyl groups; INVOLVED IN: biosynthetic process; LOCATED IN: cellular_component unknown; EXPRESSED IN: 10 plant structures; EXPRESSED DURING: 4 anthesis, C globular stage, petal differentiation and expansion stage; CONTAINS InterPro DOMAIN/s: Glycosyl transferase, group 1 (InterPro:IPR001296); BEST Ar…
AT4G20070	AT4G20070		allantoate amidohydrolase	allantoate amidohydrolase (AAH); CONTAINS InterPro DOMAIN/s: Peptidase M20 (InterPro:IPR002933), ArgE/DapE/ACY1/CPG2/YscS, conserved site (InterPro:IPR001261), Amidase, hydantoinase/carbamoylase (InterPro:IPR010158), Peptidase M20, dimerisation (InterPro:IPR011650); BEST Arabidopsis thaliana protein match is: ureidoglycolate amidohydrolase (TAIR:AT5G43600.1); Has 3541 Blast hits to 3529 proteins …
AT4G23920	AT4G23920		UDP-D-glucose/UDP-D-galactose 4-epimerase 2	UDP-D-glucose/UDP-D-galactose 4-epimerase 2 (UGE2); CONTAINS InterPro DOMAIN/s: NAD-dependent epimerase/dehydratase (InterPro:IPR001509), NAD(P)-binding domain (InterPro:IPR016040), UDP-glucose 4-epimerase (InterPro:IPR005886); BEST Arabidopsis thaliana protein match is: UDP-D-glucose/UDP-D-galactose 4-epimerase 5 (TAIR:AT4G10960.1); Has 45788 Blast hits to 45762 proteins in 3004 species: Archae …
AT4G24150	AT4G24150		growth-regulating factor 8	growth-regulating factor 8 (GRF8); FUNCTIONS IN: transcription activator activity; INVOLVED IN: leaf development; LOCATED IN: nucleus, chloroplast envelope; EXPRESSED IN: 9 plant structures; EXPRESSED DURING: 6 growth stages; CONTAINS InterPro DOMAIN/s: Glutamine-Leucine-Glutamine, QLQ (InterPro:IPR014978), WRC (InterPro:IPR014977); BEST Arabidopsis thaliana protein match is: growth-regulating fa…
AT4G31160	AT4G31160		DDB1-CUL4 associated factor 1	DDB1-CUL4 associated factor 1 (DCAF1); FUNCTIONS IN: nucleotide binding; INVOLVED IN: in 6 processes; LOCATED IN: nucleus, CUL4 RING ubiquitin ligase complex; EXPRESSED IN: 29 plant structures; EXPRESSED DURING: 14 growth stages; CONTAINS InterPro DOMAIN/s: WD40 repeat-like-containing domain (InterPro:IPR011046), LisH dimerisation motif, subgroup (InterPro:IPR013720), WD40-repeat-containing domai…
AT4G31210	AT4G31210		DNA topoisomerase, type IA, core	DNA topoisomerase, type IA, core; FUNCTIONS IN: DNA topoisomerase activity, DNA topoisomerase type I activity, DNA binding, nucleic acid binding; INVOLVED IN: DNA topological change, DNA unwinding involved in replication, DNA metabolic process; LOCATED IN: chromosome; EXPRESSED IN: 22 plant structures; EXPRESSED DURING: 14 growth stages; CONTAINS InterPro DOMAIN/s: DNA topoisomerase, type IA, zn …
AT4G32140	AT4G32140		EamA-like transporter family	EamA-like transporter family; FUNCTIONS IN: molecular_function unknown; INVOLVED IN: biological_process unknown; LOCATED IN: endomembrane system, membrane; EXPRESSED IN: 24 plant structures; EXPRESSED DURING: 13 growth stages; CONTAINS InterPro DOMAIN/s: Protein of unknown function DUF6, transmembrane (InterPro:IPR000620); BEST Arabidopsis thaliana protein match is: EamA-like transporter family (…
AT4G36540	AT4G36540		BR enhanced expression 2	BR enhanced expression 2 (BEE2); FUNCTIONS IN: DNA binding, sequence-specific DNA binding transcription factor activity; INVOLVED IN: regulation of transcription; LOCATED IN: nucleus; EXPRESSED IN: 21 plant structures; EXPRESSED DURING: 13 growth stages; CONTAINS InterPro DOMAIN/s: Helix-loop-helix DNA-binding domain (InterPro:IPR001092), Helix-loop-helix DNA-binding (InterPro:IPR011598); BEST Ar…
AT4G39400	AT4G39400		Leucine-rich receptor-like protein kinase family protein	BRASSINOSTEROID INSENSITIVE 1 (BRI1); FUNCTIONS IN: in 6 functions; INVOLVED IN: in 9 processes; LOCATED IN: endosome, plasma membrane, protein complex; EXPRESSED IN: 24 plant structures; EXPRESSED DURING: 13 growth stages; CONTAINS InterPro DOMAIN/s: Protein kinase, ATP binding site (InterPro:IPR017441), Protein kinase, catalytic domain (InterPro:IPR000719), Leucine-rich repeat-containing N-term…
AT5G02820	AT5G02820		Spo11/DNA topoisomerase VI, subunit A protein	ROOT HAIRLESS 2 (RHL2); CONTAINS InterPro DOMAIN/s: Spo11/DNA topoisomerase VI, subunit A, N-terminal (InterPro:IPR013049), DNA topoisomerase VI, subunit A (InterPro:IPR004085), Spo11/DNA topoisomerase VI, subunit A (InterPro:IPR002815); BEST Arabidopsis thaliana protein match is: Spo11/DNA topoisomerase VI, subunit A protein (TAIR:AT3G13170.1); Has 936 Blast hits to 932 proteins in 314 species: …
AT5G04250	AT5G04250		Cysteine proteinases superfamily protein	Cysteine proteinases superfamily protein; CONTAINS InterPro DOMAIN/s: Ovarian tumour, otubain (InterPro:IPR003323); BEST Arabidopsis thaliana protein match is: Cysteine proteinases superfamily protein (TAIR:AT5G03330.2); Has 30201 Blast hits to 17322 proteins in 780 species: Archae - 12; Bacteria - 1396; Metazoa - 17338; Fungi - 3422; Plants - 5037; Viruses - 0; Other Eukaryotes - 2996 (source: N…
AT5G09970	AT5G09970		cytochrome P450, family 78, subfamily A, polypeptide 7	cytochrome P450, family 78, subfamily A, polypeptide 7 (CYP78A7); FUNCTIONS IN: electron carrier activity, monooxygenase activity, iron ion binding, oxygen binding, heme binding; INVOLVED IN: regulation of meristem growth; EXPRESSED IN: embryo, leaf primordium, shoot lateral meristem, flower, seed; EXPRESSED DURING: F mature embryo stage, petal differentiation and expansion stage, E expanded coty…
AT5G10550	AT5G10550		global transcription factor group E2	global transcription factor group E2 (GTE2); CONTAINS InterPro DOMAIN/s: Bromodomain (InterPro:IPR001487); BEST Arabidopsis thaliana protein match is: global transcription factor group E7 (TAIR:AT5G65630.1); Has 1807 Blast hits to 1807 proteins in 277 species: Archae - 0; Bacteria - 0; Metazoa - 736; Fungi - 347; Plants - 385; Viruses - 0; Other Eukaryotes - 339 (source: NCBI BLink).
AT5G10790	AT5G10790		ubiquitin-specific protease 22	ubiquitin-specific protease 22 (UBP22); FUNCTIONS IN: ubiquitin-specific protease activity, ubiquitin thiolesterase activity, zinc ion binding; INVOLVED IN: ubiquitin-dependent protein catabolic process; EXPRESSED IN: 24 plant structures; EXPRESSED DURING: 15 growth stages; CONTAINS InterPro DOMAIN/s: Zinc finger, UBP-type (InterPro:IPR001607), Peptidase C19, ubiquitin carboxyl-terminal hydrolase…
AT5G20620	AT5G20620		ubiquitin 4	ubiquitin 4 (UBQ4); INVOLVED IN: protein modification process, protein ubiquitination involved in ubiquitin-dependent protein catabolic process, ubiquitin-dependent protein catabolic process; EXPRESSED IN: 25 plant structures; EXPRESSED DURING: 16 growth stages; CONTAINS InterPro DOMAIN/s: Ubiquitin subgroup (InterPro:IPR019956), Ubiquitin conserved site (InterPro:IPR019954), Ubiquitin (InterPro:…
AT5G20910	AT5G20910		RING/U-box superfamily protein	RING/U-box superfamily protein; FUNCTIONS IN: zinc ion binding; LOCATED IN: nucleus; EXPRESSED IN: 22 plant structures; EXPRESSED DURING: 15 growth stages; CONTAINS InterPro DOMAIN/s: Zinc finger, RING-type (InterPro:IPR001841), Zinc finger, C3HC4 RING-type (InterPro:IPR018957); BEST Arabidopsis thaliana protein match is: RING/U-box superfamily protein (TAIR:AT5G15820.1); Has 9587 Blast hits to 9…
AT5G24530	AT5G24530		2-oxoglutarate (2OG) and Fe(II)-dependent oxygenase superfamily protein	DOWNY MILDEW RESISTANT 6 (DMR6); FUNCTIONS IN: oxidoreductase activity, acting on paired donors, with incorporation or reduction of molecular oxygen, 2-oxoglutarate as one donor, and incorporation of one atom each of oxygen into both donors, oxidoreductase activity; INVOLVED IN: response to fungus, response to bacterium, flavonoid biosynthetic process; LOCATED IN: cellular_component unknown; EXPR…
AT5G24910	AT5G24910		cytochrome P450, family 714, subfamily A, polypeptide 1	cytochrome P450, family 714, subfamily A, polypeptide 1 (CYP714A1); FUNCTIONS IN: electron carrier activity, monooxygenase activity, iron ion binding, oxygen binding, heme binding; INVOLVED IN: oxidation reduction; LOCATED IN: endomembrane system; EXPRESSED IN: 10 plant structures; EXPRESSED DURING: 4 anthesis, F mature embryo stage, petal differentiation and expansion stage, E expanded cotyledon…
AT5G28150	AT5G28150		Plant protein of unknown function (DUF868)	Plant protein of unknown function (DUF868); CONTAINS InterPro DOMAIN/s: Protein of unknown function DUF868, plant (InterPro:IPR008586); BEST Arabidopsis thaliana protein match is: Plant protein of unknown function (DUF868) (TAIR:AT3G04860.1); Has 292 Blast hits to 290 proteins in 16 species: Archae - 0; Bacteria - 0; Metazoa - 0; Fungi - 0; Plants - 292; Viruses - 0; Other Eukaryotes - 0 (source:…
AT5G42050	AT5G42050		DCD (Development and Cell Death) domain protein	DCD (Development and Cell Death) domain protein; CONTAINS InterPro DOMAIN/s: Development/cell death domain (InterPro:IPR013989), Kelch related (InterPro:IPR013089); BEST Arabidopsis thaliana protein match is: DCD (Development and Cell Death) domain protein (TAIR:AT3G27090.1); Has 30201 Blast hits to 17322 proteins in 780 species: Archae - 12; Bacteria - 1396; Metazoa - 17338; Fungi - 3422; Plants…
AT5G44170	AT5G44170		S-adenosyl-L-methionine-dependent methyltransferases superfamily protein	S-adenosyl-L-methionine-dependent methyltransferases superfamily protein; CONTAINS InterPro DOMAIN/s: Methyltransferase-16, putative (InterPro:IPR019410); BEST Arabidopsis thaliana protein match is: S-adenosyl-L-methionine-dependent methyltransferases superfamily protein (TAIR:AT1G08125.1); Has 872 Blast hits to 871 proteins in 146 species: Archae - 0; Bacteria - 8; Metazoa - 297; Fungi - 242; Pl…
AT5G47120	AT5G47120		BAX inhibitor 1	BAX inhibitor 1 (BI1); CONTAINS InterPro DOMAIN/s: Inhibitor of apoptosis-promoting Bax1 related (InterPro:IPR006214), Bax inhibitor 1, conserved site (InterPro:IPR006213); BEST Arabidopsis thaliana protein match is: Bax inhibitor-1 family protein (TAIR:AT4G17580.1); Has 1807 Blast hits to 1807 proteins in 277 species: Archae - 0; Bacteria - 0; Metazoa - 736; Fungi - 347; Plants - 385; Viruses - …
AT5G48970	AT5G48970		Mitochondrial substrate carrier family protein	Mitochondrial substrate carrier family protein; FUNCTIONS IN: binding; INVOLVED IN: transport, mitochondrial transport, transmembrane transport; LOCATED IN: mitochondrial inner membrane, membrane; EXPRESSED IN: 24 plant structures; EXPRESSED DURING: 15 growth stages; CONTAINS InterPro DOMAIN/s: Mitochondrial carrier protein (InterPro:IPR002067), Mitochondrial substrate carrier (InterPro:IPR001993…
AT5G50200	AT5G50200		nitrate transmembrane transporters	WOUND-RESPONSIVE 3 (WR3); FUNCTIONS IN: nitrate transmembrane transporter activity; INVOLVED IN: nitrate transport, response to nitrate, response to wounding; LOCATED IN: plasma membrane; EXPRESSED IN: 20 plant structures; EXPRESSED DURING: 10 growth stages; CONTAINS InterPro DOMAIN/s: Transporter, high affinity nitrate, Nar2 (InterPro:IPR016605); BEST Arabidopsis thaliana protein match is: Calci…
AT5G52510	AT5G52510		SCARECROW-like 8	SCARECROW-like 8 (SCL8); CONTAINS InterPro DOMAIN/s: Transcription factor GRAS (InterPro:IPR005202); BEST Arabidopsis thaliana protein match is: SCARECROW-like 1 (TAIR:AT1G21450.1); Has 2327 Blast hits to 2305 proteins in 315 species: Archae - 0; Bacteria - 4; Metazoa - 13; Fungi - 36; Plants - 2242; Viruses - 0; Other Eukaryotes - 32 (source: NCBI BLink).
AT5G56300	AT5G56300		gibberellic acid methyltransferase 2	gibberellic acid methyltransferase 2 (GAMT2); CONTAINS InterPro DOMAIN/s: SAM dependent carboxyl methyltransferase (InterPro:IPR005299); BEST Arabidopsis thaliana protein match is: S-adenosyl-L-methionine-dependent methyltransferases superfamily protein (TAIR:AT4G26420.1); Has 919 Blast hits to 907 proteins in 123 species: Archae - 0; Bacteria - 67; Metazoa - 9; Fungi - 5; Plants - 719; Viruses -…
AT5G58290	AT5G58290		regulatory particle triple-A ATPase 3	regulatory particle triple-A ATPase 3 (RPT3); FUNCTIONS IN: ATPase activity; INVOLVED IN: ubiquitin-dependent protein catabolic process; LOCATED IN: proteasome regulatory particle, base subcomplex, proteasome complex, cell wall, nucleus, membrane; EXPRESSED IN: 24 plant structures; EXPRESSED DURING: 16 growth stages; CONTAINS InterPro DOMAIN/s: ATPase, AAA+ type, core (InterPro:IPR003593), ATPase…
AT5G58350	AT5G58350		with no lysine (K) kinase 4	with no lysine (K) kinase 4 (WNK4); FUNCTIONS IN: protein kinase activity, kinase activity; INVOLVED IN: protein amino acid phosphorylation; LOCATED IN: nucleus, cytoplasm; EXPRESSED IN: 22 plant structures; EXPRESSED DURING: 13 growth stages; CONTAINS InterPro DOMAIN/s: Protein kinase, catalytic domain (InterPro:IPR000719), Serine/threonine-protein kinase-like domain (InterPro:IPR017442), Protei…
AT5G59450	AT5G59450		GRAS family transcription factor	GRAS family transcription factor; CONTAINS InterPro DOMAIN/s: Transcription factor GRAS (InterPro:IPR005202); BEST Arabidopsis thaliana protein match is: GRAS family transcription factor (TAIR:AT3G46600.1); Has 1807 Blast hits to 1807 proteins in 277 species: Archae - 0; Bacteria - 0; Metazoa - 736; Fungi - 347; Plants - 385; Viruses - 0; Other Eukaryotes - 339 (source: NCBI BLink).
AT5G61590	AT5G61590		Integrase-type DNA-binding superfamily protein	Integrase-type DNA-binding superfamily protein; CONTAINS InterPro DOMAIN/s: DNA-binding, integrase-type (InterPro:IPR016177), Pathogenesis-related transcriptional factor/ERF, DNA-binding (InterPro:IPR001471); BEST Arabidopsis thaliana protein match is: Integrase-type DNA-binding superfamily protein (TAIR:AT5G07580.1); Has 1807 Blast hits to 1807 proteins in 277 species: Archae - 0; Bacteria - 0; …
AT5G63370	AT5G63370		Protein kinase superfamily protein	Protein kinase superfamily protein; FUNCTIONS IN: protein serine/threonine kinase activity, protein kinase activity, kinase activity, ATP binding; INVOLVED IN: protein amino acid phosphorylation; LOCATED IN: cellular_component unknown; EXPRESSED IN: 24 plant structures; EXPRESSED DURING: 15 growth stages; CONTAINS InterPro DOMAIN/s: Protein kinase, catalytic domain (InterPro:IPR000719), Serine/th…
AT5G64560	AT5G64560		magnesium transporter 9	magnesium transporter 9 (MGT9); FUNCTIONS IN: magnesium ion transmembrane transporter activity, metal ion transmembrane transporter activity; INVOLVED IN: transmembrane transport, metal ion transport; LOCATED IN: membrane; EXPRESSED IN: 30 plant structures; EXPRESSED DURING: 13 growth stages; CONTAINS InterPro DOMAIN/s: Mg2+ transporter protein, CorA-like (InterPro:IPR002523); BEST Arabidopsis th…
ATMG00730	ATMG00730		cytochrome c oxidase subunit 3	cytochrome c oxidase subunit 3 (COX3); CONTAINS InterPro DOMAIN/s: Cytochrome c oxidase, subunit III (InterPro:IPR000298); BEST Arabidopsis thaliana protein match is: Cytochrome c oxidase, subunit III (TAIR:AT2G07687.1).
ATMG00960	ATMG00960		Cytochrome C assembly protein	CCB203; FUNCTIONS IN: heme transporter activity; INVOLVED IN: cytochrome complex assembly, respiratory chain complex IV assembly, protein complex assembly, heme transport; LOCATED IN: mitochondrial inner membrane, protein complex; CONTAINS InterPro DOMAIN/s: Cytochrome c-type biogenesis protein (InterPro:IPR003567), Cytochrome c assembly protein (InterPro:IPR002541), Cytochrome c-type biogenesis …
ATMG01000	ATMG01000			unknown protein.
11ºC-27ºC Cold-up	Early-up	119
AT1G03990	AT1G03990		Long-chain fatty alcohol dehydrogenase family protein	Long-chain fatty alcohol dehydrogenase family protein; FUNCTIONS IN: oxidoreductase activity, oxidoreductase activity, acting on CH-OH group of donors, FAD binding; CONTAINS InterPro DOMAIN/s: Glucose-methanol-choline oxidoreductase, N-terminal (InterPro:IPR000172), Glucose-methanol-choline oxidoreductase, C-terminal (InterPro:IPR007867), Long-chain fatty alcohol dehydrogenase (InterPro:IPR012400…
AT1G09070	AT1G09070		soybean gene regulated by cold-2	soybean gene regulated by cold-2 (SRC2); CONTAINS InterPro DOMAIN/s: C2 calcium/lipid-binding domain, CaLB (InterPro:IPR008973), C2 calcium-dependent membrane targeting (InterPro:IPR000008); BEST Arabidopsis thaliana protein match is: Calcium-dependent lipid-binding (CaLB domain) family protein (TAIR:AT3G16510.1); Has 25146 Blast hits to 15856 proteins in 1076 species: Archae - 6; Bacteria - 3010…
AT1G09250	AT1G09250		basic helix-loop-helix (bHLH) DNA-binding superfamily protein	basic helix-loop-helix (bHLH) DNA-binding superfamily protein; FUNCTIONS IN: sequence-specific DNA binding transcription factor activity; INVOLVED IN: regulation of transcription; LOCATED IN: nucleus, chloroplast; EXPRESSED IN: 22 plant structures; EXPRESSED DURING: 13 growth stages; CONTAINS InterPro DOMAIN/s: Helix-loop-helix DNA-binding domain (InterPro:IPR001092), Helix-loop-helix DNA-binding…
AT1G11960	AT1G11960		ERD (early-responsive to dehydration stress) family protein	ERD (early-responsive to dehydration stress) family protein; FUNCTIONS IN: molecular_function unknown; INVOLVED IN: biological_process unknown; LOCATED IN: plasma membrane; EXPRESSED IN: 22 plant structures; EXPRESSED DURING: 13 growth stages; CONTAINS InterPro DOMAIN/s: Protein of unknown function DUF221 (InterPro:IPR003864); BEST Arabidopsis thaliana protein match is: ERD (early-responsive to d…
AT1G12330	AT1G12330			unknown protein; INVOLVED IN: biological_process unknown; LOCATED IN: chloroplast; EXPRESSED IN: 21 plant structures; EXPRESSED DURING: 12 growth stages; BEST Arabidopsis thaliana protein match is: unknown protein (TAIR:AT5G12900.1); Has 249 Blast hits to 249 proteins in 27 species: Archae - 0; Bacteria - 0; Metazoa - 7; Fungi - 14; Plants - 217; Viruses - 0; Other Eukaryotes - 11 (source: NCBI B…
AT1G12710	AT1G12710		phloem protein 2-A12	phloem protein 2-A12 (PP2-A12); CONTAINS InterPro DOMAIN/s: F-box domain, cyclin-like (InterPro:IPR001810); BEST Arabidopsis thaliana protein match is: phloem protein 2-A11 (TAIR:AT1G63090.1); Has 458 Blast hits to 452 proteins in 24 species: Archae - 0; Bacteria - 0; Metazoa - 0; Fungi - 2; Plants - 456; Viruses - 0; Other Eukaryotes - 0 (source: NCBI BLink).
AT1G13340	AT1G13340		Regulator of Vps4 activity in the MVB pathway protein	Regulator of Vps4 activity in the MVB pathway protein; CONTAINS InterPro DOMAIN/s: Protein of unknown function DUF292, eukaryotic (InterPro:IPR005061); BEST Arabidopsis thaliana protein match is: Regulator of Vps4 activity in the MVB pathway protein (TAIR:AT1G34220.2); Has 628 Blast hits to 628 proteins in 152 species: Archae - 0; Bacteria - 0; Metazoa - 164; Fungi - 130; Plants - 284; Viruses - …
AT1G14390	AT1G14390		Leucine-rich repeat protein kinase family protein	Leucine-rich repeat protein kinase family protein; FUNCTIONS IN: protein serine/threonine kinase activity, protein kinase activity, ATP binding; INVOLVED IN: transmembrane receptor protein tyrosine kinase signaling pathway, protein amino acid phosphorylation; LOCATED IN: endomembrane system; EXPRESSED IN: inflorescence meristem, root, flower; EXPRESSED DURING: petal differentiation and expansion …
AT1G17070	AT1G17070		GC-rich sequence DNA-binding factor-like protein with Tuftelin interacting domain	GC-rich sequence DNA-binding factor-like protein with Tuftelin interacting domain; FUNCTIONS IN: nucleic acid binding; INVOLVED IN: biological_process unknown; LOCATED IN: intracellular; EXPRESSED IN: 24 plant structures; EXPRESSED DURING: 15 growth stages; CONTAINS InterPro DOMAIN/s: Tuftelin interacting protein N-terminal (InterPro:IPR022159), D111/G-patch (InterPro:IPR000467); BEST Arabidopsis…
AT1G18210	AT1G18210		Calcium-binding EF-hand family protein	Calcium-binding EF-hand family protein; FUNCTIONS IN: calcium ion binding; INVOLVED IN: biological_process unknown; LOCATED IN: plasma membrane, vacuole; EXPRESSED IN: 25 plant structures; EXPRESSED DURING: 13 growth stages; CONTAINS InterPro DOMAIN/s: EF-Hand 1, calcium-binding site (InterPro:IPR018247), EF-HAND 2 (InterPro:IPR018249), EF-hand-like domain (InterPro:IPR011992), Calcium-binding EF…
AT1G22610	AT1G22610		C2 calcium/lipid-binding plant phosphoribosyltransferase family protein	C2 calcium/lipid-binding plant phosphoribosyltransferase family protein; FUNCTIONS IN: molecular_function unknown; INVOLVED IN: biological_process unknown; LOCATED IN: chloroplast; EXPRESSED IN: 22 plant structures; EXPRESSED DURING: 13 growth stages; CONTAINS InterPro DOMAIN/s: C2 membrane targeting protein (InterPro:IPR018029), C2 calcium/lipid-binding domain, CaLB (InterPro:IPR008973), Phospho…
AT1G30360	AT1G30360		Early-responsive to dehydration stress protein (ERD4)	early-responsive to dehydration 4 (ERD4); INVOLVED IN: response to water deprivation; LOCATED IN: plasma membrane, chloroplast, vacuole, membrane, chloroplast envelope; EXPRESSED IN: 26 plant structures; EXPRESSED DURING: 14 growth stages; CONTAINS InterPro DOMAIN/s: Protein of unknown function DUF221 (InterPro:IPR003864); BEST Arabidopsis thaliana protein match is: ERD (early-responsive to dehyd…
AT1G30510	AT1G30510		root FNR 2	root FNR 2 (RFNR2); FUNCTIONS IN: oxidoreductase activity, copper ion binding; INVOLVED IN: oxidation reduction; LOCATED IN: chloroplast, thylakoid membrane; EXPRESSED IN: 23 plant structures; EXPRESSED DURING: 13 growth stages; CONTAINS InterPro DOMAIN/s: Oxidoreductase FAD/NAD(P)-binding (InterPro:IPR001433), Ferredoxin reductase-type FAD-binding domain (InterPro:IPR017927), Riboflavin synthase…
AT1G33420	AT1G33420		RING/FYVE/PHD zinc finger superfamily protein	RING/FYVE/PHD zinc finger superfamily protein; FUNCTIONS IN: DNA binding, zinc ion binding; INVOLVED IN: regulation of transcription, DNA-dependent; EXPRESSED IN: 22 plant structures; EXPRESSED DURING: 13 growth stages; CONTAINS InterPro DOMAIN/s: Zinc finger, PHD-type, conserved site (InterPro:IPR019786), Zinc finger, PHD-type (InterPro:IPR001965), Zinc finger, FYVE/PHD-type (InterPro:IPR011011)…
AT1G34210	AT1G34210		somatic embryogenesis receptor-like kinase 2	somatic embryogenesis receptor-like kinase 2 (SERK2); FUNCTIONS IN: kinase activity; INVOLVED IN: pollen maturation, microsporogenesis; LOCATED IN: plasma membrane; EXPRESSED IN: 23 plant structures; EXPRESSED DURING: 14 growth stages; CONTAINS InterPro DOMAIN/s: Protein kinase, ATP binding site (InterPro:IPR017441), Protein kinase, catalytic domain (InterPro:IPR000719), Leucine-rich repeat-conta…
AT1G34220	AT1G34220		Regulator of Vps4 activity in the MVB pathway protein	Regulator of Vps4 activity in the MVB pathway protein; CONTAINS InterPro DOMAIN/s: Protein of unknown function DUF292, eukaryotic (InterPro:IPR005061); BEST Arabidopsis thaliana protein match is: Regulator of Vps4 activity in the MVB pathway protein (TAIR:AT4G35730.1); Has 2168 Blast hits to 1128 proteins in 249 species: Archae - 0; Bacteria - 95; Metazoa - 396; Fungi - 227; Plants - 323; Viruses…
AT1G53760	AT1G53760			unknown protein; FUNCTIONS IN: molecular_function unknown; INVOLVED IN: biological_process unknown; LOCATED IN: mitochondrion, plasma membrane, plastid, membrane; EXPRESSED IN: 25 plant structures; EXPRESSED DURING: 13 growth stages; CONTAINS InterPro DOMAIN/s: Protein of unknown function DUF2343 (InterPro:IPR018786); Has 171 Blast hits to 171 proteins in 90 species: Archae - 0; Bacteria - 0; Met…
AT1G55060	AT1G55060		ubiquitin 12	ubiquitin 12 (UBQ12); CONTAINS InterPro DOMAIN/s: Ubiquitin subgroup (InterPro:IPR019956), Ubiquitin conserved site (InterPro:IPR019954), Ubiquitin (InterPro:IPR000626), Ubiquitin supergroup (InterPro:IPR019955); BEST Arabidopsis thaliana protein match is: polyubiquitin 3 (TAIR:AT5G03240.3); Has 19950 Blast hits to 7287 proteins in 722 species: Archae - 0; Bacteria - 57; Metazoa - 9247; Fungi - 2…
AT1G61140	AT1G61140		SNF2 domain-containing protein / helicase domain-containing protein / zinc finger protein-related	embryo sac development arrest 16 (EDA16); FUNCTIONS IN: helicase activity, DNA binding, zinc ion binding, nucleic acid binding, ATP binding; INVOLVED IN: embryo sac development; EXPRESSED IN: 24 plant structures; EXPRESSED DURING: 15 growth stages; CONTAINS InterPro DOMAIN/s: Zinc finger, RING-type, conserved site (InterPro:IPR017907), Zinc finger, RING-type (InterPro:IPR001841), Zinc finger, C3H…
AT1G61800	AT1G61800		glucose-6-phosphate/phosphate translocator 2	glucose-6-phosphate/phosphate translocator 2 (GPT2); FUNCTIONS IN: antiporter activity, glucose-6-phosphate transmembrane transporter activity; INVOLVED IN: in 7 processes; LOCATED IN: plasma membrane; EXPRESSED IN: 16 plant structures; EXPRESSED DURING: 10 growth stages; CONTAINS InterPro DOMAIN/s: Tpt phosphate/phosphoenolpyruvate translocator (InterPro:IPR004696), Protein of unknown function D…
AT1G62390	AT1G62390		Octicosapeptide/Phox/Bem1p (PB1) domain-containing protein / tetratricopeptide repeat (TPR)-containing protein	Octicosapeptide/Phox/Bem1p (PB1) domain-containing protein / tetratricopeptide repeat (TPR)-containing protein; FUNCTIONS IN: binding; EXPRESSED IN: 25 plant structures; EXPRESSED DURING: 14 growth stages; CONTAINS InterPro DOMAIN/s: Octicosapeptide/Phox/Bem1p (InterPro:IPR000270), Tetratricopeptide-like helical (InterPro:IPR011990), Tetratricopeptide repeat-containing (InterPro:IPR013026), Tetra…
AT1G64142	AT1G64142		conserved peptide upstream open reading frame 23	conserved peptide upstream open reading frame 23 (CPuORF23); Has 30201 Blast hits to 17322 proteins in 780 species: Archae - 12; Bacteria - 1396; Metazoa - 17338; Fungi - 3422; Plants - 5037; Viruses - 0; Other Eukaryotes - 2996 (source: NCBI BLink).
AT1G65350	AT1G65350		ubiquitin 13	ubiquitin 13 (UBQ13); CONTAINS InterPro DOMAIN/s: Ubiquitin subgroup (InterPro:IPR019956), Ubiquitin conserved site (InterPro:IPR019954), Ubiquitin (InterPro:IPR000626), Ubiquitin supergroup (InterPro:IPR019955); BEST Arabidopsis thaliana protein match is: polyubiquitin 3 (TAIR:AT5G03240.3); Has 23178 Blast hits to 7252 proteins in 723 species: Archae - 0; Bacteria - 104; Metazoa - 10542; Fungi -…
AT1G67340	AT1G67340		HCP-like superfamily protein with MYND-type zinc finger	HCP-like superfamily protein with MYND-type zinc finger; FUNCTIONS IN: binding, zinc ion binding; INVOLVED IN: biological_process unknown; LOCATED IN: nucleus; EXPRESSED IN: 23 plant structures; EXPRESSED DURING: 13 growth stages; CONTAINS InterPro DOMAIN/s: Zinc finger, MYND-type (InterPro:IPR002893), Tetratricopeptide-like helical (InterPro:IPR011990), Sel1-like (InterPro:IPR006597); BEST Arabi…
AT1G72150	AT1G72150		PATELLIN 1	PATELLIN 1 (PATL1); FUNCTIONS IN: transporter activity; INVOLVED IN: transport, pollen tube growth; LOCATED IN: apoplast, plasma membrane, chloroplast, vacuole, membrane; EXPRESSED IN: 25 plant structures; EXPRESSED DURING: 15 growth stages; CONTAINS InterPro DOMAIN/s: Cellular retinaldehyde-binding/triple function, C-terminal (InterPro:IPR001251), Cellular retinaldehyde-binding/triple function, …
AT1G73880	AT1G73880		UDP-glucosyl transferase 89B1	UDP-glucosyl transferase 89B1 (UGT89B1); FUNCTIONS IN: in 7 functions; INVOLVED IN: metabolic process; LOCATED IN: cellular_component unknown; CONTAINS InterPro DOMAIN/s: UDP-glucuronosyl/UDP-glucosyltransferase (InterPro:IPR002213); BEST Arabidopsis thaliana protein match is: UDP-Glycosyltransferase superfamily protein (TAIR:AT1G51210.1); Has 6052 Blast hits to 5982 proteins in 308 species: Arch…
AT1G74950	AT1G74950		TIFY domain/Divergent CCT motif family protein	TIFY10B; CONTAINS InterPro DOMAIN/s: Tify (InterPro:IPR010399), CCT domain-like (InterPro:IPR018467); BEST Arabidopsis thaliana protein match is: jasmonate-zim-domain protein 1 (TAIR:AT1G19180.1); Has 432 Blast hits to 427 proteins in 29 species: Archae - 0; Bacteria - 0; Metazoa - 0; Fungi - 0; Plants - 432; Viruses - 0; Other Eukaryotes - 0 (source: NCBI BLink).
AT1G75140	AT1G75140			unknown protein; LOCATED IN: endoplasmic reticulum; EXPRESSED IN: 24 plant structures; EXPRESSED DURING: 13 growth stages; BEST Arabidopsis thaliana protein match is: unknown protein (TAIR:AT1G19370.1); Has 51 Blast hits to 49 proteins in 18 species: Archae - 0; Bacteria - 0; Metazoa - 0; Fungi - 0; Plants - 46; Viruses - 0; Other Eukaryotes - 5 (source: NCBI BLink).
AT1G76700	AT1G76700		DNAJ heat shock N-terminal domain-containing protein	DNAJ heat shock N-terminal domain-containing protein; FUNCTIONS IN: unfolded protein binding, heat shock protein binding; INVOLVED IN: protein folding; LOCATED IN: cellular_component unknown; EXPRESSED IN: 24 plant structures; EXPRESSED DURING: 13 growth stages; CONTAINS InterPro DOMAIN/s: Molecular chaperone, heat shock protein, Hsp40, DnaJ (InterPro:IPR015609), Heat shock protein DnaJ, N-termin…
AT1G77760	AT1G77760		nitrate reductase 1	nitrate reductase 1 (NIA1); FUNCTIONS IN: nitrate reductase activity, protein binding; INVOLVED IN: nitric oxide biosynthetic process, nitrate assimilation, response to light stimulus; LOCATED IN: cytosol; EXPRESSED IN: 24 plant structures; EXPRESSED DURING: 13 growth stages; CONTAINS InterPro DOMAIN/s: Cytochrome b5, heme-binding site (InterPro:IPR018506), Nitrate reductase NADH dependent (Inter…
AT1G80040	AT1G80040			FUNCTIONS IN: molecular_function unknown; INVOLVED IN: biological_process unknown; LOCATED IN: chloroplast; EXPRESSED IN: 24 plant structures; EXPRESSED DURING: 15 growth stages; CONTAINS InterPro DOMAIN/s: Ubiquitin system component Cue (InterPro:IPR003892); BEST Arabidopsis thaliana protein match is: Ubiquitin system component Cue protein (TAIR:AT5G32440.1); Has 30201 Blast hits to 17322 protei…
AT2G01650	AT2G01650		plant UBX domain-containing protein 2	plant UBX domain-containing protein 2 (PUX2); CONTAINS InterPro DOMAIN/s: PUB domain (InterPro:IPR018997), UBX (InterPro:IPR001012), PUG domain (InterPro:IPR006567); BEST Arabidopsis thaliana protein match is: ubiquitin-associated (UBA)/TS-N domain-containing protein (TAIR:AT1G04850.1); Has 563 Blast hits to 563 proteins in 115 species: Archae - 0; Bacteria - 15; Metazoa - 269; Fungi - 22; Plants…
AT2G13290	AT2G13290		beta-1,4-N-acetylglucosaminyltransferase family protein	beta-1,4-N-acetylglucosaminyltransferase family protein; FUNCTIONS IN: transferase activity, transferring glycosyl groups, acetylglucosaminyltransferase activity; INVOLVED IN: protein amino acid N-linked glycosylation; LOCATED IN: endomembrane system, membrane; EXPRESSED IN: 14 plant structures; EXPRESSED DURING: 9 growth stages; CONTAINS InterPro DOMAIN/s: Glycosyl transferase, family 17 (InterP…
AT2G13610	AT2G13610		ABC-2 type transporter family protein	ABC-2 type transporter family protein; FUNCTIONS IN: ATPase activity, coupled to transmembrane movement of substances; LOCATED IN: membrane; EXPRESSED IN: 22 plant structures; EXPRESSED DURING: 13 growth stages; CONTAINS InterPro DOMAIN/s: ATPase, AAA+ type, core (InterPro:IPR003593), ABC transporter-like (InterPro:IPR003439), ABC-2 type transporter (InterPro:IPR013525), ABC transporter, conserve…
AT2G15620	AT2G15620		nitrite reductase 1	nitrite reductase 1 (NIR1); FUNCTIONS IN: ferredoxin-nitrate reductase activity, nitrite reductase (NO-forming) activity; INVOLVED IN: response to salt stress, response to nitrate; LOCATED IN: mitochondrion, apoplast, chloroplast stroma, chloroplast, membrane; EXPRESSED IN: 24 plant structures; EXPRESSED DURING: 14 growth stages; CONTAINS InterPro DOMAIN/s: Nitrite/sulphite reductase iron-sulphur…
AT2G17730	AT2G17730		NEP-interacting protein 2	NEP-interacting protein 2 (NIP2); CONTAINS InterPro DOMAIN/s: Zinc finger, RING-type (InterPro:IPR001841); BEST Arabidopsis thaliana protein match is: RING/U-box superfamily protein (TAIR:AT4G35840.1); Has 9242 Blast hits to 9216 proteins in 266 species: Archae - 0; Bacteria - 2; Metazoa - 2260; Fungi - 688; Plants - 5081; Viruses - 18; Other Eukaryotes - 1193 (source: NCBI BLink).
AT2G20010	AT2G20010		Protein of unknown function (DUF810)	CONTAINS InterPro DOMAIN/s: Munc13 homology 1 (InterPro:IPR014770), Protein of unknown function DUF810 (InterPro:IPR008528), Mammalian uncoordinated homology 13, domain 2 (InterPro:IPR014772); BEST Arabidopsis thaliana protein match is: Protein of unknown function (DUF810) (TAIR:AT2G25800.1); Has 170 Blast hits to 161 proteins in 22 species: Archae - 0; Bacteria - 0; Metazoa - 0; Fungi - 0; Plant…
AT2G24500	AT2G24500		Zinc finger protein 622	FZF; FUNCTIONS IN: sequence-specific DNA binding transcription factor activity; INVOLVED IN: regulation of transcription; LOCATED IN: intracellular; EXPRESSED IN: 23 plant structures; EXPRESSED DURING: 13 growth stages; CONTAINS InterPro DOMAIN/s: Zinc finger, C2H2-like (InterPro:IPR015880), Zinc finger, C2H2-type (InterPro:IPR007087), Zinc finger, double-stranded RNA binding (InterPro:IPR022755)…
AT2G29090	AT2G29090		cytochrome P450, family 707, subfamily A, polypeptide 2	cytochrome P450, family 707, subfamily A, polypeptide 2 (CYP707A2); FUNCTIONS IN: oxygen binding, (+)-abscisic acid 8'-hydroxylase activity; INVOLVED IN: in 7 processes; LOCATED IN: endomembrane system; EXPRESSED IN: 22 plant structures; EXPRESSED DURING: 6 growth stages; CONTAINS InterPro DOMAIN/s: Cytochrome P450 (InterPro:IPR001128), Cytochrome P450, E-class, group I (InterPro:IPR002401), Cyto…
AT2G29380	AT2G29380		highly ABA-induced PP2C gene 3	highly ABA-induced PP2C gene 3 (HAI3); FUNCTIONS IN: protein serine/threonine phosphatase activity, catalytic activity; INVOLVED IN: protein amino acid dephosphorylation; LOCATED IN: protein serine/threonine phosphatase complex; CONTAINS InterPro DOMAIN/s: Protein phosphatase 2C, manganese/magnesium aspartate binding site (InterPro:IPR000222), Protein phosphatase 2C-related (InterPro:IPR001932), …
AT2G31360	AT2G31360		16:0delta9 desaturase 2	16:0delta9 desaturase 2 (DS2); FUNCTIONS IN: oxidoreductase activity, oxidoreductase activity, acting on paired donors, with oxidation of a pair of donors resulting in the reduction of molecular oxygen to two molecules of water; INVOLVED IN: oxidation reduction, lipid metabolic process; EXPRESSED IN: 22 plant structures; EXPRESSED DURING: 14 growth stages; CONTAINS InterPro DOMAIN/s: Fatty acid d…
AT2G31955	AT2G31955		cofactor of nitrate reductase and xanthine dehydrogenase 2	cofactor of nitrate reductase and xanthine dehydrogenase 2 (CNX2); CONTAINS InterPro DOMAIN/s: Molybdenum cofactor synthesis C-terminal (InterPro:IPR010505), Aldolase-type TIM barrel (InterPro:IPR013785), Elongator protein 3/MiaB/NifB (InterPro:IPR006638), Molybdenum cofactor biosynthesis protein A (InterPro:IPR013483), Radical SAM (InterPro:IPR007197), MoaA/nifB/pqqE, iron-sulphur binding, conse…
AT2G36240	AT2G36240		pentatricopeptide (PPR) repeat-containing protein	pentatricopeptide (PPR) repeat-containing protein; CONTAINS InterPro DOMAIN/s: Pentatricopeptide repeat (InterPro:IPR002885); BEST Arabidopsis thaliana protein match is: Pentatricopeptide repeat (PPR-like) superfamily protein (TAIR:AT1G09900.1); Has 43076 Blast hits to 12816 proteins in 267 species: Archae - 3; Bacteria - 25; Metazoa - 283; Fungi - 440; Plants - 41291; Viruses - 2; Other Eukaryot…
AT2G36485	AT2G36485		ENTH/VHS family protein	ENTH/VHS family protein; FUNCTIONS IN: molecular_function unknown; INVOLVED IN: biological_process unknown; LOCATED IN: chloroplast; EXPRESSED IN: 14 plant structures; EXPRESSED DURING: 6 growth stages; CONTAINS InterPro DOMAIN/s: RNA polymerase II, large subunit, CTD (InterPro:IPR006569), ENTH/VHS (InterPro:IPR008942); BEST Arabidopsis thaliana protein match is: PCF11P-similar protein 4 (TAIR:AT…
AT2G37050	AT2G37050		Leucine-rich repeat protein kinase family protein	Leucine-rich repeat protein kinase family protein; FUNCTIONS IN: kinase activity; INVOLVED IN: protein amino acid phosphorylation; LOCATED IN: plasma membrane; EXPRESSED IN: 24 plant structures; EXPRESSED DURING: 13 growth stages; CONTAINS InterPro DOMAIN/s: Protein kinase, ATP binding site (InterPro:IPR017441), Serine/threonine-protein kinase domain (InterPro:IPR002290), Leucine-rich repeat (Int…
AT2G40000	AT2G40000		ortholog of sugar beet HS1 PRO-1 2	ortholog of sugar beet HS1 PRO-1 2 (HSPRO2); CONTAINS InterPro DOMAIN/s: Hs1pro-1, C-terminal (InterPro:IPR009743), Hs1pro-1, N-terminal (InterPro:IPR009869); BEST Arabidopsis thaliana protein match is: Hs1pro-1 protein (TAIR:AT3G55840.1); Has 71 Blast hits to 71 proteins in 18 species: Archae - 0; Bacteria - 0; Metazoa - 0; Fungi - 0; Plants - 60; Viruses - 0; Other Eukaryotes - 11 (source: NCBI…
AT2G40140	AT2G40140		zinc finger (CCCH-type) family protein	CZF1; CONTAINS InterPro DOMAIN/s: Zinc finger, CCCH-type (InterPro:IPR000571), Ankyrin repeat-containing domain (InterPro:IPR020683), Ankyrin repeat (InterPro:IPR002110); BEST Arabidopsis thaliana protein match is: salt-inducible zinc finger 1 (TAIR:AT3G55980.1); Has 1196 Blast hits to 1143 proteins in 183 species: Archae - 4; Bacteria - 47; Metazoa - 401; Fungi - 61; Plants - 441; Viruses - 2; O…
AT2G40880	AT2G40880		cystatin A	cystatin A (CYSA); FUNCTIONS IN: cysteine-type endopeptidase inhibitor activity; INVOLVED IN: response to abiotic stimulus; LOCATED IN: endomembrane system; EXPRESSED IN: 24 plant structures; EXPRESSED DURING: 13 growth stages; CONTAINS InterPro DOMAIN/s: Proteinase inhibitor I25, cystatin, conserved site (InterPro:IPR018073), Proteinase inhibitor I25, cystatin (InterPro:IPR000010), Proteinase in…
AT2G42280	AT2G42280		basic helix-loop-helix (bHLH) DNA-binding superfamily protein	basic helix-loop-helix (bHLH) DNA-binding superfamily protein; FUNCTIONS IN: DNA binding, sequence-specific DNA binding transcription factor activity; INVOLVED IN: regulation of transcription; LOCATED IN: nucleus; EXPRESSED IN: 16 plant structures; EXPRESSED DURING: 8 growth stages; CONTAINS InterPro DOMAIN/s: Helix-loop-helix DNA-binding domain (InterPro:IPR001092), Helix-loop-helix DNA-binding …
AT2G43430	AT2G43430		glyoxalase 2-1	glyoxalase 2-1 (GLX2-1); CONTAINS InterPro DOMAIN/s: Beta-lactamase, class B, conserved site (InterPro:IPR001018), Beta-lactamase-like (InterPro:IPR001279), Hydroxyacylglutathione hydrolase (InterPro:IPR017782); BEST Arabidopsis thaliana protein match is: glyoxalase 2-4 (TAIR:AT1G06130.2); Has 15540 Blast hits to 15539 proteins in 2481 species: Archae - 339; Bacteria - 10160; Metazoa - 480; Fungi…
AT2G44800	AT2G44800		2-oxoglutarate (2OG) and Fe(II)-dependent oxygenase superfamily protein	2-oxoglutarate (2OG) and Fe(II)-dependent oxygenase superfamily protein; FUNCTIONS IN: oxidoreductase activity, acting on paired donors, with incorporation or reduction of molecular oxygen, 2-oxoglutarate as one donor, and incorporation of one atom each of oxygen into both donors, oxidoreductase activity; INVOLVED IN: biological_process unknown; LOCATED IN: cellular_component unknown; CONTAINS In…
AT3G05390	AT3G05390			FUNCTIONS IN: molecular_function unknown; INVOLVED IN: biological_process unknown; LOCATED IN: mitochondrion; EXPRESSED IN: 15 plant structures; EXPRESSED DURING: 7 growth stages; CONTAINS InterPro DOMAIN/s: Protein of unknown function DUF248, methyltransferase putative (InterPro:IPR004159); BEST Arabidopsis thaliana protein match is: S-adenosyl-L-methionine-dependent methyltransferases superfami…
AT3G05500	AT3G05500		Rubber elongation factor protein (REF)	Rubber elongation factor protein (REF); INVOLVED IN: biological_process unknown; LOCATED IN: vacuole; EXPRESSED IN: 24 plant structures; EXPRESSED DURING: 15 growth stages; CONTAINS InterPro DOMAIN/s: Rubber elongation factor (InterPro:IPR008802); BEST Arabidopsis thaliana protein match is: Rubber elongation factor protein (REF) (TAIR:AT2G47780.1); Has 129 Blast hits to 129 proteins in 22 species…
AT3G09350	AT3G09350		Fes1A	Fes1A (Fes1A); CONTAINS InterPro DOMAIN/s: Armadillo-like helical (InterPro:IPR011989), Armadillo-type fold (InterPro:IPR016024); BEST Arabidopsis thaliana protein match is: Fes1C (TAIR:AT5G02150.1); Has 622 Blast hits to 617 proteins in 204 species: Archae - 0; Bacteria - 0; Metazoa - 202; Fungi - 158; Plants - 182; Viruses - 0; Other Eukaryotes - 80 (source: NCBI BLink).
AT3G09440	AT3G09440		Heat shock protein 70 (Hsp 70) family protein	Heat shock protein 70 (Hsp 70) family protein; FUNCTIONS IN: ATP binding; INVOLVED IN: protein folding, response to cadmium ion, response to karrikin, response to heat; LOCATED IN: in 7 components; EXPRESSED IN: 25 plant structures; EXPRESSED DURING: 14 growth stages; CONTAINS InterPro DOMAIN/s: Heat shock protein 70, conserved site (InterPro:IPR018181), Heat shock protein Hsp70 (InterPro:IPR0010…
AT3G12320	AT3G12320			unknown protein; BEST Arabidopsis thaliana protein match is: unknown protein (TAIR:AT5G06980.4); Has 102 Blast hits to 102 proteins in 16 species: Archae - 0; Bacteria - 0; Metazoa - 0; Fungi - 0; Plants - 98; Viruses - 0; Other Eukaryotes - 4 (source: NCBI BLink).
AT3G15430	AT3G15430		Regulator of chromosome condensation (RCC1) family protein	Regulator of chromosome condensation (RCC1) family protein; CONTAINS InterPro DOMAIN/s: Regulator of chromosome condensation/beta-lactamase-inhibitor protein II (InterPro:IPR009091), Regulator of chromosome condensation, RCC1 (InterPro:IPR000408); BEST Arabidopsis thaliana protein match is: Regulator of chromosome condensation (RCC1) family protein (TAIR:AT3G26100.2); Has 18094 Blast hits to 5607…
AT3G22260	AT3G22260		Cysteine proteinases superfamily protein	Cysteine proteinases superfamily protein; FUNCTIONS IN: cysteine-type peptidase activity; INVOLVED IN: biological_process unknown; LOCATED IN: plasma membrane; EXPRESSED IN: 16 plant structures; EXPRESSED DURING: 10 growth stages; CONTAINS InterPro DOMAIN/s: Ovarian tumour, otubain (InterPro:IPR003323); BEST Arabidopsis thaliana protein match is: Cysteine proteinases superfamily protein (TAIR:AT3…
AT3G22380	AT3G22380		time for coffee	TIME FOR COFFEE (TIC); BEST Arabidopsis thaliana protein match is: TIC-like (TAIR:AT3G63180.1); Has 35078 Blast hits to 21616 proteins in 942 species: Archae - 10; Bacteria - 2414; Metazoa - 18018; Fungi - 6283; Plants - 1621; Viruses - 189; Other Eukaryotes - 6543 (source: NCBI BLink).
AT3G23280	AT3G23280		XB3 ortholog 5 in Arabidopsis thaliana	XB3 ortholog 5 in Arabidopsis thaliana (XBAT35); FUNCTIONS IN: zinc ion binding; INVOLVED IN: N-terminal protein myristoylation; EXPRESSED IN: 23 plant structures; EXPRESSED DURING: 15 growth stages; CONTAINS InterPro DOMAIN/s: Zinc finger, RING-type (InterPro:IPR001841), Ankyrin repeat-containing domain (InterPro:IPR020683), Ankyrin repeat (InterPro:IPR002110); BEST Arabidopsis thaliana protein …
AT3G23580	AT3G23580		ribonucleotide reductase 2A	ribonucleotide reductase 2A (RNR2A); CONTAINS InterPro DOMAIN/s: Ribonucleotide reductase-related (InterPro:IPR012348), Ribonucleotide reductase (InterPro:IPR000358), Ferritin/ribonucleotide reductase-like (InterPro:IPR009078); BEST Arabidopsis thaliana protein match is: Ferritin/ribonucleotide reductase-like family protein (TAIR:AT3G27060.1); Has 9602 Blast hits to 9597 proteins in 2376 species:…
AT3G26560	AT3G26560		ATP-dependent RNA helicase, putative	ATP-dependent RNA helicase, putative; FUNCTIONS IN: in 6 functions; LOCATED IN: cytosol, mitochondrion; EXPRESSED IN: 24 plant structures; EXPRESSED DURING: 15 growth stages; CONTAINS InterPro DOMAIN/s: Helicase-associated domain (InterPro:IPR007502), DNA/RNA helicase, DEAD/DEAH box type, N-terminal (InterPro:IPR011545), Nucleic acid-binding, OB-fold (InterPro:IPR012340), Domain of unknown functi…
AT3G57520	AT3G57520		seed imbibition 2	seed imbibition 2 (SIP2); CONTAINS InterPro DOMAIN/s: Glycoside hydrolase, catalytic core (InterPro:IPR017853), Raffinose synthase (InterPro:IPR008811); BEST Arabidopsis thaliana protein match is: seed imbibition 1 (TAIR:AT1G55740.1); Has 528 Blast hits to 504 proteins in 147 species: Archae - 29; Bacteria - 95; Metazoa - 0; Fungi - 82; Plants - 312; Viruses - 0; Other Eukaryotes - 10 (source: NC…
AT3G61590	AT3G61590		Galactose oxidase/kelch repeat superfamily protein	HAWAIIAN SKIRT (HWS); CONTAINS InterPro DOMAIN/s: F-box domain, cyclin-like (InterPro:IPR001810), F-box domain, Skp2-like (InterPro:IPR022364), Galactose oxidase/kelch, beta-propeller (InterPro:IPR011043), F-box associated interaction domain (InterPro:IPR017451); BEST Arabidopsis thaliana protein match is: Galactose oxidase/kelch repeat superfamily protein (TAIR:AT5G15710.1); Has 852 Blast hits t…
AT3G61740	AT3G61740		SET domain protein 14	SET domain protein 14 (SDG14); FUNCTIONS IN: DNA binding, zinc ion binding; INVOLVED IN: regulation of transcription, DNA-dependent; EXPRESSED IN: 19 plant structures; EXPRESSED DURING: 11 growth stages; CONTAINS InterPro DOMAIN/s: SET domain (InterPro:IPR001214), Zinc finger, PHD-type, conserved site (InterPro:IPR019786), Zinc finger, PHD-type (InterPro:IPR001965), Post-SET domain (InterPro:IPR0…
AT3G63260	AT3G63260		Protein kinase superfamily protein	ATMRK1; FUNCTIONS IN: protein serine/threonine/tyrosine kinase activity, kinase activity; INVOLVED IN: protein amino acid phosphorylation; LOCATED IN: plasma membrane; EXPRESSED IN: 25 plant structures; EXPRESSED DURING: 13 growth stages; CONTAINS InterPro DOMAIN/s: Protein kinase, catalytic domain (InterPro:IPR000719), Serine-threonine/tyrosine-protein kinase (InterPro:IPR001245), Serine/threoni…
AT4G02880	AT4G02880			unknown protein; BEST Arabidopsis thaliana protein match is: unknown protein (TAIR:AT1G03290.2); Has 30201 Blast hits to 17322 proteins in 780 species: Archae - 12; Bacteria - 1396; Metazoa - 17338; Fungi - 3422; Plants - 5037; Viruses - 0; Other Eukaryotes - 2996 (source: NCBI BLink).
AT4G05320	AT4G05320		polyubiquitin 10	polyubiquitin 10 (UBQ10); INVOLVED IN: protein modification process, aging, response to salicylic acid stimulus; EXPRESSED IN: 25 plant structures; EXPRESSED DURING: 15 growth stages; CONTAINS InterPro DOMAIN/s: Ubiquitin subgroup (InterPro:IPR019956), Ubiquitin conserved site (InterPro:IPR019954), Ubiquitin (InterPro:IPR000626), Ubiquitin supergroup (InterPro:IPR019955); BEST Arabidopsis thalian…
AT4G08940	AT4G08940		Ubiquitin carboxyl-terminal hydrolase family protein	Ubiquitin carboxyl-terminal hydrolase family protein; CONTAINS InterPro DOMAIN/s: RNA recognition domain, plant (InterPro:IPR021099); BEST Arabidopsis thaliana protein match is: Ubiquitin carboxyl-terminal hydrolase family protein (TAIR:AT4G01037.1); Has 405 Blast hits to 399 proteins in 16 species: Archae - 0; Bacteria - 0; Metazoa - 0; Fungi - 0; Plants - 405; Viruses - 0; Other Eukaryotes - 0 …
AT4G12120	AT4G12120		Sec1/munc18-like (SM) proteins superfamily	SEC1B; FUNCTIONS IN: protein transporter activity; INVOLVED IN: protein secretion, vesicle-mediated transport, vesicle docking involved in exocytosis; LOCATED IN: plasma membrane; EXPRESSED IN: 25 plant structures; EXPRESSED DURING: 15 growth stages; CONTAINS InterPro DOMAIN/s: Sec1-like protein (InterPro:IPR001619); BEST Arabidopsis thaliana protein match is: Sec1/munc18-like (SM) proteins super…
AT4G16440	AT4G16440		ferredoxin hydrogenases	ferredoxin hydrogenases; CONTAINS InterPro DOMAIN/s: Iron hydrogenase, large subunit, C-terminal (InterPro:IPR004108), Iron hydrogenase (InterPro:IPR009016), Iron hydrogenase, small subunit-like (InterPro:IPR003149); Has 2574 Blast hits to 2544 proteins in 612 species: Archae - 1; Bacteria - 1826; Metazoa - 221; Fungi - 188; Plants - 72; Viruses - 0; Other Eukaryotes - 266 (source: NCBI BLink).
AT4G17170	AT4G17170		RAB GTPase homolog B1C	RAB GTPase homolog B1C (RABB1C); FUNCTIONS IN: GTP binding, GTPase activity; INVOLVED IN: ER to Golgi vesicle-mediated transport, pollen sperm cell differentiation, cell growth; LOCATED IN: plasma membrane, vacuole, membrane; EXPRESSED IN: 26 plant structures; EXPRESSED DURING: 16 growth stages; CONTAINS InterPro DOMAIN/s: Ras GTPase (InterPro:IPR001806), Small GTP-binding protein (InterPro:IPR00…
AT4G18950	AT4G18950		Integrin-linked protein kinase family	Integrin-linked protein kinase family; FUNCTIONS IN: protein serine/threonine/tyrosine kinase activity, kinase activity; INVOLVED IN: regulation of signal transduction, protein amino acid phosphorylation; LOCATED IN: nucleus, cytoplasm; EXPRESSED IN: 25 plant structures; EXPRESSED DURING: 14 growth stages; CONTAINS InterPro DOMAIN/s: Protein kinase, catalytic domain (InterPro:IPR000719), Integrin…
AT4G19460	AT4G19460		UDP-Glycosyltransferase superfamily protein	UDP-Glycosyltransferase superfamily protein; FUNCTIONS IN: transferase activity, transferring glycosyl groups; INVOLVED IN: biosynthetic process; LOCATED IN: cellular_component unknown; EXPRESSED IN: 10 plant structures; EXPRESSED DURING: 4 anthesis, C globular stage, petal differentiation and expansion stage; CONTAINS InterPro DOMAIN/s: Glycosyl transferase, group 1 (InterPro:IPR001296); BEST Ar…
AT4G20070	AT4G20070		allantoate amidohydrolase	allantoate amidohydrolase (AAH); CONTAINS InterPro DOMAIN/s: Peptidase M20 (InterPro:IPR002933), ArgE/DapE/ACY1/CPG2/YscS, conserved site (InterPro:IPR001261), Amidase, hydantoinase/carbamoylase (InterPro:IPR010158), Peptidase M20, dimerisation (InterPro:IPR011650); BEST Arabidopsis thaliana protein match is: ureidoglycolate amidohydrolase (TAIR:AT5G43600.1); Has 3541 Blast hits to 3529 proteins …
AT4G22592	AT4G22592		conserved peptide upstream open reading frame 27	conserved peptide upstream open reading frame 27 (CPuORF27); Has 30201 Blast hits to 17322 proteins in 780 species: Archae - 12; Bacteria - 1396; Metazoa - 17338; Fungi - 3422; Plants - 5037; Viruses - 0; Other Eukaryotes - 2996 (source: NCBI BLink).
AT4G23920	AT4G23920		UDP-D-glucose/UDP-D-galactose 4-epimerase 2	UDP-D-glucose/UDP-D-galactose 4-epimerase 2 (UGE2); CONTAINS InterPro DOMAIN/s: NAD-dependent epimerase/dehydratase (InterPro:IPR001509), NAD(P)-binding domain (InterPro:IPR016040), UDP-glucose 4-epimerase (InterPro:IPR005886); BEST Arabidopsis thaliana protein match is: UDP-D-glucose/UDP-D-galactose 4-epimerase 5 (TAIR:AT4G10960.1); Has 45788 Blast hits to 45762 proteins in 3004 species: Archae …
AT4G24150	AT4G24150		growth-regulating factor 8	growth-regulating factor 8 (GRF8); FUNCTIONS IN: transcription activator activity; INVOLVED IN: leaf development; LOCATED IN: nucleus, chloroplast envelope; EXPRESSED IN: 9 plant structures; EXPRESSED DURING: 6 growth stages; CONTAINS InterPro DOMAIN/s: Glutamine-Leucine-Glutamine, QLQ (InterPro:IPR014978), WRC (InterPro:IPR014977); BEST Arabidopsis thaliana protein match is: growth-regulating fa…
AT4G25320	AT4G25320		AT hook motif DNA-binding family protein	AT hook motif DNA-binding family protein; FUNCTIONS IN: DNA binding; INVOLVED IN: biological_process unknown; LOCATED IN: cellular_component unknown; EXPRESSED IN: 22 plant structures; EXPRESSED DURING: 13 growth stages; CONTAINS InterPro DOMAIN/s: Protein of unknown function DUF296 (InterPro:IPR005175), AT hook, DNA-binding motif (InterPro:IPR017956); BEST Arabidopsis thaliana protein match is: …
AT4G31160	AT4G31160		DDB1-CUL4 associated factor 1	DDB1-CUL4 associated factor 1 (DCAF1); FUNCTIONS IN: nucleotide binding; INVOLVED IN: in 6 processes; LOCATED IN: nucleus, CUL4 RING ubiquitin ligase complex; EXPRESSED IN: 29 plant structures; EXPRESSED DURING: 14 growth stages; CONTAINS InterPro DOMAIN/s: WD40 repeat-like-containing domain (InterPro:IPR011046), LisH dimerisation motif, subgroup (InterPro:IPR013720), WD40-repeat-containing domai…
AT4G31210	AT4G31210		DNA topoisomerase, type IA, core	DNA topoisomerase, type IA, core; FUNCTIONS IN: DNA topoisomerase activity, DNA topoisomerase type I activity, DNA binding, nucleic acid binding; INVOLVED IN: DNA topological change, DNA unwinding involved in replication, DNA metabolic process; LOCATED IN: chromosome; EXPRESSED IN: 22 plant structures; EXPRESSED DURING: 14 growth stages; CONTAINS InterPro DOMAIN/s: DNA topoisomerase, type IA, zn …
AT4G32140	AT4G32140		EamA-like transporter family	EamA-like transporter family; FUNCTIONS IN: molecular_function unknown; INVOLVED IN: biological_process unknown; LOCATED IN: endomembrane system, membrane; EXPRESSED IN: 24 plant structures; EXPRESSED DURING: 13 growth stages; CONTAINS InterPro DOMAIN/s: Protein of unknown function DUF6, transmembrane (InterPro:IPR000620); BEST Arabidopsis thaliana protein match is: EamA-like transporter family (…
AT4G33920	AT4G33920		Protein phosphatase 2C family protein	Protein phosphatase 2C family protein; FUNCTIONS IN: protein serine/threonine phosphatase activity, catalytic activity; INVOLVED IN: protein amino acid dephosphorylation; LOCATED IN: mitochondrion, protein serine/threonine phosphatase complex; EXPRESSED IN: 23 plant structures; EXPRESSED DURING: 13 growth stages; CONTAINS InterPro DOMAIN/s: Protein phosphatase 2C, manganese/magnesium aspartate bi…
AT4G36540	AT4G36540		BR enhanced expression 2	BR enhanced expression 2 (BEE2); FUNCTIONS IN: DNA binding, sequence-specific DNA binding transcription factor activity; INVOLVED IN: regulation of transcription; LOCATED IN: nucleus; EXPRESSED IN: 21 plant structures; EXPRESSED DURING: 13 growth stages; CONTAINS InterPro DOMAIN/s: Helix-loop-helix DNA-binding domain (InterPro:IPR001092), Helix-loop-helix DNA-binding (InterPro:IPR011598); BEST Ar…
AT4G37180	AT4G37180		Homeodomain-like superfamily protein	Homeodomain-like superfamily protein; CONTAINS InterPro DOMAIN/s: Homeodomain-like (InterPro:IPR009057), Myb, DNA-binding (InterPro:IPR014778), Myb-like DNA-binding domain, SHAQKYF class (InterPro:IPR006447), HTH transcriptional regulator, Myb-type, DNA-binding (InterPro:IPR017930), Homeodomain-related (InterPro:IPR012287); BEST Arabidopsis thaliana protein match is: Homeodomain-like superfamily …
AT4G39400	AT4G39400		Leucine-rich receptor-like protein kinase family protein	BRASSINOSTEROID INSENSITIVE 1 (BRI1); FUNCTIONS IN: in 6 functions; INVOLVED IN: in 9 processes; LOCATED IN: endosome, plasma membrane, protein complex; EXPRESSED IN: 24 plant structures; EXPRESSED DURING: 13 growth stages; CONTAINS InterPro DOMAIN/s: Protein kinase, ATP binding site (InterPro:IPR017441), Protein kinase, catalytic domain (InterPro:IPR000719), Leucine-rich repeat-containing N-term…
AT5G02820	AT5G02820		Spo11/DNA topoisomerase VI, subunit A protein	ROOT HAIRLESS 2 (RHL2); CONTAINS InterPro DOMAIN/s: Spo11/DNA topoisomerase VI, subunit A, N-terminal (InterPro:IPR013049), DNA topoisomerase VI, subunit A (InterPro:IPR004085), Spo11/DNA topoisomerase VI, subunit A (InterPro:IPR002815); BEST Arabidopsis thaliana protein match is: Spo11/DNA topoisomerase VI, subunit A protein (TAIR:AT3G13170.1); Has 936 Blast hits to 932 proteins in 314 species: …
AT5G04250	AT5G04250		Cysteine proteinases superfamily protein	Cysteine proteinases superfamily protein; CONTAINS InterPro DOMAIN/s: Ovarian tumour, otubain (InterPro:IPR003323); BEST Arabidopsis thaliana protein match is: Cysteine proteinases superfamily protein (TAIR:AT5G03330.2); Has 30201 Blast hits to 17322 proteins in 780 species: Archae - 12; Bacteria - 1396; Metazoa - 17338; Fungi - 3422; Plants - 5037; Viruses - 0; Other Eukaryotes - 2996 (source: N…
AT5G04550	AT5G04550		Protein of unknown function (DUF668)	Protein of unknown function (DUF668); CONTAINS InterPro DOMAIN/s: Protein of unknown function DUF668 (InterPro:IPR007700), Protein of unknown function DUF3475 (InterPro:IPR021864); BEST Arabidopsis thaliana protein match is: Protein of unknown function (DUF668) (TAIR:AT3G23160.1); Has 1807 Blast hits to 1807 proteins in 277 species: Archae - 0; Bacteria - 0; Metazoa - 736; Fungi - 347; Plants - 3…
AT5G09970	AT5G09970		cytochrome P450, family 78, subfamily A, polypeptide 7	cytochrome P450, family 78, subfamily A, polypeptide 7 (CYP78A7); FUNCTIONS IN: electron carrier activity, monooxygenase activity, iron ion binding, oxygen binding, heme binding; INVOLVED IN: regulation of meristem growth; EXPRESSED IN: embryo, leaf primordium, shoot lateral meristem, flower, seed; EXPRESSED DURING: F mature embryo stage, petal differentiation and expansion stage, E expanded coty…
AT5G10120	AT5G10120		Ethylene insensitive 3 family protein	Ethylene insensitive 3 family protein; FUNCTIONS IN: sequence-specific DNA binding transcription factor activity; INVOLVED IN: response to karrikin, regulation of transcription; LOCATED IN: nucleus; EXPRESSED IN: stem, hypocotyl, root, flower, seed; EXPRESSED DURING: F mature embryo stage, petal differentiation and expansion stage; CONTAINS InterPro DOMAIN/s: Ethylene insensitive 3 (InterPro:IPR0…
AT5G10550	AT5G10550		global transcription factor group E2	global transcription factor group E2 (GTE2); CONTAINS InterPro DOMAIN/s: Bromodomain (InterPro:IPR001487); BEST Arabidopsis thaliana protein match is: global transcription factor group E7 (TAIR:AT5G65630.1); Has 1807 Blast hits to 1807 proteins in 277 species: Archae - 0; Bacteria - 0; Metazoa - 736; Fungi - 347; Plants - 385; Viruses - 0; Other Eukaryotes - 339 (source: NCBI BLink).
AT5G10790	AT5G10790		ubiquitin-specific protease 22	ubiquitin-specific protease 22 (UBP22); FUNCTIONS IN: ubiquitin-specific protease activity, ubiquitin thiolesterase activity, zinc ion binding; INVOLVED IN: ubiquitin-dependent protein catabolic process; EXPRESSED IN: 24 plant structures; EXPRESSED DURING: 15 growth stages; CONTAINS InterPro DOMAIN/s: Zinc finger, UBP-type (InterPro:IPR001607), Peptidase C19, ubiquitin carboxyl-terminal hydrolase…
AT5G17190	AT5G17190			FUNCTIONS IN: molecular_function unknown; INVOLVED IN: intracellular protein transport; LOCATED IN: endomembrane system, integral to membrane, endoplasmic reticulum; EXPRESSED IN: 23 plant structures; EXPRESSED DURING: 13 growth stages; CONTAINS InterPro DOMAIN/s: B-cell receptor-associated 31-like (InterPro:IPR008417); BEST Arabidopsis thaliana protein match is: unknown protein (TAIR:AT3G03160.1…
AT5G20620	AT5G20620		ubiquitin 4	ubiquitin 4 (UBQ4); INVOLVED IN: protein modification process, protein ubiquitination involved in ubiquitin-dependent protein catabolic process, ubiquitin-dependent protein catabolic process; EXPRESSED IN: 25 plant structures; EXPRESSED DURING: 16 growth stages; CONTAINS InterPro DOMAIN/s: Ubiquitin subgroup (InterPro:IPR019956), Ubiquitin conserved site (InterPro:IPR019954), Ubiquitin (InterPro:…
AT5G20910	AT5G20910		RING/U-box superfamily protein	RING/U-box superfamily protein; FUNCTIONS IN: zinc ion binding; LOCATED IN: nucleus; EXPRESSED IN: 22 plant structures; EXPRESSED DURING: 15 growth stages; CONTAINS InterPro DOMAIN/s: Zinc finger, RING-type (InterPro:IPR001841), Zinc finger, C3HC4 RING-type (InterPro:IPR018957); BEST Arabidopsis thaliana protein match is: RING/U-box superfamily protein (TAIR:AT5G15820.1); Has 9587 Blast hits to 9…
AT5G24010	AT5G24010		Protein kinase superfamily protein	Protein kinase superfamily protein; FUNCTIONS IN: protein serine/threonine kinase activity, protein kinase activity, kinase activity, ATP binding; INVOLVED IN: protein amino acid phosphorylation; LOCATED IN: plasma membrane; EXPRESSED IN: 23 plant structures; EXPRESSED DURING: 13 growth stages; CONTAINS InterPro DOMAIN/s: Protein kinase, ATP binding site (InterPro:IPR017441), Protein kinase, cata…
AT5G24530	AT5G24530		2-oxoglutarate (2OG) and Fe(II)-dependent oxygenase superfamily protein	DOWNY MILDEW RESISTANT 6 (DMR6); FUNCTIONS IN: oxidoreductase activity, acting on paired donors, with incorporation or reduction of molecular oxygen, 2-oxoglutarate as one donor, and incorporation of one atom each of oxygen into both donors, oxidoreductase activity; INVOLVED IN: response to fungus, response to bacterium, flavonoid biosynthetic process; LOCATED IN: cellular_component unknown; EXPR…
AT5G24910	AT5G24910		cytochrome P450, family 714, subfamily A, polypeptide 1	cytochrome P450, family 714, subfamily A, polypeptide 1 (CYP714A1); FUNCTIONS IN: electron carrier activity, monooxygenase activity, iron ion binding, oxygen binding, heme binding; INVOLVED IN: oxidation reduction; LOCATED IN: endomembrane system; EXPRESSED IN: 10 plant structures; EXPRESSED DURING: 4 anthesis, F mature embryo stage, petal differentiation and expansion stage, E expanded cotyledon…
AT5G28150	AT5G28150		Plant protein of unknown function (DUF868)	Plant protein of unknown function (DUF868); CONTAINS InterPro DOMAIN/s: Protein of unknown function DUF868, plant (InterPro:IPR008586); BEST Arabidopsis thaliana protein match is: Plant protein of unknown function (DUF868) (TAIR:AT3G04860.1); Has 292 Blast hits to 290 proteins in 16 species: Archae - 0; Bacteria - 0; Metazoa - 0; Fungi - 0; Plants - 292; Viruses - 0; Other Eukaryotes - 0 (source:…
AT5G42050	AT5G42050		DCD (Development and Cell Death) domain protein	DCD (Development and Cell Death) domain protein; CONTAINS InterPro DOMAIN/s: Development/cell death domain (InterPro:IPR013989), Kelch related (InterPro:IPR013089); BEST Arabidopsis thaliana protein match is: DCD (Development and Cell Death) domain protein (TAIR:AT3G27090.1); Has 30201 Blast hits to 17322 proteins in 780 species: Archae - 12; Bacteria - 1396; Metazoa - 17338; Fungi - 3422; Plants…
AT5G44170	AT5G44170		S-adenosyl-L-methionine-dependent methyltransferases superfamily protein	S-adenosyl-L-methionine-dependent methyltransferases superfamily protein; CONTAINS InterPro DOMAIN/s: Methyltransferase-16, putative (InterPro:IPR019410); BEST Arabidopsis thaliana protein match is: S-adenosyl-L-methionine-dependent methyltransferases superfamily protein (TAIR:AT1G08125.1); Has 872 Blast hits to 871 proteins in 146 species: Archae - 0; Bacteria - 8; Metazoa - 297; Fungi - 242; Pl…
AT5G45340	AT5G45340		cytochrome P450, family 707, subfamily A, polypeptide 3	cytochrome P450, family 707, subfamily A, polypeptide 3 (CYP707A3); FUNCTIONS IN: oxygen binding, (+)-abscisic acid 8'-hydroxylase activity; INVOLVED IN: in 8 processes; LOCATED IN: endomembrane system; EXPRESSED IN: 25 plant structures; EXPRESSED DURING: 12 growth stages; CONTAINS InterPro DOMAIN/s: Cytochrome P450 (InterPro:IPR001128), Cytochrome P450, E-class, group I (InterPro:IPR002401), Cyt…
AT5G47120	AT5G47120		BAX inhibitor 1	BAX inhibitor 1 (BI1); CONTAINS InterPro DOMAIN/s: Inhibitor of apoptosis-promoting Bax1 related (InterPro:IPR006214), Bax inhibitor 1, conserved site (InterPro:IPR006213); BEST Arabidopsis thaliana protein match is: Bax inhibitor-1 family protein (TAIR:AT4G17580.1); Has 1807 Blast hits to 1807 proteins in 277 species: Archae - 0; Bacteria - 0; Metazoa - 736; Fungi - 347; Plants - 385; Viruses - …
AT5G50200	AT5G50200		nitrate transmembrane transporters	WOUND-RESPONSIVE 3 (WR3); FUNCTIONS IN: nitrate transmembrane transporter activity; INVOLVED IN: nitrate transport, response to nitrate, response to wounding; LOCATED IN: plasma membrane; EXPRESSED IN: 20 plant structures; EXPRESSED DURING: 10 growth stages; CONTAINS InterPro DOMAIN/s: Transporter, high affinity nitrate, Nar2 (InterPro:IPR016605); BEST Arabidopsis thaliana protein match is: Calci…
AT5G52510	AT5G52510		SCARECROW-like 8	SCARECROW-like 8 (SCL8); CONTAINS InterPro DOMAIN/s: Transcription factor GRAS (InterPro:IPR005202); BEST Arabidopsis thaliana protein match is: SCARECROW-like 1 (TAIR:AT1G21450.1); Has 2327 Blast hits to 2305 proteins in 315 species: Archae - 0; Bacteria - 4; Metazoa - 13; Fungi - 36; Plants - 2242; Viruses - 0; Other Eukaryotes - 32 (source: NCBI BLink).
AT5G52640	AT5G52640		heat shock protein 90.1	heat shock protein 90.1 (HSP90.1); FUNCTIONS IN: unfolded protein binding, ATP binding; INVOLVED IN: defense response to bacterium, response to heat, response to arsenic; LOCATED IN: cytosol, cell wall, plasma membrane; EXPRESSED IN: 25 plant structures; EXPRESSED DURING: 14 growth stages; CONTAINS InterPro DOMAIN/s: Chaperone protein htpG (InterPro:IPR001404), Heat shock protein Hsp90, conserved…
AT5G56300	AT5G56300		gibberellic acid methyltransferase 2	gibberellic acid methyltransferase 2 (GAMT2); CONTAINS InterPro DOMAIN/s: SAM dependent carboxyl methyltransferase (InterPro:IPR005299); BEST Arabidopsis thaliana protein match is: S-adenosyl-L-methionine-dependent methyltransferases superfamily protein (TAIR:AT4G26420.1); Has 919 Blast hits to 907 proteins in 123 species: Archae - 0; Bacteria - 67; Metazoa - 9; Fungi - 5; Plants - 719; Viruses -…
AT5G58070	AT5G58070		temperature-induced lipocalin	temperature-induced lipocalin (TIL); FUNCTIONS IN: binding, transporter activity; INVOLVED IN: transport, response to cold, response to light stimulus, response to heat; LOCATED IN: mitochondrion, endoplasmic reticulum, plasma membrane, vacuole; EXPRESSED IN: 26 plant structures; EXPRESSED DURING: 17 growth stages; CONTAINS InterPro DOMAIN/s: Lipocalin, bacterial (InterPro:IPR002446), Lipocalin, …
AT5G58350	AT5G58350		with no lysine (K) kinase 4	with no lysine (K) kinase 4 (WNK4); FUNCTIONS IN: protein kinase activity, kinase activity; INVOLVED IN: protein amino acid phosphorylation; LOCATED IN: nucleus, cytoplasm; EXPRESSED IN: 22 plant structures; EXPRESSED DURING: 13 growth stages; CONTAINS InterPro DOMAIN/s: Protein kinase, catalytic domain (InterPro:IPR000719), Serine/threonine-protein kinase-like domain (InterPro:IPR017442), Protei…
AT5G59450	AT5G59450		GRAS family transcription factor	GRAS family transcription factor; CONTAINS InterPro DOMAIN/s: Transcription factor GRAS (InterPro:IPR005202); BEST Arabidopsis thaliana protein match is: GRAS family transcription factor (TAIR:AT3G46600.1); Has 1807 Blast hits to 1807 proteins in 277 species: Archae - 0; Bacteria - 0; Metazoa - 736; Fungi - 347; Plants - 385; Viruses - 0; Other Eukaryotes - 339 (source: NCBI BLink).
AT5G60220	AT5G60220		tetraspanin4	tetraspanin4 (TET4); INVOLVED IN: aging; LOCATED IN: endomembrane system, integral to membrane; EXPRESSED IN: flower, stamen; EXPRESSED DURING: 4 anthesis, petal differentiation and expansion stage; CONTAINS InterPro DOMAIN/s: Tetraspanin (InterPro:IPR018499), Tetraspanin, subgroup (InterPro:IPR000301); BEST Arabidopsis thaliana protein match is: tetraspanin3 (TAIR:AT3G45600.1); Has 1807 Blast hi…
AT5G61590	AT5G61590		Integrase-type DNA-binding superfamily protein	Integrase-type DNA-binding superfamily protein; CONTAINS InterPro DOMAIN/s: DNA-binding, integrase-type (InterPro:IPR016177), Pathogenesis-related transcriptional factor/ERF, DNA-binding (InterPro:IPR001471); BEST Arabidopsis thaliana protein match is: Integrase-type DNA-binding superfamily protein (TAIR:AT5G07580.1); Has 1807 Blast hits to 1807 proteins in 277 species: Archae - 0; Bacteria - 0; …
AT5G63370	AT5G63370		Protein kinase superfamily protein	Protein kinase superfamily protein; FUNCTIONS IN: protein serine/threonine kinase activity, protein kinase activity, kinase activity, ATP binding; INVOLVED IN: protein amino acid phosphorylation; LOCATED IN: cellular_component unknown; EXPRESSED IN: 24 plant structures; EXPRESSED DURING: 15 growth stages; CONTAINS InterPro DOMAIN/s: Protein kinase, catalytic domain (InterPro:IPR000719), Serine/th…
AT5G64560	AT5G64560		magnesium transporter 9	magnesium transporter 9 (MGT9); FUNCTIONS IN: magnesium ion transmembrane transporter activity, metal ion transmembrane transporter activity; INVOLVED IN: transmembrane transport, metal ion transport; LOCATED IN: membrane; EXPRESSED IN: 30 plant structures; EXPRESSED DURING: 13 growth stages; CONTAINS InterPro DOMAIN/s: Mg2+ transporter protein, CorA-like (InterPro:IPR002523); BEST Arabidopsis th…
AT5G66200	AT5G66200		armadillo repeat only 2	armadillo repeat only 2 (ARO2); FUNCTIONS IN: binding; INVOLVED IN: biological_process unknown; LOCATED IN: plasma membrane; EXPRESSED IN: 26 plant structures; EXPRESSED DURING: 13 growth stages; CONTAINS InterPro DOMAIN/s: Armadillo-like helical (InterPro:IPR011989), Armadillo (InterPro:IPR000225), Armadillo-type fold (InterPro:IPR016024); BEST Arabidopsis thaliana protein match is: armadillo re…
ATMG00730	ATMG00730		cytochrome c oxidase subunit 3	cytochrome c oxidase subunit 3 (COX3); CONTAINS InterPro DOMAIN/s: Cytochrome c oxidase, subunit III (InterPro:IPR000298); BEST Arabidopsis thaliana protein match is: Cytochrome c oxidase, subunit III (TAIR:AT2G07687.1).
ATMG00960	ATMG00960		Cytochrome C assembly protein	CCB203; FUNCTIONS IN: heme transporter activity; INVOLVED IN: cytochrome complex assembly, respiratory chain complex IV assembly, protein complex assembly, heme transport; LOCATED IN: mitochondrial inner membrane, protein complex; CONTAINS InterPro DOMAIN/s: Cytochrome c-type biogenesis protein (InterPro:IPR003567), Cytochrome c assembly protein (InterPro:IPR002541), Cytochrome c-type biogenesis …
ATMG01000	ATMG01000			unknown protein.
11ºC-18ºC Cold-up	Early-up	75
AT1G02860	AT1G02860		SPX (SYG1/Pho81/XPR1) domain-containing protein	nitrogen limitation adaptation (NLA); CONTAINS InterPro DOMAIN/s: Zinc finger, RING-type, conserved site (InterPro:IPR017907), Zinc finger, RING-type (InterPro:IPR001841), SPX, N-terminal (InterPro:IPR004331); BEST Arabidopsis thaliana protein match is: SPX (SYG1/Pho81/XPR1) domain-containing protein / zinc finger (C3HC4-type RING finger) protein-related (TAIR:AT2G38920.1); Has 2026 Blast hits to…
AT1G03990	AT1G03990		Long-chain fatty alcohol dehydrogenase family protein	Long-chain fatty alcohol dehydrogenase family protein; FUNCTIONS IN: oxidoreductase activity, oxidoreductase activity, acting on CH-OH group of donors, FAD binding; CONTAINS InterPro DOMAIN/s: Glucose-methanol-choline oxidoreductase, N-terminal (InterPro:IPR000172), Glucose-methanol-choline oxidoreductase, C-terminal (InterPro:IPR007867), Long-chain fatty alcohol dehydrogenase (InterPro:IPR012400…
AT1G09250	AT1G09250		basic helix-loop-helix (bHLH) DNA-binding superfamily protein	basic helix-loop-helix (bHLH) DNA-binding superfamily protein; FUNCTIONS IN: sequence-specific DNA binding transcription factor activity; INVOLVED IN: regulation of transcription; LOCATED IN: nucleus, chloroplast; EXPRESSED IN: 22 plant structures; EXPRESSED DURING: 13 growth stages; CONTAINS InterPro DOMAIN/s: Helix-loop-helix DNA-binding domain (InterPro:IPR001092), Helix-loop-helix DNA-binding…
AT1G10410	AT1G10410		Protein of unknown function (DUF1336)	Protein of unknown function (DUF1336); INVOLVED IN: N-terminal protein myristoylation; LOCATED IN: chloroplast; EXPRESSED IN: 24 plant structures; EXPRESSED DURING: 15 growth stages; CONTAINS InterPro DOMAIN/s: Protein of unknown function DUF1336 (InterPro:IPR009769); BEST Arabidopsis thaliana protein match is: Protein of unknown function (DUF1336) (TAIR:AT1G59650.1); Has 292 Blast hits to 292 pr…
AT1G12330	AT1G12330			unknown protein; INVOLVED IN: biological_process unknown; LOCATED IN: chloroplast; EXPRESSED IN: 21 plant structures; EXPRESSED DURING: 12 growth stages; BEST Arabidopsis thaliana protein match is: unknown protein (TAIR:AT5G12900.1); Has 249 Blast hits to 249 proteins in 27 species: Archae - 0; Bacteria - 0; Metazoa - 7; Fungi - 14; Plants - 217; Viruses - 0; Other Eukaryotes - 11 (source: NCBI B…
AT1G12710	AT1G12710		phloem protein 2-A12	phloem protein 2-A12 (PP2-A12); CONTAINS InterPro DOMAIN/s: F-box domain, cyclin-like (InterPro:IPR001810); BEST Arabidopsis thaliana protein match is: phloem protein 2-A11 (TAIR:AT1G63090.1); Has 458 Blast hits to 452 proteins in 24 species: Archae - 0; Bacteria - 0; Metazoa - 0; Fungi - 2; Plants - 456; Viruses - 0; Other Eukaryotes - 0 (source: NCBI BLink).
AT1G13340	AT1G13340		Regulator of Vps4 activity in the MVB pathway protein	Regulator of Vps4 activity in the MVB pathway protein; CONTAINS InterPro DOMAIN/s: Protein of unknown function DUF292, eukaryotic (InterPro:IPR005061); BEST Arabidopsis thaliana protein match is: Regulator of Vps4 activity in the MVB pathway protein (TAIR:AT1G34220.2); Has 628 Blast hits to 628 proteins in 152 species: Archae - 0; Bacteria - 0; Metazoa - 164; Fungi - 130; Plants - 284; Viruses - …
AT1G22610	AT1G22610		C2 calcium/lipid-binding plant phosphoribosyltransferase family protein	C2 calcium/lipid-binding plant phosphoribosyltransferase family protein; FUNCTIONS IN: molecular_function unknown; INVOLVED IN: biological_process unknown; LOCATED IN: chloroplast; EXPRESSED IN: 22 plant structures; EXPRESSED DURING: 13 growth stages; CONTAINS InterPro DOMAIN/s: C2 membrane targeting protein (InterPro:IPR018029), C2 calcium/lipid-binding domain, CaLB (InterPro:IPR008973), Phospho…
AT1G33420	AT1G33420		RING/FYVE/PHD zinc finger superfamily protein	RING/FYVE/PHD zinc finger superfamily protein; FUNCTIONS IN: DNA binding, zinc ion binding; INVOLVED IN: regulation of transcription, DNA-dependent; EXPRESSED IN: 22 plant structures; EXPRESSED DURING: 13 growth stages; CONTAINS InterPro DOMAIN/s: Zinc finger, PHD-type, conserved site (InterPro:IPR019786), Zinc finger, PHD-type (InterPro:IPR001965), Zinc finger, FYVE/PHD-type (InterPro:IPR011011)…
AT1G34220	AT1G34220		Regulator of Vps4 activity in the MVB pathway protein	Regulator of Vps4 activity in the MVB pathway protein; CONTAINS InterPro DOMAIN/s: Protein of unknown function DUF292, eukaryotic (InterPro:IPR005061); BEST Arabidopsis thaliana protein match is: Regulator of Vps4 activity in the MVB pathway protein (TAIR:AT4G35730.1); Has 2168 Blast hits to 1128 proteins in 249 species: Archae - 0; Bacteria - 95; Metazoa - 396; Fungi - 227; Plants - 323; Viruses…
AT1G55060	AT1G55060		ubiquitin 12	ubiquitin 12 (UBQ12); CONTAINS InterPro DOMAIN/s: Ubiquitin subgroup (InterPro:IPR019956), Ubiquitin conserved site (InterPro:IPR019954), Ubiquitin (InterPro:IPR000626), Ubiquitin supergroup (InterPro:IPR019955); BEST Arabidopsis thaliana protein match is: polyubiquitin 3 (TAIR:AT5G03240.3); Has 19950 Blast hits to 7287 proteins in 722 species: Archae - 0; Bacteria - 57; Metazoa - 9247; Fungi - 2…
AT1G61140	AT1G61140		SNF2 domain-containing protein / helicase domain-containing protein / zinc finger protein-related	embryo sac development arrest 16 (EDA16); FUNCTIONS IN: helicase activity, DNA binding, zinc ion binding, nucleic acid binding, ATP binding; INVOLVED IN: embryo sac development; EXPRESSED IN: 24 plant structures; EXPRESSED DURING: 15 growth stages; CONTAINS InterPro DOMAIN/s: Zinc finger, RING-type, conserved site (InterPro:IPR017907), Zinc finger, RING-type (InterPro:IPR001841), Zinc finger, C3H…
AT1G64142	AT1G64142		conserved peptide upstream open reading frame 23	conserved peptide upstream open reading frame 23 (CPuORF23); Has 30201 Blast hits to 17322 proteins in 780 species: Archae - 12; Bacteria - 1396; Metazoa - 17338; Fungi - 3422; Plants - 5037; Viruses - 0; Other Eukaryotes - 2996 (source: NCBI BLink).
AT1G65350	AT1G65350		ubiquitin 13	ubiquitin 13 (UBQ13); CONTAINS InterPro DOMAIN/s: Ubiquitin subgroup (InterPro:IPR019956), Ubiquitin conserved site (InterPro:IPR019954), Ubiquitin (InterPro:IPR000626), Ubiquitin supergroup (InterPro:IPR019955); BEST Arabidopsis thaliana protein match is: polyubiquitin 3 (TAIR:AT5G03240.3); Has 23178 Blast hits to 7252 proteins in 723 species: Archae - 0; Bacteria - 104; Metazoa - 10542; Fungi -…
AT1G67340	AT1G67340		HCP-like superfamily protein with MYND-type zinc finger	HCP-like superfamily protein with MYND-type zinc finger; FUNCTIONS IN: binding, zinc ion binding; INVOLVED IN: biological_process unknown; LOCATED IN: nucleus; EXPRESSED IN: 23 plant structures; EXPRESSED DURING: 13 growth stages; CONTAINS InterPro DOMAIN/s: Zinc finger, MYND-type (InterPro:IPR002893), Tetratricopeptide-like helical (InterPro:IPR011990), Sel1-like (InterPro:IPR006597); BEST Arabi…
AT1G73880	AT1G73880		UDP-glucosyl transferase 89B1	UDP-glucosyl transferase 89B1 (UGT89B1); FUNCTIONS IN: in 7 functions; INVOLVED IN: metabolic process; LOCATED IN: cellular_component unknown; CONTAINS InterPro DOMAIN/s: UDP-glucuronosyl/UDP-glucosyltransferase (InterPro:IPR002213); BEST Arabidopsis thaliana protein match is: UDP-Glycosyltransferase superfamily protein (TAIR:AT1G51210.1); Has 6052 Blast hits to 5982 proteins in 308 species: Arch…
AT1G74310	AT1G74310		heat shock protein 101	heat shock protein 101 (HSP101); FUNCTIONS IN: protein binding, ATPase activity, ATP binding; INVOLVED IN: response to high light intensity, response to hydrogen peroxide, response to heat, protein unfolding; EXPRESSED IN: 12 plant structures; EXPRESSED DURING: 6 growth stages; CONTAINS InterPro DOMAIN/s: Clp ATPase, C-terminal (InterPro:IPR019489), ATPase, AAA+ type, core (InterPro:IPR003593), A…
AT1G76700	AT1G76700		DNAJ heat shock N-terminal domain-containing protein	DNAJ heat shock N-terminal domain-containing protein; FUNCTIONS IN: unfolded protein binding, heat shock protein binding; INVOLVED IN: protein folding; LOCATED IN: cellular_component unknown; EXPRESSED IN: 24 plant structures; EXPRESSED DURING: 13 growth stages; CONTAINS InterPro DOMAIN/s: Molecular chaperone, heat shock protein, Hsp40, DnaJ (InterPro:IPR015609), Heat shock protein DnaJ, N-termin…
AT1G77760	AT1G77760		nitrate reductase 1	nitrate reductase 1 (NIA1); FUNCTIONS IN: nitrate reductase activity, protein binding; INVOLVED IN: nitric oxide biosynthetic process, nitrate assimilation, response to light stimulus; LOCATED IN: cytosol; EXPRESSED IN: 24 plant structures; EXPRESSED DURING: 13 growth stages; CONTAINS InterPro DOMAIN/s: Cytochrome b5, heme-binding site (InterPro:IPR018506), Nitrate reductase NADH dependent (Inter…
AT2G01650	AT2G01650		plant UBX domain-containing protein 2	plant UBX domain-containing protein 2 (PUX2); CONTAINS InterPro DOMAIN/s: PUB domain (InterPro:IPR018997), UBX (InterPro:IPR001012), PUG domain (InterPro:IPR006567); BEST Arabidopsis thaliana protein match is: ubiquitin-associated (UBA)/TS-N domain-containing protein (TAIR:AT1G04850.1); Has 563 Blast hits to 563 proteins in 115 species: Archae - 0; Bacteria - 15; Metazoa - 269; Fungi - 22; Plants…
AT2G13290	AT2G13290		beta-1,4-N-acetylglucosaminyltransferase family protein	beta-1,4-N-acetylglucosaminyltransferase family protein; FUNCTIONS IN: transferase activity, transferring glycosyl groups, acetylglucosaminyltransferase activity; INVOLVED IN: protein amino acid N-linked glycosylation; LOCATED IN: endomembrane system, membrane; EXPRESSED IN: 14 plant structures; EXPRESSED DURING: 9 growth stages; CONTAINS InterPro DOMAIN/s: Glycosyl transferase, family 17 (InterP…
AT2G13610	AT2G13610		ABC-2 type transporter family protein	ABC-2 type transporter family protein; FUNCTIONS IN: ATPase activity, coupled to transmembrane movement of substances; LOCATED IN: membrane; EXPRESSED IN: 22 plant structures; EXPRESSED DURING: 13 growth stages; CONTAINS InterPro DOMAIN/s: ATPase, AAA+ type, core (InterPro:IPR003593), ABC transporter-like (InterPro:IPR003439), ABC-2 type transporter (InterPro:IPR013525), ABC transporter, conserve…
AT2G15620	AT2G15620		nitrite reductase 1	nitrite reductase 1 (NIR1); FUNCTIONS IN: ferredoxin-nitrate reductase activity, nitrite reductase (NO-forming) activity; INVOLVED IN: response to salt stress, response to nitrate; LOCATED IN: mitochondrion, apoplast, chloroplast stroma, chloroplast, membrane; EXPRESSED IN: 24 plant structures; EXPRESSED DURING: 14 growth stages; CONTAINS InterPro DOMAIN/s: Nitrite/sulphite reductase iron-sulphur…
AT2G17730	AT2G17730		NEP-interacting protein 2	NEP-interacting protein 2 (NIP2); CONTAINS InterPro DOMAIN/s: Zinc finger, RING-type (InterPro:IPR001841); BEST Arabidopsis thaliana protein match is: RING/U-box superfamily protein (TAIR:AT4G35840.1); Has 9242 Blast hits to 9216 proteins in 266 species: Archae - 0; Bacteria - 2; Metazoa - 2260; Fungi - 688; Plants - 5081; Viruses - 18; Other Eukaryotes - 1193 (source: NCBI BLink).
AT2G24500	AT2G24500		Zinc finger protein 622	FZF; FUNCTIONS IN: sequence-specific DNA binding transcription factor activity; INVOLVED IN: regulation of transcription; LOCATED IN: intracellular; EXPRESSED IN: 23 plant structures; EXPRESSED DURING: 13 growth stages; CONTAINS InterPro DOMAIN/s: Zinc finger, C2H2-like (InterPro:IPR015880), Zinc finger, C2H2-type (InterPro:IPR007087), Zinc finger, double-stranded RNA binding (InterPro:IPR022755)…
AT2G29380	AT2G29380		highly ABA-induced PP2C gene 3	highly ABA-induced PP2C gene 3 (HAI3); FUNCTIONS IN: protein serine/threonine phosphatase activity, catalytic activity; INVOLVED IN: protein amino acid dephosphorylation; LOCATED IN: protein serine/threonine phosphatase complex; CONTAINS InterPro DOMAIN/s: Protein phosphatase 2C, manganese/magnesium aspartate binding site (InterPro:IPR000222), Protein phosphatase 2C-related (InterPro:IPR001932), …
AT2G36240	AT2G36240		pentatricopeptide (PPR) repeat-containing protein	pentatricopeptide (PPR) repeat-containing protein; CONTAINS InterPro DOMAIN/s: Pentatricopeptide repeat (InterPro:IPR002885); BEST Arabidopsis thaliana protein match is: Pentatricopeptide repeat (PPR-like) superfamily protein (TAIR:AT1G09900.1); Has 43076 Blast hits to 12816 proteins in 267 species: Archae - 3; Bacteria - 25; Metazoa - 283; Fungi - 440; Plants - 41291; Viruses - 2; Other Eukaryot…
AT2G36485	AT2G36485		ENTH/VHS family protein	ENTH/VHS family protein; FUNCTIONS IN: molecular_function unknown; INVOLVED IN: biological_process unknown; LOCATED IN: chloroplast; EXPRESSED IN: 14 plant structures; EXPRESSED DURING: 6 growth stages; CONTAINS InterPro DOMAIN/s: RNA polymerase II, large subunit, CTD (InterPro:IPR006569), ENTH/VHS (InterPro:IPR008942); BEST Arabidopsis thaliana protein match is: PCF11P-similar protein 4 (TAIR:AT…
AT2G40000	AT2G40000		ortholog of sugar beet HS1 PRO-1 2	ortholog of sugar beet HS1 PRO-1 2 (HSPRO2); CONTAINS InterPro DOMAIN/s: Hs1pro-1, C-terminal (InterPro:IPR009743), Hs1pro-1, N-terminal (InterPro:IPR009869); BEST Arabidopsis thaliana protein match is: Hs1pro-1 protein (TAIR:AT3G55840.1); Has 71 Blast hits to 71 proteins in 18 species: Archae - 0; Bacteria - 0; Metazoa - 0; Fungi - 0; Plants - 60; Viruses - 0; Other Eukaryotes - 11 (source: NCBI…
AT2G40140	AT2G40140		zinc finger (CCCH-type) family protein	CZF1; CONTAINS InterPro DOMAIN/s: Zinc finger, CCCH-type (InterPro:IPR000571), Ankyrin repeat-containing domain (InterPro:IPR020683), Ankyrin repeat (InterPro:IPR002110); BEST Arabidopsis thaliana protein match is: salt-inducible zinc finger 1 (TAIR:AT3G55980.1); Has 1196 Blast hits to 1143 proteins in 183 species: Archae - 4; Bacteria - 47; Metazoa - 401; Fungi - 61; Plants - 441; Viruses - 2; O…
AT2G40880	AT2G40880		cystatin A	cystatin A (CYSA); FUNCTIONS IN: cysteine-type endopeptidase inhibitor activity; INVOLVED IN: response to abiotic stimulus; LOCATED IN: endomembrane system; EXPRESSED IN: 24 plant structures; EXPRESSED DURING: 13 growth stages; CONTAINS InterPro DOMAIN/s: Proteinase inhibitor I25, cystatin, conserved site (InterPro:IPR018073), Proteinase inhibitor I25, cystatin (InterPro:IPR000010), Proteinase in…
AT2G42280	AT2G42280		basic helix-loop-helix (bHLH) DNA-binding superfamily protein	basic helix-loop-helix (bHLH) DNA-binding superfamily protein; FUNCTIONS IN: DNA binding, sequence-specific DNA binding transcription factor activity; INVOLVED IN: regulation of transcription; LOCATED IN: nucleus; EXPRESSED IN: 16 plant structures; EXPRESSED DURING: 8 growth stages; CONTAINS InterPro DOMAIN/s: Helix-loop-helix DNA-binding domain (InterPro:IPR001092), Helix-loop-helix DNA-binding …
AT2G43500	AT2G43500		Plant regulator RWP-RK family protein	Plant regulator RWP-RK family protein; CONTAINS InterPro DOMAIN/s: Octicosapeptide/Phox/Bem1p (InterPro:IPR000270), Plant regulator RWP-RK (InterPro:IPR003035); BEST Arabidopsis thaliana protein match is: Plant regulator RWP-RK family protein (TAIR:AT3G59580.2); Has 665 Blast hits to 521 proteins in 81 species: Archae - 0; Bacteria - 147; Metazoa - 3; Fungi - 2; Plants - 476; Viruses - 0; Other E…
AT2G43760	AT2G43760		molybdopterin biosynthesis MoaE family protein	molybdopterin biosynthesis MoaE family protein; FUNCTIONS IN: molecular_function unknown; INVOLVED IN: Mo-molybdopterin cofactor biosynthetic process; LOCATED IN: cellular_component unknown; EXPRESSED IN: 22 plant structures; EXPRESSED DURING: 13 growth stages; CONTAINS InterPro DOMAIN/s: Molybdopterin biosynthesis MoaE (InterPro:IPR003448); Has 4667 Blast hits to 4667 proteins in 1622 species: A…
AT3G05500	AT3G05500		Rubber elongation factor protein (REF)	Rubber elongation factor protein (REF); INVOLVED IN: biological_process unknown; LOCATED IN: vacuole; EXPRESSED IN: 24 plant structures; EXPRESSED DURING: 15 growth stages; CONTAINS InterPro DOMAIN/s: Rubber elongation factor (InterPro:IPR008802); BEST Arabidopsis thaliana protein match is: Rubber elongation factor protein (REF) (TAIR:AT2G47780.1); Has 129 Blast hits to 129 proteins in 22 species…
AT3G09350	AT3G09350		Fes1A	Fes1A (Fes1A); CONTAINS InterPro DOMAIN/s: Armadillo-like helical (InterPro:IPR011989), Armadillo-type fold (InterPro:IPR016024); BEST Arabidopsis thaliana protein match is: Fes1C (TAIR:AT5G02150.1); Has 622 Blast hits to 617 proteins in 204 species: Archae - 0; Bacteria - 0; Metazoa - 202; Fungi - 158; Plants - 182; Viruses - 0; Other Eukaryotes - 80 (source: NCBI BLink).
AT3G12320	AT3G12320			unknown protein; BEST Arabidopsis thaliana protein match is: unknown protein (TAIR:AT5G06980.4); Has 102 Blast hits to 102 proteins in 16 species: Archae - 0; Bacteria - 0; Metazoa - 0; Fungi - 0; Plants - 98; Viruses - 0; Other Eukaryotes - 4 (source: NCBI BLink).
AT3G15430	AT3G15430		Regulator of chromosome condensation (RCC1) family protein	Regulator of chromosome condensation (RCC1) family protein; CONTAINS InterPro DOMAIN/s: Regulator of chromosome condensation/beta-lactamase-inhibitor protein II (InterPro:IPR009091), Regulator of chromosome condensation, RCC1 (InterPro:IPR000408); BEST Arabidopsis thaliana protein match is: Regulator of chromosome condensation (RCC1) family protein (TAIR:AT3G26100.2); Has 18094 Blast hits to 5607…
AT3G22260	AT3G22260		Cysteine proteinases superfamily protein	Cysteine proteinases superfamily protein; FUNCTIONS IN: cysteine-type peptidase activity; INVOLVED IN: biological_process unknown; LOCATED IN: plasma membrane; EXPRESSED IN: 16 plant structures; EXPRESSED DURING: 10 growth stages; CONTAINS InterPro DOMAIN/s: Ovarian tumour, otubain (InterPro:IPR003323); BEST Arabidopsis thaliana protein match is: Cysteine proteinases superfamily protein (TAIR:AT3…
AT3G22380	AT3G22380		time for coffee	TIME FOR COFFEE (TIC); BEST Arabidopsis thaliana protein match is: TIC-like (TAIR:AT3G63180.1); Has 35078 Blast hits to 21616 proteins in 942 species: Archae - 10; Bacteria - 2414; Metazoa - 18018; Fungi - 6283; Plants - 1621; Viruses - 189; Other Eukaryotes - 6543 (source: NCBI BLink).
AT3G61590	AT3G61590		Galactose oxidase/kelch repeat superfamily protein	HAWAIIAN SKIRT (HWS); CONTAINS InterPro DOMAIN/s: F-box domain, cyclin-like (InterPro:IPR001810), F-box domain, Skp2-like (InterPro:IPR022364), Galactose oxidase/kelch, beta-propeller (InterPro:IPR011043), F-box associated interaction domain (InterPro:IPR017451); BEST Arabidopsis thaliana protein match is: Galactose oxidase/kelch repeat superfamily protein (TAIR:AT5G15710.1); Has 852 Blast hits t…
AT3G61740	AT3G61740		SET domain protein 14	SET domain protein 14 (SDG14); FUNCTIONS IN: DNA binding, zinc ion binding; INVOLVED IN: regulation of transcription, DNA-dependent; EXPRESSED IN: 19 plant structures; EXPRESSED DURING: 11 growth stages; CONTAINS InterPro DOMAIN/s: SET domain (InterPro:IPR001214), Zinc finger, PHD-type, conserved site (InterPro:IPR019786), Zinc finger, PHD-type (InterPro:IPR001965), Post-SET domain (InterPro:IPR0…
AT3G63260	AT3G63260		Protein kinase superfamily protein	ATMRK1; FUNCTIONS IN: protein serine/threonine/tyrosine kinase activity, kinase activity; INVOLVED IN: protein amino acid phosphorylation; LOCATED IN: plasma membrane; EXPRESSED IN: 25 plant structures; EXPRESSED DURING: 13 growth stages; CONTAINS InterPro DOMAIN/s: Protein kinase, catalytic domain (InterPro:IPR000719), Serine-threonine/tyrosine-protein kinase (InterPro:IPR001245), Serine/threoni…
AT3G63310	AT3G63310		Bax inhibitor-1 family protein	BRZ-INSENSITIVE-LONG HYPOCOTYLS 4 (BIL4); CONTAINS InterPro DOMAIN/s: Inhibitor of apoptosis-promoting Bax1 related (InterPro:IPR006214); BEST Arabidopsis thaliana protein match is: Bax inhibitor-1 family protein (TAIR:AT1G03070.2); Has 5145 Blast hits to 5145 proteins in 1455 species: Archae - 0; Bacteria - 2761; Metazoa - 841; Fungi - 142; Plants - 239; Viruses - 82; Other Eukaryotes - 1080 (so…
AT4G05320	AT4G05320		polyubiquitin 10	polyubiquitin 10 (UBQ10); INVOLVED IN: protein modification process, aging, response to salicylic acid stimulus; EXPRESSED IN: 25 plant structures; EXPRESSED DURING: 15 growth stages; CONTAINS InterPro DOMAIN/s: Ubiquitin subgroup (InterPro:IPR019956), Ubiquitin conserved site (InterPro:IPR019954), Ubiquitin (InterPro:IPR000626), Ubiquitin supergroup (InterPro:IPR019955); BEST Arabidopsis thalian…
AT4G12120	AT4G12120		Sec1/munc18-like (SM) proteins superfamily	SEC1B; FUNCTIONS IN: protein transporter activity; INVOLVED IN: protein secretion, vesicle-mediated transport, vesicle docking involved in exocytosis; LOCATED IN: plasma membrane; EXPRESSED IN: 25 plant structures; EXPRESSED DURING: 15 growth stages; CONTAINS InterPro DOMAIN/s: Sec1-like protein (InterPro:IPR001619); BEST Arabidopsis thaliana protein match is: Sec1/munc18-like (SM) proteins super…
AT4G17170	AT4G17170		RAB GTPase homolog B1C	RAB GTPase homolog B1C (RABB1C); FUNCTIONS IN: GTP binding, GTPase activity; INVOLVED IN: ER to Golgi vesicle-mediated transport, pollen sperm cell differentiation, cell growth; LOCATED IN: plasma membrane, vacuole, membrane; EXPRESSED IN: 26 plant structures; EXPRESSED DURING: 16 growth stages; CONTAINS InterPro DOMAIN/s: Ras GTPase (InterPro:IPR001806), Small GTP-binding protein (InterPro:IPR00…
AT4G18950	AT4G18950		Integrin-linked protein kinase family	Integrin-linked protein kinase family; FUNCTIONS IN: protein serine/threonine/tyrosine kinase activity, kinase activity; INVOLVED IN: regulation of signal transduction, protein amino acid phosphorylation; LOCATED IN: nucleus, cytoplasm; EXPRESSED IN: 25 plant structures; EXPRESSED DURING: 14 growth stages; CONTAINS InterPro DOMAIN/s: Protein kinase, catalytic domain (InterPro:IPR000719), Integrin…
AT4G19460	AT4G19460		UDP-Glycosyltransferase superfamily protein	UDP-Glycosyltransferase superfamily protein; FUNCTIONS IN: transferase activity, transferring glycosyl groups; INVOLVED IN: biosynthetic process; LOCATED IN: cellular_component unknown; EXPRESSED IN: 10 plant structures; EXPRESSED DURING: 4 anthesis, C globular stage, petal differentiation and expansion stage; CONTAINS InterPro DOMAIN/s: Glycosyl transferase, group 1 (InterPro:IPR001296); BEST Ar…
AT4G20070	AT4G20070		allantoate amidohydrolase	allantoate amidohydrolase (AAH); CONTAINS InterPro DOMAIN/s: Peptidase M20 (InterPro:IPR002933), ArgE/DapE/ACY1/CPG2/YscS, conserved site (InterPro:IPR001261), Amidase, hydantoinase/carbamoylase (InterPro:IPR010158), Peptidase M20, dimerisation (InterPro:IPR011650); BEST Arabidopsis thaliana protein match is: ureidoglycolate amidohydrolase (TAIR:AT5G43600.1); Has 3541 Blast hits to 3529 proteins …
AT4G22592	AT4G22592		conserved peptide upstream open reading frame 27	conserved peptide upstream open reading frame 27 (CPuORF27); Has 30201 Blast hits to 17322 proteins in 780 species: Archae - 12; Bacteria - 1396; Metazoa - 17338; Fungi - 3422; Plants - 5037; Viruses - 0; Other Eukaryotes - 2996 (source: NCBI BLink).
AT4G24150	AT4G24150		growth-regulating factor 8	growth-regulating factor 8 (GRF8); FUNCTIONS IN: transcription activator activity; INVOLVED IN: leaf development; LOCATED IN: nucleus, chloroplast envelope; EXPRESSED IN: 9 plant structures; EXPRESSED DURING: 6 growth stages; CONTAINS InterPro DOMAIN/s: Glutamine-Leucine-Glutamine, QLQ (InterPro:IPR014978), WRC (InterPro:IPR014977); BEST Arabidopsis thaliana protein match is: growth-regulating fa…
AT4G31160	AT4G31160		DDB1-CUL4 associated factor 1	DDB1-CUL4 associated factor 1 (DCAF1); FUNCTIONS IN: nucleotide binding; INVOLVED IN: in 6 processes; LOCATED IN: nucleus, CUL4 RING ubiquitin ligase complex; EXPRESSED IN: 29 plant structures; EXPRESSED DURING: 14 growth stages; CONTAINS InterPro DOMAIN/s: WD40 repeat-like-containing domain (InterPro:IPR011046), LisH dimerisation motif, subgroup (InterPro:IPR013720), WD40-repeat-containing domai…
AT4G36220	AT4G36220		ferulic acid 5-hydroxylase 1	ferulic acid 5-hydroxylase 1 (FAH1); FUNCTIONS IN: ferulate 5-hydroxylase activity, monooxygenase activity; INVOLVED IN: lignin biosynthetic process, response to UV-B, phenylpropanoid biosynthetic process; LOCATED IN: endoplasmic reticulum; EXPRESSED IN: 20 plant structures; EXPRESSED DURING: 12 growth stages; CONTAINS InterPro DOMAIN/s: Cytochrome P450 (InterPro:IPR001128), Cytochrome P450, E-cl…
AT4G36540	AT4G36540		BR enhanced expression 2	BR enhanced expression 2 (BEE2); FUNCTIONS IN: DNA binding, sequence-specific DNA binding transcription factor activity; INVOLVED IN: regulation of transcription; LOCATED IN: nucleus; EXPRESSED IN: 21 plant structures; EXPRESSED DURING: 13 growth stages; CONTAINS InterPro DOMAIN/s: Helix-loop-helix DNA-binding domain (InterPro:IPR001092), Helix-loop-helix DNA-binding (InterPro:IPR011598); BEST Ar…
AT5G04250	AT5G04250		Cysteine proteinases superfamily protein	Cysteine proteinases superfamily protein; CONTAINS InterPro DOMAIN/s: Ovarian tumour, otubain (InterPro:IPR003323); BEST Arabidopsis thaliana protein match is: Cysteine proteinases superfamily protein (TAIR:AT5G03330.2); Has 30201 Blast hits to 17322 proteins in 780 species: Archae - 12; Bacteria - 1396; Metazoa - 17338; Fungi - 3422; Plants - 5037; Viruses - 0; Other Eukaryotes - 2996 (source: N…
AT5G10120	AT5G10120		Ethylene insensitive 3 family protein	Ethylene insensitive 3 family protein; FUNCTIONS IN: sequence-specific DNA binding transcription factor activity; INVOLVED IN: response to karrikin, regulation of transcription; LOCATED IN: nucleus; EXPRESSED IN: stem, hypocotyl, root, flower, seed; EXPRESSED DURING: F mature embryo stage, petal differentiation and expansion stage; CONTAINS InterPro DOMAIN/s: Ethylene insensitive 3 (InterPro:IPR0…
AT5G10550	AT5G10550		global transcription factor group E2	global transcription factor group E2 (GTE2); CONTAINS InterPro DOMAIN/s: Bromodomain (InterPro:IPR001487); BEST Arabidopsis thaliana protein match is: global transcription factor group E7 (TAIR:AT5G65630.1); Has 1807 Blast hits to 1807 proteins in 277 species: Archae - 0; Bacteria - 0; Metazoa - 736; Fungi - 347; Plants - 385; Viruses - 0; Other Eukaryotes - 339 (source: NCBI BLink).
AT5G10790	AT5G10790		ubiquitin-specific protease 22	ubiquitin-specific protease 22 (UBP22); FUNCTIONS IN: ubiquitin-specific protease activity, ubiquitin thiolesterase activity, zinc ion binding; INVOLVED IN: ubiquitin-dependent protein catabolic process; EXPRESSED IN: 24 plant structures; EXPRESSED DURING: 15 growth stages; CONTAINS InterPro DOMAIN/s: Zinc finger, UBP-type (InterPro:IPR001607), Peptidase C19, ubiquitin carboxyl-terminal hydrolase…
AT5G20910	AT5G20910		RING/U-box superfamily protein	RING/U-box superfamily protein; FUNCTIONS IN: zinc ion binding; LOCATED IN: nucleus; EXPRESSED IN: 22 plant structures; EXPRESSED DURING: 15 growth stages; CONTAINS InterPro DOMAIN/s: Zinc finger, RING-type (InterPro:IPR001841), Zinc finger, C3HC4 RING-type (InterPro:IPR018957); BEST Arabidopsis thaliana protein match is: RING/U-box superfamily protein (TAIR:AT5G15820.1); Has 9587 Blast hits to 9…
AT5G37670	AT5G37670		HSP20-like chaperones superfamily protein	HSP20-like chaperones superfamily protein; CONTAINS InterPro DOMAIN/s: Heat shock protein Hsp20 (InterPro:IPR002068), HSP20-like chaperone (InterPro:IPR008978); BEST Arabidopsis thaliana protein match is: HSP20-like chaperones superfamily protein (TAIR:AT1G59860.1); Has 1807 Blast hits to 1807 proteins in 277 species: Archae - 0; Bacteria - 0; Metazoa - 736; Fungi - 347; Plants - 385; Viruses - 0…
AT5G44170	AT5G44170		S-adenosyl-L-methionine-dependent methyltransferases superfamily protein	S-adenosyl-L-methionine-dependent methyltransferases superfamily protein; CONTAINS InterPro DOMAIN/s: Methyltransferase-16, putative (InterPro:IPR019410); BEST Arabidopsis thaliana protein match is: S-adenosyl-L-methionine-dependent methyltransferases superfamily protein (TAIR:AT1G08125.1); Has 872 Blast hits to 871 proteins in 146 species: Archae - 0; Bacteria - 8; Metazoa - 297; Fungi - 242; Pl…
AT5G47120	AT5G47120		BAX inhibitor 1	BAX inhibitor 1 (BI1); CONTAINS InterPro DOMAIN/s: Inhibitor of apoptosis-promoting Bax1 related (InterPro:IPR006214), Bax inhibitor 1, conserved site (InterPro:IPR006213); BEST Arabidopsis thaliana protein match is: Bax inhibitor-1 family protein (TAIR:AT4G17580.1); Has 1807 Blast hits to 1807 proteins in 277 species: Archae - 0; Bacteria - 0; Metazoa - 736; Fungi - 347; Plants - 385; Viruses - …
AT5G50200	AT5G50200		nitrate transmembrane transporters	WOUND-RESPONSIVE 3 (WR3); FUNCTIONS IN: nitrate transmembrane transporter activity; INVOLVED IN: nitrate transport, response to nitrate, response to wounding; LOCATED IN: plasma membrane; EXPRESSED IN: 20 plant structures; EXPRESSED DURING: 10 growth stages; CONTAINS InterPro DOMAIN/s: Transporter, high affinity nitrate, Nar2 (InterPro:IPR016605); BEST Arabidopsis thaliana protein match is: Calci…
AT5G52640	AT5G52640		heat shock protein 90.1	heat shock protein 90.1 (HSP90.1); FUNCTIONS IN: unfolded protein binding, ATP binding; INVOLVED IN: defense response to bacterium, response to heat, response to arsenic; LOCATED IN: cytosol, cell wall, plasma membrane; EXPRESSED IN: 25 plant structures; EXPRESSED DURING: 14 growth stages; CONTAINS InterPro DOMAIN/s: Chaperone protein htpG (InterPro:IPR001404), Heat shock protein Hsp90, conserved…
AT5G56300	AT5G56300		gibberellic acid methyltransferase 2	gibberellic acid methyltransferase 2 (GAMT2); CONTAINS InterPro DOMAIN/s: SAM dependent carboxyl methyltransferase (InterPro:IPR005299); BEST Arabidopsis thaliana protein match is: S-adenosyl-L-methionine-dependent methyltransferases superfamily protein (TAIR:AT4G26420.1); Has 919 Blast hits to 907 proteins in 123 species: Archae - 0; Bacteria - 67; Metazoa - 9; Fungi - 5; Plants - 719; Viruses -…
AT5G58070	AT5G58070		temperature-induced lipocalin	temperature-induced lipocalin (TIL); FUNCTIONS IN: binding, transporter activity; INVOLVED IN: transport, response to cold, response to light stimulus, response to heat; LOCATED IN: mitochondrion, endoplasmic reticulum, plasma membrane, vacuole; EXPRESSED IN: 26 plant structures; EXPRESSED DURING: 17 growth stages; CONTAINS InterPro DOMAIN/s: Lipocalin, bacterial (InterPro:IPR002446), Lipocalin, …
AT5G58350	AT5G58350		with no lysine (K) kinase 4	with no lysine (K) kinase 4 (WNK4); FUNCTIONS IN: protein kinase activity, kinase activity; INVOLVED IN: protein amino acid phosphorylation; LOCATED IN: nucleus, cytoplasm; EXPRESSED IN: 22 plant structures; EXPRESSED DURING: 13 growth stages; CONTAINS InterPro DOMAIN/s: Protein kinase, catalytic domain (InterPro:IPR000719), Serine/threonine-protein kinase-like domain (InterPro:IPR017442), Protei…
AT5G59450	AT5G59450		GRAS family transcription factor	GRAS family transcription factor; CONTAINS InterPro DOMAIN/s: Transcription factor GRAS (InterPro:IPR005202); BEST Arabidopsis thaliana protein match is: GRAS family transcription factor (TAIR:AT3G46600.1); Has 1807 Blast hits to 1807 proteins in 277 species: Archae - 0; Bacteria - 0; Metazoa - 736; Fungi - 347; Plants - 385; Viruses - 0; Other Eukaryotes - 339 (source: NCBI BLink).
AT5G61590	AT5G61590		Integrase-type DNA-binding superfamily protein	Integrase-type DNA-binding superfamily protein; CONTAINS InterPro DOMAIN/s: DNA-binding, integrase-type (InterPro:IPR016177), Pathogenesis-related transcriptional factor/ERF, DNA-binding (InterPro:IPR001471); BEST Arabidopsis thaliana protein match is: Integrase-type DNA-binding superfamily protein (TAIR:AT5G07580.1); Has 1807 Blast hits to 1807 proteins in 277 species: Archae - 0; Bacteria - 0; …
AT5G63370	AT5G63370		Protein kinase superfamily protein	Protein kinase superfamily protein; FUNCTIONS IN: protein serine/threonine kinase activity, protein kinase activity, kinase activity, ATP binding; INVOLVED IN: protein amino acid phosphorylation; LOCATED IN: cellular_component unknown; EXPRESSED IN: 24 plant structures; EXPRESSED DURING: 15 growth stages; CONTAINS InterPro DOMAIN/s: Protein kinase, catalytic domain (InterPro:IPR000719), Serine/th…
AT5G64560	AT5G64560		magnesium transporter 9	magnesium transporter 9 (MGT9); FUNCTIONS IN: magnesium ion transmembrane transporter activity, metal ion transmembrane transporter activity; INVOLVED IN: transmembrane transport, metal ion transport; LOCATED IN: membrane; EXPRESSED IN: 30 plant structures; EXPRESSED DURING: 13 growth stages; CONTAINS InterPro DOMAIN/s: Mg2+ transporter protein, CorA-like (InterPro:IPR002523); BEST Arabidopsis th…
ATMG00730	ATMG00730		cytochrome c oxidase subunit 3	cytochrome c oxidase subunit 3 (COX3); CONTAINS InterPro DOMAIN/s: Cytochrome c oxidase, subunit III (InterPro:IPR000298); BEST Arabidopsis thaliana protein match is: Cytochrome c oxidase, subunit III (TAIR:AT2G07687.1).
ATMG00960	ATMG00960		Cytochrome C assembly protein	CCB203; FUNCTIONS IN: heme transporter activity; INVOLVED IN: cytochrome complex assembly, respiratory chain complex IV assembly, protein complex assembly, heme transport; LOCATED IN: mitochondrial inner membrane, protein complex; CONTAINS InterPro DOMAIN/s: Cytochrome c-type biogenesis protein (InterPro:IPR003567), Cytochrome c assembly protein (InterPro:IPR002541), Cytochrome c-type biogenesis …
ATMG01000	ATMG01000			unknown protein.

## Sheet: Common CAP-DEGs warmup
Supplemental Dataset 10 - Steinbrecher et al. (2025). Distinct molecular biomechanical mechanisms inhibit endosperm cell-wall weakening and seed germination at cold and warm non-optimal temperatures.
Lepidium sativum FR14 CAP differentially expressed genes (DEGs; ≥2-fold) common to the temperature (this work) and time course arrays (24ºC, Scheler et al. 2015, Plant Physiology 167: 200-215)
AGIs of normalized, background-substracted, log base 2 transformed microarray intensity mean values ± SE (N=4) of CAP (micropylar endosperm) DEGs detected on the arrays are listed below.
In the time course arrays, comparison of UP-regulated* CAP transcript abundances at the times (5 h, 7 h, 10 h, 13 h) during germination of seeds imbibed at 24ºC were identified.
In the temperature arrays, comparison of CAP transcript abundances at different temperatures (11ºC, 18ºC, 27ºC, 32ºC) during germination of seeds imbibed for 10 h were identified.
Common CAP DEGs to the temperature and time course transcriptomes are listed. These are up-regulated by the warmer temperature and higher expressed at later time points ("late up") in the time course arrays.
Arabidopsis thaliana AGI numbers for the ATH1 array probes corresponding to Lepidium sativum putative orthologous genes are listed below together with their TAIR10 description.
*Note that UP-regulated CAP DEGs (Dataset 9) are in addition Up-regulated (≥2-fold) at any time during germination when compared to the dry (0 h) or imbibed (1 h) transcript abundances.
Numbers of CAP DEGs common to the temperature and time course transcriptomes are indicated and correspond to the numbers presented in Figure 4a.
Temperature	Time course	Number of
arrays AGIs	array AGIs	common	TAIR10	TAIR10
CAP DEG 10 h	CAP DEG 24ºC	CAP DEGs	Short	Computational
(Datasets 2-7)	(Dataset 9)	(Figure 4a)	description	description
27ºC-32ºC Warm-up	Late-up	0
none common	none common
18ºC-32ºC Warm-up	Late-up	28
AT1G09210	AT1G09210		calreticulin 1b	calreticulin 1b (CRT1b); FUNCTIONS IN: unfolded protein binding, calcium ion binding; INVOLVED IN: response to oxidative stress, response to salt stress; LOCATED IN: mitochondrion, endoplasmic reticulum, vacuole; EXPRESSED IN: 26 plant structures; EXPRESSED DURING: 14 growth stages; CONTAINS InterPro DOMAIN/s: Calreticulin/calnexin, P (InterPro:IPR009033), Calreticulin/calnexin (InterPro:IPR00158…
AT1G10410	AT1G10410		Protein of unknown function (DUF1336)	Protein of unknown function (DUF1336); INVOLVED IN: N-terminal protein myristoylation; LOCATED IN: chloroplast; EXPRESSED IN: 24 plant structures; EXPRESSED DURING: 15 growth stages; CONTAINS InterPro DOMAIN/s: Protein of unknown function DUF1336 (InterPro:IPR009769); BEST Arabidopsis thaliana protein match is: Protein of unknown function (DUF1336) (TAIR:AT1G59650.1); Has 292 Blast hits to 292 pr…
AT1G21750	AT1G21750		PDI-like 1-1	PDI-like 1-1 (PDIL1-1); FUNCTIONS IN: protein disulfide isomerase activity; INVOLVED IN: in 6 processes; LOCATED IN: in 8 components; EXPRESSED IN: 29 plant structures; EXPRESSED DURING: 16 growth stages; CONTAINS InterPro DOMAIN/s: Disulphide isomerase (InterPro:IPR005788), Thioredoxin fold (InterPro:IPR012335), Thioredoxin domain (InterPro:IPR013766), Thioredoxin, conserved site (InterPro:IPR01…
AT1G28290	AT1G28290		arabinogalactan protein 31	arabinogalactan protein 31 (AGP31); CONTAINS InterPro DOMAIN/s: Pollen Ole e 1 allergen/extensin (InterPro:IPR006041); BEST Arabidopsis thaliana protein match is: arabinogalactan protein 30 (TAIR:AT2G33790.1); Has 151286 Blast hits to 46459 proteins in 2422 species: Archae - 571; Bacteria - 36421; Metazoa - 49452; Fungi - 15190; Plants - 16901; Viruses - 4924; Other Eukaryotes - 27827 (source: NC…
AT1G31812	AT1G31812		acyl-CoA-binding protein 6	acyl-CoA-binding protein 6 (ACBP6); FUNCTIONS IN: phosphatidylcholine binding, acyl-CoA binding; INVOLVED IN: response to freezing, response to cold, lipid transport; LOCATED IN: cytosol, plasma membrane; EXPRESSED IN: 25 plant structures; EXPRESSED DURING: 16 growth stages; CONTAINS InterPro DOMAIN/s: Acyl-CoA-binding protein, ACBP (InterPro:IPR000582), FERM/acyl-CoA-binding protein, 3-helical b…
AT1G56340	AT1G56340		calreticulin 1a	calreticulin 1a (CRT1a); FUNCTIONS IN: unfolded protein binding, calcium ion binding; INVOLVED IN: response to oxidative stress, response to cadmium ion, response to salt stress, calcium ion homeostasis; LOCATED IN: mitochondrion, endoplasmic reticulum, plasma membrane, chloroplast; EXPRESSED IN: 27 plant structures; EXPRESSED DURING: 14 growth stages; CONTAINS InterPro DOMAIN/s: Calreticulin/cal…
AT1G67980	AT1G67980		caffeoyl-CoA 3-O-methyltransferase	caffeoyl-CoA 3-O-methyltransferase (CCOAMT); CONTAINS InterPro DOMAIN/s: O-methyltransferase, family 3 (InterPro:IPR002935); BEST Arabidopsis thaliana protein match is: S-adenosyl-L-methionine-dependent methyltransferases superfamily protein (TAIR:AT1G67990.1); Has 30201 Blast hits to 17322 proteins in 780 species: Archae - 12; Bacteria - 1396; Metazoa - 17338; Fungi - 3422; Plants - 5037; Viruse…
AT2G41220	AT2G41220		glutamate synthase 2	glutamate synthase 2 (GLU2); FUNCTIONS IN: glutamate synthase (ferredoxin) activity; INVOLVED IN: oxidation reduction, nitrogen compound metabolic process, glutamate biosynthetic process, metabolic process; LOCATED IN: chloroplast, chloroplast envelope; EXPRESSED IN: 24 plant structures; EXPRESSED DURING: 13 growth stages; CONTAINS InterPro DOMAIN/s: Glutamine amidotransferase, class-II (InterPro…
AT2G44210	AT2G44210		Protein of Unknown Function (DUF239)	Protein of Unknown Function (DUF239); INVOLVED IN: biological_process unknown; LOCATED IN: endomembrane system; EXPRESSED IN: 22 plant structures; EXPRESSED DURING: 14 growth stages; CONTAINS InterPro DOMAIN/s: Protein of unknown function DUF239, plant (InterPro:IPR004314); BEST Arabidopsis thaliana protein match is: Protein of Unknown Function (DUF239) (TAIR:AT1G55360.1); Has 745 Blast hits to 6…
AT2G47470	AT2G47470		thioredoxin family protein	UNFERTILIZED EMBRYO SAC 5 (UNE5); FUNCTIONS IN: protein disulfide isomerase activity; INVOLVED IN: in 6 processes; LOCATED IN: endoplasmic reticulum, plasma membrane, plant-type cell wall; EXPRESSED IN: 26 plant structures; EXPRESSED DURING: 15 growth stages; CONTAINS InterPro DOMAIN/s: Thioredoxin fold (InterPro:IPR012335), Disulphide isomerase (InterPro:IPR005788), Thioredoxin domain (InterPro:…
AT3G05880	AT3G05880		Low temperature and salt responsive protein family	RARE-COLD-INDUCIBLE 2A (RCI2A); CONTAINS InterPro DOMAIN/s: Uncharacterised protein family UPF0057 (InterPro:IPR000612); BEST Arabidopsis thaliana protein match is: Low temperature and salt responsive protein family (TAIR:AT3G05890.1); Has 1394 Blast hits to 1394 proteins in 470 species: Archae - 0; Bacteria - 656; Metazoa - 39; Fungi - 282; Plants - 382; Viruses - 0; Other Eukaryotes - 35 (sourc…
AT3G05910	AT3G05910		Pectinacetylesterase family protein	Pectinacetylesterase family protein; FUNCTIONS IN: carboxylesterase activity; INVOLVED IN: biological_process unknown; LOCATED IN: endomembrane system; EXPRESSED IN: 22 plant structures; EXPRESSED DURING: 13 growth stages; CONTAINS InterPro DOMAIN/s: Pectinacetylesterase (InterPro:IPR004963); BEST Arabidopsis thaliana protein match is: Pectinacetylesterase family protein (TAIR:AT5G26670.1); Has 5…
AT3G23600	AT3G23600		alpha/beta-Hydrolases superfamily protein	alpha/beta-Hydrolases superfamily protein; FUNCTIONS IN: hydrolase activity; INVOLVED IN: response to salt stress; LOCATED IN: apoplast, nucleus, plasma membrane, cytoplasm; EXPRESSED IN: 24 plant structures; EXPRESSED DURING: 14 growth stages; CONTAINS InterPro DOMAIN/s: Dienelactone hydrolase (InterPro:IPR002925); BEST Arabidopsis thaliana protein match is: alpha/beta-Hydrolases superfamily pro…
AT3G29970	AT3G29970		B12D protein	B12D protein; FUNCTIONS IN: molecular_function unknown; INVOLVED IN: biological_process unknown; LOCATED IN: endomembrane system; EXPRESSED IN: 8 plant structures; EXPRESSED DURING: F mature embryo stage, 4 leaf senescence stage, petal differentiation and expansion stage, E expanded cotyledon stage, D bilateral stage; CONTAINS InterPro DOMAIN/s: B12D (InterPro:IPR010530); BEST Arabidopsis thalian…
AT3G50660	AT3G50660		Cytochrome P450 superfamily protein	DWARF 4 (DWF4); CONTAINS InterPro DOMAIN/s: Cytochrome P450 (InterPro:IPR001128), Cytochrome P450, conserved site (InterPro:IPR017972), Cytochrome P450, E-class, group I (InterPro:IPR002401); BEST Arabidopsis thaliana protein match is: Cytochrome P450 superfamily protein (TAIR:AT5G05690.1); Has 31120 Blast hits to 31036 proteins in 1650 species: Archae - 61; Bacteria - 5303; Metazoa - 10591; Fung…
AT3G54960	AT3G54960		PDI-like 1-3	PDI-like 1-3 (PDIL1-3); FUNCTIONS IN: protein disulfide isomerase activity; INVOLVED IN: response to endoplasmic reticulum stress; LOCATED IN: endoplasmic reticulum, plasma membrane, chloroplast; EXPRESSED IN: 27 plant structures; EXPRESSED DURING: 13 growth stages; CONTAINS InterPro DOMAIN/s: Thioredoxin fold (InterPro:IPR012335), Disulphide isomerase (InterPro:IPR005788), Thioredoxin domain (In…
AT3G60540	AT3G60540		Preprotein translocase Sec, Sec61-beta subunit protein	Preprotein translocase Sec, Sec61-beta subunit protein; CONTAINS InterPro DOMAIN/s: Preprotein translocase Sec, Sec61-beta subunit, eukarya (InterPro:IPR016482), Preprotein translocase Sec, Sec61-beta subunit (InterPro:IPR005609); BEST Arabidopsis thaliana protein match is: Preprotein translocase Sec, Sec61-beta subunit protein (TAIR:AT2G45070.4); Has 393 Blast hits to 393 proteins in 149 species…
AT3G62600	AT3G62600		DNAJ heat shock family protein	ATERDJ3B; FUNCTIONS IN: unfolded protein binding, heat shock protein binding; INVOLVED IN: protein folding, PAMP-induced immunity; LOCATED IN: plasma membrane, endoplasmic reticulum lumen; EXPRESSED IN: 23 plant structures; EXPRESSED DURING: 15 growth stages; CONTAINS InterPro DOMAIN/s: Molecular chaperone, heat shock protein, Hsp40, DnaJ (InterPro:IPR015609), HSP40/DnaJ peptide-binding (InterPro…
AT4G02060	AT4G02060		Minichromosome maintenance (MCM2/3/5) family protein	PROLIFERA (PRL); FUNCTIONS IN: protein binding, DNA-dependent ATPase activity, DNA binding, ATP binding; INVOLVED IN: sugar mediated signaling pathway, cell proliferation, DNA-dependent DNA replication initiation, DNA unwinding involved in replication; LOCATED IN: nuclear chromatin, nucleus, cytoplasm; EXPRESSED IN: 25 plant structures; EXPRESSED DURING: 16 growth stages; CONTAINS InterPro DOMAIN…
AT4G19810	AT4G19810		Glycosyl hydrolase family protein with chitinase insertion domain	Glycosyl hydrolase family protein with chitinase insertion domain; FUNCTIONS IN: cation binding, chitinase activity, hydrolase activity, hydrolyzing O-glycosyl compounds, catalytic activity; INVOLVED IN: carbohydrate metabolic process; LOCATED IN: cell wall; EXPRESSED IN: 10 plant structures; EXPRESSED DURING: LP.04 four leaves visible, 4 anthesis, C globular stage; CONTAINS InterPro DOMAIN/s: Gl…
AT4G24190	AT4G24190		Chaperone protein htpG family protein	SHEPHERD (SHD); FUNCTIONS IN: unfolded protein binding, ATP binding; INVOLVED IN: in 8 processes; LOCATED IN: in 7 components; EXPRESSED IN: 25 plant structures; EXPRESSED DURING: 16 growth stages; CONTAINS InterPro DOMAIN/s: Chaperone protein htpG (InterPro:IPR001404), Heat shock protein Hsp90, C-terminal (InterPro:IPR020576), Heat shock protein Hsp90, N-terminal (InterPro:IPR020575), Molecular …
AT4G25100	AT4G25100		Fe superoxide dismutase 1	Fe superoxide dismutase 1 (FSD1); FUNCTIONS IN: superoxide dismutase activity, copper ion binding; INVOLVED IN: response to oxidative stress, response to cadmium ion, removal of superoxide radicals, response to copper ion, circadian rhythm; LOCATED IN: in 6 components; EXPRESSED IN: 22 plant structures; EXPRESSED DURING: 14 growth stages; CONTAINS InterPro DOMAIN/s: Manganese/iron superoxide dism…
AT4G34000	AT4G34000		abscisic acid responsive elements-binding factor 3	abscisic acid responsive elements-binding factor 3 (ABF3); FUNCTIONS IN: protein binding, DNA binding, transcription activator activity, sequence-specific DNA binding transcription factor activity; INVOLVED IN: in 6 processes; EXPRESSED IN: 23 plant structures; EXPRESSED DURING: 12 growth stages; CONTAINS InterPro DOMAIN/s: Basic-leucine zipper (bZIP) transcription factor (InterPro:IPR004827), bZ…
AT5G01600	AT5G01600		ferretin 1	ferretin 1 (FER1); FUNCTIONS IN: ferric iron binding, iron ion binding; INVOLVED IN: in 12 processes; LOCATED IN: thylakoid, chloroplast thylakoid membrane, chloroplast stroma, chloroplast, membrane; EXPRESSED IN: 25 plant structures; EXPRESSED DURING: 15 growth stages; CONTAINS InterPro DOMAIN/s: Ferritin, N-terminal (InterPro:IPR001519), Ferritin-related (InterPro:IPR012347), Ferritin-like (Int…
AT5G58375	AT5G58375		Methyltransferase-related protein	Methyltransferase-related protein; FUNCTIONS IN: molecular_function unknown; INVOLVED IN: biological_process unknown; LOCATED IN: endomembrane system; EXPRESSED IN: 23 plant structures; EXPRESSED DURING: 15 growth stages; BEST Arabidopsis thaliana protein match is: unknown protein (TAIR:AT5G14602.1); Has 30201 Blast hits to 17322 proteins in 780 species: Archae - 12; Bacteria - 1396; Metazoa - 17…
AT5G60640	AT5G60640		PDI-like 1-4	PDI-like 1-4 (PDIL1-4); FUNCTIONS IN: protein disulfide isomerase activity; INVOLVED IN: response to oxidative stress; LOCATED IN: mitochondrion, endoplasmic reticulum, plasma membrane, chloroplast; EXPRESSED IN: 26 plant structures; EXPRESSED DURING: 14 growth stages; CONTAINS InterPro DOMAIN/s: Thioredoxin fold (InterPro:IPR012335), Disulphide isomerase (InterPro:IPR005788), Thioredoxin domain …
AT5G61790	AT5G61790		calnexin 1	calnexin 1 (CNX1); FUNCTIONS IN: unfolded protein binding, calcium ion binding; INVOLVED IN: protein folding; LOCATED IN: in 8 components; EXPRESSED IN: 26 plant structures; EXPRESSED DURING: 15 growth stages; CONTAINS InterPro DOMAIN/s: Calreticulin/calnexin, P (InterPro:IPR009033), Calreticulin/calnexin (InterPro:IPR001580), Calreticulin/calnexin, conserved site (InterPro:IPR018124), Concanaval…
AT5G64120	AT5G64120		Peroxidase superfamily protein	Peroxidase superfamily protein; FUNCTIONS IN: peroxidase activity; INVOLVED IN: defense response to fungus, N-terminal protein myristoylation, respiratory burst; LOCATED IN: apoplast, cell wall, membrane; EXPRESSED IN: 17 plant structures; EXPRESSED DURING: 10 growth stages; CONTAINS InterPro DOMAIN/s: Haem peroxidase (InterPro:IPR010255), Plant peroxidase (InterPro:IPR000823), Peroxidases heam-l…
18ºC-27ºC Warm-up	Late-up	37
AT1G01750	AT1G01750		actin depolymerizing factor 11	actin depolymerizing factor 11 (ADF11); FUNCTIONS IN: actin binding; INVOLVED IN: biological_process unknown; LOCATED IN: intracellular; EXPRESSED IN: 6 plant structures; EXPRESSED DURING: 4 anthesis, petal differentiation and expansion stage; CONTAINS InterPro DOMAIN/s: Actin-binding, cofilin/tropomyosin type (InterPro:IPR002108); BEST Arabidopsis thaliana protein match is: actin depolymerizing …
AT1G05570	AT1G05570		callose synthase 1	callose synthase 1 (CALS1); FUNCTIONS IN: transferase activity, transferring glycosyl groups, 1,3-beta-glucan synthase activity; INVOLVED IN: 1,3-beta-glucan biosynthetic process; LOCATED IN: 1,3-beta-glucan synthase complex, plasma membrane, cell plate; EXPRESSED IN: 23 plant structures; EXPRESSED DURING: 13 growth stages; CONTAINS InterPro DOMAIN/s: Glycosyl transferase, family 48 (InterPro:IPR…
AT1G09210	AT1G09210		calreticulin 1b	calreticulin 1b (CRT1b); FUNCTIONS IN: unfolded protein binding, calcium ion binding; INVOLVED IN: response to oxidative stress, response to salt stress; LOCATED IN: mitochondrion, endoplasmic reticulum, vacuole; EXPRESSED IN: 26 plant structures; EXPRESSED DURING: 14 growth stages; CONTAINS InterPro DOMAIN/s: Calreticulin/calnexin, P (InterPro:IPR009033), Calreticulin/calnexin (InterPro:IPR00158…
AT1G14290	AT1G14290		sphingoid base hydroxylase 2	sphingoid base hydroxylase 2 (SBH2); CONTAINS InterPro DOMAIN/s: Fatty acid hydroxylase (InterPro:IPR006694); BEST Arabidopsis thaliana protein match is: sphingoid base hydroxylase 1 (TAIR:AT1G69640.1); Has 2314 Blast hits to 2272 proteins in 379 species: Archae - 0; Bacteria - 367; Metazoa - 413; Fungi - 680; Plants - 393; Viruses - 3; Other Eukaryotes - 458 (source: NCBI BLink).
AT1G17710	AT1G17710		Pyridoxal phosphate phosphatase-related protein	Pyridoxal phosphate phosphatase-related protein; FUNCTIONS IN: phosphatase activity; INVOLVED IN: metabolic process; EXPRESSED IN: 9 plant structures; EXPRESSED DURING: L mature pollen stage, M germinated pollen stage, 4 anthesis, petal differentiation and expansion stage; CONTAINS InterPro DOMAIN/s: Pyridoxal phosphate phosphatase, PHOSPHO2 (InterPro:IPR016965), HAD-superfamily hydrolase, subfam…
AT1G18730	AT1G18730		NDH dependent flow 6	NDH dependent flow 6 (NDF6); FUNCTIONS IN: molecular_function unknown; INVOLVED IN: photosynthetic electron transport in photosystem I; LOCATED IN: chloroplast thylakoid membrane, chloroplast, NAD(P)H dehydrogenase complex (plastoquinone); EXPRESSED IN: 21 plant structures; EXPRESSED DURING: 13 growth stages; Has 36 Blast hits to 36 proteins in 12 species: Archae - 0; Bacteria - 0; Metazoa - 0; F…
AT1G29120	AT1G29120		Hydrolase-like protein family	Hydrolase-like protein family; FUNCTIONS IN: molecular_function unknown; INVOLVED IN: biological_process unknown; LOCATED IN: chloroplast; EXPRESSED IN: 22 plant structures; EXPRESSED DURING: 13 growth stages; CONTAINS InterPro DOMAIN/s: Protein of unknown function DUF676, hydrolase-like (InterPro:IPR007751); BEST Arabidopsis thaliana protein match is: alpha/beta-Hydrolases superfamily protein (T…
AT1G55760	AT1G55760		BTB/POZ domain-containing protein	BTB/POZ domain-containing protein; CONTAINS InterPro DOMAIN/s: BTB/POZ (InterPro:IPR013069), BTB/POZ fold (InterPro:IPR011333), Kelch related (InterPro:IPR013089), BTB/POZ-like (InterPro:IPR000210); BEST Arabidopsis thaliana protein match is: BTB/POZ domain-containing protein (TAIR:AT1G21780.2); Has 5280 Blast hits to 5249 proteins in 149 species: Archae - 0; Bacteria - 0; Metazoa - 3933; Fungi -…
AT1G64650	AT1G64650		Major facilitator superfamily protein	Major facilitator superfamily protein; LOCATED IN: plasma membrane; EXPRESSED IN: 23 plant structures; EXPRESSED DURING: 13 growth stages; CONTAINS InterPro DOMAIN/s: Protein of unknown function DUF791 (InterPro:IPR008509), Major facilitator superfamily, general substrate transporter (InterPro:IPR016196); BEST Arabidopsis thaliana protein match is: Major facilitator superfamily protein (TAIR:AT4G…
AT1G66200	AT1G66200		glutamine synthase clone F11	glutamine synthase clone F11 (GSR2); FUNCTIONS IN: glutamate-ammonia ligase activity, copper ion binding; INVOLVED IN: nitrate assimilation, response to fructose stimulus, response to salt stress, response to sucrose stimulus, response to glucose stimulus; LOCATED IN: cytosol, cytosolic ribosome, apoplast, vacuole, chloroplast envelope; EXPRESSED IN: 24 plant structures; EXPRESSED DURING: 14 grow…
AT1G70410	AT1G70410		beta carbonic anhydrase 4	beta carbonic anhydrase 4 (BCA4); FUNCTIONS IN: carbonate dehydratase activity, zinc ion binding; INVOLVED IN: response to carbon dioxide, carbon utilization, regulation of stomatal movement; LOCATED IN: plasma membrane, chloroplast envelope; EXPRESSED IN: 25 plant structures; EXPRESSED DURING: 12 growth stages; CONTAINS InterPro DOMAIN/s: Carbonic anhydrase, prokaryotic-like, conserved site (Int…
AT2G05710	AT2G05710		aconitase 3	aconitase 3 (ACO3); FUNCTIONS IN: aconitate hydratase activity, copper ion binding, ATP binding; INVOLVED IN: in 6 processes; LOCATED IN: cytosol, mitochondrion, cell wall, plasma membrane, chloroplast; EXPRESSED IN: 27 plant structures; EXPRESSED DURING: 16 growth stages; CONTAINS InterPro DOMAIN/s: Aconitase/3-isopropylmalate dehydratase large subunit, alpha/beta/alpha (InterPro:IPR001030), Aco…
AT2G25710	AT2G25710		holocarboxylase synthase 1	holocarboxylase synthase 1 (HCS1); FUNCTIONS IN: biotin-[acetyl-CoA-carboxylase] ligase activity, catalytic activity; INVOLVED IN: protein modification process; EXPRESSED IN: 22 plant structures; EXPRESSED DURING: 13 growth stages; CONTAINS InterPro DOMAIN/s: Biotin protein ligase, C-terminal (InterPro:IPR003142), Biotin/lipoate A/B protein ligase (InterPro:IPR004143), Biotin--acetyl-CoA-carboxyl…
AT2G28840	AT2G28840		XB3 ortholog 1 in Arabidopsis thaliana	XB3 ortholog 1 in Arabidopsis thaliana (XBAT31); FUNCTIONS IN: zinc ion binding; EXPRESSED IN: 24 plant structures; EXPRESSED DURING: 15 growth stages; CONTAINS InterPro DOMAIN/s: Zinc finger, RING-type (InterPro:IPR001841), Ankyrin repeat-containing domain (InterPro:IPR020683), Ankyrin repeat (InterPro:IPR002110); BEST Arabidopsis thaliana protein match is: XB3 ortholog 3 in Arabidopsis thaliana…
AT2G40890	AT2G40890		cytochrome P450, family 98, subfamily A, polypeptide 3	cytochrome P450, family 98, subfamily A, polypeptide 3 (CYP98A3); FUNCTIONS IN: monooxygenase activity, p-coumarate 3-hydroxylase activity; INVOLVED IN: coumarin biosynthetic process, lignin biosynthetic process, phenylpropanoid biosynthetic process, flavonoid biosynthetic process; LOCATED IN: mitochondrion, endoplasmic reticulum, plasma membrane, microsome; EXPRESSED IN: 25 plant structures; EXP…
AT2G44210	AT2G44210		Protein of Unknown Function (DUF239)	Protein of Unknown Function (DUF239); INVOLVED IN: biological_process unknown; LOCATED IN: endomembrane system; EXPRESSED IN: 22 plant structures; EXPRESSED DURING: 14 growth stages; CONTAINS InterPro DOMAIN/s: Protein of unknown function DUF239, plant (InterPro:IPR004314); BEST Arabidopsis thaliana protein match is: Protein of Unknown Function (DUF239) (TAIR:AT1G55360.1); Has 745 Blast hits to 6…
AT2G47470	AT2G47470		thioredoxin family protein	UNFERTILIZED EMBRYO SAC 5 (UNE5); FUNCTIONS IN: protein disulfide isomerase activity; INVOLVED IN: in 6 processes; LOCATED IN: endoplasmic reticulum, plasma membrane, plant-type cell wall; EXPRESSED IN: 26 plant structures; EXPRESSED DURING: 15 growth stages; CONTAINS InterPro DOMAIN/s: Thioredoxin fold (InterPro:IPR012335), Disulphide isomerase (InterPro:IPR005788), Thioredoxin domain (InterPro:…
AT3G04810	AT3G04810		NIMA-related kinase 2	NIMA-related kinase 2 (NEK2); FUNCTIONS IN: protein serine/threonine kinase activity, protein kinase activity, kinase activity, ATP binding; INVOLVED IN: protein amino acid phosphorylation; LOCATED IN: cellular_component unknown; EXPRESSED IN: 24 plant structures; EXPRESSED DURING: 14 growth stages; CONTAINS InterPro DOMAIN/s: Protein kinase, ATP binding site (InterPro:IPR017441), Protein kinase,…
AT3G21720	AT3G21720		isocitrate lyase	isocitrate lyase (ICL); FUNCTIONS IN: isocitrate lyase activity, catalytic activity; INVOLVED IN: carboxylic acid metabolic process, metabolic process; LOCATED IN: cellular_component unknown; EXPRESSED IN: leaf whorl, seed, leaf; CONTAINS InterPro DOMAIN/s: Isocitrate lyase/phosphorylmutase, conserved site (InterPro:IPR018523), Pyruvate/Phosphoenolpyruvate kinase, catalytic core (InterPro:IPR0158…
AT3G26520	AT3G26520		tonoplast intrinsic protein 2	tonoplast intrinsic protein 2 (TIP2); FUNCTIONS IN: water channel activity; INVOLVED IN: response to salt stress, transport, defense response to bacterium, hydrogen peroxide transmembrane transport, water homeostasis; LOCATED IN: in 6 components; EXPRESSED IN: 25 plant structures; EXPRESSED DURING: 14 growth stages; CONTAINS InterPro DOMAIN/s: Major intrinsic protein, conserved site (InterPro:IPR…
AT3G29970	AT3G29970		B12D protein	B12D protein; FUNCTIONS IN: molecular_function unknown; INVOLVED IN: biological_process unknown; LOCATED IN: endomembrane system; EXPRESSED IN: 8 plant structures; EXPRESSED DURING: F mature embryo stage, 4 leaf senescence stage, petal differentiation and expansion stage, E expanded cotyledon stage, D bilateral stage; CONTAINS InterPro DOMAIN/s: B12D (InterPro:IPR010530); BEST Arabidopsis thalian…
AT3G30180	AT3G30180		brassinosteroid-6-oxidase 2	brassinosteroid-6-oxidase 2 (BR6OX2); FUNCTIONS IN: monooxygenase activity, oxygen binding; INVOLVED IN: response to light stimulus, circadian rhythm, brassinosteroid biosynthetic process; LOCATED IN: endomembrane system; EXPRESSED IN: 24 plant structures; EXPRESSED DURING: 14 growth stages; CONTAINS InterPro DOMAIN/s: Cytochrome P450 (InterPro:IPR001128), Cytochrome P450, E-class, group I (Inter…
AT3G49790	AT3G49790		Carbohydrate-binding protein	Carbohydrate-binding protein; FUNCTIONS IN: ATP binding; INVOLVED IN: biological_process unknown; EXPRESSED IN: 21 plant structures; EXPRESSED DURING: 11 growth stages; CONTAINS InterPro DOMAIN/s: ATPase-like, ATP-binding domain (InterPro:IPR003594); BEST Arabidopsis thaliana protein match is: Carbohydrate-binding protein (TAIR:AT1G10150.1); Has 109 Blast hits to 107 proteins in 18 species: Archa…
AT3G54960	AT3G54960		PDI-like 1-3	PDI-like 1-3 (PDIL1-3); FUNCTIONS IN: protein disulfide isomerase activity; INVOLVED IN: response to endoplasmic reticulum stress; LOCATED IN: endoplasmic reticulum, plasma membrane, chloroplast; EXPRESSED IN: 27 plant structures; EXPRESSED DURING: 13 growth stages; CONTAINS InterPro DOMAIN/s: Thioredoxin fold (InterPro:IPR012335), Disulphide isomerase (InterPro:IPR005788), Thioredoxin domain (In…
AT3G60540	AT3G60540		Preprotein translocase Sec, Sec61-beta subunit protein	Preprotein translocase Sec, Sec61-beta subunit protein; CONTAINS InterPro DOMAIN/s: Preprotein translocase Sec, Sec61-beta subunit, eukarya (InterPro:IPR016482), Preprotein translocase Sec, Sec61-beta subunit (InterPro:IPR005609); BEST Arabidopsis thaliana protein match is: Preprotein translocase Sec, Sec61-beta subunit protein (TAIR:AT2G45070.4); Has 393 Blast hits to 393 proteins in 149 species…
AT4G16845	AT4G16845		VEFS-Box of polycomb protein	REDUCED VERNALIZATION RESPONSE 2 (VRN2); CONTAINS InterPro DOMAIN/s: Polycomb protein, VEFS-Box (InterPro:IPR019135); BEST Arabidopsis thaliana protein match is: VEFS-Box of polycomb protein (TAIR:AT5G51230.1); Has 30201 Blast hits to 17322 proteins in 780 species: Archae - 12; Bacteria - 1396; Metazoa - 17338; Fungi - 3422; Plants - 5037; Viruses - 0; Other Eukaryotes - 2996 (source: NCBI BLink).
AT4G19810	AT4G19810		Glycosyl hydrolase family protein with chitinase insertion domain	Glycosyl hydrolase family protein with chitinase insertion domain; FUNCTIONS IN: cation binding, chitinase activity, hydrolase activity, hydrolyzing O-glycosyl compounds, catalytic activity; INVOLVED IN: carbohydrate metabolic process; LOCATED IN: cell wall; EXPRESSED IN: 10 plant structures; EXPRESSED DURING: LP.04 four leaves visible, 4 anthesis, C globular stage; CONTAINS InterPro DOMAIN/s: Gl…
AT4G24190	AT4G24190		Chaperone protein htpG family protein	SHEPHERD (SHD); FUNCTIONS IN: unfolded protein binding, ATP binding; INVOLVED IN: in 8 processes; LOCATED IN: in 7 components; EXPRESSED IN: 25 plant structures; EXPRESSED DURING: 16 growth stages; CONTAINS InterPro DOMAIN/s: Chaperone protein htpG (InterPro:IPR001404), Heat shock protein Hsp90, C-terminal (InterPro:IPR020576), Heat shock protein Hsp90, N-terminal (InterPro:IPR020575), Molecular …
AT4G25100	AT4G25100		Fe superoxide dismutase 1	Fe superoxide dismutase 1 (FSD1); FUNCTIONS IN: superoxide dismutase activity, copper ion binding; INVOLVED IN: response to oxidative stress, response to cadmium ion, removal of superoxide radicals, response to copper ion, circadian rhythm; LOCATED IN: in 6 components; EXPRESSED IN: 22 plant structures; EXPRESSED DURING: 14 growth stages; CONTAINS InterPro DOMAIN/s: Manganese/iron superoxide dism…
AT4G26970	AT4G26970		aconitase 2	aconitase 2 (ACO2); FUNCTIONS IN: aconitate hydratase activity, copper ion binding; INVOLVED IN: response to oxidative stress, response to cadmium ion, isocitrate metabolic process, citrate metabolic process; LOCATED IN: cytosol, mitochondrion, chloroplast; EXPRESSED IN: 25 plant structures; EXPRESSED DURING: 17 growth stages; CONTAINS InterPro DOMAIN/s: Aconitase family, 4Fe-4S cluster binding s…
AT4G34000	AT4G34000		abscisic acid responsive elements-binding factor 3	abscisic acid responsive elements-binding factor 3 (ABF3); FUNCTIONS IN: protein binding, DNA binding, transcription activator activity, sequence-specific DNA binding transcription factor activity; INVOLVED IN: in 6 processes; EXPRESSED IN: 23 plant structures; EXPRESSED DURING: 12 growth stages; CONTAINS InterPro DOMAIN/s: Basic-leucine zipper (bZIP) transcription factor (InterPro:IPR004827), bZ…
AT5G38530	AT5G38530		tryptophan synthase beta type 2	tryptophan synthase beta type 2 (TSBtype2); FUNCTIONS IN: pyridoxal phosphate binding, tryptophan synthase activity, catalytic activity; INVOLVED IN: tryptophan biosynthetic process, metabolic process; EXPRESSED IN: 21 plant structures; EXPRESSED DURING: 13 growth stages; CONTAINS InterPro DOMAIN/s: Pyridoxal phosphate-dependent enzyme, beta subunit (InterPro:IPR001926), Tryptophan synthase, beta…
AT5G56260	AT5G56260		Ribonuclease E inhibitor RraA/Dimethylmenaquinone methyltransferase	Ribonuclease E inhibitor RraA/Dimethylmenaquinone methyltransferase; FUNCTIONS IN: ribonuclease inhibitor activity; INVOLVED IN: regulation of RNA metabolic process; LOCATED IN: cellular_component unknown; EXPRESSED IN: 23 plant structures; EXPRESSED DURING: 13 growth stages; CONTAINS InterPro DOMAIN/s: Ribonuclease E inhibitor RraA/Dimethylmenaquinone methyltransferase (InterPro:IPR005493), Ribo…
AT5G57630	AT5G57630		CBL-interacting protein kinase 21	CBL-interacting protein kinase 21 (CIPK21); FUNCTIONS IN: protein serine/threonine kinase activity, protein kinase activity, kinase activity, ATP binding; INVOLVED IN: signal transduction, protein amino acid phosphorylation, N-terminal protein myristoylation; LOCATED IN: cellular_component unknown; EXPRESSED IN: 21 plant structures; EXPRESSED DURING: 13 growth stages; CONTAINS InterPro DOMAIN/s: …
AT5G61790	AT5G61790		calnexin 1	calnexin 1 (CNX1); FUNCTIONS IN: unfolded protein binding, calcium ion binding; INVOLVED IN: protein folding; LOCATED IN: in 8 components; EXPRESSED IN: 26 plant structures; EXPRESSED DURING: 15 growth stages; CONTAINS InterPro DOMAIN/s: Calreticulin/calnexin, P (InterPro:IPR009033), Calreticulin/calnexin (InterPro:IPR001580), Calreticulin/calnexin, conserved site (InterPro:IPR018124), Concanaval…
AT5G64120	AT5G64120		Peroxidase superfamily protein	Peroxidase superfamily protein; FUNCTIONS IN: peroxidase activity; INVOLVED IN: defense response to fungus, N-terminal protein myristoylation, respiratory burst; LOCATED IN: apoplast, cell wall, membrane; EXPRESSED IN: 17 plant structures; EXPRESSED DURING: 10 growth stages; CONTAINS InterPro DOMAIN/s: Haem peroxidase (InterPro:IPR010255), Plant peroxidase (InterPro:IPR000823), Peroxidases heam-l…
AT5G64290	AT5G64290		dicarboxylate transport 2.1	dicarboxylate transport 2.1 (DIT2.1); FUNCTIONS IN: oxoglutarate:malate antiporter activity; INVOLVED IN: malate transport, response to nematode; LOCATED IN: chloroplast, membrane, chloroplast envelope; EXPRESSED IN: 23 plant structures; EXPRESSED DURING: 13 growth stages; CONTAINS InterPro DOMAIN/s: Sodium/sulphate symporter (InterPro:IPR001898); BEST Arabidopsis thaliana protein match is: dicar…
11ºC-32ºC Warm-up	Late-up	282
AT1G01050	AT1G01050		pyrophosphorylase 1	pyrophosphorylase 1 (PPa1); FUNCTIONS IN: inorganic diphosphatase activity; INVOLVED IN: phosphate metabolic process, metabolic process; LOCATED IN: nucleus, membrane, cytoplasm; EXPRESSED IN: 24 plant structures; EXPRESSED DURING: 15 growth stages; CONTAINS InterPro DOMAIN/s: Inorganic pyrophosphatase (InterPro:IPR008162); BEST Arabidopsis thaliana protein match is: pyrophosphorylase 3 (TAIR:AT2…
AT1G04820	AT1G04820		tubulin alpha-4 chain	tubulin alpha-4 chain (TUA4); FUNCTIONS IN: structural constituent of cytoskeleton; INVOLVED IN: response to cadmium ion, microtubule-based process, cellular response to gravity; LOCATED IN: tubulin complex, cytosol, cell wall, plasma membrane, chloroplast; EXPRESSED IN: 29 plant structures; EXPRESSED DURING: 15 growth stages; CONTAINS InterPro DOMAIN/s: Alpha tubulin (InterPro:IPR002452), Tubuli…
AT1G05570	AT1G05570		callose synthase 1	callose synthase 1 (CALS1); FUNCTIONS IN: transferase activity, transferring glycosyl groups, 1,3-beta-glucan synthase activity; INVOLVED IN: 1,3-beta-glucan biosynthetic process; LOCATED IN: 1,3-beta-glucan synthase complex, plasma membrane, cell plate; EXPRESSED IN: 23 plant structures; EXPRESSED DURING: 13 growth stages; CONTAINS InterPro DOMAIN/s: Glycosyl transferase, family 48 (InterPro:IPR…
AT1G07890	AT1G07890		ascorbate peroxidase 1	ascorbate peroxidase 1 (APX1); FUNCTIONS IN: L-ascorbate peroxidase activity; INVOLVED IN: in 6 processes; LOCATED IN: cytosol, cell wall, chloroplast, plasma membrane, chloroplast stroma; EXPRESSED IN: 27 plant structures; EXPRESSED DURING: 16 growth stages; CONTAINS InterPro DOMAIN/s: Haem peroxidase (InterPro:IPR010255), Plant ascorbate peroxidase (InterPro:IPR002207), Peroxidases heam-ligand …
AT1G09210	AT1G09210		calreticulin 1b	calreticulin 1b (CRT1b); FUNCTIONS IN: unfolded protein binding, calcium ion binding; INVOLVED IN: response to oxidative stress, response to salt stress; LOCATED IN: mitochondrion, endoplasmic reticulum, vacuole; EXPRESSED IN: 26 plant structures; EXPRESSED DURING: 14 growth stages; CONTAINS InterPro DOMAIN/s: Calreticulin/calnexin, P (InterPro:IPR009033), Calreticulin/calnexin (InterPro:IPR00158…
AT1G10630	AT1G10630		ADP-ribosylation factor A1F	ADP-ribosylation factor A1F (ARFA1F); FUNCTIONS IN: phospholipase activator activity, GTP binding, copper ion binding; INVOLVED IN: N-terminal protein myristoylation; LOCATED IN: plasma membrane, membrane; EXPRESSED IN: 26 plant structures; EXPRESSED DURING: 15 growth stages; CONTAINS InterPro DOMAIN/s: ADP-ribosylation factor (InterPro:IPR006688), Small GTP-binding protein (InterPro:IPR005225), …
AT1G10950	AT1G10950		transmembrane nine 1	transmembrane nine 1 (TMN1); LOCATED IN: integral to membrane, Golgi apparatus, membrane; EXPRESSED IN: 24 plant structures; EXPRESSED DURING: 16 growth stages; CONTAINS InterPro DOMAIN/s: Nonaspanin (TM9SF) (InterPro:IPR004240); BEST Arabidopsis thaliana protein match is: Endomembrane protein 70 protein family (TAIR:AT5G37310.1); Has 1611 Blast hits to 1538 proteins in 326 species: Archae - 0; B…
AT1G12230	AT1G12230		Aldolase superfamily protein	Aldolase superfamily protein; FUNCTIONS IN: transaldolase activity, zinc ion binding; INVOLVED IN: glucose catabolic process to lactate and acetate, 5-phosphoribose 1-diphosphate biosynthetic process, carbohydrate metabolic process, metabolic process, pentose-phosphate shunt, non-oxidative branch; LOCATED IN: chloroplast; EXPRESSED IN: 23 plant structures; EXPRESSED DURING: 13 growth stages; CONT…
AT1G12840	AT1G12840		vacuolar ATP synthase subunit C (VATC) / V-ATPase C subunit / vacuolar proton pump C subunit (DET3)	DE-ETIOLATED 3 (DET3); FUNCTIONS IN: proton-transporting ATPase activity, rotational mechanism; INVOLVED IN: lignin biosynthetic process, regulation of carbohydrate biosynthetic process, unidimensional cell growth; LOCATED IN: in 6 components; EXPRESSED IN: 26 plant structures; EXPRESSED DURING: 17 growth stages; CONTAINS InterPro DOMAIN/s: ATPase, V1 complex, subunit C (InterPro:IPR004907); Has …
AT1G13980	AT1G13980		sec7 domain-containing protein	GNOM (GN); FUNCTIONS IN: protein homodimerization activity, GTP:GDP antiporter activity; INVOLVED IN: in 13 processes; LOCATED IN: intracellular; EXPRESSED IN: 25 plant structures; EXPRESSED DURING: 15 growth stages; CONTAINS InterPro DOMAIN/s: SEC7-like (InterPro:IPR000904); BEST Arabidopsis thaliana protein match is: GNOM-like 1 (TAIR:AT5G39500.1); Has 2876 Blast hits to 2436 proteins in 245 sp…
AT1G14360	AT1G14360		UDP-galactose transporter 3	UDP-galactose transporter 3 (UTR3); FUNCTIONS IN: pyrimidine nucleotide sugar transmembrane transporter activity; INVOLVED IN: transmembrane transport; LOCATED IN: endomembrane system; EXPRESSED IN: 24 plant structures; EXPRESSED DURING: 15 growth stages; CONTAINS InterPro DOMAIN/s: UAA transporter (InterPro:IPR013657); BEST Arabidopsis thaliana protein match is: UDP-galactose transporter 1 (TAIR…
AT1G15690	AT1G15690		Inorganic H pyrophosphatase family protein	AVP1; FUNCTIONS IN: hydrogen-translocating pyrophosphatase activity; INVOLVED IN: response to water deprivation, response to salt stress, establishment or maintenance of transmembrane electrochemical gradient, leaf development, auxin polar transport; LOCATED IN: in 10 components; EXPRESSED IN: 28 plant structures; EXPRESSED DURING: 16 growth stages; CONTAINS InterPro DOMAIN/s: Inorganic H+ pyroph…
AT1G16560	AT1G16560		Per1-like family protein	Per1-like family protein; FUNCTIONS IN: molecular_function unknown; INVOLVED IN: biological_process unknown; LOCATED IN: endomembrane system; EXPRESSED IN: 22 plant structures; EXPRESSED DURING: 13 growth stages; CONTAINS InterPro DOMAIN/s: Per1-like (InterPro:IPR007217); BEST Arabidopsis thaliana protein match is: Per1-like family protein (TAIR:AT5G62130.1); Has 343 Blast hits to 337 proteins in…
AT1G16880	AT1G16880		uridylyltransferase-related	uridylyltransferase-related; INVOLVED IN: response to cold; LOCATED IN: chloroplast thylakoid membrane, stromule, chloroplast stroma, chloroplast, chloroplast envelope; EXPRESSED IN: 22 plant structures; EXPRESSED DURING: 13 growth stages; BEST Arabidopsis thaliana protein match is: ACT domain-containing protein (TAIR:AT5G04740.1); Has 499 Blast hits to 450 proteins in 72 species: Archae - 0; Bac…
AT1G17200	AT1G17200		Uncharacterised protein family (UPF0497)	Uncharacterised protein family (UPF0497); CONTAINS InterPro DOMAIN/s: Uncharacterised protein family UPF0497, trans-membrane plant (InterPro:IPR006702), Uncharacterised protein family UPF0497, trans-membrane plant subgroup (InterPro:IPR006459); BEST Arabidopsis thaliana protein match is: Uncharacterised protein family (UPF0497) (TAIR:AT3G14380.1); Has 681 Blast hits to 681 proteins in 21 species:…
AT1G17500	AT1G17500		ATPase E1-E2 type family protein / haloacid dehalogenase-like hydrolase family protein	ATPase E1-E2 type family protein / haloacid dehalogenase-like hydrolase family protein; FUNCTIONS IN: ATPase activity, coupled to transmembrane movement of ions, phosphorylative mechanism; INVOLVED IN: metabolic process, ATP biosynthetic process, phospholipid transport; LOCATED IN: integral to membrane, membrane; EXPRESSED IN: 23 plant structures; EXPRESSED DURING: 13 growth stages; CONTAINS Inte…
AT1G20010	AT1G20010		tubulin beta-5 chain	tubulin beta-5 chain (TUB5); FUNCTIONS IN: structural constituent of cytoskeleton; INVOLVED IN: microtubule-based process; LOCATED IN: tubulin complex, cell wall, plasma membrane, chloroplast, membrane; EXPRESSED IN: 24 plant structures; EXPRESSED DURING: 13 growth stages; CONTAINS InterPro DOMAIN/s: Beta tubulin (InterPro:IPR002453), Tubulin (InterPro:IPR000217), Tubulin/FtsZ, GTPase domain (Int…
AT1G21010	AT1G21010			unknown protein; FUNCTIONS IN: molecular_function unknown; INVOLVED IN: N-terminal protein myristoylation; LOCATED IN: cellular_component unknown; EXPRESSED IN: 24 plant structures; EXPRESSED DURING: 14 growth stages; BEST Arabidopsis thaliana protein match is: unknown protein (TAIR:AT1G76600.1); Has 206 Blast hits to 206 proteins in 13 species: Archae - 0; Bacteria - 0; Metazoa - 0; Fungi - 0; P…
AT1G21750	AT1G21750		PDI-like 1-1	PDI-like 1-1 (PDIL1-1); FUNCTIONS IN: protein disulfide isomerase activity; INVOLVED IN: in 6 processes; LOCATED IN: in 8 components; EXPRESSED IN: 29 plant structures; EXPRESSED DURING: 16 growth stages; CONTAINS InterPro DOMAIN/s: Disulphide isomerase (InterPro:IPR005788), Thioredoxin fold (InterPro:IPR012335), Thioredoxin domain (InterPro:IPR013766), Thioredoxin, conserved site (InterPro:IPR01…
AT1G22060	AT1G22060			LOCATED IN: vacuole; EXPRESSED IN: 23 plant structures; EXPRESSED DURING: 13 growth stages; BEST Arabidopsis thaliana protein match is: FBD, F-box and Leucine Rich Repeat domains containing protein (TAIR:AT1G22000.1); Has 84739 Blast hits to 38714 proteins in 2257 species: Archae - 1436; Bacteria - 11314; Metazoa - 40747; Fungi - 7706; Plants - 4675; Viruses - 308; Other Eukaryotes - 18553 (sourc…
AT1G22300	AT1G22300		general regulatory factor 10	general regulatory factor 10 (GRF10); FUNCTIONS IN: protein phosphorylated amino acid binding, ATP binding; INVOLVED IN: brassinosteroid mediated signaling pathway; LOCATED IN: mitochondrion, chloroplast stroma, plasma membrane, cytoplasm; EXPRESSED IN: 24 plant structures; EXPRESSED DURING: 17 growth stages; CONTAINS InterPro DOMAIN/s: 14-3-3 protein (InterPro:IPR000308); BEST Arabidopsis thalia…
AT1G23480	AT1G23480		cellulose synthase-like A3	cellulose synthase-like A3 (CSLA03); FUNCTIONS IN: cellulose synthase activity, transferase activity, transferring glycosyl groups; INVOLVED IN: biological_process unknown; LOCATED IN: endomembrane system; EXPRESSED IN: 19 plant structures; EXPRESSED DURING: 10 growth stages; CONTAINS InterPro DOMAIN/s: Glycosyl transferase, family 2 (InterPro:IPR001173); BEST Arabidopsis thaliana protein match i…
AT1G23490	AT1G23490		ADP-ribosylation factor 1	ADP-ribosylation factor 1 (ARF1); FUNCTIONS IN: protein binding, phospholipase activator activity, GTP binding; INVOLVED IN: response to cadmium ion, N-terminal protein myristoylation; LOCATED IN: intracellular; EXPRESSED IN: 24 plant structures; EXPRESSED DURING: 16 growth stages; CONTAINS InterPro DOMAIN/s: ADP-ribosylation factor (InterPro:IPR006688), Small GTP-binding protein (InterPro:IPR005…
AT1G24460	AT1G24460			unknown protein; FUNCTIONS IN: molecular_function unknown; INVOLVED IN: biological_process unknown; LOCATED IN: cellular_component unknown; EXPRESSED IN: 23 plant structures; EXPRESSED DURING: 14 growth stages; BEST Arabidopsis thaliana protein match is: unknown protein (TAIR:AT4G31570.1); Has 181008 Blast hits to 85359 proteins in 3551 species: Archae - 3290; Bacteria - 48304; Metazoa - 70793; F…
AT1G25490	AT1G25490		ARM repeat superfamily protein	ROOTS CURL IN NPA (RCN1); FUNCTIONS IN: protein phosphatase type 2A regulator activity; INVOLVED IN: response to ethylene stimulus, abscisic acid mediated signaling pathway, regulation of stomatal movement, positive regulation of abscisic acid mediated signaling pathway, auxin polar transport; LOCATED IN: cell wall, plasma membrane, protein phosphatase type 2A complex; EXPRESSED IN: 25 plant stru…
AT1G26210	AT1G26210		SOB five-like 1	SOB five-like 1 (SOFL1); BEST Arabidopsis thaliana protein match is: SOB five-like 2 (TAIR:AT1G68870.1); Has 495 Blast hits to 457 proteins in 104 species: Archae - 0; Bacteria - 20; Metazoa - 127; Fungi - 76; Plants - 112; Viruses - 7; Other Eukaryotes - 153 (source: NCBI BLink).
AT1G27450	AT1G27450		adenine phosphoribosyl transferase 1	adenine phosphoribosyl transferase 1 (APT1); FUNCTIONS IN: adenine phosphoribosyltransferase activity; INVOLVED IN: response to cadmium ion, adenine salvage; LOCATED IN: cytosol, chloroplast, plasma membrane, plant-type cell wall; EXPRESSED IN: 24 plant structures; EXPRESSED DURING: 14 growth stages; CONTAINS InterPro DOMAIN/s: Adenine phosphoribosyl transferase (InterPro:IPR005764), Phosphoribos…
AT1G27970	AT1G27970		nuclear transport factor 2B	nuclear transport factor 2B (NTF2B); FUNCTIONS IN: protein transporter activity, Ran GTPase binding; INVOLVED IN: nucleocytoplasmic transport, protein import into nucleus; LOCATED IN: nuclear envelope, intracellular, nucleus, plasma membrane; EXPRESSED IN: 26 plant structures; EXPRESSED DURING: 15 growth stages; CONTAINS InterPro DOMAIN/s: Nuclear transport factor 2 (InterPro:IPR002075), Nuclear …
AT1G27980	AT1G27980		dihydrosphingosine phosphate lyase	dihydrosphingosine phosphate lyase (DPL1); FUNCTIONS IN: pyridoxal phosphate binding, carboxy-lyase activity, catalytic activity; INVOLVED IN: sphingolipid catabolic process, cellular amino acid metabolic process; LOCATED IN: endoplasmic reticulum, membrane; EXPRESSED IN: 23 plant structures; EXPRESSED DURING: 13 growth stages; CONTAINS InterPro DOMAIN/s: Pyridoxal phosphate-dependent transferase…
AT1G28290	AT1G28290		arabinogalactan protein 31	arabinogalactan protein 31 (AGP31); CONTAINS InterPro DOMAIN/s: Pollen Ole e 1 allergen/extensin (InterPro:IPR006041); BEST Arabidopsis thaliana protein match is: arabinogalactan protein 30 (TAIR:AT2G33790.1); Has 151286 Blast hits to 46459 proteins in 2422 species: Archae - 571; Bacteria - 36421; Metazoa - 49452; Fungi - 15190; Plants - 16901; Viruses - 4924; Other Eukaryotes - 27827 (source: NC…
AT1G29310	AT1G29310		SecY protein transport family protein	SecY protein transport family protein; FUNCTIONS IN: P-P-bond-hydrolysis-driven protein transmembrane transporter activity; INVOLVED IN: protein secretion, protein transport; LOCATED IN: mitochondrion, plasma membrane, membrane; EXPRESSED IN: 24 plant structures; EXPRESSED DURING: 15 growth stages; CONTAINS InterPro DOMAIN/s: SecY protein (InterPro:IPR002208), Translocon Sec61/SecY, plug domain (…
AT1G29470	AT1G29470		S-adenosyl-L-methionine-dependent methyltransferases superfamily protein	S-adenosyl-L-methionine-dependent methyltransferases superfamily protein; INVOLVED IN: biological_process unknown; LOCATED IN: Golgi apparatus; EXPRESSED IN: 25 plant structures; EXPRESSED DURING: 14 growth stages; CONTAINS InterPro DOMAIN/s: Protein of unknown function DUF248, methyltransferase putative (InterPro:IPR004159); BEST Arabidopsis thaliana protein match is: S-adenosyl-L-methionine-dep…
AT1G30120	AT1G30120		pyruvate dehydrogenase E1 beta	pyruvate dehydrogenase E1 beta (PDH-E1 BETA); FUNCTIONS IN: pyruvate dehydrogenase (acetyl-transferring) activity; INVOLVED IN: fatty acid biosynthetic process; LOCATED IN: plastid pyruvate dehydrogenase complex, chloroplast, chloroplast envelope; EXPRESSED IN: 23 plant structures; EXPRESSED DURING: 15 growth stages; CONTAINS InterPro DOMAIN/s: Transketolase, C-terminal (InterPro:IPR005476), Tran…
AT1G30630	AT1G30630		Coatomer epsilon subunit	Coatomer epsilon subunit; FUNCTIONS IN: protein transporter activity, structural molecule activity, binding; INVOLVED IN: retrograde vesicle-mediated transport, Golgi to ER; LOCATED IN: plasma membrane; EXPRESSED IN: 24 plant structures; EXPRESSED DURING: 13 growth stages; CONTAINS InterPro DOMAIN/s: Tetratricopeptide-like helical (InterPro:IPR011990), Coatomer, epsilon subunit (InterPro:IPR00682…
AT1G31812	AT1G31812		acyl-CoA-binding protein 6	acyl-CoA-binding protein 6 (ACBP6); FUNCTIONS IN: phosphatidylcholine binding, acyl-CoA binding; INVOLVED IN: response to freezing, response to cold, lipid transport; LOCATED IN: cytosol, plasma membrane; EXPRESSED IN: 25 plant structures; EXPRESSED DURING: 16 growth stages; CONTAINS InterPro DOMAIN/s: Acyl-CoA-binding protein, ACBP (InterPro:IPR000582), FERM/acyl-CoA-binding protein, 3-helical b…
AT1G32190	AT1G32190		alpha/beta-Hydrolases superfamily protein	alpha/beta-Hydrolases superfamily protein; FUNCTIONS IN: hydrolase activity; INVOLVED IN: N-terminal protein myristoylation; LOCATED IN: plasma membrane; EXPRESSED IN: 14 plant structures; EXPRESSED DURING: 8 growth stages; CONTAINS InterPro DOMAIN/s: Phospholipase/carboxylesterase (InterPro:IPR003140); BEST Arabidopsis thaliana protein match is: alpha/beta-Hydrolases superfamily protein (TAIR:AT…
AT1G32210	AT1G32210		Defender against death (DAD family) protein	DEFENDER AGAINST APOPTOTIC DEATH 1 (ATDAD1); FUNCTIONS IN: molecular_function unknown; INVOLVED IN: anti-apoptosis; LOCATED IN: endoplasmic reticulum, membrane; EXPRESSED IN: 26 plant structures; EXPRESSED DURING: 14 growth stages; CONTAINS InterPro DOMAIN/s: Defender against death DAD protein (InterPro:IPR003038); BEST Arabidopsis thaliana protein match is: Defender against death (DAD family) pr…
AT1G34020	AT1G34020		Nucleotide-sugar transporter family protein	Nucleotide-sugar transporter family protein; LOCATED IN: plasma membrane, membrane; EXPRESSED IN: 22 plant structures; EXPRESSED DURING: 13 growth stages; CONTAINS InterPro DOMAIN/s: Protein of unknown function DUF250 (InterPro:IPR004853); BEST Arabidopsis thaliana protein match is: Nucleotide-sugar transporter family protein (TAIR:AT4G09810.1); Has 1634 Blast hits to 1631 proteins in 184 species…
AT1G41830	AT1G41830		SKU5-similar 6	SKU5-similar 6 (SKS6); FUNCTIONS IN: pectinesterase activity; INVOLVED IN: oxidation reduction; LOCATED IN: apoplast, cell wall, membrane, plant-type cell wall; EXPRESSED IN: 23 plant structures; EXPRESSED DURING: 13 growth stages; CONTAINS InterPro DOMAIN/s: Cupredoxin (InterPro:IPR008972), Multicopper oxidase, type 2 (InterPro:IPR011706), Multicopper oxidase, type 3 (InterPro:IPR011707), Multic…
AT1G48030	AT1G48030		mitochondrial lipoamide dehydrogenase 1	mitochondrial lipoamide dehydrogenase 1 (mtLPD1); FUNCTIONS IN: dihydrolipoyl dehydrogenase activity, copper ion binding, cobalt ion binding, zinc ion binding, ATP binding; INVOLVED IN: response to cadmium ion, response to light stimulus; LOCATED IN: mitochondrion, apoplast, mitochondrial respiratory chain complex I, mitochondrial matrix; EXPRESSED IN: 28 plant structures; EXPRESSED DURING: 16 gr…
AT1G50010	AT1G50010		tubulin alpha-2 chain	tubulin alpha-2 chain (TUA2); FUNCTIONS IN: structural constituent of cytoskeleton; INVOLVED IN: microtubule-based process, response to salt stress; LOCATED IN: tubulin complex, cytosol, cell wall, membrane; EXPRESSED IN: 26 plant structures; EXPRESSED DURING: 15 growth stages; CONTAINS InterPro DOMAIN/s: Alpha tubulin (InterPro:IPR002452), Tubulin (InterPro:IPR000217), Tubulin/FtsZ, GTPase domai…
AT1G52360	AT1G52360		Coatomer, beta' subunit	Coatomer, beta' subunit; FUNCTIONS IN: structural molecule activity; INVOLVED IN: intracellular protein transport, vesicle-mediated transport; LOCATED IN: membrane coat, COPI vesicle coat; EXPRESSED IN: 24 plant structures; EXPRESSED DURING: 13 growth stages; CONTAINS InterPro DOMAIN/s: WD40 repeat 2 (InterPro:IPR019782), Coatomer, WD associated region (InterPro:IPR006692), Cytochrome cd1-nitrite…
AT1G52600	AT1G52600		Peptidase S24/S26A/S26B/S26C family protein	Peptidase S24/S26A/S26B/S26C family protein; FUNCTIONS IN: peptidase activity; INVOLVED IN: proteolysis, signal peptide processing; LOCATED IN: endoplasmic reticulum, plasma membrane, membrane; EXPRESSED IN: 26 plant structures; EXPRESSED DURING: 14 growth stages; CONTAINS InterPro DOMAIN/s: Peptidase S24/S26A/S26B, conserved region (InterPro:IPR019759), Peptidase S26B, eukaryotic signal peptidas…
AT1G53070	AT1G53070		Legume lectin family protein	Legume lectin family protein; FUNCTIONS IN: carbohydrate binding, binding; INVOLVED IN: response to karrikin; LOCATED IN: cell wall, plant-type cell wall; EXPRESSED IN: 23 plant structures; EXPRESSED DURING: 13 growth stages; CONTAINS InterPro DOMAIN/s: Legume lectin, beta chain (InterPro:IPR001220), Concanavalin A-like lectin/glucanase, subgroup (InterPro:IPR013320), Concanavalin A-like lectin/g…
AT1G53240	AT1G53240		Lactate/malate dehydrogenase family protein	Lactate/malate dehydrogenase family protein; FUNCTIONS IN: malate dehydrogenase activity, copper ion binding; INVOLVED IN: response to cadmium ion, response to salt stress, response to cold, defense response to bacterium, peptidyl-cysteine S-nitrosylation; LOCATED IN: mitochondrion, cell wall, chloroplast; EXPRESSED IN: 26 plant structures; EXPRESSED DURING: 15 growth stages; CONTAINS InterPro DO…
AT1G54390	AT1G54390		PHD finger protein-related	INHIBITOR OF GROWTH 2 (ING2); BEST Arabidopsis thaliana protein match is: RING/FYVE/PHD zinc finger superfamily protein (TAIR:AT3G24010.1); Has 1029 Blast hits to 893 proteins in 166 species: Archae - 2; Bacteria - 0; Metazoa - 705; Fungi - 173; Plants - 97; Viruses - 0; Other Eukaryotes - 52 (source: NCBI BLink).
AT1G55450	AT1G55450		S-adenosyl-L-methionine-dependent methyltransferases superfamily protein	S-adenosyl-L-methionine-dependent methyltransferases superfamily protein; FUNCTIONS IN: methyltransferase activity; INVOLVED IN: response to salt stress; EXPRESSED IN: 20 plant structures; EXPRESSED DURING: 13 growth stages; CONTAINS InterPro DOMAIN/s: Methyltransferase type 11 (InterPro:IPR013216); BEST Arabidopsis thaliana protein match is: S-adenosyl-L-methionine-dependent methyltransferases s…
AT1G55760	AT1G55760		BTB/POZ domain-containing protein	BTB/POZ domain-containing protein; CONTAINS InterPro DOMAIN/s: BTB/POZ (InterPro:IPR013069), BTB/POZ fold (InterPro:IPR011333), Kelch related (InterPro:IPR013089), BTB/POZ-like (InterPro:IPR000210); BEST Arabidopsis thaliana protein match is: BTB/POZ domain-containing protein (TAIR:AT1G21780.2); Has 5280 Blast hits to 5249 proteins in 149 species: Archae - 0; Bacteria - 0; Metazoa - 3933; Fungi -…
AT1G56330	AT1G56330		secretion-associated RAS 1B	secretion-associated RAS 1B (SAR1B); FUNCTIONS IN: GTP binding; INVOLVED IN: ER to Golgi vesicle-mediated transport; LOCATED IN: cytosol, peripheral to membrane of membrane fraction, endoplasmic reticulum, plasma membrane; EXPRESSED IN: 25 plant structures; EXPRESSED DURING: 15 growth stages; CONTAINS InterPro DOMAIN/s: Small GTP-binding protein (InterPro:IPR005225), Small GTPase SAR1-type (Inter…
AT1G56340	AT1G56340		calreticulin 1a	calreticulin 1a (CRT1a); FUNCTIONS IN: unfolded protein binding, calcium ion binding; INVOLVED IN: response to oxidative stress, response to cadmium ion, response to salt stress, calcium ion homeostasis; LOCATED IN: mitochondrion, endoplasmic reticulum, plasma membrane, chloroplast; EXPRESSED IN: 27 plant structures; EXPRESSED DURING: 14 growth stages; CONTAINS InterPro DOMAIN/s: Calreticulin/cal…
AT1G59870	AT1G59870		ABC-2 and Plant PDR ABC-type transporter family protein	PENETRATION 3 (PEN3); FUNCTIONS IN: ATPase activity, coupled to transmembrane movement of substances, cadmium ion transmembrane transporter activity; INVOLVED IN: in 9 processes; LOCATED IN: mitochondrion, plasma membrane, chloroplast, membrane, chloroplast envelope; EXPRESSED IN: 29 plant structures; EXPRESSED DURING: 13 growth stages; CONTAINS InterPro DOMAIN/s: ATPase, AAA+ type, core (InterPr…
AT1G60160	AT1G60160		Potassium transporter family protein	Potassium transporter family protein; FUNCTIONS IN: potassium ion transmembrane transporter activity; INVOLVED IN: potassium ion transport; LOCATED IN: chloroplast; EXPRESSED IN: 21 plant structures; EXPRESSED DURING: 13 growth stages; CONTAINS InterPro DOMAIN/s: Potassium uptake protein, kup (InterPro:IPR018519), K+ potassium transporter (InterPro:IPR003855); BEST Arabidopsis thaliana protein ma…
AT1G60780	AT1G60780		Clathrin adaptor complexes medium subunit family protein	HAPLESS 13 (HAP13); INVOLVED IN: intracellular protein transport, transport, vesicle-mediated transport; LOCATED IN: clathrin vesicle coat, clathrin adaptor complex; EXPRESSED IN: 23 plant structures; EXPRESSED DURING: 15 growth stages; CONTAINS InterPro DOMAIN/s: Clathrin adaptor, mu subunit, conserved site (InterPro:IPR018240), Clathrin adaptor, mu subunit, C-terminal (InterPro:IPR008968), Clat…
AT1G60960	AT1G60960		iron regulated transporter 3	iron regulated transporter 3 (IRT3); FUNCTIONS IN: cation transmembrane transporter activity, zinc ion transmembrane transporter activity, metal ion transmembrane transporter activity, iron ion transmembrane transporter activity; INVOLVED IN: cation transport, zinc ion transport, response to nematode, iron ion transport, metal ion transport; LOCATED IN: plasma membrane, membrane; EXPRESSED IN: 22…
AT1G63050	AT1G63050		MBOAT (membrane bound O-acyl transferase) family protein	MBOAT (membrane bound O-acyl transferase) family protein; FUNCTIONS IN: acyltransferase activity; INVOLVED IN: biological_process unknown; LOCATED IN: endomembrane system, membrane; EXPRESSED IN: 23 plant structures; EXPRESSED DURING: 12 growth stages; CONTAINS InterPro DOMAIN/s: Membrane bound O-acyl transferase, MBOAT (InterPro:IPR004299); BEST Arabidopsis thaliana protein match is: MBOAT (memb…
AT1G63830	AT1G63830		PLAC8 family protein	PLAC8 family protein; LOCATED IN: plasma membrane, membrane; EXPRESSED IN: 24 plant structures; EXPRESSED DURING: 15 growth stages; CONTAINS InterPro DOMAIN/s: Protein of unknown function Cys-rich (InterPro:IPR006461); BEST Arabidopsis thaliana protein match is: PLAC8 family protein (TAIR:AT5G41390.1); Has 476 Blast hits to 386 proteins in 125 species: Archae - 0; Bacteria - 22; Metazoa - 109; Fu…
AT1G64650	AT1G64650		Major facilitator superfamily protein	Major facilitator superfamily protein; LOCATED IN: plasma membrane; EXPRESSED IN: 23 plant structures; EXPRESSED DURING: 13 growth stages; CONTAINS InterPro DOMAIN/s: Protein of unknown function DUF791 (InterPro:IPR008509), Major facilitator superfamily, general substrate transporter (InterPro:IPR016196); BEST Arabidopsis thaliana protein match is: Major facilitator superfamily protein (TAIR:AT4G…
AT1G64980	AT1G64980		Nucleotide-diphospho-sugar transferases superfamily protein	Nucleotide-diphospho-sugar transferases superfamily protein; LOCATED IN: cellular_component unknown; EXPRESSED IN: 23 plant structures; EXPRESSED DURING: 15 growth stages; Has 703 Blast hits to 703 proteins in 58 species: Archae - 0; Bacteria - 90; Metazoa - 0; Fungi - 0; Plants - 45; Viruses - 4; Other Eukaryotes - 564 (source: NCBI BLink).
AT1G66200	AT1G66200		glutamine synthase clone F11	glutamine synthase clone F11 (GSR2); FUNCTIONS IN: glutamate-ammonia ligase activity, copper ion binding; INVOLVED IN: nitrate assimilation, response to fructose stimulus, response to salt stress, response to sucrose stimulus, response to glucose stimulus; LOCATED IN: cytosol, cytosolic ribosome, apoplast, vacuole, chloroplast envelope; EXPRESSED IN: 24 plant structures; EXPRESSED DURING: 14 grow…
AT1G67070	AT1G67070		Mannose-6-phosphate isomerase, type I	DARK INDUCIBLE 9 (DIN9); CONTAINS InterPro DOMAIN/s: Mannose-6-phosphate isomerase (InterPro:IPR016305), Cupin, RmlC-type (InterPro:IPR011051), Mannose-6-phosphate isomerase, type I (InterPro:IPR001250), RmlC-like jelly roll fold (InterPro:IPR014710), Phosphomannose isomerase, type I, conserved site (InterPro:IPR018050); BEST Arabidopsis thaliana protein match is: Mannose-6-phosphate isomerase, t…
AT1G67980	AT1G67980		caffeoyl-CoA 3-O-methyltransferase	caffeoyl-CoA 3-O-methyltransferase (CCOAMT); CONTAINS InterPro DOMAIN/s: O-methyltransferase, family 3 (InterPro:IPR002935); BEST Arabidopsis thaliana protein match is: S-adenosyl-L-methionine-dependent methyltransferases superfamily protein (TAIR:AT1G67990.1); Has 30201 Blast hits to 17322 proteins in 780 species: Archae - 12; Bacteria - 1396; Metazoa - 17338; Fungi - 3422; Plants - 5037; Viruse…
AT1G68000	AT1G68000		phosphatidylinositol synthase 1	phosphatidylinositol synthase 1 (PIS1); CONTAINS InterPro DOMAIN/s: CDP-alcohol phosphatidyltransferase (InterPro:IPR000462), CDP-diacylglycerol-inositol 3-phosphatidyltransferase, eukaryote (InterPro:IPR014387); BEST Arabidopsis thaliana protein match is: probable CDP-diacylglycerol--inositol 3-phosphatidyltransferase 2 (TAIR:AT4G38570.1); Has 2907 Blast hits to 2907 proteins in 1088 species: Ar…
AT1G68650	AT1G68650		Uncharacterized protein family (UPF0016)	Uncharacterized protein family (UPF0016); FUNCTIONS IN: molecular_function unknown; INVOLVED IN: biological_process unknown; LOCATED IN: membrane; EXPRESSED IN: 22 plant structures; EXPRESSED DURING: 13 growth stages; CONTAINS InterPro DOMAIN/s: Uncharacterised protein family UPF0016 (InterPro:IPR001727); BEST Arabidopsis thaliana protein match is: Uncharacterized protein family (UPF0016) (TAIR:A…
AT1G70410	AT1G70410		beta carbonic anhydrase 4	beta carbonic anhydrase 4 (BCA4); FUNCTIONS IN: carbonate dehydratase activity, zinc ion binding; INVOLVED IN: response to carbon dioxide, carbon utilization, regulation of stomatal movement; LOCATED IN: plasma membrane, chloroplast envelope; EXPRESSED IN: 25 plant structures; EXPRESSED DURING: 12 growth stages; CONTAINS InterPro DOMAIN/s: Carbonic anhydrase, prokaryotic-like, conserved site (Int…
AT1G72970	AT1G72970		Glucose-methanol-choline (GMC) oxidoreductase family protein	HOTHEAD (HTH); CONTAINS InterPro DOMAIN/s: Glucose-methanol-choline oxidoreductase, N-terminal (InterPro:IPR000172), Glucose-methanol-choline oxidoreductase (InterPro:IPR012132), Glucose-methanol-choline oxidoreductase, C-terminal (InterPro:IPR007867); BEST Arabidopsis thaliana protein match is: Glucose-methanol-choline (GMC) oxidoreductase family protein (TAIR:AT1G12570.1); Has 10392 Blast hits …
AT1G73430	AT1G73430		sec34-like family protein	sec34-like family protein; FUNCTIONS IN: molecular_function unknown; INVOLVED IN: intracellular protein transport; LOCATED IN: chloroplast, membrane, cis-Golgi network; EXPRESSED IN: 21 plant structures; EXPRESSED DURING: 13 growth stages; CONTAINS InterPro DOMAIN/s: Sec34-like protein (InterPro:IPR007265); Has 353 Blast hits to 340 proteins in 172 species: Archae - 0; Bacteria - 4; Metazoa - 117…
AT1G74960	AT1G74960		fatty acid biosynthesis 1	fatty acid biosynthesis 1 (FAB1); FUNCTIONS IN: 3-oxoacyl-[acyl-carrier-protein] synthase activity, fatty acid synthase activity; INVOLVED IN: fatty acid biosynthetic process, unsaturated fatty acid biosynthetic process; LOCATED IN: chloroplast, plastid; EXPRESSED IN: 24 plant structures; EXPRESSED DURING: 15 growth stages; CONTAINS InterPro DOMAIN/s: Beta-ketoacyl synthase (InterPro:IPR000794), …
AT1G75750	AT1G75750		GAST1 protein homolog 1	GAST1 protein homolog 1 (GASA1); CONTAINS InterPro DOMAIN/s: Gibberellin regulated protein (InterPro:IPR003854); BEST Arabidopsis thaliana protein match is: Gibberellin-regulated family protein (TAIR:AT2G18420.1); Has 473 Blast hits to 473 proteins in 44 species: Archae - 0; Bacteria - 0; Metazoa - 0; Fungi - 0; Plants - 473; Viruses - 0; Other Eukaryotes - 0 (source: NCBI BLink).
AT1G76400	AT1G76400		Ribophorin I	Ribophorin I; FUNCTIONS IN: oligosaccharyl transferase activity, dolichyl-diphosphooligosaccharide-protein glycotransferase activity; INVOLVED IN: protein amino acid glycosylation; LOCATED IN: endoplasmic reticulum, membrane; EXPRESSED IN: 24 plant structures; EXPRESSED DURING: 13 growth stages; CONTAINS InterPro DOMAIN/s: Ribophorin I (InterPro:IPR007676); BEST Arabidopsis thaliana protein match…
AT1G76800	AT1G76800		Vacuolar iron transporter (VIT) family protein	Vacuolar iron transporter (VIT) family protein; CONTAINS InterPro DOMAIN/s: Protein of unknown function DUF125, transmembrane (InterPro:IPR008217); BEST Arabidopsis thaliana protein match is: Vacuolar iron transporter (VIT) family protein (TAIR:AT3G43660.1); Has 1790 Blast hits to 1779 proteins in 610 species: Archae - 82; Bacteria - 1205; Metazoa - 0; Fungi - 63; Plants - 209; Viruses - 0; Other…
AT1G77120	AT1G77120		alcohol dehydrogenase 1	alcohol dehydrogenase 1 (ADH1); FUNCTIONS IN: alcohol dehydrogenase (NAD) activity; INVOLVED IN: response to cadmium ion, cellular respiration, response to salt stress, response to hypoxia, response to osmotic stress; LOCATED IN: cytosol, plasma membrane; EXPRESSED IN: 24 plant structures; EXPRESSED DURING: 12 growth stages; CONTAINS InterPro DOMAIN/s: GroES-like (InterPro:IPR011032), Alcohol deh…
AT1G78040	AT1G78040		Pollen Ole e 1 allergen and extensin family protein	Pollen Ole e 1 allergen and extensin family protein; FUNCTIONS IN: molecular_function unknown; INVOLVED IN: in 9 processes; LOCATED IN: endomembrane system; EXPRESSED IN: 23 plant structures; EXPRESSED DURING: 13 growth stages; CONTAINS InterPro DOMAIN/s: Pollen Ole e 1 allergen/extensin (InterPro:IPR006041), TonB box, conserved site (InterPro:IPR010916); BEST Arabidopsis thaliana protein match i…
AT1G78290	AT1G78290			encodes a member of SNF1-related protein kinase (SnRK2) family whose activity is activated by ionic (salt) and non-ionic (mannitol) osmotic stress and dehydration.
AT1G78900	AT1G78900		vacuolar ATP synthase subunit A	vacuolar ATP synthase subunit A (VHA-A); FUNCTIONS IN: hydrogen ion transporting ATP synthase activity, rotational mechanism, hydrolase activity, acting on acid anhydrides, catalyzing transmembrane movement of substances, proton-transporting ATPase activity, rotational mechanism, ATP binding; INVOLVED IN: response to salt stress, proton transport, Golgi organization, pollen development; LOCATED I…
AT1G79500	AT1G79500		Aldolase-type TIM barrel family protein	AtkdsA1; FUNCTIONS IN: 3-deoxy-8-phosphooctulonate synthase activity; INVOLVED IN: metabolic process, rhamnogalacturonan II biosynthetic process; LOCATED IN: endomembrane system, cytoplasm; EXPRESSED IN: 22 plant structures; EXPRESSED DURING: 13 growth stages; CONTAINS InterPro DOMAIN/s: DAHP synthetase I/KDSA (InterPro:IPR006218), Aldolase-type TIM barrel (InterPro:IPR013785), 3-deoxy-8-phosphoo…
AT1G79550	AT1G79550		phosphoglycerate kinase	phosphoglycerate kinase (PGK); FUNCTIONS IN: phosphoglycerate kinase activity; INVOLVED IN: glycolysis; LOCATED IN: cytosol, apoplast, plasma membrane, nucleus, membrane; EXPRESSED IN: 26 plant structures; EXPRESSED DURING: 15 growth stages; CONTAINS InterPro DOMAIN/s: Phosphoglycerate kinase, N-terminal (InterPro:IPR015824), Phosphoglycerate kinase (InterPro:IPR001576), Phosphoglycerate kinase, …
AT1G79580	AT1G79580		NAC (No Apical Meristem) domain transcriptional regulator superfamily protein	SOMBRERO (SMB); CONTAINS InterPro DOMAIN/s: No apical meristem (NAM) protein (InterPro:IPR003441); BEST Arabidopsis thaliana protein match is: NAC domain containing protein 70 (TAIR:AT4G10350.1); Has 5042 Blast hits to 4339 proteins in 312 species: Archae - 0; Bacteria - 299; Metazoa - 1017; Fungi - 76; Plants - 3059; Viruses - 0; Other Eukaryotes - 591 (source: NCBI BLink).
AT1G80640	AT1G80640		Protein kinase superfamily protein	Protein kinase superfamily protein; FUNCTIONS IN: kinase activity; INVOLVED IN: protein amino acid phosphorylation; LOCATED IN: endomembrane system; EXPRESSED IN: 21 plant structures; EXPRESSED DURING: 13 growth stages; CONTAINS InterPro DOMAIN/s: Protein kinase, catalytic domain (InterPro:IPR000719), Serine-threonine/tyrosine-protein kinase (InterPro:IPR001245), Protein kinase-like domain (Inter…
AT2G03120	AT2G03120		signal peptide peptidase	signal peptide peptidase (SPP); FUNCTIONS IN: aspartic-type endopeptidase activity; INVOLVED IN: pollen germination, pollen development; LOCATED IN: endoplasmic reticulum, endoplasmic reticulum membrane; EXPRESSED IN: 28 plant structures; EXPRESSED DURING: 16 growth stages; CONTAINS InterPro DOMAIN/s: Peptidase A22, presenilin signal peptide (InterPro:IPR006639), Peptidase A22B, signal peptide pe…
AT2G03350	AT2G03350		Protein of unknown function, DUF538	Protein of unknown function, DUF538; CONTAINS InterPro DOMAIN/s: Protein of unknown function DUF538 (InterPro:IPR007493); BEST Arabidopsis thaliana protein match is: Protein of unknown function, DUF538 (TAIR:AT3G08890.2); Has 544 Blast hits to 544 proteins in 26 species: Archae - 0; Bacteria - 0; Metazoa - 0; Fungi - 0; Plants - 543; Viruses - 0; Other Eukaryotes - 1 (source: NCBI BLink).
AT2G05710	AT2G05710		aconitase 3	aconitase 3 (ACO3); FUNCTIONS IN: aconitate hydratase activity, copper ion binding, ATP binding; INVOLVED IN: in 6 processes; LOCATED IN: cytosol, mitochondrion, cell wall, plasma membrane, chloroplast; EXPRESSED IN: 27 plant structures; EXPRESSED DURING: 16 growth stages; CONTAINS InterPro DOMAIN/s: Aconitase/3-isopropylmalate dehydratase large subunit, alpha/beta/alpha (InterPro:IPR001030), Aco…
AT2G05990	AT2G05990		NAD(P)-binding Rossmann-fold superfamily protein	MOSAIC DEATH 1 (MOD1); FUNCTIONS IN: enoyl-[acyl-carrier-protein] reductase (NADH) activity, oxidoreductase activity, enoyl-[acyl-carrier-protein] reductase activity, copper ion binding; INVOLVED IN: fatty acid biosynthetic process; LOCATED IN: fatty acid synthase complex, thylakoid, chloroplast stroma, chloroplast, chloroplast envelope; EXPRESSED IN: 24 plant structures; EXPRESSED DURING: 15 gro…
AT2G13810	AT2G13810		AGD2-like defense response protein 1	AGD2-like defense response protein 1 (ALD1); FUNCTIONS IN: transferase activity, transferring nitrogenous groups, pyridoxal phosphate binding, transaminase activity, catalytic activity; INVOLVED IN: asparagine catabolic process, biosynthetic process, glutamate catabolic process to oxaloacetate, aspartate transamidation; LOCATED IN: chloroplast; EXPRESSED IN: sepal, root, stamen; EXPRESSED DURING:…
AT2G16060	AT2G16060		hemoglobin 1	hemoglobin 1 (HB1); FUNCTIONS IN: oxygen binding; INVOLVED IN: response to hypoxia; LOCATED IN: cell wall, plasma membrane; EXPRESSED IN: 22 plant structures; EXPRESSED DURING: 14 growth stages; CONTAINS InterPro DOMAIN/s: Leghaemoglobin (InterPro:IPR001032), Globin-like (InterPro:IPR009050), Leghaemoglobin, iron-binding site (InterPro:IPR019824), Globin, subset (InterPro:IPR000971), Globin (Inte…
AT2G16430	AT2G16430		purple acid phosphatase 10	purple acid phosphatase 10 (PAP10); FUNCTIONS IN: protein serine/threonine phosphatase activity, acid phosphatase activity; INVOLVED IN: biological_process unknown; LOCATED IN: cell wall, plant-type cell wall; EXPRESSED IN: 25 plant structures; EXPRESSED DURING: 15 growth stages; CONTAINS InterPro DOMAIN/s: Purple acid phosphatase, N-terminal (InterPro:IPR015914), Metallophosphoesterase (InterPro…
AT2G16440	AT2G16440		Minichromosome maintenance (MCM2/3/5) family protein	MINICHROMOSOME MAINTENANCE 4 (MCM4); FUNCTIONS IN: nucleoside-triphosphatase activity, DNA-dependent ATPase activity, DNA binding, nucleotide binding, ATP binding; INVOLVED IN: cell proliferation, DNA-dependent DNA replication initiation, DNA unwinding involved in replication; LOCATED IN: nuclear chromatin; EXPRESSED IN: 24 plant structures; EXPRESSED DURING: 16 growth stages; CONTAINS InterPro D…
AT2G17380	AT2G17380		associated protein 19	associated protein 19 (AP19); FUNCTIONS IN: protein transporter activity; INVOLVED IN: intracellular protein transport, transport, vesicle-mediated transport, protein transport; LOCATED IN: membrane coat, mitochondrion, clathrin vesicle coat, clathrin coat of trans-Golgi network vesicle, clathrin adaptor complex; EXPRESSED IN: 23 plant structures; EXPRESSED DURING: 15 growth stages; CONTAINS Inte…
AT2G17720	AT2G17720		2-oxoglutarate (2OG) and Fe(II)-dependent oxygenase superfamily protein	2-oxoglutarate (2OG) and Fe(II)-dependent oxygenase superfamily protein; FUNCTIONS IN: oxidoreductase activity, acting on paired donors, with incorporation or reduction of molecular oxygen, 2-oxoglutarate as one donor, and incorporation of one atom each of oxygen into both donors, oxidoreductase activity, oxidoreductase activity, acting on paired donors, with incorporation or reduction of molecul…
AT2G18230	AT2G18230		pyrophosphorylase 2	pyrophosphorylase 2 (PPa2); FUNCTIONS IN: inorganic diphosphatase activity, pyrophosphatase activity; INVOLVED IN: phosphate metabolic process, metabolic process; LOCATED IN: membrane, cytoplasm; EXPRESSED IN: 22 plant structures; EXPRESSED DURING: 14 growth stages; CONTAINS InterPro DOMAIN/s: Inorganic pyrophosphatase (InterPro:IPR008162); BEST Arabidopsis thaliana protein match is: pyrophosphor…
AT2G18960	AT2G18960		H(+)-ATPase 1	H(+)-ATPase 1 (HA1); FUNCTIONS IN: protein binding, ATPase activity, hydrogen-exporting ATPase activity, phosphorylative mechanism; INVOLVED IN: response to water deprivation, proton transport, response to abscisic acid stimulus, regulation of stomatal movement; LOCATED IN: nucleus, plasma membrane, vacuole, membrane; EXPRESSED IN: 28 plant structures; EXPRESSED DURING: 16 growth stages; CONTAINS…
AT2G24040	AT2G24040		Low temperature and salt responsive protein family	Low temperature and salt responsive protein family; INVOLVED IN: response to cold, hyperosmotic salinity response; LOCATED IN: endomembrane system, integral to membrane; EXPRESSED IN: 22 plant structures; EXPRESSED DURING: 13 growth stages; CONTAINS InterPro DOMAIN/s: Uncharacterised protein family UPF0057 (InterPro:IPR000612); BEST Arabidopsis thaliana protein match is: Low temperature and salt …
AT2G24765	AT2G24765		ADP-ribosylation factor 3	ADP-ribosylation factor 3 (ARF3); FUNCTIONS IN: protein binding; INVOLVED IN: response to cadmium ion, N-terminal protein myristoylation; LOCATED IN: Golgi stack, plasma membrane, membrane; EXPRESSED IN: 25 plant structures; EXPRESSED DURING: 15 growth stages; CONTAINS InterPro DOMAIN/s: ADP-ribosylation factor (InterPro:IPR006688), Small GTP-binding protein (InterPro:IPR005225), Small GTPase SAR…
AT2G25710	AT2G25710		holocarboxylase synthase 1	holocarboxylase synthase 1 (HCS1); FUNCTIONS IN: biotin-[acetyl-CoA-carboxylase] ligase activity, catalytic activity; INVOLVED IN: protein modification process; EXPRESSED IN: 22 plant structures; EXPRESSED DURING: 13 growth stages; CONTAINS InterPro DOMAIN/s: Biotin protein ligase, C-terminal (InterPro:IPR003142), Biotin/lipoate A/B protein ligase (InterPro:IPR004143), Biotin--acetyl-CoA-carboxyl…
AT2G28840	AT2G28840		XB3 ortholog 1 in Arabidopsis thaliana	XB3 ortholog 1 in Arabidopsis thaliana (XBAT31); FUNCTIONS IN: zinc ion binding; EXPRESSED IN: 24 plant structures; EXPRESSED DURING: 15 growth stages; CONTAINS InterPro DOMAIN/s: Zinc finger, RING-type (InterPro:IPR001841), Ankyrin repeat-containing domain (InterPro:IPR020683), Ankyrin repeat (InterPro:IPR002110); BEST Arabidopsis thaliana protein match is: XB3 ortholog 3 in Arabidopsis thaliana…
AT2G29980	AT2G29980		fatty acid desaturase 3	fatty acid desaturase 3 (FAD3); CONTAINS InterPro DOMAIN/s: Protein of unknown function DUF3474 (InterPro:IPR021863), Fatty acid desaturase, type 1 (InterPro:IPR005804); BEST Arabidopsis thaliana protein match is: fatty acid desaturase 8 (TAIR:AT5G05580.1); Has 2578 Blast hits to 2575 proteins in 659 species: Archae - 0; Bacteria - 965; Metazoa - 19; Fungi - 262; Plants - 918; Viruses - 0; Other …
AT2G31730	AT2G31730		basic helix-loop-helix (bHLH) DNA-binding superfamily protein	basic helix-loop-helix (bHLH) DNA-binding superfamily protein; FUNCTIONS IN: sequence-specific DNA binding transcription factor activity; INVOLVED IN: response to ethylene stimulus, response to gibberellin stimulus; LOCATED IN: nucleus; EXPRESSED IN: 20 plant structures; EXPRESSED DURING: 13 growth stages; CONTAINS InterPro DOMAIN/s: Helix-loop-helix DNA-binding domain (InterPro:IPR001092), Helix…
AT2G32920	AT2G32920		PDI-like 2-3	PDI-like 2-3 (PDIL2-3); FUNCTIONS IN: protein disulfide isomerase activity; INVOLVED IN: response to endoplasmic reticulum stress; LOCATED IN: endoplasmic reticulum, plasma membrane, vacuole; EXPRESSED IN: 25 plant structures; EXPRESSED DURING: 15 growth stages; CONTAINS InterPro DOMAIN/s: Thioredoxin fold (InterPro:IPR012335), Disulphide isomerase (InterPro:IPR005788), Thioredoxin domain (InterP…
AT2G33150	AT2G33150		peroxisomal 3-ketoacyl-CoA thiolase 3	peroxisomal 3-ketoacyl-CoA thiolase 3 (PKT3); FUNCTIONS IN: acetyl-CoA C-acyltransferase activity; INVOLVED IN: fatty acid beta-oxidation, jasmonic acid biosynthetic process, response to wounding, fatty acid oxidation, glyoxysome organization; LOCATED IN: in 6 components; EXPRESSED IN: 26 plant structures; EXPRESSED DURING: 15 growth stages; CONTAINS InterPro DOMAIN/s: Thiolase (InterPro:IPR00215…
AT2G33210	AT2G33210		heat shock protein 60-2	heat shock protein 60-2 (HSP60-2); FUNCTIONS IN: copper ion binding, ATP binding; INVOLVED IN: inflammatory response, response to salt stress; LOCATED IN: mitochondrion, plasma membrane, chloroplast; EXPRESSED IN: 23 plant structures; EXPRESSED DURING: 15 growth stages; CONTAINS InterPro DOMAIN/s: Chaperonin Cpn60/TCP-1 (InterPro:IPR002423), Chaperonin Cpn60, conserved site (InterPro:IPR018370), …
AT2G33470	AT2G33470		glycolipid transfer protein 1	glycolipid transfer protein 1 (GLTP1); FUNCTIONS IN: glycolipid transporter activity, glycolipid binding; INVOLVED IN: glycolipid transport; LOCATED IN: plasma membrane; EXPRESSED IN: 25 plant structures; EXPRESSED DURING: 15 growth stages; CONTAINS InterPro DOMAIN/s: Glycolipid transfer protein, GLTP (InterPro:IPR014830); BEST Arabidopsis thaliana protein match is: Glycolipid transfer protein (G…
AT2G34250	AT2G34250		SecY protein transport family protein	SecY protein transport family protein; FUNCTIONS IN: P-P-bond-hydrolysis-driven protein transmembrane transporter activity; INVOLVED IN: response to salt stress, protein secretion; LOCATED IN: membrane; EXPRESSED IN: 23 plant structures; EXPRESSED DURING: 15 growth stages; CONTAINS InterPro DOMAIN/s: SecY protein (InterPro:IPR002208), Translocon Sec61/SecY, plug domain (InterPro:IPR019561); BEST …
AT2G34300	AT2G34300		S-adenosyl-L-methionine-dependent methyltransferases superfamily protein	S-adenosyl-L-methionine-dependent methyltransferases superfamily protein; CONTAINS InterPro DOMAIN/s: Protein of unknown function DUF248, methyltransferase putative (InterPro:IPR004159); BEST Arabidopsis thaliana protein match is: S-adenosyl-L-methionine-dependent methyltransferases superfamily protein (TAIR:AT1G29470.2); Has 54799 Blast hits to 24520 proteins in 1584 species: Archae - 172; Bacte…
AT2G34840	AT2G34840		Coatomer epsilon subunit	Coatomer epsilon subunit; FUNCTIONS IN: protein transporter activity, structural molecule activity, binding; INVOLVED IN: retrograde vesicle-mediated transport, Golgi to ER; LOCATED IN: COPI vesicle coat; EXPRESSED IN: 22 plant structures; EXPRESSED DURING: 13 growth stages; CONTAINS InterPro DOMAIN/s: Tetratricopeptide-like helical (InterPro:IPR011990), Coatomer, epsilon subunit (InterPro:IPR006…
AT2G37770	AT2G37770		NAD(P)-linked oxidoreductase superfamily protein	NAD(P)-linked oxidoreductase superfamily protein; FUNCTIONS IN: oxidoreductase activity; INVOLVED IN: oxidation reduction; EXPRESSED IN: 12 plant structures; EXPRESSED DURING: LP.04 four leaves visible, 4 anthesis, petal differentiation and expansion stage; CONTAINS InterPro DOMAIN/s: Aldo/keto reductase (InterPro:IPR001395), Aldo/keto reductase subgroup (InterPro:IPR020471), Aldo/keto reductase,…
AT2G39410	AT2G39410		alpha/beta-Hydrolases superfamily protein	alpha/beta-Hydrolases superfamily protein; BEST Arabidopsis thaliana protein match is: alpha/beta-Hydrolases superfamily protein (TAIR:AT2G39420.1); Has 1121 Blast hits to 1121 proteins in 359 species: Archae - 4; Bacteria - 510; Metazoa - 98; Fungi - 0; Plants - 370; Viruses - 30; Other Eukaryotes - 109 (source: NCBI BLink).
AT2G40550	AT2G40550		E2F target gene 1	E2F target gene 1 (ETG1); FUNCTIONS IN: molecular_function unknown; INVOLVED IN: sister chromatid cohesion, postreplication repair, DNA replication; LOCATED IN: nuclear replisome, nucleus, chloroplast envelope, MCM complex; EXPRESSED IN: 24 plant structures; EXPRESSED DURING: 15 growth stages; CONTAINS InterPro DOMAIN/s: Protein of unknown function DUF2044, membrane (InterPro:IPR019140); Has 3533…
AT2G40890	AT2G40890		cytochrome P450, family 98, subfamily A, polypeptide 3	cytochrome P450, family 98, subfamily A, polypeptide 3 (CYP98A3); FUNCTIONS IN: monooxygenase activity, p-coumarate 3-hydroxylase activity; INVOLVED IN: coumarin biosynthetic process, lignin biosynthetic process, phenylpropanoid biosynthetic process, flavonoid biosynthetic process; LOCATED IN: mitochondrion, endoplasmic reticulum, plasma membrane, microsome; EXPRESSED IN: 25 plant structures; EXP…
AT2G41220	AT2G41220		glutamate synthase 2	glutamate synthase 2 (GLU2); FUNCTIONS IN: glutamate synthase (ferredoxin) activity; INVOLVED IN: oxidation reduction, nitrogen compound metabolic process, glutamate biosynthetic process, metabolic process; LOCATED IN: chloroplast, chloroplast envelope; EXPRESSED IN: 24 plant structures; EXPRESSED DURING: 13 growth stages; CONTAINS InterPro DOMAIN/s: Glutamine amidotransferase, class-II (InterPro…
AT2G41420	AT2G41420		proline-rich family protein	proline-rich family protein; LOCATED IN: plasma membrane; EXPRESSED IN: 23 plant structures; EXPRESSED DURING: 15 growth stages; Has 12775 Blast hits to 6141 proteins in 617 species: Archae - 8; Bacteria - 1509; Metazoa - 4530; Fungi - 1572; Plants - 2511; Viruses - 428; Other Eukaryotes - 2217 (source: NCBI BLink).
AT2G43140	AT2G43140		basic helix-loop-helix (bHLH) DNA-binding superfamily protein	basic helix-loop-helix (bHLH) DNA-binding superfamily protein; FUNCTIONS IN: DNA binding, sequence-specific DNA binding transcription factor activity; INVOLVED IN: regulation of transcription; LOCATED IN: nucleus; EXPRESSED IN: root; CONTAINS InterPro DOMAIN/s: Helix-loop-helix DNA-binding domain (InterPro:IPR001092), Helix-loop-helix DNA-binding (InterPro:IPR011598); BEST Arabidopsis thaliana pr…
AT2G43710	AT2G43710		Plant stearoyl-acyl-carrier-protein desaturase family protein	SSI2; FUNCTIONS IN: acyl-[acyl-carrier-protein] desaturase activity, stearoyl-CoA 9-desaturase activity; INVOLVED IN: in 10 processes; LOCATED IN: chloroplast, chloroplast stroma, plastid; EXPRESSED IN: 22 plant structures; EXPRESSED DURING: 15 growth stages; CONTAINS InterPro DOMAIN/s: Ribonucleotide reductase-related (InterPro:IPR012348), Ferritin/ribonucleotide reductase-like (InterPro:IPR0090…
AT2G44210	AT2G44210		Protein of Unknown Function (DUF239)	Protein of Unknown Function (DUF239); INVOLVED IN: biological_process unknown; LOCATED IN: endomembrane system; EXPRESSED IN: 22 plant structures; EXPRESSED DURING: 14 growth stages; CONTAINS InterPro DOMAIN/s: Protein of unknown function DUF239, plant (InterPro:IPR004314); BEST Arabidopsis thaliana protein match is: Protein of Unknown Function (DUF239) (TAIR:AT1G55360.1); Has 745 Blast hits to 6…
AT2G45010	AT2G45010		PLAC8 family protein	PLAC8 family protein; CONTAINS InterPro DOMAIN/s: Protein of unknown function Cys-rich (InterPro:IPR006461); BEST Arabidopsis thaliana protein match is: PLAC8 family protein (TAIR:AT5G51400.1); Has 558 Blast hits to 557 proteins in 52 species: Archae - 0; Bacteria - 0; Metazoa - 9; Fungi - 22; Plants - 524; Viruses - 0; Other Eukaryotes - 3 (source: NCBI BLink).
AT2G45070	AT2G45070		Preprotein translocase Sec, Sec61-beta subunit protein	SUPPRESSORS OF SECRETION-DEFECTIVE 61 BETA (SEC61 BETA); CONTAINS InterPro DOMAIN/s: Preprotein translocase Sec, Sec61-beta subunit, eukarya (InterPro:IPR016482), Preprotein translocase Sec, Sec61-beta subunit (InterPro:IPR005609); BEST Arabidopsis thaliana protein match is: Preprotein translocase Sec, Sec61-beta subunit protein (TAIR:AT3G60540.2); Has 394 Blast hits to 394 proteins in 149 specie…
AT2G45170	AT2G45170		AUTOPHAGY 8E	AUTOPHAGY 8E (ATG8E); CONTAINS InterPro DOMAIN/s: Light chain 3 (LC3) (InterPro:IPR004241); BEST Arabidopsis thaliana protein match is: Ubiquitin-like superfamily protein (TAIR:AT4G16520.2); Has 30201 Blast hits to 17322 proteins in 780 species: Archae - 12; Bacteria - 1396; Metazoa - 17338; Fungi - 3422; Plants - 5037; Viruses - 0; Other Eukaryotes - 2996 (source: NCBI BLink).
AT2G45790	AT2G45790		phosphomannomutase	phosphomannomutase (PMM); FUNCTIONS IN: protein binding, phosphomannomutase activity; INVOLVED IN: L-ascorbic acid biosynthetic process, response to salt stress, mannose biosynthetic process; LOCATED IN: cytoplasm; EXPRESSED IN: 24 plant structures; EXPRESSED DURING: 13 growth stages; CONTAINS InterPro DOMAIN/s: Eukaryotic phosphomannomutase (InterPro:IPR005002), HAD-superfamily hydrolase, subfam…
AT2G46780	AT2G46780		RNA-binding (RRM/RBD/RNP motifs) family protein	RNA-binding (RRM/RBD/RNP motifs) family protein; FUNCTIONS IN: RNA binding, nucleotide binding, nucleic acid binding; INVOLVED IN: biological_process unknown; LOCATED IN: cellular_component unknown; EXPRESSED IN: 22 plant structures; EXPRESSED DURING: 13 growth stages; CONTAINS InterPro DOMAIN/s: RNA recognition motif, RNP-1 (InterPro:IPR000504), Nucleotide-binding, alpha-beta plait (InterPro:IPR…
AT2G47470	AT2G47470		thioredoxin family protein	UNFERTILIZED EMBRYO SAC 5 (UNE5); FUNCTIONS IN: protein disulfide isomerase activity; INVOLVED IN: in 6 processes; LOCATED IN: endoplasmic reticulum, plasma membrane, plant-type cell wall; EXPRESSED IN: 26 plant structures; EXPRESSED DURING: 15 growth stages; CONTAINS InterPro DOMAIN/s: Thioredoxin fold (InterPro:IPR012335), Disulphide isomerase (InterPro:IPR005788), Thioredoxin domain (InterPro:…
AT3G02520	AT3G02520		general regulatory factor 7	general regulatory factor 7 (GRF7); FUNCTIONS IN: protein phosphorylated amino acid binding; LOCATED IN: nuclear envelope, chloroplast stroma, plasma membrane, chloroplast, cytoplasm; EXPRESSED IN: 24 plant structures; EXPRESSED DURING: 15 growth stages; CONTAINS InterPro DOMAIN/s: 14-3-3 protein (InterPro:IPR000308); BEST Arabidopsis thaliana protein match is: general regulatory factor 3 (TAIR:A…
AT3G04810	AT3G04810		NIMA-related kinase 2	NIMA-related kinase 2 (NEK2); FUNCTIONS IN: protein serine/threonine kinase activity, protein kinase activity, kinase activity, ATP binding; INVOLVED IN: protein amino acid phosphorylation; LOCATED IN: cellular_component unknown; EXPRESSED IN: 24 plant structures; EXPRESSED DURING: 14 growth stages; CONTAINS InterPro DOMAIN/s: Protein kinase, ATP binding site (InterPro:IPR017441), Protein kinase,…
AT3G05880	AT3G05880		Low temperature and salt responsive protein family	RARE-COLD-INDUCIBLE 2A (RCI2A); CONTAINS InterPro DOMAIN/s: Uncharacterised protein family UPF0057 (InterPro:IPR000612); BEST Arabidopsis thaliana protein match is: Low temperature and salt responsive protein family (TAIR:AT3G05890.1); Has 1394 Blast hits to 1394 proteins in 470 species: Archae - 0; Bacteria - 656; Metazoa - 39; Fungi - 282; Plants - 382; Viruses - 0; Other Eukaryotes - 35 (sourc…
AT3G05910	AT3G05910		Pectinacetylesterase family protein	Pectinacetylesterase family protein; FUNCTIONS IN: carboxylesterase activity; INVOLVED IN: biological_process unknown; LOCATED IN: endomembrane system; EXPRESSED IN: 22 plant structures; EXPRESSED DURING: 13 growth stages; CONTAINS InterPro DOMAIN/s: Pectinacetylesterase (InterPro:IPR004963); BEST Arabidopsis thaliana protein match is: Pectinacetylesterase family protein (TAIR:AT5G26670.1); Has 5…
AT3G07680	AT3G07680		emp24/gp25L/p24 family/GOLD family protein	emp24/gp25L/p24 family/GOLD family protein; FUNCTIONS IN: protein transmembrane transporter activity; INVOLVED IN: intracellular protein transport, transport; LOCATED IN: endomembrane system, integral to membrane, membrane; EXPRESSED IN: 23 plant structures; EXPRESSED DURING: 15 growth stages; CONTAINS InterPro DOMAIN/s: GOLD (InterPro:IPR009038), emp24/gp25L/p24 (InterPro:IPR000348); BEST Arabid…
AT3G08610	AT3G08610			unknown protein; Has 40 Blast hits to 40 proteins in 15 species: Archae - 0; Bacteria - 0; Metazoa - 0; Fungi - 0; Plants - 40; Viruses - 0; Other Eukaryotes - 0 (source: NCBI BLink).
AT3G09820	AT3G09820		adenosine kinase 1	adenosine kinase 1 (ADK1); FUNCTIONS IN: adenosine kinase activity, copper ion binding; INVOLVED IN: response to cadmium ion, response to trehalose-6-phosphate stimulus, adenosine salvage; LOCATED IN: cytosol, apoplast, plasma membrane, chloroplast, membrane; EXPRESSED IN: 33 plant structures; EXPRESSED DURING: 17 growth stages; CONTAINS InterPro DOMAIN/s: Carbohydrate/purine kinase (InterPro:IPR…
AT3G13040	AT3G13040		myb-like HTH transcriptional regulator family protein	myb-like HTH transcriptional regulator family protein; CONTAINS InterPro DOMAIN/s: Homeodomain-like (InterPro:IPR009057), Myb, DNA-binding (InterPro:IPR014778), HTH transcriptional regulator, Myb-type, DNA-binding (InterPro:IPR017930), Myb-like DNA-binding domain, SHAQKYF class (InterPro:IPR006447), Homeodomain-related (InterPro:IPR012287); BEST Arabidopsis thaliana protein match is: phosphate st…
AT3G13690	AT3G13690		Protein kinase protein with adenine nucleotide alpha hydrolases-like domain	Protein kinase protein with adenine nucleotide alpha hydrolases-like domain; FUNCTIONS IN: protein tyrosine kinase activity, protein kinase activity, kinase activity, ATP binding; INVOLVED IN: protein amino acid phosphorylation; LOCATED IN: cellular_component unknown; EXPRESSED IN: 23 plant structures; EXPRESSED DURING: 13 growth stages; CONTAINS InterPro DOMAIN/s: Protein kinase, catalytic domai…
AT3G13870	AT3G13870		Root hair defective 3 GTP-binding protein (RHD3)	ROOT HAIR DEFECTIVE 3 (RHD3); FUNCTIONS IN: GTP binding; INVOLVED IN: root epidermal cell differentiation, plant-type cell wall biogenesis, ER to Golgi vesicle-mediated transport, actin cytoskeleton organization, cell tip growth; LOCATED IN: endoplasmic reticulum, plasma membrane, cytoplasm; EXPRESSED IN: 25 plant structures; EXPRESSED DURING: 14 growth stages; CONTAINS InterPro DOMAIN/s: Root ha…
AT3G14790	AT3G14790		rhamnose biosynthesis 3	rhamnose biosynthesis 3 (RHM3); CONTAINS InterPro DOMAIN/s: NAD-dependent epimerase/dehydratase (InterPro:IPR001509), NAD(P)-binding domain (InterPro:IPR016040), dTDP-4-dehydrorhamnose reductase (InterPro:IPR005913); BEST Arabidopsis thaliana protein match is: NAD-dependent epimerase/dehydratase family protein (TAIR:AT1G53500.1); Has 53605 Blast hits to 53390 proteins in 3033 species: Archae - 94…
AT3G14840	AT3G14840		Leucine-rich repeat transmembrane protein kinase	Leucine-rich repeat transmembrane protein kinase; FUNCTIONS IN: protein kinase activity, ATP binding; INVOLVED IN: protein amino acid phosphorylation; LOCATED IN: plasma membrane; EXPRESSED IN: 25 plant structures; EXPRESSED DURING: 14 growth stages; BEST Arabidopsis thaliana protein match is: Leucine-rich repeat transmembrane protein kinase (TAIR:AT1G07650.1); Has 83 Blast hits to 83 proteins in…
AT3G15530	AT3G15530		S-adenosyl-L-methionine-dependent methyltransferases superfamily protein	S-adenosyl-L-methionine-dependent methyltransferases superfamily protein; FUNCTIONS IN: methyltransferase activity; INVOLVED IN: metabolic process; LOCATED IN: cellular_component unknown; EXPRESSED IN: 22 plant structures; EXPRESSED DURING: 14 growth stages; CONTAINS InterPro DOMAIN/s: Methyltransferase type 11 (InterPro:IPR013216); BEST Arabidopsis thaliana protein match is: S-adenosyl-L-methion…
AT3G16500	AT3G16500		phytochrome-associated protein 1	phytochrome-associated protein 1 (PAP1); FUNCTIONS IN: sequence-specific DNA binding transcription factor activity; INVOLVED IN: response to auxin stimulus; LOCATED IN: nucleus; EXPRESSED IN: 22 plant structures; EXPRESSED DURING: 13 growth stages; CONTAINS InterPro DOMAIN/s: Aux/IAA-ARF-dimerisation (InterPro:IPR011525), AUX/IAA protein (InterPro:IPR003311); BEST Arabidopsis thaliana protein mat…
AT3G16950	AT3G16950		lipoamide dehydrogenase 1	lipoamide dehydrogenase 1 (LPD1); FUNCTIONS IN: dihydrolipoyl dehydrogenase activity; INVOLVED IN: acetyl-CoA biosynthetic process from pyruvate; LOCATED IN: nucleolus, chloroplast stroma, chloroplast, chloroplast envelope; EXPRESSED IN: 23 plant structures; EXPRESSED DURING: 14 growth stages; CONTAINS InterPro DOMAIN/s: FAD-dependent pyridine nucleotide-disulphide oxidoreductase (InterPro:IPR013…
AT3G17820	AT3G17820		glutamine synthetase 1.3	glutamine synthetase 1.3 (GLN1.3); FUNCTIONS IN: glutamate-ammonia ligase activity, copper ion binding; INVOLVED IN: in 6 processes; LOCATED IN: cytosol, cytosolic ribosome, chloroplast, plasma membrane; EXPRESSED IN: 24 plant structures; EXPRESSED DURING: 17 growth stages; CONTAINS InterPro DOMAIN/s: Glutamine synthetase, catalytic domain (InterPro:IPR008146), Glutamine synthetase, beta-Grasp (I…
AT3G17900	AT3G17900			unknown protein; FUNCTIONS IN: molecular_function unknown; INVOLVED IN: biological_process unknown; LOCATED IN: cellular_component unknown; EXPRESSED IN: 23 plant structures; EXPRESSED DURING: 13 growth stages; Has 45 Blast hits to 44 proteins in 14 species: Archae - 0; Bacteria - 0; Metazoa - 2; Fungi - 2; Plants - 39; Viruses - 0; Other Eukaryotes - 2 (source: NCBI BLink).
AT3G20820	AT3G20820		Leucine-rich repeat (LRR) family protein	Leucine-rich repeat (LRR) family protein; INVOLVED IN: signal transduction, defense response; LOCATED IN: apoplast, cell wall, chloroplast, membrane; EXPRESSED IN: 23 plant structures; EXPRESSED DURING: 13 growth stages; CONTAINS InterPro DOMAIN/s: Leucine-rich repeat-containing N-terminal domain, type 2 (InterPro:IPR013210), Leucine-rich repeat (InterPro:IPR001611); BEST Arabidopsis thaliana pro…
AT3G22770	AT3G22770		F-box associated ubiquitination effector family protein	F-box associated ubiquitination effector family protein; CONTAINS InterPro DOMAIN/s: F-box associated domain, type 1 (InterPro:IPR006527), F-box associated interaction domain (InterPro:IPR017451); BEST Arabidopsis thaliana protein match is: F-box and associated interaction domains-containing protein (TAIR:AT3G19470.2); Has 986 Blast hits to 952 proteins in 13 species: Archae - 0; Bacteria - 0; Me…
AT3G23600	AT3G23600		alpha/beta-Hydrolases superfamily protein	alpha/beta-Hydrolases superfamily protein; FUNCTIONS IN: hydrolase activity; INVOLVED IN: response to salt stress; LOCATED IN: apoplast, nucleus, plasma membrane, cytoplasm; EXPRESSED IN: 24 plant structures; EXPRESSED DURING: 14 growth stages; CONTAINS InterPro DOMAIN/s: Dienelactone hydrolase (InterPro:IPR002925); BEST Arabidopsis thaliana protein match is: alpha/beta-Hydrolases superfamily pro…
AT3G23730	AT3G23730		xyloglucan endotransglucosylase/hydrolase 16	xyloglucan endotransglucosylase/hydrolase 16 (XTH16); FUNCTIONS IN: hydrolase activity, acting on glycosyl bonds, hydrolase activity, hydrolyzing O-glycosyl compounds, xyloglucan:xyloglucosyl transferase activity; INVOLVED IN: carbohydrate metabolic process, cellular glucan metabolic process; LOCATED IN: endomembrane system, cell wall, apoplast; EXPRESSED IN: 22 plant structures; EXPRESSED DURING…
AT3G25140	AT3G25140		Nucleotide-diphospho-sugar transferases superfamily protein	QUASIMODO 1 (QUA1); FUNCTIONS IN: transferase activity, transferring hexosyl groups, polygalacturonate 4-alpha-galacturonosyltransferase activity, transferase activity, transferring glycosyl groups; INVOLVED IN: carbohydrate biosynthetic process, pectin biosynthetic process, homogalacturonan biosynthetic process; LOCATED IN: mitochondrion, Golgi apparatus; EXPRESSED IN: 25 plant structures; EXPRE…
AT3G26520	AT3G26520		tonoplast intrinsic protein 2	tonoplast intrinsic protein 2 (TIP2); FUNCTIONS IN: water channel activity; INVOLVED IN: response to salt stress, transport, defense response to bacterium, hydrogen peroxide transmembrane transport, water homeostasis; LOCATED IN: in 6 components; EXPRESSED IN: 25 plant structures; EXPRESSED DURING: 14 growth stages; CONTAINS InterPro DOMAIN/s: Major intrinsic protein, conserved site (InterPro:IPR…
AT3G27820	AT3G27820		monodehydroascorbate reductase 4	monodehydroascorbate reductase 4 (MDAR4); FUNCTIONS IN: monodehydroascorbate reductase (NADH) activity; INVOLVED IN: hydrogen peroxide catabolic process; LOCATED IN: peroxisomal membrane, chloroplast envelope; EXPRESSED IN: 22 plant structures; EXPRESSED DURING: 13 growth stages; CONTAINS InterPro DOMAIN/s: FAD/NAD-linked reductase, dimerisation (InterPro:IPR016156), FAD-dependent pyridine nucleo…
AT3G28490	AT3G28490		Oxoglutarate/iron-dependent oxygenase	Oxoglutarate/iron-dependent oxygenase; FUNCTIONS IN: oxidoreductase activity, acting on paired donors, with incorporation or reduction of molecular oxygen, 2-oxoglutarate as one donor, and incorporation of one atom each of oxygen into both donors, oxidoreductase activity, oxidoreductase activity, acting on paired donors, with incorporation or reduction of molecular oxygen, iron ion binding, L-asc…
AT3G28900	AT3G28900		Ribosomal protein L34e superfamily protein	Ribosomal protein L34e superfamily protein; FUNCTIONS IN: structural constituent of ribosome; INVOLVED IN: translation, ribosome biogenesis; LOCATED IN: cytosolic ribosome, ribosome, cytosolic large ribosomal subunit; EXPRESSED IN: 22 plant structures; EXPRESSED DURING: 13 growth stages; CONTAINS InterPro DOMAIN/s: Ribosomal protein L34e, conserved site (InterPro:IPR018065), Ribosomal protein L34…
AT3G29970	AT3G29970		B12D protein	B12D protein; FUNCTIONS IN: molecular_function unknown; INVOLVED IN: biological_process unknown; LOCATED IN: endomembrane system; EXPRESSED IN: 8 plant structures; EXPRESSED DURING: F mature embryo stage, 4 leaf senescence stage, petal differentiation and expansion stage, E expanded cotyledon stage, D bilateral stage; CONTAINS InterPro DOMAIN/s: B12D (InterPro:IPR010530); BEST Arabidopsis thalian…
AT3G30180	AT3G30180		brassinosteroid-6-oxidase 2	brassinosteroid-6-oxidase 2 (BR6OX2); FUNCTIONS IN: monooxygenase activity, oxygen binding; INVOLVED IN: response to light stimulus, circadian rhythm, brassinosteroid biosynthetic process; LOCATED IN: endomembrane system; EXPRESSED IN: 24 plant structures; EXPRESSED DURING: 14 growth stages; CONTAINS InterPro DOMAIN/s: Cytochrome P450 (InterPro:IPR001128), Cytochrome P450, E-class, group I (Inter…
AT3G43190	AT3G43190		sucrose synthase 4	sucrose synthase 4 (SUS4); FUNCTIONS IN: UDP-glycosyltransferase activity, sucrose synthase activity, transferase activity, transferring glycosyl groups; INVOLVED IN: sucrose biosynthetic process, response to hypoxia; LOCATED IN: plasma membrane, vacuole, membrane; EXPRESSED IN: 15 plant structures; EXPRESSED DURING: 6 growth stages; CONTAINS InterPro DOMAIN/s: Sucrose synthase, plant/cyanobacter…
AT3G43300	AT3G43300		HOPM interactor 7	HOPM interactor 7 (ATMIN7); FUNCTIONS IN: protein binding, guanyl-nucleotide exchange factor activity; INVOLVED IN: defense response to bacterium, vesicle-mediated transport, growth; LOCATED IN: trans-Golgi network, early endosome; EXPRESSED IN: 24 plant structures; EXPRESSED DURING: 15 growth stages; CONTAINS InterPro DOMAIN/s: SEC7-like (InterPro:IPR000904), Armadillo-type fold (InterPro:IPR016…
AT3G47990	AT3G47990		SUGAR-INSENSITIVE 3	SUGAR-INSENSITIVE 3 (SIS3); FUNCTIONS IN: ubiquitin-protein ligase activity, zinc ion binding; INVOLVED IN: sugar mediated signaling pathway; LOCATED IN: endomembrane system; EXPRESSED IN: 23 plant structures; EXPRESSED DURING: 13 growth stages; CONTAINS InterPro DOMAIN/s: Zinc finger, RING-type (InterPro:IPR001841), Zinc finger, C3HC4 RING-type (InterPro:IPR018957); BEST Arabidopsis thaliana pro…
AT3G48140	AT3G48140		B12D protein	B12D protein; CONTAINS InterPro DOMAIN/s: B12D (InterPro:IPR010530); BEST Arabidopsis thaliana protein match is: B12D protein (TAIR:AT3G29970.1); Has 143 Blast hits to 143 proteins in 25 species: Archae - 0; Bacteria - 0; Metazoa - 0; Fungi - 0; Plants - 143; Viruses - 0; Other Eukaryotes - 0 (source: NCBI BLink).
AT3G50530	AT3G50530		CDPK-related kinase	CDPK-related kinase (CRK); FUNCTIONS IN: in 6 functions; INVOLVED IN: protein amino acid phosphorylation, N-terminal protein myristoylation; LOCATED IN: plasma membrane; EXPRESSED IN: 24 plant structures; EXPRESSED DURING: 13 growth stages; CONTAINS InterPro DOMAIN/s: Protein kinase, ATP binding site (InterPro:IPR017441), Serine/threonine-protein kinase domain (InterPro:IPR002290), Serine/threoni…
AT3G50660	AT3G50660		Cytochrome P450 superfamily protein	DWARF 4 (DWF4); CONTAINS InterPro DOMAIN/s: Cytochrome P450 (InterPro:IPR001128), Cytochrome P450, conserved site (InterPro:IPR017972), Cytochrome P450, E-class, group I (InterPro:IPR002401); BEST Arabidopsis thaliana protein match is: Cytochrome P450 superfamily protein (TAIR:AT5G05690.1); Has 31120 Blast hits to 31036 proteins in 1650 species: Archae - 61; Bacteria - 5303; Metazoa - 10591; Fung…
AT3G52450	AT3G52450		plant U-box 22	plant U-box 22 (PUB22); CONTAINS InterPro DOMAIN/s: U box domain (InterPro:IPR003613), Armadillo-type fold (InterPro:IPR016024); BEST Arabidopsis thaliana protein match is: plant U-box 23 (TAIR:AT2G35930.1); Has 2414 Blast hits to 2402 proteins in 185 species: Archae - 0; Bacteria - 30; Metazoa - 243; Fungi - 90; Plants - 1816; Viruses - 3; Other Eukaryotes - 232 (source: NCBI BLink).
AT3G53520	AT3G53520		UDP-glucuronic acid decarboxylase 1	UDP-glucuronic acid decarboxylase 1 (UXS1); FUNCTIONS IN: UDP-glucuronate decarboxylase activity, catalytic activity; INVOLVED IN: nucleotide-sugar metabolic process, D-xylose metabolic process; LOCATED IN: Golgi apparatus, membrane; EXPRESSED IN: 25 plant structures; EXPRESSED DURING: 14 growth stages; CONTAINS InterPro DOMAIN/s: NAD-dependent epimerase/dehydratase (InterPro:IPR001509), NAD(P)-b…
AT3G54960	AT3G54960		PDI-like 1-3	PDI-like 1-3 (PDIL1-3); FUNCTIONS IN: protein disulfide isomerase activity; INVOLVED IN: response to endoplasmic reticulum stress; LOCATED IN: endoplasmic reticulum, plasma membrane, chloroplast; EXPRESSED IN: 27 plant structures; EXPRESSED DURING: 13 growth stages; CONTAINS InterPro DOMAIN/s: Thioredoxin fold (InterPro:IPR012335), Disulphide isomerase (InterPro:IPR005788), Thioredoxin domain (In…
AT3G55410	AT3G55410		2-oxoglutarate dehydrogenase, E1 component	2-oxoglutarate dehydrogenase, E1 component; FUNCTIONS IN: oxoglutarate dehydrogenase (succinyl-transferring) activity, cobalt ion binding, zinc ion binding; INVOLVED IN: glycolysis, metabolic process; LOCATED IN: mitochondrion; EXPRESSED IN: 25 plant structures; EXPRESSED DURING: 15 growth stages; CONTAINS InterPro DOMAIN/s: 2-oxoglutarate dehydrogenase, E1 component (InterPro:IPR011603), Dehydro…
AT3G55440	AT3G55440		triosephosphate isomerase	triosephosphate isomerase (TPI); FUNCTIONS IN: triose-phosphate isomerase activity, copper ion binding; INVOLVED IN: in 7 processes; LOCATED IN: in 8 components; EXPRESSED IN: 27 plant structures; EXPRESSED DURING: 15 growth stages; CONTAINS InterPro DOMAIN/s: Triosephosphate isomerase, active site (InterPro:IPR020861), Aldolase-type TIM barrel (InterPro:IPR013785), Triosephosphate isomerase (Int…
AT3G56090	AT3G56090		ferritin 3	ferritin 3 (FER3); FUNCTIONS IN: oxidoreductase activity, ferric iron binding, binding, transition metal ion binding; INVOLVED IN: in 8 processes; LOCATED IN: chloroplast, membrane, chloroplast envelope; EXPRESSED IN: 23 plant structures; EXPRESSED DURING: 14 growth stages; CONTAINS InterPro DOMAIN/s: Ferritin, N-terminal (InterPro:IPR001519), Ferritin-related (InterPro:IPR012347), Ferritin-like …
AT3G56800	AT3G56800		calmodulin 3	calmodulin 3 (CAM3); FUNCTIONS IN: calcium ion binding; INVOLVED IN: calcium-mediated signaling; LOCATED IN: vacuole, cytoplasm; EXPRESSED IN: 24 plant structures; EXPRESSED DURING: 15 growth stages; CONTAINS InterPro DOMAIN/s: EF-Hand 1, calcium-binding site (InterPro:IPR018247), EF-HAND 2 (InterPro:IPR018249), EF-hand-like domain (InterPro:IPR011992), Calcium-binding EF-hand (InterPro:IPR002048…
AT3G56950	AT3G56950		small and basic intrinsic protein 2;1	small and basic intrinsic protein 2;1 (SIP2;1); FUNCTIONS IN: transporter activity; INVOLVED IN: transport; LOCATED IN: endoplasmic reticulum, membrane; EXPRESSED IN: 27 plant structures; EXPRESSED DURING: 15 growth stages; CONTAINS InterPro DOMAIN/s: Major intrinsic protein (InterPro:IPR000425); BEST Arabidopsis thaliana protein match is: Aquaporin-like superfamily protein (TAIR:AT5G18290.2); Ha…
AT3G57330	AT3G57330		autoinhibited Ca2+-ATPase 11	autoinhibited Ca2+-ATPase 11 (ACA11); FUNCTIONS IN: calcium-transporting ATPase activity, calmodulin binding; INVOLVED IN: defense response to bacterium, negative regulation of programmed cell death, anion homeostasis; LOCATED IN: plant-type vacuole membrane, chloroplast, plasma membrane, vacuole; EXPRESSED IN: 26 plant structures; EXPRESSED DURING: 15 growth stages; CONTAINS InterPro DOMAIN/s: A…
AT3G57650	AT3G57650		lysophosphatidyl acyltransferase 2	lysophosphatidyl acyltransferase 2 (LPAT2); FUNCTIONS IN: 1-acylglycerol-3-phosphate O-acyltransferase activity; INVOLVED IN: metabolic process; LOCATED IN: endoplasmic reticulum; EXPRESSED IN: 28 plant structures; EXPRESSED DURING: 15 growth stages; CONTAINS InterPro DOMAIN/s: Phospholipid/glycerol acyltransferase (InterPro:IPR002123); BEST Arabidopsis thaliana protein match is: lysophosphatidyl…
AT3G58730	AT3G58730		vacuolar ATP synthase subunit D (VATD) / V-ATPase D subunit / vacuolar proton pump D subunit (VATPD)	vacuolar ATP synthase subunit D (VATD) / V-ATPase D subunit / vacuolar proton pump D subunit (VATPD); FUNCTIONS IN: ATPase activity, coupled to transmembrane movement of substances, proton-transporting ATPase activity, rotational mechanism; INVOLVED IN: ATP synthesis coupled proton transport; LOCATED IN: vacuolar membrane, plasma membrane, vacuole, membrane, plant-type vacuole; EXPRESSED IN: 26 p…
AT3G60540	AT3G60540		Preprotein translocase Sec, Sec61-beta subunit protein	Preprotein translocase Sec, Sec61-beta subunit protein; CONTAINS InterPro DOMAIN/s: Preprotein translocase Sec, Sec61-beta subunit, eukarya (InterPro:IPR016482), Preprotein translocase Sec, Sec61-beta subunit (InterPro:IPR005609); BEST Arabidopsis thaliana protein match is: Preprotein translocase Sec, Sec61-beta subunit protein (TAIR:AT2G45070.4); Has 393 Blast hits to 393 proteins in 149 species…
AT3G62600	AT3G62600		DNAJ heat shock family protein	ATERDJ3B; FUNCTIONS IN: unfolded protein binding, heat shock protein binding; INVOLVED IN: protein folding, PAMP-induced immunity; LOCATED IN: plasma membrane, endoplasmic reticulum lumen; EXPRESSED IN: 23 plant structures; EXPRESSED DURING: 15 growth stages; CONTAINS InterPro DOMAIN/s: Molecular chaperone, heat shock protein, Hsp40, DnaJ (InterPro:IPR015609), HSP40/DnaJ peptide-binding (InterPro…
AT4G01610	AT4G01610		Cysteine proteinases superfamily protein	Cysteine proteinases superfamily protein; FUNCTIONS IN: cysteine-type endopeptidase activity, cysteine-type peptidase activity; INVOLVED IN: proteolysis, regulation of catalytic activity; LOCATED IN: vacuole; EXPRESSED IN: 22 plant structures; EXPRESSED DURING: 13 growth stages; CONTAINS InterPro DOMAIN/s: Peptidase C1A, papain (InterPro:IPR013128), Peptidase C1A, cathepsin B (InterPro:IPR015643)…
AT4G02060	AT4G02060		Minichromosome maintenance (MCM2/3/5) family protein	PROLIFERA (PRL); FUNCTIONS IN: protein binding, DNA-dependent ATPase activity, DNA binding, ATP binding; INVOLVED IN: sugar mediated signaling pathway, cell proliferation, DNA-dependent DNA replication initiation, DNA unwinding involved in replication; LOCATED IN: nuclear chromatin, nucleus, cytoplasm; EXPRESSED IN: 25 plant structures; EXPRESSED DURING: 16 growth stages; CONTAINS InterPro DOMAIN…
AT4G02500	AT4G02500		UDP-xylosyltransferase 2	UDP-xylosyltransferase 2 (XT2); FUNCTIONS IN: xyloglucan 6-xylosyltransferase activity, UDP-xylosyltransferase activity, transferase activity, transferring glycosyl groups, transferase activity; INVOLVED IN: polysaccharide biosynthetic process, xyloglucan biosynthetic process, root hair elongation; LOCATED IN: mitochondrion, integral to membrane; EXPRESSED IN: 22 plant structures; EXPRESSED DURIN…
AT4G03210	AT4G03210		xyloglucan endotransglucosylase/hydrolase 9	xyloglucan endotransglucosylase/hydrolase 9 (XTH9); FUNCTIONS IN: hydrolase activity, acting on glycosyl bonds, xyloglucan:xyloglucosyl transferase activity; INVOLVED IN: carbohydrate metabolic process, cellular glucan metabolic process; LOCATED IN: endomembrane system, apoplast, cell wall; EXPRESSED IN: 27 plant structures; EXPRESSED DURING: 13 growth stages; CONTAINS InterPro DOMAIN/s: Xylogluc…
AT4G12840	AT4G12840		Protein of unknown function (DUF707)	Protein of unknown function (DUF707); CONTAINS InterPro DOMAIN/s: Protein of unknown function DUF707 (InterPro:IPR007877); BEST Arabidopsis thaliana protein match is: Protein of unknown function (DUF707) (TAIR:AT4G18530.1); Has 319 Blast hits to 319 proteins in 27 species: Archae - 0; Bacteria - 13; Metazoa - 0; Fungi - 0; Plants - 303; Viruses - 0; Other Eukaryotes - 3 (source: NCBI BLink).
AT4G12910	AT4G12910		serine carboxypeptidase-like 20	serine carboxypeptidase-like 20 (scpl20); FUNCTIONS IN: serine-type carboxypeptidase activity; INVOLVED IN: proteolysis; LOCATED IN: vacuole; EXPRESSED IN: 23 plant structures; EXPRESSED DURING: 13 growth stages; CONTAINS InterPro DOMAIN/s: Peptidase S10, serine carboxypeptidase (InterPro:IPR001563), Peptidase S10, serine carboxypeptidase, active site (InterPro:IPR018202); BEST Arabidopsis thalia…
AT4G15630	AT4G15630		Uncharacterised protein family (UPF0497)	Uncharacterised protein family (UPF0497); FUNCTIONS IN: molecular_function unknown; INVOLVED IN: biological_process unknown; LOCATED IN: plasma membrane; EXPRESSED IN: 23 plant structures; EXPRESSED DURING: 13 growth stages; CONTAINS InterPro DOMAIN/s: Uncharacterised protein family UPF0497, trans-membrane plant (InterPro:IPR006702), Uncharacterised protein family UPF0497, trans-membrane plant su…
AT4G16845	AT4G16845		VEFS-Box of polycomb protein	REDUCED VERNALIZATION RESPONSE 2 (VRN2); CONTAINS InterPro DOMAIN/s: Polycomb protein, VEFS-Box (InterPro:IPR019135); BEST Arabidopsis thaliana protein match is: VEFS-Box of polycomb protein (TAIR:AT5G51230.1); Has 30201 Blast hits to 17322 proteins in 780 species: Archae - 12; Bacteria - 1396; Metazoa - 17338; Fungi - 3422; Plants - 5037; Viruses - 0; Other Eukaryotes - 2996 (source: NCBI BLink).
AT4G18030	AT4G18030		S-adenosyl-L-methionine-dependent methyltransferases superfamily protein	S-adenosyl-L-methionine-dependent methyltransferases superfamily protein; INVOLVED IN: biological_process unknown; LOCATED IN: Golgi apparatus, plasma membrane, plant-type cell wall; EXPRESSED IN: 24 plant structures; EXPRESSED DURING: 14 growth stages; CONTAINS InterPro DOMAIN/s: Protein of unknown function DUF248, methyltransferase putative (InterPro:IPR004159); BEST Arabidopsis thaliana protei…
AT4G19450	AT4G19450		Major facilitator superfamily protein	Major facilitator superfamily protein; FUNCTIONS IN: molecular_function unknown; INVOLVED IN: biological_process unknown; LOCATED IN: endomembrane system; EXPRESSED IN: 22 plant structures; EXPRESSED DURING: 13 growth stages; CONTAINS InterPro DOMAIN/s: Nodulin-like (InterPro:IPR010658), Major facilitator superfamily, general substrate transporter (InterPro:IPR016196); BEST Arabidopsis thaliana p…
AT4G19490	AT4G19490		VPS54	VPS54; INVOLVED IN: retrograde transport, endosome to Golgi; LOCATED IN: chloroplast; EXPRESSED IN: male gametophyte; EXPRESSED DURING: L mature pollen stage; CONTAINS InterPro DOMAIN/s: Vacuolar protein sorting-associated protein 54 (InterPro:IPR019515), Vps54-like (InterPro:IPR012501); Has 30201 Blast hits to 17322 proteins in 780 species: Archae - 12; Bacteria - 1396; Metazoa - 17338; Fungi - …
AT4G19810	AT4G19810		Glycosyl hydrolase family protein with chitinase insertion domain	Glycosyl hydrolase family protein with chitinase insertion domain; FUNCTIONS IN: cation binding, chitinase activity, hydrolase activity, hydrolyzing O-glycosyl compounds, catalytic activity; INVOLVED IN: carbohydrate metabolic process; LOCATED IN: cell wall; EXPRESSED IN: 10 plant structures; EXPRESSED DURING: LP.04 four leaves visible, 4 anthesis, C globular stage; CONTAINS InterPro DOMAIN/s: Gl…
AT4G19820	AT4G19820		Glycosyl hydrolase family protein with chitinase insertion domain	Glycosyl hydrolase family protein with chitinase insertion domain; FUNCTIONS IN: cation binding, hydrolase activity, hydrolyzing O-glycosyl compounds, chitinase activity, catalytic activity; INVOLVED IN: carbohydrate metabolic process; LOCATED IN: endomembrane system; EXPRESSED IN: 8 plant structures; EXPRESSED DURING: LP.04 four leaves visible, petal differentiation and expansion stage; CONTAINS…
AT4G20860	AT4G20860		FAD-binding Berberine family protein	FAD-binding Berberine family protein; FUNCTIONS IN: electron carrier activity, oxidoreductase activity, FAD binding, catalytic activity; INVOLVED IN: response to cyclopentenone; LOCATED IN: endomembrane system; EXPRESSED IN: 10 plant structures; EXPRESSED DURING: LP.06 six leaves visible, LP.04 four leaves visible, 4 anthesis, LP.10 ten leaves visible, LP.08 eight leaves visible; CONTAINS InterPr…
AT4G23060	AT4G23060		IQ-domain 22	IQ-domain 22 (IQD22); CONTAINS InterPro DOMAIN/s: IQ calmodulin-binding region (InterPro:IPR000048); BEST Arabidopsis thaliana protein match is: IQ-domain 26 (TAIR:AT3G16490.1); Has 890 Blast hits to 763 proteins in 40 species: Archae - 0; Bacteria - 0; Metazoa - 31; Fungi - 3; Plants - 728; Viruses - 0; Other Eukaryotes - 128 (source: NCBI BLink).
AT4G23440	AT4G23440		Disease resistance protein (TIR-NBS class)	Disease resistance protein (TIR-NBS class); FUNCTIONS IN: transmembrane receptor activity, nucleoside-triphosphatase activity, nucleotide binding, ATP binding; INVOLVED IN: signal transduction, apoptosis, innate immune response; LOCATED IN: plasma membrane; EXPRESSED IN: 22 plant structures; EXPRESSED DURING: 13 growth stages; CONTAINS InterPro DOMAIN/s: ATPase, AAA+ type, core (InterPro:IPR00359…
AT4G24190	AT4G24190		Chaperone protein htpG family protein	SHEPHERD (SHD); FUNCTIONS IN: unfolded protein binding, ATP binding; INVOLVED IN: in 8 processes; LOCATED IN: in 7 components; EXPRESSED IN: 25 plant structures; EXPRESSED DURING: 16 growth stages; CONTAINS InterPro DOMAIN/s: Chaperone protein htpG (InterPro:IPR001404), Heat shock protein Hsp90, C-terminal (InterPro:IPR020576), Heat shock protein Hsp90, N-terminal (InterPro:IPR020575), Molecular …
AT4G24920	AT4G24920		secE/sec61-gamma protein transport protein	secE/sec61-gamma protein transport protein; FUNCTIONS IN: P-P-bond-hydrolysis-driven protein transmembrane transporter activity; INVOLVED IN: intracellular protein transport, protein transport, protein targeting; LOCATED IN: membrane; EXPRESSED IN: 23 plant structures; EXPRESSED DURING: 15 growth stages; CONTAINS InterPro DOMAIN/s: Protein translocase SEC61 complex gamma subunit (InterPro:IPR0081…
AT4G25030	AT4G25030			unknown protein; BEST Arabidopsis thaliana protein match is: unknown protein (TAIR:AT5G45410.3); Has 125 Blast hits to 125 proteins in 36 species: Archae - 2; Bacteria - 31; Metazoa - 0; Fungi - 4; Plants - 88; Viruses - 0; Other Eukaryotes - 0 (source: NCBI BLink).
AT4G25100	AT4G25100		Fe superoxide dismutase 1	Fe superoxide dismutase 1 (FSD1); FUNCTIONS IN: superoxide dismutase activity, copper ion binding; INVOLVED IN: response to oxidative stress, response to cadmium ion, removal of superoxide radicals, response to copper ion, circadian rhythm; LOCATED IN: in 6 components; EXPRESSED IN: 22 plant structures; EXPRESSED DURING: 14 growth stages; CONTAINS InterPro DOMAIN/s: Manganese/iron superoxide dism…
AT4G26910	AT4G26910		Dihydrolipoamide succinyltransferase	Dihydrolipoamide succinyltransferase; FUNCTIONS IN: zinc ion binding, acyltransferase activity; INVOLVED IN: tricarboxylic acid cycle, metabolic process; LOCATED IN: mitochondrion, membrane; EXPRESSED IN: 25 plant structures; EXPRESSED DURING: 15 growth stages; CONTAINS InterPro DOMAIN/s: Dihydrolipoamide succinyltransferase (InterPro:IPR006255), 2-oxo acid dehydrogenase, lipoyl-binding site (Int…
AT4G26970	AT4G26970		aconitase 2	aconitase 2 (ACO2); FUNCTIONS IN: aconitate hydratase activity, copper ion binding; INVOLVED IN: response to oxidative stress, response to cadmium ion, isocitrate metabolic process, citrate metabolic process; LOCATED IN: cytosol, mitochondrion, chloroplast; EXPRESSED IN: 25 plant structures; EXPRESSED DURING: 17 growth stages; CONTAINS InterPro DOMAIN/s: Aconitase family, 4Fe-4S cluster binding s…
AT4G27260	AT4G27260		Auxin-responsive GH3 family protein	WES1; CONTAINS InterPro DOMAIN/s: GH3 auxin-responsive promoter (InterPro:IPR004993); BEST Arabidopsis thaliana protein match is: Auxin-responsive GH3 family protein (TAIR:AT5G54510.1); Has 1807 Blast hits to 1807 proteins in 277 species: Archae - 0; Bacteria - 0; Metazoa - 736; Fungi - 347; Plants - 385; Viruses - 0; Other Eukaryotes - 339 (source: NCBI BLink).
AT4G27270	AT4G27270		Quinone reductase family protein	Quinone reductase family protein; FUNCTIONS IN: oxidoreductase activity, FMN binding; INVOLVED IN: negative regulation of transcription; LOCATED IN: plasma membrane; EXPRESSED IN: 21 plant structures; EXPRESSED DURING: 13 growth stages; CONTAINS InterPro DOMAIN/s: Flavoprotein WrbA (InterPro:IPR010089), NADPH-dependent FMN reductase (InterPro:IPR005025), Flavodoxin/nitric oxide synthase (InterPro…
AT4G29680	AT4G29680		Alkaline-phosphatase-like family protein	Alkaline-phosphatase-like family protein; FUNCTIONS IN: hydrolase activity, catalytic activity; INVOLVED IN: metabolic process, nucleotide metabolic process; LOCATED IN: vacuole; EXPRESSED IN: 23 plant structures; EXPRESSED DURING: 13 growth stages; CONTAINS InterPro DOMAIN/s: Alkaline phosphatase-like, alpha/beta/alpha (InterPro:IPR017849), Type I phosphodiesterase/nucleotide pyrophosphatase/pho…
AT4G30270	AT4G30270		xyloglucan endotransglucosylase/hydrolase 24	xyloglucan endotransglucosylase/hydrolase 24 (XTH24); FUNCTIONS IN: hydrolase activity, acting on glycosyl bonds, xyloglucan:xyloglucosyl transferase activity; INVOLVED IN: aging, response to gibberellin stimulus, gibberellic acid mediated signaling pathway, response to brassinosteroid stimulus, plant-type cell wall loosening; LOCATED IN: cell wall, plasma membrane, cytoplasm, plant-type cell wal…
AT4G30996	AT4G30996		Protein of unknown function (DUF1068)	Protein of unknown function (DUF1068); FUNCTIONS IN: molecular_function unknown; INVOLVED IN: biological_process unknown; LOCATED IN: endomembrane system; EXPRESSED IN: 22 plant structures; EXPRESSED DURING: 13 growth stages; CONTAINS InterPro DOMAIN/s: Protein of unknown function DUF1068 (InterPro:IPR010471); BEST Arabidopsis thaliana protein match is: Protein of unknown function (DUF1068) (TAIR…
AT4G32130	AT4G32130		Protein of unknown function (DUF2012)	FUNCTIONS IN: carbohydrate binding; INVOLVED IN: biological_process unknown; LOCATED IN: endoplasmic reticulum; EXPRESSED IN: male gametophyte, callus, pollen tube; EXPRESSED DURING: L mature pollen stage, M germinated pollen stage; CONTAINS InterPro DOMAIN/s: Carbohydrate-binding-like fold (InterPro:IPR013784), Protein of unknown function DUF2012 (InterPro:IPR019008); BEST Arabidopsis thaliana p…
AT4G32330	AT4G32330		TPX2 (targeting protein for Xklp2) protein family	TPX2 (targeting protein for Xklp2) protein family; FUNCTIONS IN: molecular_function unknown; INVOLVED IN: biological_process unknown; LOCATED IN: cellular_component unknown; EXPRESSED IN: 23 plant structures; EXPRESSED DURING: 13 growth stages; CONTAINS InterPro DOMAIN/s: Xklp2 targeting protein (InterPro:IPR009675); BEST Arabidopsis thaliana protein match is: TPX2 (targeting protein for Xklp2) p…
AT4G32410	AT4G32410		cellulose synthase 1	cellulose synthase 1 (CESA1); FUNCTIONS IN: cellulose synthase activity, transferase activity, transferring glycosyl groups; INVOLVED IN: primary cell wall biogenesis, cellulose biosynthetic process, plant-type cell wall biogenesis, hyperosmotic salinity response; LOCATED IN: Golgi apparatus, plasma membrane; EXPRESSED IN: 26 plant structures; EXPRESSED DURING: 16 growth stages; CONTAINS InterPro…
AT4G32530	AT4G32530		ATPase, F0/V0 complex, subunit C protein	ATPase, F0/V0 complex, subunit C protein; FUNCTIONS IN: ATPase activity; INVOLVED IN: ATP synthesis coupled proton transport; LOCATED IN: vacuole; EXPRESSED IN: 24 plant structures; EXPRESSED DURING: 15 growth stages; CONTAINS InterPro DOMAIN/s: ATPase, F0/V0 complex, subunit C (InterPro:IPR002379), ATPase, V0 complex, proteolipid subunit C (InterPro:IPR000245); BEST Arabidopsis thaliana protein …
AT4G32690	AT4G32690		hemoglobin 3	hemoglobin 3 (GLB3); CONTAINS InterPro DOMAIN/s: Globin, truncated bacterial-like (InterPro:IPR001486), Globin-like (InterPro:IPR009050), Globin (InterPro:IPR012292); Has 30201 Blast hits to 17322 proteins in 780 species: Archae - 12; Bacteria - 1396; Metazoa - 17338; Fungi - 3422; Plants - 5037; Viruses - 0; Other Eukaryotes - 2996 (source: NCBI BLink).
AT4G33070	AT4G33070		Thiamine pyrophosphate dependent pyruvate decarboxylase family protein	Thiamine pyrophosphate dependent pyruvate decarboxylase family protein; FUNCTIONS IN: in 6 functions; LOCATED IN: membrane; EXPRESSED IN: 11 plant structures; EXPRESSED DURING: 4 anthesis, C globular stage, F mature embryo stage, petal differentiation and expansion stage, E expanded cotyledon stage; CONTAINS InterPro DOMAIN/s: TPP-binding enzyme, conserved site (InterPro:IPR000399), Thiamine pyro…
AT4G34000	AT4G34000		abscisic acid responsive elements-binding factor 3	abscisic acid responsive elements-binding factor 3 (ABF3); FUNCTIONS IN: protein binding, DNA binding, transcription activator activity, sequence-specific DNA binding transcription factor activity; INVOLVED IN: in 6 processes; EXPRESSED IN: 23 plant structures; EXPRESSED DURING: 12 growth stages; CONTAINS InterPro DOMAIN/s: Basic-leucine zipper (bZIP) transcription factor (InterPro:IPR004827), bZ…
AT4G34050	AT4G34050		S-adenosyl-L-methionine-dependent methyltransferases superfamily protein	caffeoyl coenzyme A O-methyltransferase 1 (CCoAOMT1); FUNCTIONS IN: caffeoyl-CoA O-methyltransferase activity; INVOLVED IN: coumarin biosynthetic process, response to cadmium ion; LOCATED IN: cytosol; EXPRESSED IN: 24 plant structures; EXPRESSED DURING: 14 growth stages; CONTAINS InterPro DOMAIN/s: O-methyltransferase, family 3 (InterPro:IPR002935); BEST Arabidopsis thaliana protein match is: S-a…
AT4G34840	AT4G34840		Phosphorylase superfamily protein	Phosphorylase superfamily protein; CONTAINS InterPro DOMAIN/s: Nucleoside phosphorylase (InterPro:IPR000845), Nucleoside phosphorylase, family 1 (InterPro:IPR018017); BEST Arabidopsis thaliana protein match is: methylthioadenosine nucleosidase 1 (TAIR:AT4G38800.1); Has 2832 Blast hits to 2832 proteins in 1251 species: Archae - 0; Bacteria - 2704; Metazoa - 0; Fungi - 0; Plants - 81; Viruses - 0; …
AT4G38510	AT4G38510		ATPase, V1 complex, subunit B protein	ATPase, V1 complex, subunit B protein; FUNCTIONS IN: hydrogen ion transporting ATP synthase activity, rotational mechanism, hydrolase activity, acting on acid anhydrides, catalyzing transmembrane movement of substances, proton-transporting ATPase activity, rotational mechanism, ATP binding; INVOLVED IN: proton transport, ATP metabolic process, ATP synthesis coupled proton transport; LOCATED IN: p…
AT4G39150	AT4G39150		DNAJ heat shock N-terminal domain-containing protein	DNAJ heat shock N-terminal domain-containing protein; FUNCTIONS IN: unfolded protein binding, heat shock protein binding; INVOLVED IN: protein folding; LOCATED IN: cellular_component unknown; EXPRESSED IN: 23 plant structures; EXPRESSED DURING: 14 growth stages; CONTAINS InterPro DOMAIN/s: Molecular chaperone, heat shock protein, Hsp40, DnaJ (InterPro:IPR015609), Heat shock protein DnaJ, N-termin…
AT4G39300	AT4G39300			unknown protein; FUNCTIONS IN: molecular_function unknown; INVOLVED IN: biological_process unknown; LOCATED IN: chloroplast; EXPRESSED IN: 22 plant structures; EXPRESSED DURING: 13 growth stages; Has 30201 Blast hits to 17322 proteins in 780 species: Archae - 12; Bacteria - 1396; Metazoa - 17338; Fungi - 3422; Plants - 5037; Viruses - 0; Other Eukaryotes - 2996 (source: NCBI BLink).
AT4G40030	AT4G40030		Histone superfamily protein	Histone superfamily protein; FUNCTIONS IN: DNA binding; INVOLVED IN: nucleosome assembly; LOCATED IN: nucleosome; EXPRESSED IN: 25 plant structures; EXPRESSED DURING: 16 growth stages; CONTAINS InterPro DOMAIN/s: Histone H3 (InterPro:IPR000164), Histone-fold (InterPro:IPR009072), Histone core (InterPro:IPR007125); BEST Arabidopsis thaliana protein match is: Histone superfamily protein (TAIR:AT5G1…
AT5G01600	AT5G01600		ferretin 1	ferretin 1 (FER1); FUNCTIONS IN: ferric iron binding, iron ion binding; INVOLVED IN: in 12 processes; LOCATED IN: thylakoid, chloroplast thylakoid membrane, chloroplast stroma, chloroplast, membrane; EXPRESSED IN: 25 plant structures; EXPRESSED DURING: 15 growth stages; CONTAINS InterPro DOMAIN/s: Ferritin, N-terminal (InterPro:IPR001519), Ferritin-related (InterPro:IPR012347), Ferritin-like (Int…
AT5G03160	AT5G03160		homolog of mamallian P58IPK	homolog of mamallian P58IPK (P58IPK); FUNCTIONS IN: heat shock protein binding, binding; INVOLVED IN: protein folding; LOCATED IN: endoplasmic reticulum, plasma membrane, endoplasmic reticulum lumen; EXPRESSED IN: 25 plant structures; EXPRESSED DURING: 14 growth stages; CONTAINS InterPro DOMAIN/s: Molecular chaperone, heat shock protein, Hsp40, DnaJ (InterPro:IPR015609), Tetratricopeptide-like he…
AT5G05170	AT5G05170		Cellulose synthase family protein	CONSTITUTIVE EXPRESSION OF VSP 1 (CEV1); FUNCTIONS IN: cellulose synthase activity, transferase activity, transferring glycosyl groups; INVOLVED IN: primary cell wall biogenesis, cellulose biosynthetic process, defense response; LOCATED IN: Golgi apparatus, plasma membrane; EXPRESSED IN: 27 plant structures; EXPRESSED DURING: 14 growth stages; CONTAINS InterPro DOMAIN/s: Cellulose synthase (Inter…
AT5G05290	AT5G05290		expansin A2	expansin A2 (EXPA2); INVOLVED IN: plant-type cell wall modification involved in multidimensional cell growth, unidimensional cell growth, plant-type cell wall loosening; LOCATED IN: endomembrane system, extracellular region; CONTAINS InterPro DOMAIN/s: Barwin-related endoglucanase (InterPro:IPR009009), Pollen allergen, N-terminal (InterPro:IPR014734), Rare lipoprotein A (InterPro:IPR005132), Expa…
AT5G06750	AT5G06750		Protein phosphatase 2C family protein	Protein phosphatase 2C family protein; FUNCTIONS IN: protein serine/threonine phosphatase activity, catalytic activity; INVOLVED IN: protein amino acid dephosphorylation; LOCATED IN: mitochondrion, protein serine/threonine phosphatase complex; EXPRESSED IN: 22 plant structures; EXPRESSED DURING: 13 growth stages; CONTAINS InterPro DOMAIN/s: Protein phosphatase 2C, manganese/magnesium aspartate bi…
AT5G08160	AT5G08160		serine/threonine protein kinase 3	serine/threonine protein kinase 3 (PK3); FUNCTIONS IN: protein serine/threonine kinase activity, protein kinase activity, kinase activity, ATP binding; INVOLVED IN: protein amino acid phosphorylation, N-terminal protein myristoylation; LOCATED IN: cellular_component unknown; EXPRESSED IN: 23 plant structures; EXPRESSED DURING: 15 growth stages; CONTAINS InterPro DOMAIN/s: Protein kinase, ATP bind…
AT5G08370	AT5G08370		alpha-galactosidase 2	alpha-galactosidase 2 (AGAL2); FUNCTIONS IN: alpha-galactosidase activity, hydrolase activity, hydrolyzing O-glycosyl compounds, catalytic activity; INVOLVED IN: positive regulation of flower development, leaf morphogenesis; LOCATED IN: plant-type cell wall; EXPRESSED IN: 22 plant structures; EXPRESSED DURING: 13 growth stages; CONTAINS InterPro DOMAIN/s: Aldolase-type TIM barrel (InterPro:IPR013…
AT5G08415	AT5G08415		Radical SAM superfamily protein	Radical SAM superfamily protein; FUNCTIONS IN: 4 iron, 4 sulfur cluster binding, lipoic acid synthase activity, iron-sulfur cluster binding, lipoate synthase activity, catalytic activity; INVOLVED IN: lipoic acid biosynthetic process, lipoate biosynthetic process, metabolic process; LOCATED IN: chloroplast; EXPRESSED IN: 24 plant structures; EXPRESSED DURING: 15 growth stages; CONTAINS InterPro D…
AT5G08640	AT5G08640		flavonol synthase 1	flavonol synthase 1 (FLS1); CONTAINS InterPro DOMAIN/s: Oxoglutarate/iron-dependent oxygenase (InterPro:IPR005123); BEST Arabidopsis thaliana protein match is: flavonol synthase 3 (TAIR:AT5G63590.1); Has 8476 Blast hits to 8432 proteins in 992 species: Archae - 0; Bacteria - 1104; Metazoa - 92; Fungi - 925; Plants - 4948; Viruses - 0; Other Eukaryotes - 1407 (source: NCBI BLink).
AT5G10310	AT5G10310			unknown protein; FUNCTIONS IN: molecular_function unknown; INVOLVED IN: biological_process unknown; LOCATED IN: endomembrane system; EXPRESSED IN: 17 plant structures; EXPRESSED DURING: 10 growth stages; BEST Arabidopsis thaliana protein match is: unknown protein (TAIR:AT3G13898.1); Has 1807 Blast hits to 1807 proteins in 277 species: Archae - 0; Bacteria - 0; Metazoa - 736; Fungi - 347; Plants -…
AT5G10400	AT5G10400		Histone superfamily protein	Histone superfamily protein; FUNCTIONS IN: DNA binding; INVOLVED IN: nucleosome assembly; LOCATED IN: chloroplast, nucleosome; EXPRESSED IN: 21 plant structures; EXPRESSED DURING: 14 growth stages; CONTAINS InterPro DOMAIN/s: Histone H3 (InterPro:IPR000164), Histone-fold (InterPro:IPR009072), Histone core (InterPro:IPR007125); BEST Arabidopsis thaliana protein match is: Histone superfamily protei…
AT5G11520	AT5G11520		aspartate aminotransferase 3	aspartate aminotransferase 3 (ASP3); FUNCTIONS IN: L-aspartate:2-oxoglutarate aminotransferase activity; INVOLVED IN: leaf senescence, nitrogen compound metabolic process; LOCATED IN: peroxisome, plastid, membrane; EXPRESSED IN: 23 plant structures; EXPRESSED DURING: 15 growth stages; CONTAINS InterPro DOMAIN/s: Aminotransferase, class I/classII (InterPro:IPR004839), Pyridoxal phosphate-dependent…
AT5G13050	AT5G13050		5-formyltetrahydrofolate cycloligase	5-formyltetrahydrofolate cycloligase (5-FCL); CONTAINS InterPro DOMAIN/s: 5-formyltetrahydrofolate cyclo-ligase (InterPro:IPR002698); Has 30201 Blast hits to 17322 proteins in 780 species: Archae - 12; Bacteria - 1396; Metazoa - 17338; Fungi - 3422; Plants - 5037; Viruses - 0; Other Eukaryotes - 2996 (source: NCBI BLink).
AT5G13500	AT5G13500			unknown protein; FUNCTIONS IN: molecular_function unknown; INVOLVED IN: biological_process unknown; LOCATED IN: endomembrane system; EXPRESSED IN: 22 plant structures; EXPRESSED DURING: 13 growth stages; BEST Arabidopsis thaliana protein match is: unknown protein (TAIR:AT5G25265.1); Has 1807 Blast hits to 1807 proteins in 277 species: Archae - 0; Bacteria - 0; Metazoa - 736; Fungi - 347; Plants -…
AT5G13640	AT5G13640		phospholipid:diacylglycerol acyltransferase	phospholipid:diacylglycerol acyltransferase (PDAT); FUNCTIONS IN: phosphatidylcholine-sterol O-acyltransferase activity, phospholipid:diacylglycerol acyltransferase activity; INVOLVED IN: lipid metabolic process; LOCATED IN: endoplasmic reticulum, vacuole; EXPRESSED IN: 25 plant structures; EXPRESSED DURING: 15 growth stages; CONTAINS InterPro DOMAIN/s: Lecithin:cholesterol acyltransferase (Inter…
AT5G14030	AT5G14030		translocon-associated protein beta (TRAPB) family protein	translocon-associated protein beta (TRAPB) family protein; FUNCTIONS IN: molecular_function unknown; INVOLVED IN: biological_process unknown; LOCATED IN: plasma membrane; EXPRESSED IN: 25 plant structures; EXPRESSED DURING: 15 growth stages; CONTAINS InterPro DOMAIN/s: Translocon-associated beta (InterPro:IPR008856); Has 30201 Blast hits to 17322 proteins in 780 species: Archae - 12; Bacteria - 1…
AT5G14430	AT5G14430		S-adenosyl-L-methionine-dependent methyltransferases superfamily protein	S-adenosyl-L-methionine-dependent methyltransferases superfamily protein; LOCATED IN: Golgi apparatus, plasma membrane, plant-type cell wall; EXPRESSED IN: 23 plant structures; EXPRESSED DURING: 13 growth stages; CONTAINS InterPro DOMAIN/s: Protein of unknown function DUF248, methyltransferase putative (InterPro:IPR004159); BEST Arabidopsis thaliana protein match is: S-adenosyl-L-methionine-depen…
AT5G15910	AT5G15910		NAD(P)-binding Rossmann-fold superfamily protein	NAD(P)-binding Rossmann-fold superfamily protein; FUNCTIONS IN: coenzyme binding, binding, catalytic activity; INVOLVED IN: cellular metabolic process, metabolic process; EXPRESSED IN: 26 plant structures; EXPRESSED DURING: 15 growth stages; CONTAINS InterPro DOMAIN/s: NAD-dependent epimerase/dehydratase (InterPro:IPR001509), NAD(P)-binding domain (InterPro:IPR016040); BEST Arabidopsis thaliana p…
AT5G16510	AT5G16510		Alpha-1,4-glucan-protein synthase family protein	Alpha-1,4-glucan-protein synthase family protein; FUNCTIONS IN: transferase activity, transferring hexosyl groups, glycogenin glucosyltransferase activity; INVOLVED IN: response to salt stress; LOCATED IN: Golgi apparatus, cell junction, plant-type cell wall; EXPRESSED IN: 26 plant structures; EXPRESSED DURING: 16 growth stages; CONTAINS InterPro DOMAIN/s: Alpha-1,4-glucan-protein synthase, UDP-f…
AT5G17310	AT5G17310		UDP-glucose pyrophosphorylase 2	UDP-glucose pyrophosphorylase 2 (UGP2); FUNCTIONS IN: UTP:glucose-1-phosphate uridylyltransferase activity, nucleotidyltransferase activity; INVOLVED IN: response to cadmium ion, callose deposition in cell wall, response to salt stress, metabolic process, pollen development; LOCATED IN: plasma membrane; EXPRESSED IN: 27 plant structures; EXPRESSED DURING: 17 growth stages; CONTAINS InterPro DOMAI…
AT5G17330	AT5G17330		glutamate decarboxylase	glutamate decarboxylase (GAD); FUNCTIONS IN: calmodulin binding, glutamate decarboxylase activity; INVOLVED IN: response to cadmium ion; EXPRESSED IN: 13 plant structures; EXPRESSED DURING: 6 growth stages; CONTAINS InterPro DOMAIN/s: Pyridoxal phosphate-dependent transferase, major domain (InterPro:IPR015424), Pyridoxal phosphate-dependent decarboxylase (InterPro:IPR002129), Glutamate decarboxyl…
AT5G17770	AT5G17770		NADH:cytochrome B5 reductase 1	NADH:cytochrome B5 reductase 1 (CBR); FUNCTIONS IN: cytochrome-b5 reductase activity; INVOLVED IN: electron transport chain; LOCATED IN: endoplasmic reticulum, plasma membrane, plant-type cell wall; EXPRESSED IN: 25 plant structures; EXPRESSED DURING: 15 growth stages; CONTAINS InterPro DOMAIN/s: Oxidoreductase FAD/NAD(P)-binding (InterPro:IPR001433), Ferredoxin reductase-type FAD-binding domain …
AT5G17920	AT5G17920		Cobalamin-independent synthase family protein	ATMS1; FUNCTIONS IN: 5-methyltetrahydropteroyltriglutamate-homocysteine S-methyltransferase activity, copper ion binding, methionine synthase activity; INVOLVED IN: response to cadmium ion, response to zinc ion, response to salt stress, methionine biosynthetic process; LOCATED IN: in 7 components; EXPRESSED IN: 12 plant structures; EXPRESSED DURING: seedling growth, seed development stages; CONTA…
AT5G18280	AT5G18280		apyrase 2	apyrase 2 (APY2); CONTAINS InterPro DOMAIN/s: Nucleoside phosphatase GDA1/CD39 (InterPro:IPR000407); BEST Arabidopsis thaliana protein match is: apyrase 1 (TAIR:AT3G04080.1); Has 1437 Blast hits to 1429 proteins in 222 species: Archae - 0; Bacteria - 35; Metazoa - 609; Fungi - 299; Plants - 361; Viruses - 0; Other Eukaryotes - 133 (source: NCBI BLink).
AT5G18590	AT5G18590		Galactose oxidase/kelch repeat superfamily protein	Galactose oxidase/kelch repeat superfamily protein; CONTAINS InterPro DOMAIN/s: Galactose oxidase/kelch, beta-propeller (InterPro:IPR011043), Kelch repeat type 1 (InterPro:IPR006652), Kelch repeat type 2 (InterPro:IPR011498), Kelch-type beta propeller (InterPro:IPR015915); BEST Arabidopsis thaliana protein match is: acyl-CoA binding protein 4 (TAIR:AT3G05420.1); Has 9365 Blast hits to 4668 protei…
AT5G19690	AT5G19690		staurosporin and temperature sensitive 3-like A	staurosporin and temperature sensitive 3-like A (STT3A); FUNCTIONS IN: oligosaccharyl transferase activity; INVOLVED IN: response to salt stress; LOCATED IN: endoplasmic reticulum, plasma membrane, membrane; EXPRESSED IN: 24 plant structures; EXPRESSED DURING: 13 growth stages; CONTAINS InterPro DOMAIN/s: Oligosaccharyl transferase, STT3 subunit (InterPro:IPR003674); BEST Arabidopsis thaliana pro…
AT5G19760	AT5G19760		Mitochondrial substrate carrier family protein	Mitochondrial substrate carrier family protein; FUNCTIONS IN: oxidative phosphorylation uncoupler activity, binding; INVOLVED IN: transport, mitochondrial transport, transmembrane transport; LOCATED IN: in 6 components; EXPRESSED IN: 27 plant structures; EXPRESSED DURING: 16 growth stages; CONTAINS InterPro DOMAIN/s: Mitochondrial carrier protein (InterPro:IPR002067), Mitochondrial substrate carr…
AT5G21090	AT5G21090		Leucine-rich repeat (LRR) family protein	Leucine-rich repeat (LRR) family protein; INVOLVED IN: signal transduction; LOCATED IN: endomembrane system; EXPRESSED IN: 22 plant structures; EXPRESSED DURING: 13 growth stages; CONTAINS InterPro DOMAIN/s: Leucine-rich repeat-containing N-terminal domain, type 2 (InterPro:IPR013210), Leucine-rich repeat (InterPro:IPR001611); BEST Arabidopsis thaliana protein match is: Leucine-rich repeat (LRR) …
AT5G22370	AT5G22370		P-loop containing nucleoside triphosphate hydrolases superfamily protein	QUATRE-QUART 1 (QQT1); FUNCTIONS IN: nucleotide binding, ATP binding; INVOLVED IN: embryo development, cell division, embryo development ending in seed dormancy; LOCATED IN: microtubule; EXPRESSED IN: 29 plant structures; EXPRESSED DURING: 14 growth stages; CONTAINS InterPro DOMAIN/s: Protein of unknown function, ATP binding (InterPro:IPR004130); BEST Arabidopsis thaliana protein match is: P-loop…
AT5G22740	AT5G22740		cellulose synthase-like A02	cellulose synthase-like A02 (CSLA02); CONTAINS InterPro DOMAIN/s: Glycosyl transferase, family 2 (InterPro:IPR001173); BEST Arabidopsis thaliana protein match is: Nucleotide-diphospho-sugar transferases superfamily protein (TAIR:AT5G03760.1); Has 5133 Blast hits to 5129 proteins in 1484 species: Archae - 200; Bacteria - 4017; Metazoa - 35; Fungi - 91; Plants - 482; Viruses - 11; Other Eukaryotes …
AT5G32450	AT5G32450		RNA binding (RRM/RBD/RNP motifs) family protein	RNA binding (RRM/RBD/RNP motifs) family protein; FUNCTIONS IN: oxidoreductase activity, nucleotide binding, nucleic acid binding; INVOLVED IN: oxidation reduction; EXPRESSED IN: 22 plant structures; EXPRESSED DURING: 13 growth stages; CONTAINS InterPro DOMAIN/s: Aldo/keto reductase (InterPro:IPR001395), RNA recognition motif, RNP-1 (InterPro:IPR000504), Nucleotide-binding, alpha-beta plait (Inter…
AT5G34850	AT5G34850		purple acid phosphatase 26	purple acid phosphatase 26 (PAP26); FUNCTIONS IN: protein serine/threonine phosphatase activity, acid phosphatase activity; INVOLVED IN: phosphate ion homeostasis; LOCATED IN: vacuole, plant-type cell wall; EXPRESSED IN: 25 plant structures; EXPRESSED DURING: 16 growth stages; CONTAINS InterPro DOMAIN/s: Purple acid phosphatase, N-terminal (InterPro:IPR015914), Metallophosphoesterase (InterPro:IP…
AT5G35080	AT5G35080			INVOLVED IN: biological_process unknown; LOCATED IN: endomembrane system; EXPRESSED IN: 22 plant structures; EXPRESSED DURING: 13 growth stages; CONTAINS InterPro DOMAIN/s: Mannose-6-phosphate receptor, binding (InterPro:IPR009011), Glucosidase II beta subunit-like (InterPro:IPR012913); Has 30201 Blast hits to 17322 proteins in 780 species: Archae - 12; Bacteria - 1396; Metazoa - 17338; Fungi - 3…
AT5G37600	AT5G37600		glutamine synthase clone R1	glutamine synthase clone R1 (GSR 1); FUNCTIONS IN: glutamate-ammonia ligase activity, copper ion binding; INVOLVED IN: nitrate assimilation, response to fructose stimulus, response to light stimulus, response to sucrose stimulus, response to glucose stimulus; LOCATED IN: cytosol, cytosolic ribosome, cell wall, plasma membrane; EXPRESSED IN: 24 plant structures; EXPRESSED DURING: 14 growth stages;…
AT5G38480	AT5G38480		general regulatory factor 3	general regulatory factor 3 (GRF3); FUNCTIONS IN: protein phosphorylated amino acid binding, ATP binding; LOCATED IN: mitochondrion, cell wall, chloroplast, plasma membrane, vacuole; EXPRESSED IN: 25 plant structures; EXPRESSED DURING: 16 growth stages; CONTAINS InterPro DOMAIN/s: 14-3-3 protein (InterPro:IPR000308); BEST Arabidopsis thaliana protein match is: general regulatory factor 7 (TAIR:AT…
AT5G38530	AT5G38530		tryptophan synthase beta type 2	tryptophan synthase beta type 2 (TSBtype2); FUNCTIONS IN: pyridoxal phosphate binding, tryptophan synthase activity, catalytic activity; INVOLVED IN: tryptophan biosynthetic process, metabolic process; EXPRESSED IN: 21 plant structures; EXPRESSED DURING: 13 growth stages; CONTAINS InterPro DOMAIN/s: Pyridoxal phosphate-dependent enzyme, beta subunit (InterPro:IPR001926), Tryptophan synthase, beta…
AT5G39320	AT5G39320		UDP-glucose 6-dehydrogenase family protein	UDP-glucose 6-dehydrogenase family protein; FUNCTIONS IN: in 6 functions; INVOLVED IN: oxidation reduction, metabolic process; LOCATED IN: cytosol, nucleus; EXPRESSED IN: 24 plant structures; EXPRESSED DURING: 15 growth stages; CONTAINS InterPro DOMAIN/s: UDP-glucose/GDP-mannose dehydrogenase, N-terminal (InterPro:IPR001732), 6-phosphogluconate dehydrogenase, C-terminal-like (InterPro:IPR008927),…
AT5G39340	AT5G39340		histidine-containing phosphotransmitter 3	histidine-containing phosphotransmitter 3 (AHP3); CONTAINS InterPro DOMAIN/s: Signal transduction histidine kinase, phosphotransfer (Hpt) domain (InterPro:IPR008207); BEST Arabidopsis thaliana protein match is: histidine-containing phosphotransmitter 2 (TAIR:AT3G29350.1); Has 358 Blast hits to 357 proteins in 69 species: Archae - 2; Bacteria - 65; Metazoa - 0; Fungi - 23; Plants - 266; Viruses - …
AT5G40540	AT5G40540		Protein kinase superfamily protein	Protein kinase superfamily protein; FUNCTIONS IN: protein serine/threonine/tyrosine kinase activity, kinase activity; INVOLVED IN: protein amino acid phosphorylation; LOCATED IN: cellular_component unknown; EXPRESSED IN: 13 plant structures; EXPRESSED DURING: 7 growth stages; CONTAINS InterPro DOMAIN/s: Protein kinase, ATP binding site (InterPro:IPR017441), Protein kinase, catalytic domain (Inter…
AT5G41080	AT5G41080		PLC-like phosphodiesterases superfamily protein	PLC-like phosphodiesterases superfamily protein; FUNCTIONS IN: phosphoric diester hydrolase activity, glycerophosphodiester phosphodiesterase activity; INVOLVED IN: glycerol metabolic process, lipid metabolic process; EXPRESSED IN: 23 plant structures; EXPRESSED DURING: 14 growth stages; CONTAINS InterPro DOMAIN/s: PLC-like phosphodiesterase, TIM beta/alpha-barrel domain (InterPro:IPR017946), Gly…
AT5G42860	AT5G42860			unknown protein; FUNCTIONS IN: molecular_function unknown; INVOLVED IN: biological_process unknown; LOCATED IN: plasma membrane; EXPRESSED IN: 19 plant structures; EXPRESSED DURING: 11 growth stages; BEST Arabidopsis thaliana protein match is: unknown protein (TAIR:AT1G45688.1); Has 1807 Blast hits to 1807 proteins in 277 species: Archae - 0; Bacteria - 0; Metazoa - 736; Fungi - 347; Plants - 385…
AT5G42890	AT5G42890		sterol carrier protein 2	sterol carrier protein 2 (SCP2); FUNCTIONS IN: oxidoreductase activity, sterol binding; INVOLVED IN: glyoxylate metabolic process, intracellular lipid transport, fatty acid beta-oxidation, seed germination; LOCATED IN: peroxisome; EXPRESSED IN: 32 plant structures; EXPRESSED DURING: 16 growth stages; CONTAINS InterPro DOMAIN/s: SCP2 sterol-binding domain (InterPro:IPR003033), Short-chain dehydrog…
AT5G46290	AT5G46290		3-ketoacyl-acyl carrier protein synthase I	3-ketoacyl-acyl carrier protein synthase I (KAS I); FUNCTIONS IN: transferase activity, transferring acyl groups other than amino-acyl groups, fatty acid synthase activity, catalytic activity; INVOLVED IN: biosynthetic process, metabolic process, fatty acid biosynthetic process; LOCATED IN: chloroplast, chloroplast stroma, membrane, chloroplast envelope; EXPRESSED IN: 23 plant structures; EXPRESS…
AT5G47180	AT5G47180		Plant VAMP (vesicle-associated membrane protein) family protein	Plant VAMP (vesicle-associated membrane protein) family protein; FUNCTIONS IN: structural molecule activity; LOCATED IN: plasma membrane; EXPRESSED IN: 24 plant structures; EXPRESSED DURING: 15 growth stages; CONTAINS InterPro DOMAIN/s: PapD-like (InterPro:IPR008962), Major sperm protein (InterPro:IPR000535), Vesicle-associated membrane protein (InterPro:IPR016763); BEST Arabidopsis thaliana prot…
AT5G48580	AT5G48580		FK506- and rapamycin-binding protein 15 kD-2	FK506- and rapamycin-binding protein 15 kD-2 (FKBP15-2); FUNCTIONS IN: FK506 binding, peptidyl-prolyl cis-trans isomerase activity; INVOLVED IN: protein folding; LOCATED IN: chloroplast thylakoid lumen, vacuole; EXPRESSED IN: 24 plant structures; EXPRESSED DURING: 15 growth stages; CONTAINS InterPro DOMAIN/s: Peptidyl-prolyl cis-trans isomerase, FKBP-type (InterPro:IPR001179); BEST Arabidopsis th…
AT5G49540	AT5G49540		Rab5-interacting family protein	Rab5-interacting family protein; CONTAINS InterPro DOMAIN/s: Protein of unknown function DUF786 (InterPro:IPR008504); Has 30201 Blast hits to 17322 proteins in 780 species: Archae - 12; Bacteria - 1396; Metazoa - 17338; Fungi - 3422; Plants - 5037; Viruses - 0; Other Eukaryotes - 2996 (source: NCBI BLink).
AT5G50370	AT5G50370		Adenylate kinase family protein	Adenylate kinase family protein; FUNCTIONS IN: copper ion binding, adenylate kinase activity; INVOLVED IN: nucleobase, nucleoside, nucleotide and nucleic acid metabolic process, anaerobic respiration, nucleotide metabolic process; LOCATED IN: mitochondrion, plasma membrane; EXPRESSED IN: 25 plant structures; EXPRESSED DURING: 14 growth stages; CONTAINS InterPro DOMAIN/s: Adenylate kinase, active …
AT5G50420	AT5G50420		O-fucosyltransferase family protein	O-fucosyltransferase family protein; CONTAINS InterPro DOMAIN/s: GDP-fucose protein O-fucosyltransferase (InterPro:IPR019378); BEST Arabidopsis thaliana protein match is: O-fucosyltransferase family protein (TAIR:AT1G17270.1); Has 1807 Blast hits to 1807 proteins in 277 species: Archae - 0; Bacteria - 0; Metazoa - 736; Fungi - 347; Plants - 385; Viruses - 0; Other Eukaryotes - 339 (source: NCBI B…
AT5G50460	AT5G50460		secE/sec61-gamma protein transport protein	secE/sec61-gamma protein transport protein; FUNCTIONS IN: P-P-bond-hydrolysis-driven protein transmembrane transporter activity; INVOLVED IN: intracellular protein transport, protein transport, protein targeting; LOCATED IN: membrane; EXPRESSED IN: 24 plant structures; EXPRESSED DURING: 15 growth stages; CONTAINS InterPro DOMAIN/s: Protein translocase SEC61 complex gamma subunit (InterPro:IPR0081…
AT5G51400	AT5G51400		PLAC8 family protein	PLAC8 family protein; CONTAINS InterPro DOMAIN/s: Protein of unknown function Cys-rich (InterPro:IPR006461); BEST Arabidopsis thaliana protein match is: PLAC8 family protein (TAIR:AT2G45010.1); Has 30201 Blast hits to 17322 proteins in 780 species: Archae - 12; Bacteria - 1396; Metazoa - 17338; Fungi - 3422; Plants - 5037; Viruses - 0; Other Eukaryotes - 2996 (source: NCBI BLink).
AT5G51460	AT5G51460		Haloacid dehalogenase-like hydrolase (HAD) superfamily protein	ATTPPA; FUNCTIONS IN: trehalose-phosphatase activity; INVOLVED IN: trehalose biosynthetic process; LOCATED IN: chloroplast; EXPRESSED IN: 23 plant structures; EXPRESSED DURING: 16 growth stages; CONTAINS InterPro DOMAIN/s: HAD-superfamily hydrolase, subfamily IIB (InterPro:IPR006379), Trehalose-phosphatase (InterPro:IPR003337); BEST Arabidopsis thaliana protein match is: Haloacid dehalogenase-lik…
AT5G51550	AT5G51550		EXORDIUM like 3	EXORDIUM like 3 (EXL3); CONTAINS InterPro DOMAIN/s: Phosphate-induced protein 1 (InterPro:IPR006766); BEST Arabidopsis thaliana protein match is: EXORDIUM like 5 (TAIR:AT2G17230.1); Has 398 Blast hits to 397 proteins in 23 species: Archae - 0; Bacteria - 2; Metazoa - 0; Fungi - 0; Plants - 396; Viruses - 0; Other Eukaryotes - 0 (source: NCBI BLink).
AT5G53030	AT5G53030			unknown protein; CONTAINS InterPro DOMAIN/s: Protein of unknown function DUF688 (InterPro:IPR007789); BEST Arabidopsis thaliana protein match is: unknown protein (TAIR:AT4G27810.1); Has 1807 Blast hits to 1807 proteins in 277 species: Archae - 0; Bacteria - 0; Metazoa - 736; Fungi - 347; Plants - 385; Viruses - 0; Other Eukaryotes - 339 (source: NCBI BLink).
AT5G54160	AT5G54160		O-methyltransferase 1	O-methyltransferase 1 (OMT1); FUNCTIONS IN: myricetin 3'-O-methyltransferase activity, quercetin 3-O-methyltransferase activity, caffeate O-methyltransferase activity; INVOLVED IN: lignin biosynthetic process, flavonol biosynthetic process; LOCATED IN: cytosol, nucleus, plasma membrane, cytoplasm; EXPRESSED IN: 23 plant structures; EXPRESSED DURING: 14 growth stages; CONTAINS InterPro DOMAIN/s: W…
AT5G54440	AT5G54440		CLUB	CLUB (CLUB); CONTAINS InterPro DOMAIN/s: Protein of unknown function DUF3758 (InterPro:IPR022233); Has 362 Blast hits to 266 proteins in 127 species: Archae - 0; Bacteria - 0; Metazoa - 146; Fungi - 118; Plants - 63; Viruses - 0; Other Eukaryotes - 35 (source: NCBI BLink).
AT5G55450	AT5G55450		Bifunctional inhibitor/lipid-transfer protein/seed storage 2S albumin superfamily protein	Bifunctional inhibitor/lipid-transfer protein/seed storage 2S albumin superfamily protein; FUNCTIONS IN: lipid binding; INVOLVED IN: response to other organism, lipid transport; LOCATED IN: endomembrane system; EXPRESSED IN: 15 plant structures; EXPRESSED DURING: 13 growth stages; CONTAINS InterPro DOMAIN/s: Bifunctional inhibitor/plant lipid transfer protein/seed storage (InterPro:IPR016140), Pl…
AT5G55730	AT5G55730		FASCICLIN-like arabinogalactan 1	FASCICLIN-like arabinogalactan 1 (FLA1); LOCATED IN: anchored to plasma membrane, cell wall, plasma membrane, anchored to membrane; EXPRESSED IN: 23 plant structures; EXPRESSED DURING: 14 growth stages; CONTAINS InterPro DOMAIN/s: FAS1 domain (InterPro:IPR000782); BEST Arabidopsis thaliana protein match is: FASCICLIN-like arabinogalactan 2 (TAIR:AT4G12730.1); Has 1807 Blast hits to 1807 proteins …
AT5G56260	AT5G56260		Ribonuclease E inhibitor RraA/Dimethylmenaquinone methyltransferase	Ribonuclease E inhibitor RraA/Dimethylmenaquinone methyltransferase; FUNCTIONS IN: ribonuclease inhibitor activity; INVOLVED IN: regulation of RNA metabolic process; LOCATED IN: cellular_component unknown; EXPRESSED IN: 23 plant structures; EXPRESSED DURING: 13 growth stages; CONTAINS InterPro DOMAIN/s: Ribonuclease E inhibitor RraA/Dimethylmenaquinone methyltransferase (InterPro:IPR005493), Ribo…
AT5G56360	AT5G56360		calmodulin-binding protein	PRIORITY IN SWEET LIFE 4 (PSL4); FUNCTIONS IN: calmodulin binding; INVOLVED IN: defense response to bacterium; LOCATED IN: endomembrane system; EXPRESSED IN: 23 plant structures; EXPRESSED DURING: 13 growth stages; CONTAINS InterPro DOMAIN/s: Mannose-6-phosphate receptor, binding (InterPro:IPR009011); BEST Arabidopsis thaliana protein match is: protein kinase C substrate, heavy chain-related (TAI…
AT5G56580	AT5G56580		MAP kinase kinase 6	MAP kinase kinase 6 (MKK6); FUNCTIONS IN: MAP kinase kinase activity, kinase activity; INVOLVED IN: protein amino acid phosphorylation; EXPRESSED IN: 18 plant structures; EXPRESSED DURING: 12 growth stages; CONTAINS InterPro DOMAIN/s: Protein kinase, ATP binding site (InterPro:IPR017441), Protein kinase, catalytic domain (InterPro:IPR000719), Serine/threonine-protein kinase domain (InterPro:IPR00…
AT5G57330	AT5G57330		Galactose mutarotase-like superfamily protein	Galactose mutarotase-like superfamily protein; FUNCTIONS IN: isomerase activity, carbohydrate binding, aldose 1-epimerase activity, catalytic activity; INVOLVED IN: galactose metabolic process, carbohydrate metabolic process; LOCATED IN: cellular_component unknown; EXPRESSED IN: 26 plant structures; EXPRESSED DURING: 15 growth stages; CONTAINS InterPro DOMAIN/s: Glycoside hydrolase-type carbohydr…
AT5G58100	AT5G58100			unknown protein; INVOLVED IN: pollen exine formation; EXPRESSED IN: 19 plant structures; EXPRESSED DURING: 8 growth stages; BEST Arabidopsis thaliana protein match is: unknown protein (TAIR:AT3G28720.1); Has 35333 Blast hits to 34131 proteins in 2444 species: Archae - 798; Bacteria - 22429; Metazoa - 974; Fungi - 991; Plants - 531; Viruses - 0; Other Eukaryotes - 9610 (source: NCBI BLink).
AT5G58375	AT5G58375		Methyltransferase-related protein	Methyltransferase-related protein; FUNCTIONS IN: molecular_function unknown; INVOLVED IN: biological_process unknown; LOCATED IN: endomembrane system; EXPRESSED IN: 23 plant structures; EXPRESSED DURING: 15 growth stages; BEST Arabidopsis thaliana protein match is: unknown protein (TAIR:AT5G14602.1); Has 30201 Blast hits to 17322 proteins in 780 species: Archae - 12; Bacteria - 1396; Metazoa - 17…
AT5G60640	AT5G60640		PDI-like 1-4	PDI-like 1-4 (PDIL1-4); FUNCTIONS IN: protein disulfide isomerase activity; INVOLVED IN: response to oxidative stress; LOCATED IN: mitochondrion, endoplasmic reticulum, plasma membrane, chloroplast; EXPRESSED IN: 26 plant structures; EXPRESSED DURING: 14 growth stages; CONTAINS InterPro DOMAIN/s: Thioredoxin fold (InterPro:IPR012335), Disulphide isomerase (InterPro:IPR005788), Thioredoxin domain …
AT5G61240	AT5G61240		Leucine-rich repeat (LRR) family protein	Leucine-rich repeat (LRR) family protein; CONTAINS InterPro DOMAIN/s: Leucine-rich repeat-containing N-terminal domain, type 2 (InterPro:IPR013210), Leucine-rich repeat (InterPro:IPR001611); BEST Arabidopsis thaliana protein match is: Leucine-rich repeat (LRR) family protein (TAIR:AT1G13910.1); Has 86410 Blast hits to 27353 proteins in 1072 species: Archae - 38; Bacteria - 5910; Metazoa - 16835; …
AT5G61790	AT5G61790		calnexin 1	calnexin 1 (CNX1); FUNCTIONS IN: unfolded protein binding, calcium ion binding; INVOLVED IN: protein folding; LOCATED IN: in 8 components; EXPRESSED IN: 26 plant structures; EXPRESSED DURING: 15 growth stages; CONTAINS InterPro DOMAIN/s: Calreticulin/calnexin, P (InterPro:IPR009033), Calreticulin/calnexin (InterPro:IPR001580), Calreticulin/calnexin, conserved site (InterPro:IPR018124), Concanaval…
AT5G62350	AT5G62350		Plant invertase/pectin methylesterase inhibitor superfamily protein	Plant invertase/pectin methylesterase inhibitor superfamily protein; FUNCTIONS IN: enzyme inhibitor activity, pectinesterase inhibitor activity, pectinesterase activity; INVOLVED IN: response to salt stress; LOCATED IN: endomembrane system; EXPRESSED IN: 22 plant structures; EXPRESSED DURING: 13 growth stages; CONTAINS InterPro DOMAIN/s: Pectinesterase inhibitor (InterPro:IPR006501); BEST Arabido…
AT5G62530	AT5G62530		aldehyde dehydrogenase 12A1	aldehyde dehydrogenase 12A1 (ALDH12A1); FUNCTIONS IN: 3-chloroallyl aldehyde dehydrogenase activity, cobalt ion binding, zinc ion binding, 1-pyrroline-5-carboxylate dehydrogenase activity; INVOLVED IN: oxygen and reactive oxygen species metabolic process, response to salt stress, proline catabolic process to glutamate, proline metabolic process; LOCATED IN: mitochondrion, chloroplast; EXPRESSED I…
AT5G63140	AT5G63140		purple acid phosphatase 29	purple acid phosphatase 29 (PAP29); FUNCTIONS IN: protein serine/threonine phosphatase activity, acid phosphatase activity; LOCATED IN: endomembrane system; EXPRESSED IN: 23 plant structures; EXPRESSED DURING: 13 growth stages; CONTAINS InterPro DOMAIN/s: Metallophosphoesterase (InterPro:IPR004843), Phosphoesterase At2g46880 (InterPro:IPR011230); BEST Arabidopsis thaliana protein match is: purple…
AT5G63410	AT5G63410		Leucine-rich repeat protein kinase family protein	Leucine-rich repeat protein kinase family protein; FUNCTIONS IN: protein serine/threonine kinase activity, protein kinase activity, ATP binding; INVOLVED IN: transmembrane receptor protein tyrosine kinase signaling pathway, protein amino acid phosphorylation; LOCATED IN: endomembrane system; EXPRESSED IN: 22 plant structures; EXPRESSED DURING: 13 growth stages; CONTAINS InterPro DOMAIN/s: Protein…
AT5G64120	AT5G64120		Peroxidase superfamily protein	Peroxidase superfamily protein; FUNCTIONS IN: peroxidase activity; INVOLVED IN: defense response to fungus, N-terminal protein myristoylation, respiratory burst; LOCATED IN: apoplast, cell wall, membrane; EXPRESSED IN: 17 plant structures; EXPRESSED DURING: 10 growth stages; CONTAINS InterPro DOMAIN/s: Haem peroxidase (InterPro:IPR010255), Plant peroxidase (InterPro:IPR000823), Peroxidases heam-l…
AT5G64290	AT5G64290		dicarboxylate transport 2.1	dicarboxylate transport 2.1 (DIT2.1); FUNCTIONS IN: oxoglutarate:malate antiporter activity; INVOLVED IN: malate transport, response to nematode; LOCATED IN: chloroplast, membrane, chloroplast envelope; EXPRESSED IN: 23 plant structures; EXPRESSED DURING: 13 growth stages; CONTAINS InterPro DOMAIN/s: Sodium/sulphate symporter (InterPro:IPR001898); BEST Arabidopsis thaliana protein match is: dicar…
AT5G64440	AT5G64440		fatty acid amide hydrolase	fatty acid amide hydrolase (FAAH); FUNCTIONS IN: N-(long-chain-acyl)ethanolamine deacylase activity, amidase activity; INVOLVED IN: defense response to bacterium; LOCATED IN: endoplasmic reticulum, plasma membrane, vacuole; EXPRESSED IN: 25 plant structures; EXPRESSED DURING: 14 growth stages; CONTAINS InterPro DOMAIN/s: Amidase, conserved site (InterPro:IPR020556), Amidase (InterPro:IPR000120); …
AT5G64460	AT5G64460		Phosphoglycerate mutase family protein	Phosphoglycerate mutase family protein; CONTAINS InterPro DOMAIN/s: Histidine phosphatase superfamily, clade-1 (InterPro:IPR013078); BEST Arabidopsis thaliana protein match is: Phosphoglycerate mutase family protein (TAIR:AT1G58280.1); Has 673 Blast hits to 673 proteins in 146 species: Archae - 0; Bacteria - 69; Metazoa - 2; Fungi - 310; Plants - 162; Viruses - 0; Other Eukaryotes - 130 (source: …
AT5G65360	AT5G65360		Histone superfamily protein	Histone superfamily protein; FUNCTIONS IN: DNA binding; INVOLVED IN: nucleosome assembly; LOCATED IN: chloroplast, nucleosome; EXPRESSED IN: 23 plant structures; EXPRESSED DURING: 14 growth stages; CONTAINS InterPro DOMAIN/s: Histone H3 (InterPro:IPR000164), Histone-fold (InterPro:IPR009072), Histone core (InterPro:IPR007125); BEST Arabidopsis thaliana protein match is: Histone superfamily protei…
AT5G65990	AT5G65990		Transmembrane amino acid transporter family protein	Transmembrane amino acid transporter family protein; CONTAINS InterPro DOMAIN/s: Amino acid transporter, transmembrane (InterPro:IPR013057); BEST Arabidopsis thaliana protein match is: Transmembrane amino acid transporter family protein (TAIR:AT2G42005.1); Has 1807 Blast hits to 1807 proteins in 277 species: Archae - 0; Bacteria - 0; Metazoa - 736; Fungi - 347; Plants - 385; Viruses - 0; Other Eu…
AT5G67070	AT5G67070		ralf-like 34	ralf-like 34 (RALFL34); CONTAINS InterPro DOMAIN/s: Rapid ALkalinization Factor (InterPro:IPR008801); BEST Arabidopsis thaliana protein match is: rapid alkalinization factor 23 (TAIR:AT3G16570.1); Has 1807 Blast hits to 1807 proteins in 277 species: Archae - 0; Bacteria - 0; Metazoa - 736; Fungi - 347; Plants - 385; Viruses - 0; Other Eukaryotes - 339 (source: NCBI BLink).
11ºC-27ºC Warm-up	Late-up	334
AT1G01300	AT1G01300		Eukaryotic aspartyl protease family protein	Eukaryotic aspartyl protease family protein; FUNCTIONS IN: aspartic-type endopeptidase activity; INVOLVED IN: proteolysis, response to karrikin; LOCATED IN: membrane, plant-type cell wall; EXPRESSED IN: 22 plant structures; EXPRESSED DURING: 13 growth stages; CONTAINS InterPro DOMAIN/s: Peptidase aspartic (InterPro:IPR021109), Peptidase aspartic, catalytic (InterPro:IPR009007), Peptidase A1 (Inte…
AT1G01750	AT1G01750		actin depolymerizing factor 11	actin depolymerizing factor 11 (ADF11); FUNCTIONS IN: actin binding; INVOLVED IN: biological_process unknown; LOCATED IN: intracellular; EXPRESSED IN: 6 plant structures; EXPRESSED DURING: 4 anthesis, petal differentiation and expansion stage; CONTAINS InterPro DOMAIN/s: Actin-binding, cofilin/tropomyosin type (InterPro:IPR002108); BEST Arabidopsis thaliana protein match is: actin depolymerizing …
AT1G04820	AT1G04820		tubulin alpha-4 chain	tubulin alpha-4 chain (TUA4); FUNCTIONS IN: structural constituent of cytoskeleton; INVOLVED IN: response to cadmium ion, microtubule-based process, cellular response to gravity; LOCATED IN: tubulin complex, cytosol, cell wall, plasma membrane, chloroplast; EXPRESSED IN: 29 plant structures; EXPRESSED DURING: 15 growth stages; CONTAINS InterPro DOMAIN/s: Alpha tubulin (InterPro:IPR002452), Tubuli…
AT1G05570	AT1G05570		callose synthase 1	callose synthase 1 (CALS1); FUNCTIONS IN: transferase activity, transferring glycosyl groups, 1,3-beta-glucan synthase activity; INVOLVED IN: 1,3-beta-glucan biosynthetic process; LOCATED IN: 1,3-beta-glucan synthase complex, plasma membrane, cell plate; EXPRESSED IN: 23 plant structures; EXPRESSED DURING: 13 growth stages; CONTAINS InterPro DOMAIN/s: Glycosyl transferase, family 48 (InterPro:IPR…
AT1G07890	AT1G07890		ascorbate peroxidase 1	ascorbate peroxidase 1 (APX1); FUNCTIONS IN: L-ascorbate peroxidase activity; INVOLVED IN: in 6 processes; LOCATED IN: cytosol, cell wall, chloroplast, plasma membrane, chloroplast stroma; EXPRESSED IN: 27 plant structures; EXPRESSED DURING: 16 growth stages; CONTAINS InterPro DOMAIN/s: Haem peroxidase (InterPro:IPR010255), Plant ascorbate peroxidase (InterPro:IPR002207), Peroxidases heam-ligand …
AT1G09210	AT1G09210		calreticulin 1b	calreticulin 1b (CRT1b); FUNCTIONS IN: unfolded protein binding, calcium ion binding; INVOLVED IN: response to oxidative stress, response to salt stress; LOCATED IN: mitochondrion, endoplasmic reticulum, vacuole; EXPRESSED IN: 26 plant structures; EXPRESSED DURING: 14 growth stages; CONTAINS InterPro DOMAIN/s: Calreticulin/calnexin, P (InterPro:IPR009033), Calreticulin/calnexin (InterPro:IPR00158…
AT1G09330	AT1G09330			unknown protein; FUNCTIONS IN: molecular_function unknown; INVOLVED IN: biological_process unknown; LOCATED IN: integral to membrane; EXPRESSED IN: 24 plant structures; EXPRESSED DURING: 15 growth stages; CONTAINS InterPro DOMAIN/s: Protein of unknown function DUF846, eukaryotic (InterPro:IPR008564); Has 518 Blast hits to 518 proteins in 206 species: Archae - 0; Bacteria - 0; Metazoa - 193; Fungi…
AT1G09780	AT1G09780		Phosphoglycerate mutase, 2,3-bisphosphoglycerate-independent	Phosphoglycerate mutase, 2,3-bisphosphoglycerate-independent; FUNCTIONS IN: manganese ion binding, phosphoglycerate mutase activity, 2,3-bisphosphoglycerate-independent phosphoglycerate mutase activity, catalytic activity, metal ion binding; INVOLVED IN: response to cadmium ion, response to cold; LOCATED IN: mitochondrial envelope, cytosol, chloroplast, plasma membrane; EXPRESSED IN: 26 plant str…
AT1G10630	AT1G10630		ADP-ribosylation factor A1F	ADP-ribosylation factor A1F (ARFA1F); FUNCTIONS IN: phospholipase activator activity, GTP binding, copper ion binding; INVOLVED IN: N-terminal protein myristoylation; LOCATED IN: plasma membrane, membrane; EXPRESSED IN: 26 plant structures; EXPRESSED DURING: 15 growth stages; CONTAINS InterPro DOMAIN/s: ADP-ribosylation factor (InterPro:IPR006688), Small GTP-binding protein (InterPro:IPR005225), …
AT1G10950	AT1G10950		transmembrane nine 1	transmembrane nine 1 (TMN1); LOCATED IN: integral to membrane, Golgi apparatus, membrane; EXPRESSED IN: 24 plant structures; EXPRESSED DURING: 16 growth stages; CONTAINS InterPro DOMAIN/s: Nonaspanin (TM9SF) (InterPro:IPR004240); BEST Arabidopsis thaliana protein match is: Endomembrane protein 70 protein family (TAIR:AT5G37310.1); Has 1611 Blast hits to 1538 proteins in 326 species: Archae - 0; B…
AT1G11545	AT1G11545		xyloglucan endotransglucosylase/hydrolase 8	xyloglucan endotransglucosylase/hydrolase 8 (XTH8); FUNCTIONS IN: hydrolase activity, acting on glycosyl bonds, xyloglucan:xyloglucosyl transferase activity, hydrolase activity, hydrolyzing O-glycosyl compounds; INVOLVED IN: carbohydrate metabolic process, cellular glucan metabolic process; LOCATED IN: endomembrane system, cell wall, apoplast; EXPRESSED IN: 21 plant structures; EXPRESSED DURING: …
AT1G11890	AT1G11890		Synaptobrevin family protein	SECRETION 22 (SEC22); FUNCTIONS IN: transporter activity; INVOLVED IN: transport, vesicle-mediated transport; LOCATED IN: Golgi apparatus, endoplasmic reticulum, plasma membrane, membrane; EXPRESSED IN: 26 plant structures; EXPRESSED DURING: 15 growth stages; CONTAINS InterPro DOMAIN/s: Longin (InterPro:IPR010908), Longin-like (InterPro:IPR011012), Synaptobrevin (InterPro:IPR001388); BEST Arabido…
AT1G12230	AT1G12230		Aldolase superfamily protein	Aldolase superfamily protein; FUNCTIONS IN: transaldolase activity, zinc ion binding; INVOLVED IN: glucose catabolic process to lactate and acetate, 5-phosphoribose 1-diphosphate biosynthetic process, carbohydrate metabolic process, metabolic process, pentose-phosphate shunt, non-oxidative branch; LOCATED IN: chloroplast; EXPRESSED IN: 23 plant structures; EXPRESSED DURING: 13 growth stages; CONT…
AT1G12840	AT1G12840		vacuolar ATP synthase subunit C (VATC) / V-ATPase C subunit / vacuolar proton pump C subunit (DET3)	DE-ETIOLATED 3 (DET3); FUNCTIONS IN: proton-transporting ATPase activity, rotational mechanism; INVOLVED IN: lignin biosynthetic process, regulation of carbohydrate biosynthetic process, unidimensional cell growth; LOCATED IN: in 6 components; EXPRESSED IN: 26 plant structures; EXPRESSED DURING: 17 growth stages; CONTAINS InterPro DOMAIN/s: ATPase, V1 complex, subunit C (InterPro:IPR004907); Has …
AT1G13560	AT1G13560		aminoalcoholphosphotransferase 1	aminoalcoholphosphotransferase 1 (AAPT1); FUNCTIONS IN: phosphatidyltransferase activity, phosphotransferase activity, for other substituted phosphate groups; INVOLVED IN: phospholipid biosynthetic process; LOCATED IN: membrane; EXPRESSED IN: 24 plant structures; EXPRESSED DURING: 15 growth stages; CONTAINS InterPro DOMAIN/s: Choline/ethanolaminephosphotransferase (InterPro:IPR014472), CDP-alcoho…
AT1G13980	AT1G13980		sec7 domain-containing protein	GNOM (GN); FUNCTIONS IN: protein homodimerization activity, GTP:GDP antiporter activity; INVOLVED IN: in 13 processes; LOCATED IN: intracellular; EXPRESSED IN: 25 plant structures; EXPRESSED DURING: 15 growth stages; CONTAINS InterPro DOMAIN/s: SEC7-like (InterPro:IPR000904); BEST Arabidopsis thaliana protein match is: GNOM-like 1 (TAIR:AT5G39500.1); Has 2876 Blast hits to 2436 proteins in 245 sp…
AT1G14290	AT1G14290		sphingoid base hydroxylase 2	sphingoid base hydroxylase 2 (SBH2); CONTAINS InterPro DOMAIN/s: Fatty acid hydroxylase (InterPro:IPR006694); BEST Arabidopsis thaliana protein match is: sphingoid base hydroxylase 1 (TAIR:AT1G69640.1); Has 2314 Blast hits to 2272 proteins in 379 species: Archae - 0; Bacteria - 367; Metazoa - 413; Fungi - 680; Plants - 393; Viruses - 3; Other Eukaryotes - 458 (source: NCBI BLink).
AT1G14360	AT1G14360		UDP-galactose transporter 3	UDP-galactose transporter 3 (UTR3); FUNCTIONS IN: pyrimidine nucleotide sugar transmembrane transporter activity; INVOLVED IN: transmembrane transport; LOCATED IN: endomembrane system; EXPRESSED IN: 24 plant structures; EXPRESSED DURING: 15 growth stages; CONTAINS InterPro DOMAIN/s: UAA transporter (InterPro:IPR013657); BEST Arabidopsis thaliana protein match is: UDP-galactose transporter 1 (TAIR…
AT1G14670	AT1G14670		Endomembrane protein 70 protein family	Endomembrane protein 70 protein family; INVOLVED IN: transport; LOCATED IN: integral to membrane, Golgi apparatus, membrane; EXPRESSED IN: 22 plant structures; EXPRESSED DURING: 14 growth stages; CONTAINS InterPro DOMAIN/s: Nonaspanin (TM9SF) (InterPro:IPR004240); BEST Arabidopsis thaliana protein match is: Endomembrane protein 70 protein family (TAIR:AT2G01970.1); Has 1574 Blast hits to 1525 pro…
AT1G15690	AT1G15690		Inorganic H pyrophosphatase family protein	AVP1; FUNCTIONS IN: hydrogen-translocating pyrophosphatase activity; INVOLVED IN: response to water deprivation, response to salt stress, establishment or maintenance of transmembrane electrochemical gradient, leaf development, auxin polar transport; LOCATED IN: in 10 components; EXPRESSED IN: 28 plant structures; EXPRESSED DURING: 16 growth stages; CONTAINS InterPro DOMAIN/s: Inorganic H+ pyroph…
AT1G16560	AT1G16560		Per1-like family protein	Per1-like family protein; FUNCTIONS IN: molecular_function unknown; INVOLVED IN: biological_process unknown; LOCATED IN: endomembrane system; EXPRESSED IN: 22 plant structures; EXPRESSED DURING: 13 growth stages; CONTAINS InterPro DOMAIN/s: Per1-like (InterPro:IPR007217); BEST Arabidopsis thaliana protein match is: Per1-like family protein (TAIR:AT5G62130.1); Has 343 Blast hits to 337 proteins in…
AT1G16880	AT1G16880		uridylyltransferase-related	uridylyltransferase-related; INVOLVED IN: response to cold; LOCATED IN: chloroplast thylakoid membrane, stromule, chloroplast stroma, chloroplast, chloroplast envelope; EXPRESSED IN: 22 plant structures; EXPRESSED DURING: 13 growth stages; BEST Arabidopsis thaliana protein match is: ACT domain-containing protein (TAIR:AT5G04740.1); Has 499 Blast hits to 450 proteins in 72 species: Archae - 0; Bac…
AT1G17200	AT1G17200		Uncharacterised protein family (UPF0497)	Uncharacterised protein family (UPF0497); CONTAINS InterPro DOMAIN/s: Uncharacterised protein family UPF0497, trans-membrane plant (InterPro:IPR006702), Uncharacterised protein family UPF0497, trans-membrane plant subgroup (InterPro:IPR006459); BEST Arabidopsis thaliana protein match is: Uncharacterised protein family (UPF0497) (TAIR:AT3G14380.1); Has 681 Blast hits to 681 proteins in 21 species:…
AT1G17500	AT1G17500		ATPase E1-E2 type family protein / haloacid dehalogenase-like hydrolase family protein	ATPase E1-E2 type family protein / haloacid dehalogenase-like hydrolase family protein; FUNCTIONS IN: ATPase activity, coupled to transmembrane movement of ions, phosphorylative mechanism; INVOLVED IN: metabolic process, ATP biosynthetic process, phospholipid transport; LOCATED IN: integral to membrane, membrane; EXPRESSED IN: 23 plant structures; EXPRESSED DURING: 13 growth stages; CONTAINS Inte…
AT1G17710	AT1G17710		Pyridoxal phosphate phosphatase-related protein	Pyridoxal phosphate phosphatase-related protein; FUNCTIONS IN: phosphatase activity; INVOLVED IN: metabolic process; EXPRESSED IN: 9 plant structures; EXPRESSED DURING: L mature pollen stage, M germinated pollen stage, 4 anthesis, petal differentiation and expansion stage; CONTAINS InterPro DOMAIN/s: Pyridoxal phosphate phosphatase, PHOSPHO2 (InterPro:IPR016965), HAD-superfamily hydrolase, subfam…
AT1G18730	AT1G18730		NDH dependent flow 6	NDH dependent flow 6 (NDF6); FUNCTIONS IN: molecular_function unknown; INVOLVED IN: photosynthetic electron transport in photosystem I; LOCATED IN: chloroplast thylakoid membrane, chloroplast, NAD(P)H dehydrogenase complex (plastoquinone); EXPRESSED IN: 21 plant structures; EXPRESSED DURING: 13 growth stages; Has 36 Blast hits to 36 proteins in 12 species: Archae - 0; Bacteria - 0; Metazoa - 0; F…
AT1G20010	AT1G20010		tubulin beta-5 chain	tubulin beta-5 chain (TUB5); FUNCTIONS IN: structural constituent of cytoskeleton; INVOLVED IN: microtubule-based process; LOCATED IN: tubulin complex, cell wall, plasma membrane, chloroplast, membrane; EXPRESSED IN: 24 plant structures; EXPRESSED DURING: 13 growth stages; CONTAINS InterPro DOMAIN/s: Beta tubulin (InterPro:IPR002453), Tubulin (InterPro:IPR000217), Tubulin/FtsZ, GTPase domain (Int…
AT1G20050	AT1G20050		C-8,7 sterol isomerase	HYDRA1 (HYD1); FUNCTIONS IN: C-8 sterol isomerase activity; INVOLVED IN: sterol biosynthetic process; LOCATED IN: plasma membrane; EXPRESSED IN: 22 plant structures; EXPRESSED DURING: 13 growth stages; CONTAINS InterPro DOMAIN/s: Emopamil-binding (InterPro:IPR007905); Has 377 Blast hits to 377 proteins in 112 species: Archae - 0; Bacteria - 0; Metazoa - 119; Fungi - 175; Plants - 59; Viruses - 0;…
AT1G20270	AT1G20270		2-oxoglutarate (2OG) and Fe(II)-dependent oxygenase superfamily protein	2-oxoglutarate (2OG) and Fe(II)-dependent oxygenase superfamily protein; FUNCTIONS IN: oxidoreductase activity, acting on paired donors, with incorporation or reduction of molecular oxygen, 2-oxoglutarate as one donor, and incorporation of one atom each of oxygen into both donors, oxidoreductase activity, oxidoreductase activity, acting on paired donors, with incorporation or reduction of molecul…
AT1G21750	AT1G21750		PDI-like 1-1	PDI-like 1-1 (PDIL1-1); FUNCTIONS IN: protein disulfide isomerase activity; INVOLVED IN: in 6 processes; LOCATED IN: in 8 components; EXPRESSED IN: 29 plant structures; EXPRESSED DURING: 16 growth stages; CONTAINS InterPro DOMAIN/s: Disulphide isomerase (InterPro:IPR005788), Thioredoxin fold (InterPro:IPR012335), Thioredoxin domain (InterPro:IPR013766), Thioredoxin, conserved site (InterPro:IPR01…
AT1G22060	AT1G22060			LOCATED IN: vacuole; EXPRESSED IN: 23 plant structures; EXPRESSED DURING: 13 growth stages; BEST Arabidopsis thaliana protein match is: FBD, F-box and Leucine Rich Repeat domains containing protein (TAIR:AT1G22000.1); Has 84739 Blast hits to 38714 proteins in 2257 species: Archae - 1436; Bacteria - 11314; Metazoa - 40747; Fungi - 7706; Plants - 4675; Viruses - 308; Other Eukaryotes - 18553 (sourc…
AT1G22300	AT1G22300		general regulatory factor 10	general regulatory factor 10 (GRF10); FUNCTIONS IN: protein phosphorylated amino acid binding, ATP binding; INVOLVED IN: brassinosteroid mediated signaling pathway; LOCATED IN: mitochondrion, chloroplast stroma, plasma membrane, cytoplasm; EXPRESSED IN: 24 plant structures; EXPRESSED DURING: 17 growth stages; CONTAINS InterPro DOMAIN/s: 14-3-3 protein (InterPro:IPR000308); BEST Arabidopsis thalia…
AT1G23480	AT1G23480		cellulose synthase-like A3	cellulose synthase-like A3 (CSLA03); FUNCTIONS IN: cellulose synthase activity, transferase activity, transferring glycosyl groups; INVOLVED IN: biological_process unknown; LOCATED IN: endomembrane system; EXPRESSED IN: 19 plant structures; EXPRESSED DURING: 10 growth stages; CONTAINS InterPro DOMAIN/s: Glycosyl transferase, family 2 (InterPro:IPR001173); BEST Arabidopsis thaliana protein match i…
AT1G23490	AT1G23490		ADP-ribosylation factor 1	ADP-ribosylation factor 1 (ARF1); FUNCTIONS IN: protein binding, phospholipase activator activity, GTP binding; INVOLVED IN: response to cadmium ion, N-terminal protein myristoylation; LOCATED IN: intracellular; EXPRESSED IN: 24 plant structures; EXPRESSED DURING: 16 growth stages; CONTAINS InterPro DOMAIN/s: ADP-ribosylation factor (InterPro:IPR006688), Small GTP-binding protein (InterPro:IPR005…
AT1G23800	AT1G23800		aldehyde dehydrogenase 2B7	aldehyde dehydrogenase 2B7 (ALDH2B7); FUNCTIONS IN: 3-chloroallyl aldehyde dehydrogenase activity, aldehyde dehydrogenase (NAD) activity; INVOLVED IN: oxidation reduction, metabolic process; LOCATED IN: mitochondrion; EXPRESSED IN: 13 plant structures; EXPRESSED DURING: LP.06 six leaves visible, 4 anthesis, LP.10 ten leaves visible, 4 leaf senescence stage, petal differentiation and expansion sta…
AT1G24460	AT1G24460			unknown protein; FUNCTIONS IN: molecular_function unknown; INVOLVED IN: biological_process unknown; LOCATED IN: cellular_component unknown; EXPRESSED IN: 23 plant structures; EXPRESSED DURING: 14 growth stages; BEST Arabidopsis thaliana protein match is: unknown protein (TAIR:AT4G31570.1); Has 181008 Blast hits to 85359 proteins in 3551 species: Archae - 3290; Bacteria - 48304; Metazoa - 70793; F…
AT1G25350	AT1G25350		glutamine-tRNA ligase, putative / glutaminyl-tRNA synthetase, putative / GlnRS, putative	ovule abortion 9 (OVA9); FUNCTIONS IN: glutamine-tRNA ligase activity; INVOLVED IN: glutamyl-tRNA aminoacylation, translation, ovule development; LOCATED IN: cytosol; EXPRESSED IN: 25 plant structures; EXPRESSED DURING: 13 growth stages; CONTAINS InterPro DOMAIN/s: Aminoacyl-tRNA synthetase, class I, conserved site (InterPro:IPR001412), Glutamyl/glutaminyl-tRNA synthetase, class Ic, alpha-bundle …
AT1G25490	AT1G25490		ARM repeat superfamily protein	ROOTS CURL IN NPA (RCN1); FUNCTIONS IN: protein phosphatase type 2A regulator activity; INVOLVED IN: response to ethylene stimulus, abscisic acid mediated signaling pathway, regulation of stomatal movement, positive regulation of abscisic acid mediated signaling pathway, auxin polar transport; LOCATED IN: cell wall, plasma membrane, protein phosphatase type 2A complex; EXPRESSED IN: 25 plant stru…
AT1G27450	AT1G27450		adenine phosphoribosyl transferase 1	adenine phosphoribosyl transferase 1 (APT1); FUNCTIONS IN: adenine phosphoribosyltransferase activity; INVOLVED IN: response to cadmium ion, adenine salvage; LOCATED IN: cytosol, chloroplast, plasma membrane, plant-type cell wall; EXPRESSED IN: 24 plant structures; EXPRESSED DURING: 14 growth stages; CONTAINS InterPro DOMAIN/s: Adenine phosphoribosyl transferase (InterPro:IPR005764), Phosphoribos…
AT1G27970	AT1G27970		nuclear transport factor 2B	nuclear transport factor 2B (NTF2B); FUNCTIONS IN: protein transporter activity, Ran GTPase binding; INVOLVED IN: nucleocytoplasmic transport, protein import into nucleus; LOCATED IN: nuclear envelope, intracellular, nucleus, plasma membrane; EXPRESSED IN: 26 plant structures; EXPRESSED DURING: 15 growth stages; CONTAINS InterPro DOMAIN/s: Nuclear transport factor 2 (InterPro:IPR002075), Nuclear …
AT1G27980	AT1G27980		dihydrosphingosine phosphate lyase	dihydrosphingosine phosphate lyase (DPL1); FUNCTIONS IN: pyridoxal phosphate binding, carboxy-lyase activity, catalytic activity; INVOLVED IN: sphingolipid catabolic process, cellular amino acid metabolic process; LOCATED IN: endoplasmic reticulum, membrane; EXPRESSED IN: 23 plant structures; EXPRESSED DURING: 13 growth stages; CONTAINS InterPro DOMAIN/s: Pyridoxal phosphate-dependent transferase…
AT1G28100	AT1G28100			unknown protein; Has 64 Blast hits to 64 proteins in 27 species: Archae - 0; Bacteria - 14; Metazoa - 0; Fungi - 6; Plants - 42; Viruses - 0; Other Eukaryotes - 2 (source: NCBI BLink).
AT1G29120	AT1G29120		Hydrolase-like protein family	Hydrolase-like protein family; FUNCTIONS IN: molecular_function unknown; INVOLVED IN: biological_process unknown; LOCATED IN: chloroplast; EXPRESSED IN: 22 plant structures; EXPRESSED DURING: 13 growth stages; CONTAINS InterPro DOMAIN/s: Protein of unknown function DUF676, hydrolase-like (InterPro:IPR007751); BEST Arabidopsis thaliana protein match is: alpha/beta-Hydrolases superfamily protein (T…
AT1G29310	AT1G29310		SecY protein transport family protein	SecY protein transport family protein; FUNCTIONS IN: P-P-bond-hydrolysis-driven protein transmembrane transporter activity; INVOLVED IN: protein secretion, protein transport; LOCATED IN: mitochondrion, plasma membrane, membrane; EXPRESSED IN: 24 plant structures; EXPRESSED DURING: 15 growth stages; CONTAINS InterPro DOMAIN/s: SecY protein (InterPro:IPR002208), Translocon Sec61/SecY, plug domain (…
AT1G29470	AT1G29470		S-adenosyl-L-methionine-dependent methyltransferases superfamily protein	S-adenosyl-L-methionine-dependent methyltransferases superfamily protein; INVOLVED IN: biological_process unknown; LOCATED IN: Golgi apparatus; EXPRESSED IN: 25 plant structures; EXPRESSED DURING: 14 growth stages; CONTAINS InterPro DOMAIN/s: Protein of unknown function DUF248, methyltransferase putative (InterPro:IPR004159); BEST Arabidopsis thaliana protein match is: S-adenosyl-L-methionine-dep…
AT1G30120	AT1G30120		pyruvate dehydrogenase E1 beta	pyruvate dehydrogenase E1 beta (PDH-E1 BETA); FUNCTIONS IN: pyruvate dehydrogenase (acetyl-transferring) activity; INVOLVED IN: fatty acid biosynthetic process; LOCATED IN: plastid pyruvate dehydrogenase complex, chloroplast, chloroplast envelope; EXPRESSED IN: 23 plant structures; EXPRESSED DURING: 15 growth stages; CONTAINS InterPro DOMAIN/s: Transketolase, C-terminal (InterPro:IPR005476), Tran…
AT1G30630	AT1G30630		Coatomer epsilon subunit	Coatomer epsilon subunit; FUNCTIONS IN: protein transporter activity, structural molecule activity, binding; INVOLVED IN: retrograde vesicle-mediated transport, Golgi to ER; LOCATED IN: plasma membrane; EXPRESSED IN: 24 plant structures; EXPRESSED DURING: 13 growth stages; CONTAINS InterPro DOMAIN/s: Tetratricopeptide-like helical (InterPro:IPR011990), Coatomer, epsilon subunit (InterPro:IPR00682…
AT1G31812	AT1G31812		acyl-CoA-binding protein 6	acyl-CoA-binding protein 6 (ACBP6); FUNCTIONS IN: phosphatidylcholine binding, acyl-CoA binding; INVOLVED IN: response to freezing, response to cold, lipid transport; LOCATED IN: cytosol, plasma membrane; EXPRESSED IN: 25 plant structures; EXPRESSED DURING: 16 growth stages; CONTAINS InterPro DOMAIN/s: Acyl-CoA-binding protein, ACBP (InterPro:IPR000582), FERM/acyl-CoA-binding protein, 3-helical b…
AT1G32210	AT1G32210		Defender against death (DAD family) protein	DEFENDER AGAINST APOPTOTIC DEATH 1 (ATDAD1); FUNCTIONS IN: molecular_function unknown; INVOLVED IN: anti-apoptosis; LOCATED IN: endoplasmic reticulum, membrane; EXPRESSED IN: 26 plant structures; EXPRESSED DURING: 14 growth stages; CONTAINS InterPro DOMAIN/s: Defender against death DAD protein (InterPro:IPR003038); BEST Arabidopsis thaliana protein match is: Defender against death (DAD family) pr…
AT1G32690	AT1G32690			unknown protein; FUNCTIONS IN: molecular_function unknown; INVOLVED IN: biological_process unknown; LOCATED IN: plasma membrane; EXPRESSED IN: 21 plant structures; EXPRESSED DURING: 11 growth stages; BEST Arabidopsis thaliana protein match is: unknown protein (TAIR:AT2G35200.1); Has 45 Blast hits to 45 proteins in 8 species: Archae - 0; Bacteria - 0; Metazoa - 0; Fungi - 0; Plants - 45; Viruses -…
AT1G34020	AT1G34020		Nucleotide-sugar transporter family protein	Nucleotide-sugar transporter family protein; LOCATED IN: plasma membrane, membrane; EXPRESSED IN: 22 plant structures; EXPRESSED DURING: 13 growth stages; CONTAINS InterPro DOMAIN/s: Protein of unknown function DUF250 (InterPro:IPR004853); BEST Arabidopsis thaliana protein match is: Nucleotide-sugar transporter family protein (TAIR:AT4G09810.1); Has 1634 Blast hits to 1631 proteins in 184 species…
AT1G37130	AT1G37130		nitrate reductase 2	nitrate reductase 2 (NIA2); FUNCTIONS IN: nitrate reductase activity, nitrate reductase (NADH) activity; INVOLVED IN: nitric oxide biosynthetic process, nitrate assimilation, response to light stimulus, response to symbiotic fungus; LOCATED IN: plasma membrane, vacuole; EXPRESSED IN: 25 plant structures; EXPRESSED DURING: 13 growth stages; CONTAINS InterPro DOMAIN/s: Nitrate reductase NADH depend…
AT1G41830	AT1G41830		SKU5-similar 6	SKU5-similar 6 (SKS6); FUNCTIONS IN: pectinesterase activity; INVOLVED IN: oxidation reduction; LOCATED IN: apoplast, cell wall, membrane, plant-type cell wall; EXPRESSED IN: 23 plant structures; EXPRESSED DURING: 13 growth stages; CONTAINS InterPro DOMAIN/s: Cupredoxin (InterPro:IPR008972), Multicopper oxidase, type 2 (InterPro:IPR011706), Multicopper oxidase, type 3 (InterPro:IPR011707), Multic…
AT1G44318	AT1G44318		Aldolase superfamily protein	hemb2; FUNCTIONS IN: porphobilinogen synthase activity, catalytic activity, metal ion binding; INVOLVED IN: porphyrin biosynthetic process; EXPRESSED IN: root; CONTAINS InterPro DOMAIN/s: Aldolase-type TIM barrel (InterPro:IPR013785), Tetrapyrrole biosynthesis, porphobilinogen synthase (InterPro:IPR001731); BEST Arabidopsis thaliana protein match is: Aldolase superfamily protein (TAIR:AT1G69740.2…
AT1G48030	AT1G48030		mitochondrial lipoamide dehydrogenase 1	mitochondrial lipoamide dehydrogenase 1 (mtLPD1); FUNCTIONS IN: dihydrolipoyl dehydrogenase activity, copper ion binding, cobalt ion binding, zinc ion binding, ATP binding; INVOLVED IN: response to cadmium ion, response to light stimulus; LOCATED IN: mitochondrion, apoplast, mitochondrial respiratory chain complex I, mitochondrial matrix; EXPRESSED IN: 28 plant structures; EXPRESSED DURING: 16 gr…
AT1G50010	AT1G50010		tubulin alpha-2 chain	tubulin alpha-2 chain (TUA2); FUNCTIONS IN: structural constituent of cytoskeleton; INVOLVED IN: microtubule-based process, response to salt stress; LOCATED IN: tubulin complex, cytosol, cell wall, membrane; EXPRESSED IN: 26 plant structures; EXPRESSED DURING: 15 growth stages; CONTAINS InterPro DOMAIN/s: Alpha tubulin (InterPro:IPR002452), Tubulin (InterPro:IPR000217), Tubulin/FtsZ, GTPase domai…
AT1G52360	AT1G52360		Coatomer, beta' subunit	Coatomer, beta' subunit; FUNCTIONS IN: structural molecule activity; INVOLVED IN: intracellular protein transport, vesicle-mediated transport; LOCATED IN: membrane coat, COPI vesicle coat; EXPRESSED IN: 24 plant structures; EXPRESSED DURING: 13 growth stages; CONTAINS InterPro DOMAIN/s: WD40 repeat 2 (InterPro:IPR019782), Coatomer, WD associated region (InterPro:IPR006692), Cytochrome cd1-nitrite…
AT1G52600	AT1G52600		Peptidase S24/S26A/S26B/S26C family protein	Peptidase S24/S26A/S26B/S26C family protein; FUNCTIONS IN: peptidase activity; INVOLVED IN: proteolysis, signal peptide processing; LOCATED IN: endoplasmic reticulum, plasma membrane, membrane; EXPRESSED IN: 26 plant structures; EXPRESSED DURING: 14 growth stages; CONTAINS InterPro DOMAIN/s: Peptidase S24/S26A/S26B, conserved region (InterPro:IPR019759), Peptidase S26B, eukaryotic signal peptidas…
AT1G53070	AT1G53070		Legume lectin family protein	Legume lectin family protein; FUNCTIONS IN: carbohydrate binding, binding; INVOLVED IN: response to karrikin; LOCATED IN: cell wall, plant-type cell wall; EXPRESSED IN: 23 plant structures; EXPRESSED DURING: 13 growth stages; CONTAINS InterPro DOMAIN/s: Legume lectin, beta chain (InterPro:IPR001220), Concanavalin A-like lectin/glucanase, subgroup (InterPro:IPR013320), Concanavalin A-like lectin/g…
AT1G53240	AT1G53240		Lactate/malate dehydrogenase family protein	Lactate/malate dehydrogenase family protein; FUNCTIONS IN: malate dehydrogenase activity, copper ion binding; INVOLVED IN: response to cadmium ion, response to salt stress, response to cold, defense response to bacterium, peptidyl-cysteine S-nitrosylation; LOCATED IN: mitochondrion, cell wall, chloroplast; EXPRESSED IN: 26 plant structures; EXPRESSED DURING: 15 growth stages; CONTAINS InterPro DO…
AT1G54390	AT1G54390		PHD finger protein-related	INHIBITOR OF GROWTH 2 (ING2); BEST Arabidopsis thaliana protein match is: RING/FYVE/PHD zinc finger superfamily protein (TAIR:AT3G24010.1); Has 1029 Blast hits to 893 proteins in 166 species: Archae - 2; Bacteria - 0; Metazoa - 705; Fungi - 173; Plants - 97; Viruses - 0; Other Eukaryotes - 52 (source: NCBI BLink).
AT1G55760	AT1G55760		BTB/POZ domain-containing protein	BTB/POZ domain-containing protein; CONTAINS InterPro DOMAIN/s: BTB/POZ (InterPro:IPR013069), BTB/POZ fold (InterPro:IPR011333), Kelch related (InterPro:IPR013089), BTB/POZ-like (InterPro:IPR000210); BEST Arabidopsis thaliana protein match is: BTB/POZ domain-containing protein (TAIR:AT1G21780.2); Has 5280 Blast hits to 5249 proteins in 149 species: Archae - 0; Bacteria - 0; Metazoa - 3933; Fungi -…
AT1G56330	AT1G56330		secretion-associated RAS 1B	secretion-associated RAS 1B (SAR1B); FUNCTIONS IN: GTP binding; INVOLVED IN: ER to Golgi vesicle-mediated transport; LOCATED IN: cytosol, peripheral to membrane of membrane fraction, endoplasmic reticulum, plasma membrane; EXPRESSED IN: 25 plant structures; EXPRESSED DURING: 15 growth stages; CONTAINS InterPro DOMAIN/s: Small GTP-binding protein (InterPro:IPR005225), Small GTPase SAR1-type (Inter…
AT1G56340	AT1G56340		calreticulin 1a	calreticulin 1a (CRT1a); FUNCTIONS IN: unfolded protein binding, calcium ion binding; INVOLVED IN: response to oxidative stress, response to cadmium ion, response to salt stress, calcium ion homeostasis; LOCATED IN: mitochondrion, endoplasmic reticulum, plasma membrane, chloroplast; EXPRESSED IN: 27 plant structures; EXPRESSED DURING: 14 growth stages; CONTAINS InterPro DOMAIN/s: Calreticulin/cal…
AT1G59610	AT1G59610		dynamin-like 3	dynamin-like 3 (DL3); FUNCTIONS IN: protein binding, clathrin binding, GTPase activity; INVOLVED IN: synaptic vesicle endocytosis; LOCATED IN: clathrin-coated endocytic vesicle, plasma membrane, vacuole; EXPRESSED IN: 27 plant structures; EXPRESSED DURING: 15 growth stages; CONTAINS InterPro DOMAIN/s: Dynamin GTPase effector (InterPro:IPR003130), Pleckstrin homology-type (InterPro:IPR011993), Dyn…
AT1G59870	AT1G59870		ABC-2 and Plant PDR ABC-type transporter family protein	PENETRATION 3 (PEN3); FUNCTIONS IN: ATPase activity, coupled to transmembrane movement of substances, cadmium ion transmembrane transporter activity; INVOLVED IN: in 9 processes; LOCATED IN: mitochondrion, plasma membrane, chloroplast, membrane, chloroplast envelope; EXPRESSED IN: 29 plant structures; EXPRESSED DURING: 13 growth stages; CONTAINS InterPro DOMAIN/s: ATPase, AAA+ type, core (InterPr…
AT1G60160	AT1G60160		Potassium transporter family protein	Potassium transporter family protein; FUNCTIONS IN: potassium ion transmembrane transporter activity; INVOLVED IN: potassium ion transport; LOCATED IN: chloroplast; EXPRESSED IN: 21 plant structures; EXPRESSED DURING: 13 growth stages; CONTAINS InterPro DOMAIN/s: Potassium uptake protein, kup (InterPro:IPR018519), K+ potassium transporter (InterPro:IPR003855); BEST Arabidopsis thaliana protein ma…
AT1G60780	AT1G60780		Clathrin adaptor complexes medium subunit family protein	HAPLESS 13 (HAP13); INVOLVED IN: intracellular protein transport, transport, vesicle-mediated transport; LOCATED IN: clathrin vesicle coat, clathrin adaptor complex; EXPRESSED IN: 23 plant structures; EXPRESSED DURING: 15 growth stages; CONTAINS InterPro DOMAIN/s: Clathrin adaptor, mu subunit, conserved site (InterPro:IPR018240), Clathrin adaptor, mu subunit, C-terminal (InterPro:IPR008968), Clat…
AT1G60960	AT1G60960		iron regulated transporter 3	iron regulated transporter 3 (IRT3); FUNCTIONS IN: cation transmembrane transporter activity, zinc ion transmembrane transporter activity, metal ion transmembrane transporter activity, iron ion transmembrane transporter activity; INVOLVED IN: cation transport, zinc ion transport, response to nematode, iron ion transport, metal ion transport; LOCATED IN: plasma membrane, membrane; EXPRESSED IN: 22…
AT1G63050	AT1G63050		MBOAT (membrane bound O-acyl transferase) family protein	MBOAT (membrane bound O-acyl transferase) family protein; FUNCTIONS IN: acyltransferase activity; INVOLVED IN: biological_process unknown; LOCATED IN: endomembrane system, membrane; EXPRESSED IN: 23 plant structures; EXPRESSED DURING: 12 growth stages; CONTAINS InterPro DOMAIN/s: Membrane bound O-acyl transferase, MBOAT (InterPro:IPR004299); BEST Arabidopsis thaliana protein match is: MBOAT (memb…
AT1G63830	AT1G63830		PLAC8 family protein	PLAC8 family protein; LOCATED IN: plasma membrane, membrane; EXPRESSED IN: 24 plant structures; EXPRESSED DURING: 15 growth stages; CONTAINS InterPro DOMAIN/s: Protein of unknown function Cys-rich (InterPro:IPR006461); BEST Arabidopsis thaliana protein match is: PLAC8 family protein (TAIR:AT5G41390.1); Has 476 Blast hits to 386 proteins in 125 species: Archae - 0; Bacteria - 22; Metazoa - 109; Fu…
AT1G64640	AT1G64640		early nodulin-like protein 8	early nodulin-like protein 8 (ENODL8); FUNCTIONS IN: electron carrier activity, copper ion binding; LOCATED IN: anchored to membrane; EXPRESSED IN: 18 plant structures; EXPRESSED DURING: 13 growth stages; CONTAINS InterPro DOMAIN/s: Plastocyanin-like (InterPro:IPR003245), Cupredoxin (InterPro:IPR008972); BEST Arabidopsis thaliana protein match is: early nodulin-like protein 3 (TAIR:AT4G28365.1); …
AT1G64650	AT1G64650		Major facilitator superfamily protein	Major facilitator superfamily protein; LOCATED IN: plasma membrane; EXPRESSED IN: 23 plant structures; EXPRESSED DURING: 13 growth stages; CONTAINS InterPro DOMAIN/s: Protein of unknown function DUF791 (InterPro:IPR008509), Major facilitator superfamily, general substrate transporter (InterPro:IPR016196); BEST Arabidopsis thaliana protein match is: Major facilitator superfamily protein (TAIR:AT4G…
AT1G66200	AT1G66200		glutamine synthase clone F11	glutamine synthase clone F11 (GSR2); FUNCTIONS IN: glutamate-ammonia ligase activity, copper ion binding; INVOLVED IN: nitrate assimilation, response to fructose stimulus, response to salt stress, response to sucrose stimulus, response to glucose stimulus; LOCATED IN: cytosol, cytosolic ribosome, apoplast, vacuole, chloroplast envelope; EXPRESSED IN: 24 plant structures; EXPRESSED DURING: 14 grow…
AT1G67070	AT1G67070		Mannose-6-phosphate isomerase, type I	DARK INDUCIBLE 9 (DIN9); CONTAINS InterPro DOMAIN/s: Mannose-6-phosphate isomerase (InterPro:IPR016305), Cupin, RmlC-type (InterPro:IPR011051), Mannose-6-phosphate isomerase, type I (InterPro:IPR001250), RmlC-like jelly roll fold (InterPro:IPR014710), Phosphomannose isomerase, type I, conserved site (InterPro:IPR018050); BEST Arabidopsis thaliana protein match is: Mannose-6-phosphate isomerase, t…
AT1G67980	AT1G67980		caffeoyl-CoA 3-O-methyltransferase	caffeoyl-CoA 3-O-methyltransferase (CCOAMT); CONTAINS InterPro DOMAIN/s: O-methyltransferase, family 3 (InterPro:IPR002935); BEST Arabidopsis thaliana protein match is: S-adenosyl-L-methionine-dependent methyltransferases superfamily protein (TAIR:AT1G67990.1); Has 30201 Blast hits to 17322 proteins in 780 species: Archae - 12; Bacteria - 1396; Metazoa - 17338; Fungi - 3422; Plants - 5037; Viruse…
AT1G68000	AT1G68000		phosphatidylinositol synthase 1	phosphatidylinositol synthase 1 (PIS1); CONTAINS InterPro DOMAIN/s: CDP-alcohol phosphatidyltransferase (InterPro:IPR000462), CDP-diacylglycerol-inositol 3-phosphatidyltransferase, eukaryote (InterPro:IPR014387); BEST Arabidopsis thaliana protein match is: probable CDP-diacylglycerol--inositol 3-phosphatidyltransferase 2 (TAIR:AT4G38570.1); Has 2907 Blast hits to 2907 proteins in 1088 species: Ar…
AT1G68650	AT1G68650		Uncharacterized protein family (UPF0016)	Uncharacterized protein family (UPF0016); FUNCTIONS IN: molecular_function unknown; INVOLVED IN: biological_process unknown; LOCATED IN: membrane; EXPRESSED IN: 22 plant structures; EXPRESSED DURING: 13 growth stages; CONTAINS InterPro DOMAIN/s: Uncharacterised protein family UPF0016 (InterPro:IPR001727); BEST Arabidopsis thaliana protein match is: Uncharacterized protein family (UPF0016) (TAIR:A…
AT1G70410	AT1G70410		beta carbonic anhydrase 4	beta carbonic anhydrase 4 (BCA4); FUNCTIONS IN: carbonate dehydratase activity, zinc ion binding; INVOLVED IN: response to carbon dioxide, carbon utilization, regulation of stomatal movement; LOCATED IN: plasma membrane, chloroplast envelope; EXPRESSED IN: 25 plant structures; EXPRESSED DURING: 12 growth stages; CONTAINS InterPro DOMAIN/s: Carbonic anhydrase, prokaryotic-like, conserved site (Int…
AT1G72610	AT1G72610		germin-like protein 1	germin-like protein 1 (GER1); INVOLVED IN: biological_process unknown; LOCATED IN: extracellular matrix; EXPRESSED IN: 23 plant structures; EXPRESSED DURING: 13 growth stages; CONTAINS InterPro DOMAIN/s: Cupin, RmlC-type (InterPro:IPR011051), Cupin 1 (InterPro:IPR006045), Germin (InterPro:IPR001929), RmlC-like jelly roll fold (InterPro:IPR014710), Germin, manganese binding site (InterPro:IPR01978…
AT1G73430	AT1G73430		sec34-like family protein	sec34-like family protein; FUNCTIONS IN: molecular_function unknown; INVOLVED IN: intracellular protein transport; LOCATED IN: chloroplast, membrane, cis-Golgi network; EXPRESSED IN: 21 plant structures; EXPRESSED DURING: 13 growth stages; CONTAINS InterPro DOMAIN/s: Sec34-like protein (InterPro:IPR007265); Has 353 Blast hits to 340 proteins in 172 species: Archae - 0; Bacteria - 4; Metazoa - 117…
AT1G74960	AT1G74960		fatty acid biosynthesis 1	fatty acid biosynthesis 1 (FAB1); FUNCTIONS IN: 3-oxoacyl-[acyl-carrier-protein] synthase activity, fatty acid synthase activity; INVOLVED IN: fatty acid biosynthetic process, unsaturated fatty acid biosynthetic process; LOCATED IN: chloroplast, plastid; EXPRESSED IN: 24 plant structures; EXPRESSED DURING: 15 growth stages; CONTAINS InterPro DOMAIN/s: Beta-ketoacyl synthase (InterPro:IPR000794), …
AT1G75560	AT1G75560		zinc knuckle (CCHC-type) family protein	zinc knuckle (CCHC-type) family protein; FUNCTIONS IN: zinc ion binding, nucleic acid binding; INVOLVED IN: biological_process unknown; LOCATED IN: chloroplast; EXPRESSED IN: 23 plant structures; EXPRESSED DURING: 15 growth stages; CONTAINS InterPro DOMAIN/s: Zinc finger, CCHC-type (InterPro:IPR001878), Zinc finger, CCHC retroviral-type (InterPro:IPR013084); BEST Arabidopsis thaliana protein matc…
AT1G75750	AT1G75750		GAST1 protein homolog 1	GAST1 protein homolog 1 (GASA1); CONTAINS InterPro DOMAIN/s: Gibberellin regulated protein (InterPro:IPR003854); BEST Arabidopsis thaliana protein match is: Gibberellin-regulated family protein (TAIR:AT2G18420.1); Has 473 Blast hits to 473 proteins in 44 species: Archae - 0; Bacteria - 0; Metazoa - 0; Fungi - 0; Plants - 473; Viruses - 0; Other Eukaryotes - 0 (source: NCBI BLink).
AT1G76400	AT1G76400		Ribophorin I	Ribophorin I; FUNCTIONS IN: oligosaccharyl transferase activity, dolichyl-diphosphooligosaccharide-protein glycotransferase activity; INVOLVED IN: protein amino acid glycosylation; LOCATED IN: endoplasmic reticulum, membrane; EXPRESSED IN: 24 plant structures; EXPRESSED DURING: 13 growth stages; CONTAINS InterPro DOMAIN/s: Ribophorin I (InterPro:IPR007676); BEST Arabidopsis thaliana protein match…
AT1G77120	AT1G77120		alcohol dehydrogenase 1	alcohol dehydrogenase 1 (ADH1); FUNCTIONS IN: alcohol dehydrogenase (NAD) activity; INVOLVED IN: response to cadmium ion, cellular respiration, response to salt stress, response to hypoxia, response to osmotic stress; LOCATED IN: cytosol, plasma membrane; EXPRESSED IN: 24 plant structures; EXPRESSED DURING: 12 growth stages; CONTAINS InterPro DOMAIN/s: GroES-like (InterPro:IPR011032), Alcohol deh…
AT1G78040	AT1G78040		Pollen Ole e 1 allergen and extensin family protein	Pollen Ole e 1 allergen and extensin family protein; FUNCTIONS IN: molecular_function unknown; INVOLVED IN: in 9 processes; LOCATED IN: endomembrane system; EXPRESSED IN: 23 plant structures; EXPRESSED DURING: 13 growth stages; CONTAINS InterPro DOMAIN/s: Pollen Ole e 1 allergen/extensin (InterPro:IPR006041), TonB box, conserved site (InterPro:IPR010916); BEST Arabidopsis thaliana protein match i…
AT1G78290	AT1G78290			encodes a member of SNF1-related protein kinase (SnRK2) family whose activity is activated by ionic (salt) and non-ionic (mannitol) osmotic stress and dehydration.
AT1G78900	AT1G78900		vacuolar ATP synthase subunit A	vacuolar ATP synthase subunit A (VHA-A); FUNCTIONS IN: hydrogen ion transporting ATP synthase activity, rotational mechanism, hydrolase activity, acting on acid anhydrides, catalyzing transmembrane movement of substances, proton-transporting ATPase activity, rotational mechanism, ATP binding; INVOLVED IN: response to salt stress, proton transport, Golgi organization, pollen development; LOCATED I…
AT1G78920	AT1G78920		vacuolar H+-pyrophosphatase 2	vacuolar H+-pyrophosphatase 2 (VP2); FUNCTIONS IN: hydrogen-translocating pyrophosphatase activity; INVOLVED IN: proton transport; LOCATED IN: Golgi apparatus, vacuole; EXPRESSED IN: 23 plant structures; EXPRESSED DURING: 13 growth stages; CONTAINS InterPro DOMAIN/s: Inorganic H+ pyrophosphatase (InterPro:IPR004131); BEST Arabidopsis thaliana protein match is: Inorganic H pyrophosphatase family p…
AT1G79500	AT1G79500		Aldolase-type TIM barrel family protein	AtkdsA1; FUNCTIONS IN: 3-deoxy-8-phosphooctulonate synthase activity; INVOLVED IN: metabolic process, rhamnogalacturonan II biosynthetic process; LOCATED IN: endomembrane system, cytoplasm; EXPRESSED IN: 22 plant structures; EXPRESSED DURING: 13 growth stages; CONTAINS InterPro DOMAIN/s: DAHP synthetase I/KDSA (InterPro:IPR006218), Aldolase-type TIM barrel (InterPro:IPR013785), 3-deoxy-8-phosphoo…
AT1G79550	AT1G79550		phosphoglycerate kinase	phosphoglycerate kinase (PGK); FUNCTIONS IN: phosphoglycerate kinase activity; INVOLVED IN: glycolysis; LOCATED IN: cytosol, apoplast, plasma membrane, nucleus, membrane; EXPRESSED IN: 26 plant structures; EXPRESSED DURING: 15 growth stages; CONTAINS InterPro DOMAIN/s: Phosphoglycerate kinase, N-terminal (InterPro:IPR015824), Phosphoglycerate kinase (InterPro:IPR001576), Phosphoglycerate kinase, …
AT1G79580	AT1G79580		NAC (No Apical Meristem) domain transcriptional regulator superfamily protein	SOMBRERO (SMB); CONTAINS InterPro DOMAIN/s: No apical meristem (NAM) protein (InterPro:IPR003441); BEST Arabidopsis thaliana protein match is: NAC domain containing protein 70 (TAIR:AT4G10350.1); Has 5042 Blast hits to 4339 proteins in 312 species: Archae - 0; Bacteria - 299; Metazoa - 1017; Fungi - 76; Plants - 3059; Viruses - 0; Other Eukaryotes - 591 (source: NCBI BLink).
AT1G79750	AT1G79750		NADP-malic enzyme 4	NADP-malic enzyme 4 (NADP-ME4); CONTAINS InterPro DOMAIN/s: Malic enzyme, NAD-binding (InterPro:IPR012302), Malic oxidoreductase (InterPro:IPR001891), Malic enzyme, conserved site (InterPro:IPR015884), Malic enzyme, N-terminal (InterPro:IPR012301), NAD(P)-binding domain (InterPro:IPR016040); BEST Arabidopsis thaliana protein match is: NADP-malic enzyme 3 (TAIR:AT5G25880.1); Has 9573 Blast hits to…
AT1G80280	AT1G80280		alpha/beta-Hydrolases superfamily protein	alpha/beta-Hydrolases superfamily protein; CONTAINS InterPro DOMAIN/s: Alpha/beta hydrolase fold-1 (InterPro:IPR000073); BEST Arabidopsis thaliana protein match is: alpha/beta-Hydrolases superfamily protein (TAIR:AT1G15490.1); Has 7676 Blast hits to 7658 proteins in 1204 species: Archae - 71; Bacteria - 5735; Metazoa - 276; Fungi - 71; Plants - 550; Viruses - 0; Other Eukaryotes - 973 (source: NC…
AT2G03120	AT2G03120		signal peptide peptidase	signal peptide peptidase (SPP); FUNCTIONS IN: aspartic-type endopeptidase activity; INVOLVED IN: pollen germination, pollen development; LOCATED IN: endoplasmic reticulum, endoplasmic reticulum membrane; EXPRESSED IN: 28 plant structures; EXPRESSED DURING: 16 growth stages; CONTAINS InterPro DOMAIN/s: Peptidase A22, presenilin signal peptide (InterPro:IPR006639), Peptidase A22B, signal peptide pe…
AT2G03350	AT2G03350		Protein of unknown function, DUF538	Protein of unknown function, DUF538; CONTAINS InterPro DOMAIN/s: Protein of unknown function DUF538 (InterPro:IPR007493); BEST Arabidopsis thaliana protein match is: Protein of unknown function, DUF538 (TAIR:AT3G08890.2); Has 544 Blast hits to 544 proteins in 26 species: Archae - 0; Bacteria - 0; Metazoa - 0; Fungi - 0; Plants - 543; Viruses - 0; Other Eukaryotes - 1 (source: NCBI BLink).
AT2G03800	AT2G03800		D-aminoacyl-tRNA deacylases	GEKO1 (GEK1); CONTAINS InterPro DOMAIN/s: Uncharacterised conserved protein UCP016210 (InterPro:IPR018033), D-aminoacyl-tRNA deacylase (InterPro:IPR007508); Has 35333 Blast hits to 34131 proteins in 2444 species: Archae - 798; Bacteria - 22429; Metazoa - 974; Fungi - 991; Plants - 531; Viruses - 0; Other Eukaryotes - 9610 (source: NCBI BLink).
AT2G05710	AT2G05710		aconitase 3	aconitase 3 (ACO3); FUNCTIONS IN: aconitate hydratase activity, copper ion binding, ATP binding; INVOLVED IN: in 6 processes; LOCATED IN: cytosol, mitochondrion, cell wall, plasma membrane, chloroplast; EXPRESSED IN: 27 plant structures; EXPRESSED DURING: 16 growth stages; CONTAINS InterPro DOMAIN/s: Aconitase/3-isopropylmalate dehydratase large subunit, alpha/beta/alpha (InterPro:IPR001030), Aco…
AT2G05990	AT2G05990		NAD(P)-binding Rossmann-fold superfamily protein	MOSAIC DEATH 1 (MOD1); FUNCTIONS IN: enoyl-[acyl-carrier-protein] reductase (NADH) activity, oxidoreductase activity, enoyl-[acyl-carrier-protein] reductase activity, copper ion binding; INVOLVED IN: fatty acid biosynthetic process; LOCATED IN: fatty acid synthase complex, thylakoid, chloroplast stroma, chloroplast, chloroplast envelope; EXPRESSED IN: 24 plant structures; EXPRESSED DURING: 15 gro…
AT2G13810	AT2G13810		AGD2-like defense response protein 1	AGD2-like defense response protein 1 (ALD1); FUNCTIONS IN: transferase activity, transferring nitrogenous groups, pyridoxal phosphate binding, transaminase activity, catalytic activity; INVOLVED IN: asparagine catabolic process, biosynthetic process, glutamate catabolic process to oxaloacetate, aspartate transamidation; LOCATED IN: chloroplast; EXPRESSED IN: sepal, root, stamen; EXPRESSED DURING:…
AT2G16060	AT2G16060		hemoglobin 1	hemoglobin 1 (HB1); FUNCTIONS IN: oxygen binding; INVOLVED IN: response to hypoxia; LOCATED IN: cell wall, plasma membrane; EXPRESSED IN: 22 plant structures; EXPRESSED DURING: 14 growth stages; CONTAINS InterPro DOMAIN/s: Leghaemoglobin (InterPro:IPR001032), Globin-like (InterPro:IPR009050), Leghaemoglobin, iron-binding site (InterPro:IPR019824), Globin, subset (InterPro:IPR000971), Globin (Inte…
AT2G16430	AT2G16430		purple acid phosphatase 10	purple acid phosphatase 10 (PAP10); FUNCTIONS IN: protein serine/threonine phosphatase activity, acid phosphatase activity; INVOLVED IN: biological_process unknown; LOCATED IN: cell wall, plant-type cell wall; EXPRESSED IN: 25 plant structures; EXPRESSED DURING: 15 growth stages; CONTAINS InterPro DOMAIN/s: Purple acid phosphatase, N-terminal (InterPro:IPR015914), Metallophosphoesterase (InterPro…
AT2G16440	AT2G16440		Minichromosome maintenance (MCM2/3/5) family protein	MINICHROMOSOME MAINTENANCE 4 (MCM4); FUNCTIONS IN: nucleoside-triphosphatase activity, DNA-dependent ATPase activity, DNA binding, nucleotide binding, ATP binding; INVOLVED IN: cell proliferation, DNA-dependent DNA replication initiation, DNA unwinding involved in replication; LOCATED IN: nuclear chromatin; EXPRESSED IN: 24 plant structures; EXPRESSED DURING: 16 growth stages; CONTAINS InterPro D…
AT2G17380	AT2G17380		associated protein 19	associated protein 19 (AP19); FUNCTIONS IN: protein transporter activity; INVOLVED IN: intracellular protein transport, transport, vesicle-mediated transport, protein transport; LOCATED IN: membrane coat, mitochondrion, clathrin vesicle coat, clathrin coat of trans-Golgi network vesicle, clathrin adaptor complex; EXPRESSED IN: 23 plant structures; EXPRESSED DURING: 15 growth stages; CONTAINS Inte…
AT2G17720	AT2G17720		2-oxoglutarate (2OG) and Fe(II)-dependent oxygenase superfamily protein	2-oxoglutarate (2OG) and Fe(II)-dependent oxygenase superfamily protein; FUNCTIONS IN: oxidoreductase activity, acting on paired donors, with incorporation or reduction of molecular oxygen, 2-oxoglutarate as one donor, and incorporation of one atom each of oxygen into both donors, oxidoreductase activity, oxidoreductase activity, acting on paired donors, with incorporation or reduction of molecul…
AT2G18230	AT2G18230		pyrophosphorylase 2	pyrophosphorylase 2 (PPa2); FUNCTIONS IN: inorganic diphosphatase activity, pyrophosphatase activity; INVOLVED IN: phosphate metabolic process, metabolic process; LOCATED IN: membrane, cytoplasm; EXPRESSED IN: 22 plant structures; EXPRESSED DURING: 14 growth stages; CONTAINS InterPro DOMAIN/s: Inorganic pyrophosphatase (InterPro:IPR008162); BEST Arabidopsis thaliana protein match is: pyrophosphor…
AT2G18960	AT2G18960		H(+)-ATPase 1	H(+)-ATPase 1 (HA1); FUNCTIONS IN: protein binding, ATPase activity, hydrogen-exporting ATPase activity, phosphorylative mechanism; INVOLVED IN: response to water deprivation, proton transport, response to abscisic acid stimulus, regulation of stomatal movement; LOCATED IN: nucleus, plasma membrane, vacuole, membrane; EXPRESSED IN: 28 plant structures; EXPRESSED DURING: 16 growth stages; CONTAINS…
AT2G19760	AT2G19760		profilin 1	profilin 1 (PRF1); FUNCTIONS IN: actin binding; INVOLVED IN: actin polymerization or depolymerization, cytoskeleton organization, unidimensional cell growth; LOCATED IN: in 8 components; EXPRESSED IN: 30 plant structures; EXPRESSED DURING: 16 growth stages; CONTAINS InterPro DOMAIN/s: Profilin/allergen (InterPro:IPR002097), Profilin, plant (InterPro:IPR005455); BEST Arabidopsis thaliana protein m…
AT2G19880	AT2G19880		Nucleotide-diphospho-sugar transferases superfamily protein	Nucleotide-diphospho-sugar transferases superfamily protein; FUNCTIONS IN: ceramide glucosyltransferase activity; INVOLVED IN: biological_process unknown; LOCATED IN: endomembrane system; EXPRESSED IN: 24 plant structures; EXPRESSED DURING: 15 growth stages; CONTAINS InterPro DOMAIN/s: Glycosyl transferase, family 2 (InterPro:IPR001173); Has 235 Blast hits to 233 proteins in 112 species: Archae -…
AT2G24040	AT2G24040		Low temperature and salt responsive protein family	Low temperature and salt responsive protein family; INVOLVED IN: response to cold, hyperosmotic salinity response; LOCATED IN: endomembrane system, integral to membrane; EXPRESSED IN: 22 plant structures; EXPRESSED DURING: 13 growth stages; CONTAINS InterPro DOMAIN/s: Uncharacterised protein family UPF0057 (InterPro:IPR000612); BEST Arabidopsis thaliana protein match is: Low temperature and salt …
AT2G24280	AT2G24280		alpha/beta-Hydrolases superfamily protein	alpha/beta-Hydrolases superfamily protein; FUNCTIONS IN: serine-type peptidase activity, serine-type carboxypeptidase activity; INVOLVED IN: proteolysis; LOCATED IN: endomembrane system, lysosome; EXPRESSED IN: 22 plant structures; EXPRESSED DURING: 13 growth stages; CONTAINS InterPro DOMAIN/s: Peptidase S28 (InterPro:IPR008758); BEST Arabidopsis thaliana protein match is: Serine carboxypeptidase…
AT2G24765	AT2G24765		ADP-ribosylation factor 3	ADP-ribosylation factor 3 (ARF3); FUNCTIONS IN: protein binding; INVOLVED IN: response to cadmium ion, N-terminal protein myristoylation; LOCATED IN: Golgi stack, plasma membrane, membrane; EXPRESSED IN: 25 plant structures; EXPRESSED DURING: 15 growth stages; CONTAINS InterPro DOMAIN/s: ADP-ribosylation factor (InterPro:IPR006688), Small GTP-binding protein (InterPro:IPR005225), Small GTPase SAR…
AT2G25710	AT2G25710		holocarboxylase synthase 1	holocarboxylase synthase 1 (HCS1); FUNCTIONS IN: biotin-[acetyl-CoA-carboxylase] ligase activity, catalytic activity; INVOLVED IN: protein modification process; EXPRESSED IN: 22 plant structures; EXPRESSED DURING: 13 growth stages; CONTAINS InterPro DOMAIN/s: Biotin protein ligase, C-terminal (InterPro:IPR003142), Biotin/lipoate A/B protein ligase (InterPro:IPR004143), Biotin--acetyl-CoA-carboxyl…
AT2G26650	AT2G26650		K+ transporter 1	K+ transporter 1 (KT1); CONTAINS InterPro DOMAIN/s: Cyclic nucleotide-binding (InterPro:IPR000595), Potassium channel, voltage-dependent, EAG/ELK/ERG (InterPro:IPR003938), Protein of unknown function DUF3354 (InterPro:IPR021789), Ion transport (InterPro:IPR005821), Ankyrin repeat-containing domain (InterPro:IPR020683), Cyclic nucleotide-binding-like (InterPro:IPR018490), RmlC-like jelly roll fold…
AT2G28840	AT2G28840		XB3 ortholog 1 in Arabidopsis thaliana	XB3 ortholog 1 in Arabidopsis thaliana (XBAT31); FUNCTIONS IN: zinc ion binding; EXPRESSED IN: 24 plant structures; EXPRESSED DURING: 15 growth stages; CONTAINS InterPro DOMAIN/s: Zinc finger, RING-type (InterPro:IPR001841), Ankyrin repeat-containing domain (InterPro:IPR020683), Ankyrin repeat (InterPro:IPR002110); BEST Arabidopsis thaliana protein match is: XB3 ortholog 3 in Arabidopsis thaliana…
AT2G29980	AT2G29980		fatty acid desaturase 3	fatty acid desaturase 3 (FAD3); CONTAINS InterPro DOMAIN/s: Protein of unknown function DUF3474 (InterPro:IPR021863), Fatty acid desaturase, type 1 (InterPro:IPR005804); BEST Arabidopsis thaliana protein match is: fatty acid desaturase 8 (TAIR:AT5G05580.1); Has 2578 Blast hits to 2575 proteins in 659 species: Archae - 0; Bacteria - 965; Metazoa - 19; Fungi - 262; Plants - 918; Viruses - 0; Other …
AT2G31730	AT2G31730		basic helix-loop-helix (bHLH) DNA-binding superfamily protein	basic helix-loop-helix (bHLH) DNA-binding superfamily protein; FUNCTIONS IN: sequence-specific DNA binding transcription factor activity; INVOLVED IN: response to ethylene stimulus, response to gibberellin stimulus; LOCATED IN: nucleus; EXPRESSED IN: 20 plant structures; EXPRESSED DURING: 13 growth stages; CONTAINS InterPro DOMAIN/s: Helix-loop-helix DNA-binding domain (InterPro:IPR001092), Helix…
AT2G32560	AT2G32560		F-box family protein	F-box family protein; FUNCTIONS IN: molecular_function unknown; INVOLVED IN: biological_process unknown; LOCATED IN: endomembrane system; EXPRESSED IN: 22 plant structures; EXPRESSED DURING: 13 growth stages; CONTAINS InterPro DOMAIN/s: F-box domain, cyclin-like (InterPro:IPR001810), F-box domain, Skp2-like (InterPro:IPR022364); BEST Arabidopsis thaliana protein match is: F-box family protein (TA…
AT2G32920	AT2G32920		PDI-like 2-3	PDI-like 2-3 (PDIL2-3); FUNCTIONS IN: protein disulfide isomerase activity; INVOLVED IN: response to endoplasmic reticulum stress; LOCATED IN: endoplasmic reticulum, plasma membrane, vacuole; EXPRESSED IN: 25 plant structures; EXPRESSED DURING: 15 growth stages; CONTAINS InterPro DOMAIN/s: Thioredoxin fold (InterPro:IPR012335), Disulphide isomerase (InterPro:IPR005788), Thioredoxin domain (InterP…
AT2G33150	AT2G33150		peroxisomal 3-ketoacyl-CoA thiolase 3	peroxisomal 3-ketoacyl-CoA thiolase 3 (PKT3); FUNCTIONS IN: acetyl-CoA C-acyltransferase activity; INVOLVED IN: fatty acid beta-oxidation, jasmonic acid biosynthetic process, response to wounding, fatty acid oxidation, glyoxysome organization; LOCATED IN: in 6 components; EXPRESSED IN: 26 plant structures; EXPRESSED DURING: 15 growth stages; CONTAINS InterPro DOMAIN/s: Thiolase (InterPro:IPR00215…
AT2G33210	AT2G33210		heat shock protein 60-2	heat shock protein 60-2 (HSP60-2); FUNCTIONS IN: copper ion binding, ATP binding; INVOLVED IN: inflammatory response, response to salt stress; LOCATED IN: mitochondrion, plasma membrane, chloroplast; EXPRESSED IN: 23 plant structures; EXPRESSED DURING: 15 growth stages; CONTAINS InterPro DOMAIN/s: Chaperonin Cpn60/TCP-1 (InterPro:IPR002423), Chaperonin Cpn60, conserved site (InterPro:IPR018370), …
AT2G33470	AT2G33470		glycolipid transfer protein 1	glycolipid transfer protein 1 (GLTP1); FUNCTIONS IN: glycolipid transporter activity, glycolipid binding; INVOLVED IN: glycolipid transport; LOCATED IN: plasma membrane; EXPRESSED IN: 25 plant structures; EXPRESSED DURING: 15 growth stages; CONTAINS InterPro DOMAIN/s: Glycolipid transfer protein, GLTP (InterPro:IPR014830); BEST Arabidopsis thaliana protein match is: Glycolipid transfer protein (G…
AT2G34080	AT2G34080		Cysteine proteinases superfamily protein	Cysteine proteinases superfamily protein; FUNCTIONS IN: cysteine-type peptidase activity, cysteine-type endopeptidase activity; INVOLVED IN: proteolysis; LOCATED IN: endomembrane system; CONTAINS InterPro DOMAIN/s: Peptidase C1A, papain (InterPro:IPR013128), Proteinase inhibitor I29, cathepsin propeptide (InterPro:IPR013201), Peptidase C1A, papain C-terminal (InterPro:IPR000668), Peptidase, cyste…
AT2G34250	AT2G34250		SecY protein transport family protein	SecY protein transport family protein; FUNCTIONS IN: P-P-bond-hydrolysis-driven protein transmembrane transporter activity; INVOLVED IN: response to salt stress, protein secretion; LOCATED IN: membrane; EXPRESSED IN: 23 plant structures; EXPRESSED DURING: 15 growth stages; CONTAINS InterPro DOMAIN/s: SecY protein (InterPro:IPR002208), Translocon Sec61/SecY, plug domain (InterPro:IPR019561); BEST …
AT2G34300	AT2G34300		S-adenosyl-L-methionine-dependent methyltransferases superfamily protein	S-adenosyl-L-methionine-dependent methyltransferases superfamily protein; CONTAINS InterPro DOMAIN/s: Protein of unknown function DUF248, methyltransferase putative (InterPro:IPR004159); BEST Arabidopsis thaliana protein match is: S-adenosyl-L-methionine-dependent methyltransferases superfamily protein (TAIR:AT1G29470.2); Has 54799 Blast hits to 24520 proteins in 1584 species: Archae - 172; Bacte…
AT2G34840	AT2G34840		Coatomer epsilon subunit	Coatomer epsilon subunit; FUNCTIONS IN: protein transporter activity, structural molecule activity, binding; INVOLVED IN: retrograde vesicle-mediated transport, Golgi to ER; LOCATED IN: COPI vesicle coat; EXPRESSED IN: 22 plant structures; EXPRESSED DURING: 13 growth stages; CONTAINS InterPro DOMAIN/s: Tetratricopeptide-like helical (InterPro:IPR011990), Coatomer, epsilon subunit (InterPro:IPR006…
AT2G37770	AT2G37770		NAD(P)-linked oxidoreductase superfamily protein	NAD(P)-linked oxidoreductase superfamily protein; FUNCTIONS IN: oxidoreductase activity; INVOLVED IN: oxidation reduction; EXPRESSED IN: 12 plant structures; EXPRESSED DURING: LP.04 four leaves visible, 4 anthesis, petal differentiation and expansion stage; CONTAINS InterPro DOMAIN/s: Aldo/keto reductase (InterPro:IPR001395), Aldo/keto reductase subgroup (InterPro:IPR020471), Aldo/keto reductase,…
AT2G39410	AT2G39410		alpha/beta-Hydrolases superfamily protein	alpha/beta-Hydrolases superfamily protein; BEST Arabidopsis thaliana protein match is: alpha/beta-Hydrolases superfamily protein (TAIR:AT2G39420.1); Has 1121 Blast hits to 1121 proteins in 359 species: Archae - 4; Bacteria - 510; Metazoa - 98; Fungi - 0; Plants - 370; Viruses - 30; Other Eukaryotes - 109 (source: NCBI BLink).
AT2G40010	AT2G40010		Ribosomal protein L10 family protein	Ribosomal protein L10 family protein; FUNCTIONS IN: structural constituent of ribosome; INVOLVED IN: translational elongation, translation, ribosome biogenesis; LOCATED IN: cytosolic ribosome, ribosome; EXPRESSED IN: 19 plant structures; EXPRESSED DURING: 13 growth stages; CONTAINS InterPro DOMAIN/s: Ribosomal protein 60S (InterPro:IPR001813), Ribosomal protein L10 (InterPro:IPR001790); BEST Arab…
AT2G40550	AT2G40550		E2F target gene 1	E2F target gene 1 (ETG1); FUNCTIONS IN: molecular_function unknown; INVOLVED IN: sister chromatid cohesion, postreplication repair, DNA replication; LOCATED IN: nuclear replisome, nucleus, chloroplast envelope, MCM complex; EXPRESSED IN: 24 plant structures; EXPRESSED DURING: 15 growth stages; CONTAINS InterPro DOMAIN/s: Protein of unknown function DUF2044, membrane (InterPro:IPR019140); Has 3533…
AT2G40890	AT2G40890		cytochrome P450, family 98, subfamily A, polypeptide 3	cytochrome P450, family 98, subfamily A, polypeptide 3 (CYP98A3); FUNCTIONS IN: monooxygenase activity, p-coumarate 3-hydroxylase activity; INVOLVED IN: coumarin biosynthetic process, lignin biosynthetic process, phenylpropanoid biosynthetic process, flavonoid biosynthetic process; LOCATED IN: mitochondrion, endoplasmic reticulum, plasma membrane, microsome; EXPRESSED IN: 25 plant structures; EXP…
AT2G41220	AT2G41220		glutamate synthase 2	glutamate synthase 2 (GLU2); FUNCTIONS IN: glutamate synthase (ferredoxin) activity; INVOLVED IN: oxidation reduction, nitrogen compound metabolic process, glutamate biosynthetic process, metabolic process; LOCATED IN: chloroplast, chloroplast envelope; EXPRESSED IN: 24 plant structures; EXPRESSED DURING: 13 growth stages; CONTAINS InterPro DOMAIN/s: Glutamine amidotransferase, class-II (InterPro…
AT2G41420	AT2G41420		proline-rich family protein	proline-rich family protein; LOCATED IN: plasma membrane; EXPRESSED IN: 23 plant structures; EXPRESSED DURING: 15 growth stages; Has 12775 Blast hits to 6141 proteins in 617 species: Archae - 8; Bacteria - 1509; Metazoa - 4530; Fungi - 1572; Plants - 2511; Viruses - 428; Other Eukaryotes - 2217 (source: NCBI BLink).
AT2G42010	AT2G42010		phospholipase D beta 1	phospholipase D beta 1 (PLDBETA1); FUNCTIONS IN: phospholipase D activity, protein binding, phosphatidylinositol-4,5-bisphosphate binding; INVOLVED IN: response to cadmium ion, defense response to bacterium, incompatible interaction; EXPRESSED IN: 19 plant structures; EXPRESSED DURING: 10 growth stages; CONTAINS InterPro DOMAIN/s: C2 membrane targeting protein (InterPro:IPR018029), Phospholipase …
AT2G43140	AT2G43140		basic helix-loop-helix (bHLH) DNA-binding superfamily protein	basic helix-loop-helix (bHLH) DNA-binding superfamily protein; FUNCTIONS IN: DNA binding, sequence-specific DNA binding transcription factor activity; INVOLVED IN: regulation of transcription; LOCATED IN: nucleus; EXPRESSED IN: root; CONTAINS InterPro DOMAIN/s: Helix-loop-helix DNA-binding domain (InterPro:IPR001092), Helix-loop-helix DNA-binding (InterPro:IPR011598); BEST Arabidopsis thaliana pr…
AT2G43710	AT2G43710		Plant stearoyl-acyl-carrier-protein desaturase family protein	SSI2; FUNCTIONS IN: acyl-[acyl-carrier-protein] desaturase activity, stearoyl-CoA 9-desaturase activity; INVOLVED IN: in 10 processes; LOCATED IN: chloroplast, chloroplast stroma, plastid; EXPRESSED IN: 22 plant structures; EXPRESSED DURING: 15 growth stages; CONTAINS InterPro DOMAIN/s: Ribonucleotide reductase-related (InterPro:IPR012348), Ferritin/ribonucleotide reductase-like (InterPro:IPR0090…
AT2G44210	AT2G44210		Protein of Unknown Function (DUF239)	Protein of Unknown Function (DUF239); INVOLVED IN: biological_process unknown; LOCATED IN: endomembrane system; EXPRESSED IN: 22 plant structures; EXPRESSED DURING: 14 growth stages; CONTAINS InterPro DOMAIN/s: Protein of unknown function DUF239, plant (InterPro:IPR004314); BEST Arabidopsis thaliana protein match is: Protein of Unknown Function (DUF239) (TAIR:AT1G55360.1); Has 745 Blast hits to 6…
AT2G45010	AT2G45010		PLAC8 family protein	PLAC8 family protein; CONTAINS InterPro DOMAIN/s: Protein of unknown function Cys-rich (InterPro:IPR006461); BEST Arabidopsis thaliana protein match is: PLAC8 family protein (TAIR:AT5G51400.1); Has 558 Blast hits to 557 proteins in 52 species: Archae - 0; Bacteria - 0; Metazoa - 9; Fungi - 22; Plants - 524; Viruses - 0; Other Eukaryotes - 3 (source: NCBI BLink).
AT2G45070	AT2G45070		Preprotein translocase Sec, Sec61-beta subunit protein	SUPPRESSORS OF SECRETION-DEFECTIVE 61 BETA (SEC61 BETA); CONTAINS InterPro DOMAIN/s: Preprotein translocase Sec, Sec61-beta subunit, eukarya (InterPro:IPR016482), Preprotein translocase Sec, Sec61-beta subunit (InterPro:IPR005609); BEST Arabidopsis thaliana protein match is: Preprotein translocase Sec, Sec61-beta subunit protein (TAIR:AT3G60540.2); Has 394 Blast hits to 394 proteins in 149 specie…
AT2G45170	AT2G45170		AUTOPHAGY 8E	AUTOPHAGY 8E (ATG8E); CONTAINS InterPro DOMAIN/s: Light chain 3 (LC3) (InterPro:IPR004241); BEST Arabidopsis thaliana protein match is: Ubiquitin-like superfamily protein (TAIR:AT4G16520.2); Has 30201 Blast hits to 17322 proteins in 780 species: Archae - 12; Bacteria - 1396; Metazoa - 17338; Fungi - 3422; Plants - 5037; Viruses - 0; Other Eukaryotes - 2996 (source: NCBI BLink).
AT2G45180	AT2G45180		Bifunctional inhibitor/lipid-transfer protein/seed storage 2S albumin superfamily protein	Bifunctional inhibitor/lipid-transfer protein/seed storage 2S albumin superfamily protein; FUNCTIONS IN: lipid binding; INVOLVED IN: lipid transport; LOCATED IN: chloroplast thylakoid membrane; EXPRESSED IN: 22 plant structures; EXPRESSED DURING: 13 growth stages; CONTAINS InterPro DOMAIN/s: Bifunctional inhibitor/plant lipid transfer protein/seed storage (InterPro:IPR016140), Plant lipid transfe…
AT2G45790	AT2G45790		phosphomannomutase	phosphomannomutase (PMM); FUNCTIONS IN: protein binding, phosphomannomutase activity; INVOLVED IN: L-ascorbic acid biosynthetic process, response to salt stress, mannose biosynthetic process; LOCATED IN: cytoplasm; EXPRESSED IN: 24 plant structures; EXPRESSED DURING: 13 growth stages; CONTAINS InterPro DOMAIN/s: Eukaryotic phosphomannomutase (InterPro:IPR005002), HAD-superfamily hydrolase, subfam…
AT2G46700	AT2G46700		CDPK-related kinase 3	CDPK-related kinase 3 (CRK3); FUNCTIONS IN: in 6 functions; INVOLVED IN: protein amino acid phosphorylation, N-terminal protein myristoylation; EXPRESSED IN: 22 plant structures; EXPRESSED DURING: 12 growth stages; CONTAINS InterPro DOMAIN/s: Protein kinase, ATP binding site (InterPro:IPR017441), Serine/threonine-protein kinase domain (InterPro:IPR002290), Serine/threonine-protein kinase-like dom…
AT2G46780	AT2G46780		RNA-binding (RRM/RBD/RNP motifs) family protein	RNA-binding (RRM/RBD/RNP motifs) family protein; FUNCTIONS IN: RNA binding, nucleotide binding, nucleic acid binding; INVOLVED IN: biological_process unknown; LOCATED IN: cellular_component unknown; EXPRESSED IN: 22 plant structures; EXPRESSED DURING: 13 growth stages; CONTAINS InterPro DOMAIN/s: RNA recognition motif, RNP-1 (InterPro:IPR000504), Nucleotide-binding, alpha-beta plait (InterPro:IPR…
AT2G47470	AT2G47470		thioredoxin family protein	UNFERTILIZED EMBRYO SAC 5 (UNE5); FUNCTIONS IN: protein disulfide isomerase activity; INVOLVED IN: in 6 processes; LOCATED IN: endoplasmic reticulum, plasma membrane, plant-type cell wall; EXPRESSED IN: 26 plant structures; EXPRESSED DURING: 15 growth stages; CONTAINS InterPro DOMAIN/s: Thioredoxin fold (InterPro:IPR012335), Disulphide isomerase (InterPro:IPR005788), Thioredoxin domain (InterPro:…
AT3G02520	AT3G02520		general regulatory factor 7	general regulatory factor 7 (GRF7); FUNCTIONS IN: protein phosphorylated amino acid binding; LOCATED IN: nuclear envelope, chloroplast stroma, plasma membrane, chloroplast, cytoplasm; EXPRESSED IN: 24 plant structures; EXPRESSED DURING: 15 growth stages; CONTAINS InterPro DOMAIN/s: 14-3-3 protein (InterPro:IPR000308); BEST Arabidopsis thaliana protein match is: general regulatory factor 3 (TAIR:A…
AT3G03840	AT3G03840		SAUR-like auxin-responsive protein family	SAUR-like auxin-responsive protein family ; CONTAINS InterPro DOMAIN/s: Auxin responsive SAUR protein (InterPro:IPR003676); BEST Arabidopsis thaliana protein match is: SAUR-like auxin-responsive protein family (TAIR:AT3G03820.1); Has 1137 Blast hits to 1129 proteins in 28 species: Archae - 0; Bacteria - 0; Metazoa - 0; Fungi - 0; Plants - 1136; Viruses - 0; Other Eukaryotes - 1 (source: NCBI BLin…
AT3G04120	AT3G04120		glyceraldehyde-3-phosphate dehydrogenase C subunit 1	glyceraldehyde-3-phosphate dehydrogenase C subunit 1 (GAPC1); FUNCTIONS IN: glyceraldehyde-3-phosphate dehydrogenase (phosphorylating) activity, copper ion binding, glyceraldehyde-3-phosphate dehydrogenase activity; INVOLVED IN: in 11 processes; LOCATED IN: in 8 components; EXPRESSED IN: 28 plant structures; EXPRESSED DURING: 16 growth stages; CONTAINS InterPro DOMAIN/s: Glyceraldehyde 3-phosphat…
AT3G04810	AT3G04810		NIMA-related kinase 2	NIMA-related kinase 2 (NEK2); FUNCTIONS IN: protein serine/threonine kinase activity, protein kinase activity, kinase activity, ATP binding; INVOLVED IN: protein amino acid phosphorylation; LOCATED IN: cellular_component unknown; EXPRESSED IN: 24 plant structures; EXPRESSED DURING: 14 growth stages; CONTAINS InterPro DOMAIN/s: Protein kinase, ATP binding site (InterPro:IPR017441), Protein kinase,…
AT3G05710	AT3G05710		syntaxin of plants 43	syntaxin of plants 43 (SYP43); FUNCTIONS IN: SNAP receptor activity; INVOLVED IN: intracellular protein transport, cellular membrane fusion; LOCATED IN: membrane; EXPRESSED IN: 24 plant structures; EXPRESSED DURING: 15 growth stages; CONTAINS InterPro DOMAIN/s: Target SNARE coiled-coil domain (InterPro:IPR000727), t-SNARE (InterPro:IPR010989), Syntaxin/epimorphin, conserved site (InterPro:IPR0060…
AT3G05910	AT3G05910		Pectinacetylesterase family protein	Pectinacetylesterase family protein; FUNCTIONS IN: carboxylesterase activity; INVOLVED IN: biological_process unknown; LOCATED IN: endomembrane system; EXPRESSED IN: 22 plant structures; EXPRESSED DURING: 13 growth stages; CONTAINS InterPro DOMAIN/s: Pectinacetylesterase (InterPro:IPR004963); BEST Arabidopsis thaliana protein match is: Pectinacetylesterase family protein (TAIR:AT5G26670.1); Has 5…
AT3G07680	AT3G07680		emp24/gp25L/p24 family/GOLD family protein	emp24/gp25L/p24 family/GOLD family protein; FUNCTIONS IN: protein transmembrane transporter activity; INVOLVED IN: intracellular protein transport, transport; LOCATED IN: endomembrane system, integral to membrane, membrane; EXPRESSED IN: 23 plant structures; EXPRESSED DURING: 15 growth stages; CONTAINS InterPro DOMAIN/s: GOLD (InterPro:IPR009038), emp24/gp25L/p24 (InterPro:IPR000348); BEST Arabid…
AT3G08930	AT3G08930		LMBR1-like membrane protein	LMBR1-like membrane protein; LOCATED IN: endomembrane system; EXPRESSED IN: 24 plant structures; EXPRESSED DURING: 15 growth stages; CONTAINS InterPro DOMAIN/s: LMBR1-like membrane protein, conserved region (InterPro:IPR006876); BEST Arabidopsis thaliana protein match is: LMBR1-like membrane protein (TAIR:AT5G01460.1); Has 384 Blast hits to 384 proteins in 132 species: Archae - 0; Bacteria - 0; M…
AT3G09820	AT3G09820		adenosine kinase 1	adenosine kinase 1 (ADK1); FUNCTIONS IN: adenosine kinase activity, copper ion binding; INVOLVED IN: response to cadmium ion, response to trehalose-6-phosphate stimulus, adenosine salvage; LOCATED IN: cytosol, apoplast, plasma membrane, chloroplast, membrane; EXPRESSED IN: 33 plant structures; EXPRESSED DURING: 17 growth stages; CONTAINS InterPro DOMAIN/s: Carbohydrate/purine kinase (InterPro:IPR…
AT3G12110	AT3G12110		actin-11	actin-11 (ACT11); FUNCTIONS IN: structural constituent of cytoskeleton; INVOLVED IN: response to cyclopentenone, actin cytoskeleton organization; LOCATED IN: mitochondrion, cytoskeleton, plasma membrane; EXPRESSED IN: 28 plant structures; EXPRESSED DURING: 15 growth stages; CONTAINS InterPro DOMAIN/s: Actin, conserved site (InterPro:IPR004001), Actin/actin-like (InterPro:IPR004000), Actin/actin-l…
AT3G13040	AT3G13040		myb-like HTH transcriptional regulator family protein	myb-like HTH transcriptional regulator family protein; CONTAINS InterPro DOMAIN/s: Homeodomain-like (InterPro:IPR009057), Myb, DNA-binding (InterPro:IPR014778), HTH transcriptional regulator, Myb-type, DNA-binding (InterPro:IPR017930), Myb-like DNA-binding domain, SHAQKYF class (InterPro:IPR006447), Homeodomain-related (InterPro:IPR012287); BEST Arabidopsis thaliana protein match is: phosphate st…
AT3G13690	AT3G13690		Protein kinase protein with adenine nucleotide alpha hydrolases-like domain	Protein kinase protein with adenine nucleotide alpha hydrolases-like domain; FUNCTIONS IN: protein tyrosine kinase activity, protein kinase activity, kinase activity, ATP binding; INVOLVED IN: protein amino acid phosphorylation; LOCATED IN: cellular_component unknown; EXPRESSED IN: 23 plant structures; EXPRESSED DURING: 13 growth stages; CONTAINS InterPro DOMAIN/s: Protein kinase, catalytic domai…
AT3G13790	AT3G13790		Glycosyl hydrolases family 32 protein	ATBFRUCT1; FUNCTIONS IN: hydrolase activity, hydrolyzing O-glycosyl compounds, beta-fructofuranosidase activity; INVOLVED IN: response to karrikin, response to wounding; LOCATED IN: cell wall; EXPRESSED IN: 21 plant structures; EXPRESSED DURING: 13 growth stages; CONTAINS InterPro DOMAIN/s: Glycoside hydrolase, family 32 (InterPro:IPR001362), Glycoside hydrolase, family 32, active site (InterPro:…
AT3G13870	AT3G13870		Root hair defective 3 GTP-binding protein (RHD3)	ROOT HAIR DEFECTIVE 3 (RHD3); FUNCTIONS IN: GTP binding; INVOLVED IN: root epidermal cell differentiation, plant-type cell wall biogenesis, ER to Golgi vesicle-mediated transport, actin cytoskeleton organization, cell tip growth; LOCATED IN: endoplasmic reticulum, plasma membrane, cytoplasm; EXPRESSED IN: 25 plant structures; EXPRESSED DURING: 14 growth stages; CONTAINS InterPro DOMAIN/s: Root ha…
AT3G14790	AT3G14790		rhamnose biosynthesis 3	rhamnose biosynthesis 3 (RHM3); CONTAINS InterPro DOMAIN/s: NAD-dependent epimerase/dehydratase (InterPro:IPR001509), NAD(P)-binding domain (InterPro:IPR016040), dTDP-4-dehydrorhamnose reductase (InterPro:IPR005913); BEST Arabidopsis thaliana protein match is: NAD-dependent epimerase/dehydratase family protein (TAIR:AT1G53500.1); Has 53605 Blast hits to 53390 proteins in 3033 species: Archae - 94…
AT3G14840	AT3G14840		Leucine-rich repeat transmembrane protein kinase	Leucine-rich repeat transmembrane protein kinase; FUNCTIONS IN: protein kinase activity, ATP binding; INVOLVED IN: protein amino acid phosphorylation; LOCATED IN: plasma membrane; EXPRESSED IN: 25 plant structures; EXPRESSED DURING: 14 growth stages; BEST Arabidopsis thaliana protein match is: Leucine-rich repeat transmembrane protein kinase (TAIR:AT1G07650.1); Has 83 Blast hits to 83 proteins in…
AT3G14860	AT3G14860		NHL domain-containing protein	NHL domain-containing protein; CONTAINS InterPro DOMAIN/s: NHL repeat (InterPro:IPR001258), Six-bladed beta-propeller, TolB-like (InterPro:IPR011042); BEST Arabidopsis thaliana protein match is: NHL domain-containing protein (TAIR:AT1G70280.2); Has 2752 Blast hits to 1249 proteins in 210 species: Archae - 76; Bacteria - 1297; Metazoa - 50; Fungi - 0; Plants - 213; Viruses - 0; Other Eukaryotes - …
AT3G16500	AT3G16500		phytochrome-associated protein 1	phytochrome-associated protein 1 (PAP1); FUNCTIONS IN: sequence-specific DNA binding transcription factor activity; INVOLVED IN: response to auxin stimulus; LOCATED IN: nucleus; EXPRESSED IN: 22 plant structures; EXPRESSED DURING: 13 growth stages; CONTAINS InterPro DOMAIN/s: Aux/IAA-ARF-dimerisation (InterPro:IPR011525), AUX/IAA protein (InterPro:IPR003311); BEST Arabidopsis thaliana protein mat…
AT3G16950	AT3G16950		lipoamide dehydrogenase 1	lipoamide dehydrogenase 1 (LPD1); FUNCTIONS IN: dihydrolipoyl dehydrogenase activity; INVOLVED IN: acetyl-CoA biosynthetic process from pyruvate; LOCATED IN: nucleolus, chloroplast stroma, chloroplast, chloroplast envelope; EXPRESSED IN: 23 plant structures; EXPRESSED DURING: 14 growth stages; CONTAINS InterPro DOMAIN/s: FAD-dependent pyridine nucleotide-disulphide oxidoreductase (InterPro:IPR013…
AT3G17790	AT3G17790		purple acid phosphatase 17	purple acid phosphatase 17 (PAP17); CONTAINS InterPro DOMAIN/s: Metallophosphoesterase (InterPro:IPR004843); BEST Arabidopsis thaliana protein match is: purple acid phosphatase 3 (TAIR:AT1G14700.1); Has 1229 Blast hits to 1218 proteins in 312 species: Archae - 4; Bacteria - 345; Metazoa - 336; Fungi - 8; Plants - 191; Viruses - 0; Other Eukaryotes - 345 (source: NCBI BLink).
AT3G17820	AT3G17820		glutamine synthetase 1.3	glutamine synthetase 1.3 (GLN1.3); FUNCTIONS IN: glutamate-ammonia ligase activity, copper ion binding; INVOLVED IN: in 6 processes; LOCATED IN: cytosol, cytosolic ribosome, chloroplast, plasma membrane; EXPRESSED IN: 24 plant structures; EXPRESSED DURING: 17 growth stages; CONTAINS InterPro DOMAIN/s: Glutamine synthetase, catalytic domain (InterPro:IPR008146), Glutamine synthetase, beta-Grasp (I…
AT3G17900	AT3G17900			unknown protein; FUNCTIONS IN: molecular_function unknown; INVOLVED IN: biological_process unknown; LOCATED IN: cellular_component unknown; EXPRESSED IN: 23 plant structures; EXPRESSED DURING: 13 growth stages; Has 45 Blast hits to 44 proteins in 14 species: Archae - 0; Bacteria - 0; Metazoa - 2; Fungi - 2; Plants - 39; Viruses - 0; Other Eukaryotes - 2 (source: NCBI BLink).
AT3G20820	AT3G20820		Leucine-rich repeat (LRR) family protein	Leucine-rich repeat (LRR) family protein; INVOLVED IN: signal transduction, defense response; LOCATED IN: apoplast, cell wall, chloroplast, membrane; EXPRESSED IN: 23 plant structures; EXPRESSED DURING: 13 growth stages; CONTAINS InterPro DOMAIN/s: Leucine-rich repeat-containing N-terminal domain, type 2 (InterPro:IPR013210), Leucine-rich repeat (InterPro:IPR001611); BEST Arabidopsis thaliana pro…
AT3G21670	AT3G21670		Major facilitator superfamily protein	Major facilitator superfamily protein; FUNCTIONS IN: transporter activity; INVOLVED IN: oligopeptide transport; LOCATED IN: membrane; EXPRESSED IN: 21 plant structures; EXPRESSED DURING: 13 growth stages; CONTAINS InterPro DOMAIN/s: Oligopeptide transporter (InterPro:IPR000109), Major facilitator superfamily, general substrate transporter (InterPro:IPR016196); BEST Arabidopsis thaliana protein ma…
AT3G21710	AT3G21710			unknown protein; Has 42 Blast hits to 42 proteins in 10 species: Archae - 0; Bacteria - 0; Metazoa - 0; Fungi - 0; Plants - 42; Viruses - 0; Other Eukaryotes - 0 (source: NCBI BLink).
AT3G21720	AT3G21720		isocitrate lyase	isocitrate lyase (ICL); FUNCTIONS IN: isocitrate lyase activity, catalytic activity; INVOLVED IN: carboxylic acid metabolic process, metabolic process; LOCATED IN: cellular_component unknown; EXPRESSED IN: leaf whorl, seed, leaf; CONTAINS InterPro DOMAIN/s: Isocitrate lyase/phosphorylmutase, conserved site (InterPro:IPR018523), Pyruvate/Phosphoenolpyruvate kinase, catalytic core (InterPro:IPR0158…
AT3G22770	AT3G22770		F-box associated ubiquitination effector family protein	F-box associated ubiquitination effector family protein; CONTAINS InterPro DOMAIN/s: F-box associated domain, type 1 (InterPro:IPR006527), F-box associated interaction domain (InterPro:IPR017451); BEST Arabidopsis thaliana protein match is: F-box and associated interaction domains-containing protein (TAIR:AT3G19470.2); Has 986 Blast hits to 952 proteins in 13 species: Archae - 0; Bacteria - 0; Me…
AT3G23600	AT3G23600		alpha/beta-Hydrolases superfamily protein	alpha/beta-Hydrolases superfamily protein; FUNCTIONS IN: hydrolase activity; INVOLVED IN: response to salt stress; LOCATED IN: apoplast, nucleus, plasma membrane, cytoplasm; EXPRESSED IN: 24 plant structures; EXPRESSED DURING: 14 growth stages; CONTAINS InterPro DOMAIN/s: Dienelactone hydrolase (InterPro:IPR002925); BEST Arabidopsis thaliana protein match is: alpha/beta-Hydrolases superfamily pro…
AT3G23820	AT3G23820		UDP-D-glucuronate 4-epimerase 6	UDP-D-glucuronate 4-epimerase 6 (GAE6); FUNCTIONS IN: UDP-glucuronate 4-epimerase activity, catalytic activity; INVOLVED IN: cellular metabolic process, carbohydrate metabolic process, nucleotide-sugar metabolic process, metabolic process; LOCATED IN: cellular_component unknown; EXPRESSED IN: 26 plant structures; EXPRESSED DURING: 15 growth stages; CONTAINS InterPro DOMAIN/s: NAD-dependent epimer…
AT3G24090	AT3G24090		glutamine-fructose-6-phosphate transaminase (isomerizing)s;sugar binding;transaminases	glutamine-fructose-6-phosphate transaminase (isomerizing)s;sugar binding;transaminases; FUNCTIONS IN: sugar binding, transaminase activity, glutamine-fructose-6-phosphate transaminase (isomerizing) activity; INVOLVED IN: carbohydrate biosynthetic process, carbohydrate metabolic process, metabolic process; LOCATED IN: cytoplasm; EXPRESSED IN: 20 plant structures; EXPRESSED DURING: 12 growth stages…
AT3G25140	AT3G25140		Nucleotide-diphospho-sugar transferases superfamily protein	QUASIMODO 1 (QUA1); FUNCTIONS IN: transferase activity, transferring hexosyl groups, polygalacturonate 4-alpha-galacturonosyltransferase activity, transferase activity, transferring glycosyl groups; INVOLVED IN: carbohydrate biosynthetic process, pectin biosynthetic process, homogalacturonan biosynthetic process; LOCATED IN: mitochondrion, Golgi apparatus; EXPRESSED IN: 25 plant structures; EXPRE…
AT3G26520	AT3G26520		tonoplast intrinsic protein 2	tonoplast intrinsic protein 2 (TIP2); FUNCTIONS IN: water channel activity; INVOLVED IN: response to salt stress, transport, defense response to bacterium, hydrogen peroxide transmembrane transport, water homeostasis; LOCATED IN: in 6 components; EXPRESSED IN: 25 plant structures; EXPRESSED DURING: 14 growth stages; CONTAINS InterPro DOMAIN/s: Major intrinsic protein, conserved site (InterPro:IPR…
AT3G27820	AT3G27820		monodehydroascorbate reductase 4	monodehydroascorbate reductase 4 (MDAR4); FUNCTIONS IN: monodehydroascorbate reductase (NADH) activity; INVOLVED IN: hydrogen peroxide catabolic process; LOCATED IN: peroxisomal membrane, chloroplast envelope; EXPRESSED IN: 22 plant structures; EXPRESSED DURING: 13 growth stages; CONTAINS InterPro DOMAIN/s: FAD/NAD-linked reductase, dimerisation (InterPro:IPR016156), FAD-dependent pyridine nucleo…
AT3G28490	AT3G28490		Oxoglutarate/iron-dependent oxygenase	Oxoglutarate/iron-dependent oxygenase; FUNCTIONS IN: oxidoreductase activity, acting on paired donors, with incorporation or reduction of molecular oxygen, 2-oxoglutarate as one donor, and incorporation of one atom each of oxygen into both donors, oxidoreductase activity, oxidoreductase activity, acting on paired donors, with incorporation or reduction of molecular oxygen, iron ion binding, L-asc…
AT3G28900	AT3G28900		Ribosomal protein L34e superfamily protein	Ribosomal protein L34e superfamily protein; FUNCTIONS IN: structural constituent of ribosome; INVOLVED IN: translation, ribosome biogenesis; LOCATED IN: cytosolic ribosome, ribosome, cytosolic large ribosomal subunit; EXPRESSED IN: 22 plant structures; EXPRESSED DURING: 13 growth stages; CONTAINS InterPro DOMAIN/s: Ribosomal protein L34e, conserved site (InterPro:IPR018065), Ribosomal protein L34…
AT3G29970	AT3G29970		B12D protein	B12D protein; FUNCTIONS IN: molecular_function unknown; INVOLVED IN: biological_process unknown; LOCATED IN: endomembrane system; EXPRESSED IN: 8 plant structures; EXPRESSED DURING: F mature embryo stage, 4 leaf senescence stage, petal differentiation and expansion stage, E expanded cotyledon stage, D bilateral stage; CONTAINS InterPro DOMAIN/s: B12D (InterPro:IPR010530); BEST Arabidopsis thalian…
AT3G30180	AT3G30180		brassinosteroid-6-oxidase 2	brassinosteroid-6-oxidase 2 (BR6OX2); FUNCTIONS IN: monooxygenase activity, oxygen binding; INVOLVED IN: response to light stimulus, circadian rhythm, brassinosteroid biosynthetic process; LOCATED IN: endomembrane system; EXPRESSED IN: 24 plant structures; EXPRESSED DURING: 14 growth stages; CONTAINS InterPro DOMAIN/s: Cytochrome P450 (InterPro:IPR001128), Cytochrome P450, E-class, group I (Inter…
AT3G43190	AT3G43190		sucrose synthase 4	sucrose synthase 4 (SUS4); FUNCTIONS IN: UDP-glycosyltransferase activity, sucrose synthase activity, transferase activity, transferring glycosyl groups; INVOLVED IN: sucrose biosynthetic process, response to hypoxia; LOCATED IN: plasma membrane, vacuole, membrane; EXPRESSED IN: 15 plant structures; EXPRESSED DURING: 6 growth stages; CONTAINS InterPro DOMAIN/s: Sucrose synthase, plant/cyanobacter…
AT3G43300	AT3G43300		HOPM interactor 7	HOPM interactor 7 (ATMIN7); FUNCTIONS IN: protein binding, guanyl-nucleotide exchange factor activity; INVOLVED IN: defense response to bacterium, vesicle-mediated transport, growth; LOCATED IN: trans-Golgi network, early endosome; EXPRESSED IN: 24 plant structures; EXPRESSED DURING: 15 growth stages; CONTAINS InterPro DOMAIN/s: SEC7-like (InterPro:IPR000904), Armadillo-type fold (InterPro:IPR016…
AT3G47990	AT3G47990		SUGAR-INSENSITIVE 3	SUGAR-INSENSITIVE 3 (SIS3); FUNCTIONS IN: ubiquitin-protein ligase activity, zinc ion binding; INVOLVED IN: sugar mediated signaling pathway; LOCATED IN: endomembrane system; EXPRESSED IN: 23 plant structures; EXPRESSED DURING: 13 growth stages; CONTAINS InterPro DOMAIN/s: Zinc finger, RING-type (InterPro:IPR001841), Zinc finger, C3HC4 RING-type (InterPro:IPR018957); BEST Arabidopsis thaliana pro…
AT3G48140	AT3G48140		B12D protein	B12D protein; CONTAINS InterPro DOMAIN/s: B12D (InterPro:IPR010530); BEST Arabidopsis thaliana protein match is: B12D protein (TAIR:AT3G29970.1); Has 143 Blast hits to 143 proteins in 25 species: Archae - 0; Bacteria - 0; Metazoa - 0; Fungi - 0; Plants - 143; Viruses - 0; Other Eukaryotes - 0 (source: NCBI BLink).
AT3G49790	AT3G49790		Carbohydrate-binding protein	Carbohydrate-binding protein; FUNCTIONS IN: ATP binding; INVOLVED IN: biological_process unknown; EXPRESSED IN: 21 plant structures; EXPRESSED DURING: 11 growth stages; CONTAINS InterPro DOMAIN/s: ATPase-like, ATP-binding domain (InterPro:IPR003594); BEST Arabidopsis thaliana protein match is: Carbohydrate-binding protein (TAIR:AT1G10150.1); Has 109 Blast hits to 107 proteins in 18 species: Archa…
AT3G50530	AT3G50530		CDPK-related kinase	CDPK-related kinase (CRK); FUNCTIONS IN: in 6 functions; INVOLVED IN: protein amino acid phosphorylation, N-terminal protein myristoylation; LOCATED IN: plasma membrane; EXPRESSED IN: 24 plant structures; EXPRESSED DURING: 13 growth stages; CONTAINS InterPro DOMAIN/s: Protein kinase, ATP binding site (InterPro:IPR017441), Serine/threonine-protein kinase domain (InterPro:IPR002290), Serine/threoni…
AT3G50660	AT3G50660		Cytochrome P450 superfamily protein	DWARF 4 (DWF4); CONTAINS InterPro DOMAIN/s: Cytochrome P450 (InterPro:IPR001128), Cytochrome P450, conserved site (InterPro:IPR017972), Cytochrome P450, E-class, group I (InterPro:IPR002401); BEST Arabidopsis thaliana protein match is: Cytochrome P450 superfamily protein (TAIR:AT5G05690.1); Has 31120 Blast hits to 31036 proteins in 1650 species: Archae - 61; Bacteria - 5303; Metazoa - 10591; Fung…
AT3G52450	AT3G52450		plant U-box 22	plant U-box 22 (PUB22); CONTAINS InterPro DOMAIN/s: U box domain (InterPro:IPR003613), Armadillo-type fold (InterPro:IPR016024); BEST Arabidopsis thaliana protein match is: plant U-box 23 (TAIR:AT2G35930.1); Has 2414 Blast hits to 2402 proteins in 185 species: Archae - 0; Bacteria - 30; Metazoa - 243; Fungi - 90; Plants - 1816; Viruses - 3; Other Eukaryotes - 232 (source: NCBI BLink).
AT3G53520	AT3G53520		UDP-glucuronic acid decarboxylase 1	UDP-glucuronic acid decarboxylase 1 (UXS1); FUNCTIONS IN: UDP-glucuronate decarboxylase activity, catalytic activity; INVOLVED IN: nucleotide-sugar metabolic process, D-xylose metabolic process; LOCATED IN: Golgi apparatus, membrane; EXPRESSED IN: 25 plant structures; EXPRESSED DURING: 14 growth stages; CONTAINS InterPro DOMAIN/s: NAD-dependent epimerase/dehydratase (InterPro:IPR001509), NAD(P)-b…
AT3G54960	AT3G54960		PDI-like 1-3	PDI-like 1-3 (PDIL1-3); FUNCTIONS IN: protein disulfide isomerase activity; INVOLVED IN: response to endoplasmic reticulum stress; LOCATED IN: endoplasmic reticulum, plasma membrane, chloroplast; EXPRESSED IN: 27 plant structures; EXPRESSED DURING: 13 growth stages; CONTAINS InterPro DOMAIN/s: Thioredoxin fold (InterPro:IPR012335), Disulphide isomerase (InterPro:IPR005788), Thioredoxin domain (In…
AT3G55410	AT3G55410		2-oxoglutarate dehydrogenase, E1 component	2-oxoglutarate dehydrogenase, E1 component; FUNCTIONS IN: oxoglutarate dehydrogenase (succinyl-transferring) activity, cobalt ion binding, zinc ion binding; INVOLVED IN: glycolysis, metabolic process; LOCATED IN: mitochondrion; EXPRESSED IN: 25 plant structures; EXPRESSED DURING: 15 growth stages; CONTAINS InterPro DOMAIN/s: 2-oxoglutarate dehydrogenase, E1 component (InterPro:IPR011603), Dehydro…
AT3G55440	AT3G55440		triosephosphate isomerase	triosephosphate isomerase (TPI); FUNCTIONS IN: triose-phosphate isomerase activity, copper ion binding; INVOLVED IN: in 7 processes; LOCATED IN: in 8 components; EXPRESSED IN: 27 plant structures; EXPRESSED DURING: 15 growth stages; CONTAINS InterPro DOMAIN/s: Triosephosphate isomerase, active site (InterPro:IPR020861), Aldolase-type TIM barrel (InterPro:IPR013785), Triosephosphate isomerase (Int…
AT3G56090	AT3G56090		ferritin 3	ferritin 3 (FER3); FUNCTIONS IN: oxidoreductase activity, ferric iron binding, binding, transition metal ion binding; INVOLVED IN: in 8 processes; LOCATED IN: chloroplast, membrane, chloroplast envelope; EXPRESSED IN: 23 plant structures; EXPRESSED DURING: 14 growth stages; CONTAINS InterPro DOMAIN/s: Ferritin, N-terminal (InterPro:IPR001519), Ferritin-related (InterPro:IPR012347), Ferritin-like …
[truncated: 395 more rows]
